# Supplementary material for: Oxidation-State Dynamics and Emerging Patterns in Magnetite
Source: J Phys Chem Lett. 2023 Jul 21;14(30):6800–7. doi: 10.1021/acs.jpclett.3c01290 (PMC10405268; doi:10.1021/acs.jpclett.3c01290)
Supplement: Supplementary file 1 — jz3c01290_si_001.zip [file jz3c01290_si_001.zip]

Archive with 12 entries (10 files):
- magnetite_lammps_demo/
- magnetite_lammps_demo/magnetite_lammps_demo/
- magnetite_lammps_demo/magnetite_lammps_demo/equilibrate.lmp
- magnetite_lammps_demo/magnetite_lammps_demo/fe.coord
- magnetite_lammps_demo/magnetite_lammps_demo/load_trj.tcl
- magnetite_lammps_demo/magnetite_lammps_demo/log.lammps
- magnetite_lammps_demo/magnetite_lammps_demo/magnetite.parm
- magnetite_lammps_demo/magnetite_lammps_demo/mFd3m.data
- magnetite_lammps_demo/magnetite_lammps_demo/settings.lmp
- magnetite_lammps_demo/magnetite_lammps_demo/swap.lammpstrj
- magnetite_lammps_demo/magnetite_lammps_demo/swp.data
- magnetite_lammps_demo/README.txt
