# Supplementary material for: Oxidation-State Dynamics and Emerging Patterns in Magnetite
Source: J Phys Chem Lett. 2023 Jul 21;14(30):6800–7. doi: 10.1021/acs.jpclett.3c01290 (PMC10405268; doi:10.1021/acs.jpclett.3c01290)
Supplement: Supplementary file 1 — jz3c01290_si_001.zip [file jz3c01290_si_001.zip › magnetite_lammps_demo/magnetite_lammps_demo/equilibrate.lmp]

# Demo script to run a hybrid MC/MD simulation for bulk magnetite. Charges 
# on oct are half +2 and half +3, while all tet irons are +3 initially. 
# swaps are allowed between oct and tet iron sites.
# 
# Thermo output (log):
#   f_swp[1] : performed total swaps in MC cycle
#   f_swp[2] : succesful swaps in MC cycle 
#   v_rfet3  : ratio of tet irons with +3 divided by total tet irons
#   v_rfeo3  : ratio of oct irons with +3 divided by total oct irons
#   v_rfet   : ratio of tet irons divided by total number of irons 
#              (might fluctuate due to compute coord)
#   v_rfeo   : ratio of oct irons divided by total number of irons 
#              (might fluctuate due to compute coord)

# iron charges
variable q3 equal 1.575
variable q2 equal 1.050

# Simulated annealing (linear)
# Normally, starting temperature should be chosen so that 
# (successful exchanges)/(total exchanges) is approximately 1.
variable Tmc0   equal 10000 # start temperature
variable Tmc1   equal 300   # final temperature
variable cycles equal 10    # number of cycles
variable swaps  equal 100   # swaps in cycle
# Temperature decrement
variable dT equal (${Tmc0}-${Tmc1})/(${cycles}-1)

# MD temperature
variable Tmd equal 300
# Automatic determination of coupling to heat bath 
# (needs to be adjusted if Tmc >> Tmd)
variable Tdamp equal dt*100.0

# initialize random number generator
variable rand equal round(random(0,1e7,452345)) 

# load simulation settings
include settings.lmp

# load Fd3m unit cell; replicate to reasonable size
read_data mFd3m.data
replicate 4 4 6 # required for Cc (just in case)

# load force field parameters
kspace_style pppm 1.0e-6
include magnetite.parm 

# group all iron atoms in fe
group fe type 1 2
variable nfe equal count(fe)

# distinguish between oct and tet irons via 
# coordination to oxygen
compute coord fe coord/atom cutoff 2.75
dump coord fe custom 1 fe.coord id type c_coord
dump_modify coord sort id
run 0 # needed to evaluate compute coord
variable fet atom (c_coord>0)&&(c_coord<5) 
variable feo atom c_coord>=5 

# initialise random charges on oct so that half are +2  
# and half are +3, while all tet irons are +3.
group fet variable fet
group feo variable feo
# set all irons to type 1
set group fe type 1
# initialize fet with +3
set group fet charge ${q3}
# initialize all feo with same charge
set group feo charge ${q2}
# select half of feo and assign them new type and charge
set group feo type/ratio 2 0.5 ${rand}
group feo3 type 2
set group feo3 charge ${q3}
# clean up groups
group feo3 delete
group fet delete
group feo delete

# create +3 and +2 tet and oct iron groups dynamically
# for later evaluation in thermo output
group fet dynamic all var fet every 100
group feo dynamic all var feo every 100
variable rfet equal count(fet)/${nfe}
variable rfeo equal count(feo)/${nfe}

variable fe3 atom "q == 1.575"
variable fe2 atom "q == 1.050"
group fe3 variable fe3
group fe2 variable fe2

set group fe3 type 1
set group fe2 type 2

variable  fet3 atom "gmask(fet) && q == 1.575"
group  fet3 dynamic fe var fet3 every 100
variable  rfet3 equal count(fet3)/count(fet)

variable  feo3 atom "gmask(feo) && q == 1.575"
group  feo3 dynamic fe var feo3 every 100
variable  rfeo3 equal count(feo3)/count(feo)

dump dmp all custom 1000 swap.lammpstrj id c_coord type q x y z
dump_modify dmp sort id

thermo ${swaps}

# initial equilibration with linear simulated annealing
label loop
  variable n loop ${cycles}
  variable Tmc equal ${Tmc0}-($n-1)*${dT} # set current MC temperature

  fix swp fe atom/swap 1 1 ${rand} ${Tmc} ke no types 1 2
  thermo_style custom step temp v_Tmc pe f_swp[1] f_swp[2] v_rfet3 v_rfeo3 v_rfet v_rfeo
  run ${swaps}
  
  next n
jump SELF loop

# Last MC temp of simulated annealing is also MC temp in hybrid simulation. 
# fix must be re-instantiated if different temperature is required.

# hybrid MC/MD simulation
fix nvt all nvt temp ${Tmd} ${Tmd} ${Tdamp}
velocity all create ${Tmd} ${rand} dist gaussian
run 1000

thermo_style custom step temp pe
write_data swp.data
