# Supplementary material for: Oxidation-State Dynamics and Emerging Patterns in Magnetite
Source: J Phys Chem Lett. 2023 Jul 21;14(30):6800–7. doi: 10.1021/acs.jpclett.3c01290 (PMC10405268; doi:10.1021/acs.jpclett.3c01290)
Supplement: Supplementary file 1 — jz3c01290_si_001.zip [file jz3c01290_si_001.zip › magnetite_lammps_demo/magnetite_lammps_demo/fe.coord]

ITEM: TIMESTEP
0
ITEM: NUMBER OF ATOMS
2304
ITEM: BOX BOUNDS pp pp pp
-2.5841700000000001e-01 3.3661583000000000e+01
-2.5841700000000001e-01 3.3661583000000000e+01
-2.5841700000000001e-01 5.0621583000000001e+01
ITEM: ATOMS id type c_coord
1 1 4
2 1 4
3 1 4
4 1 4
5 1 4
6 1 4
7 1 4
8 1 4
9 1 6
10 1 6
11 1 6
12 1 6
13 1 6
14 1 6
15 1 6
16 1 6
17 1 6
18 1 6
19 1 6
20 1 6
21 1 6
22 1 6
23 1 6
24 1 6
57 1 4
58 1 4
59 1 4
60 1 4
61 1 4
62 1 4
63 1 4
64 1 4
65 1 6
66 1 6
67 1 6
68 1 6
69 1 6
70 1 6
71 1 6
72 1 6
73 1 6
74 1 6
75 1 6
76 1 6
77 1 6
78 1 6
79 1 6
80 1 6
113 1 4
114 1 4
115 1 4
116 1 4
117 1 4
118 1 4
119 1 4
120 1 4
121 1 6
122 1 6
123 1 6
124 1 6
125 1 6
126 1 6
127 1 6
128 1 6
129 1 6
130 1 6
131 1 6
132 1 6
133 1 6
134 1 6
135 1 6
136 1 6
169 1 4
170 1 4
171 1 4
172 1 4
173 1 4
174 1 4
175 1 4
176 1 4
177 1 6
178 1 6
179 1 6
180 1 6
181 1 6
182 1 6
183 1 6
184 1 6
185 1 6
186 1 6
187 1 6
188 1 6
189 1 6
190 1 6
191 1 6
192 1 6
225 1 4
226 1 4
227 1 4
228 1 4
229 1 4
230 1 4
231 1 4
232 1 4
233 1 6
234 1 6
235 1 6
236 1 6
237 1 6
238 1 6
239 1 6
240 1 6
241 1 6
242 1 6
243 1 6
244 1 6
245 1 6
246 1 6
247 1 6
248 1 6
281 1 4
282 1 4
283 1 4
284 1 4
285 1 4
286 1 4
287 1 4
288 1 4
289 1 6
290 1 6
291 1 6
292 1 6
293 1 6
294 1 6
295 1 6
296 1 6
297 1 6
298 1 6
299 1 6
300 1 6
301 1 6
302 1 6
303 1 6
304 1 6
337 1 4
338 1 4
339 1 4
340 1 4
341 1 4
342 1 4
343 1 4
344 1 4
345 1 6
346 1 6
347 1 6
348 1 6
349 1 6
350 1 6
351 1 6
352 1 6
353 1 6
354 1 6
355 1 6
356 1 6
357 1 6
358 1 6
359 1 6
360 1 6
393 1 4
394 1 4
395 1 4
396 1 4
397 1 4
398 1 4
399 1 4
400 1 4
401 1 6
402 1 6
403 1 6
404 1 6
405 1 6
406 1 6
407 1 6
408 1 6
409 1 6
410 1 6
411 1 6
412 1 6
413 1 6
414 1 6
415 1 6
416 1 6
449 1 4
450 1 4
451 1 4
452 1 4
453 1 4
454 1 4
455 1 4
456 1 4
457 1 6
458 1 6
459 1 6
460 1 6
461 1 6
462 1 6
463 1 6
464 1 6
465 1 6
466 1 6
467 1 6
468 1 6
469 1 6
470 1 6
471 1 6
472 1 6
505 1 4
506 1 4
507 1 4
508 1 4
509 1 4
510 1 4
511 1 4
512 1 4
513 1 6
514 1 6
515 1 6
516 1 6
517 1 6
518 1 6
519 1 6
520 1 6
521 1 6
522 1 6
523 1 6
524 1 6
525 1 6
526 1 6
527 1 6
528 1 6
561 1 4
562 1 4
563 1 4
564 1 4
565 1 4
566 1 4
567 1 4
568 1 4
569 1 6
570 1 6
571 1 6
572 1 6
573 1 6
574 1 6
575 1 6
576 1 6
577 1 6
578 1 6
579 1 6
580 1 6
581 1 6
582 1 6
583 1 6
584 1 6
617 1 4
618 1 4
619 1 4
620 1 4
621 1 4
622 1 4
623 1 4
624 1 4
625 1 6
626 1 6
627 1 6
628 1 6
629 1 6
630 1 6
631 1 6
632 1 6
633 1 6
634 1 6
635 1 6
636 1 6
637 1 6
638 1 6
639 1 6
640 1 6
673 1 4
674 1 4
675 1 4
676 1 4
677 1 4
678 1 4
679 1 4
680 1 4
681 1 6
682 1 6
683 1 6
684 1 6
685 1 6
686 1 6
687 1 6
688 1 6
689 1 6
690 1 6
691 1 6
692 1 6
693 1 6
694 1 6
695 1 6
696 1 6
729 1 4
730 1 4
731 1 4
732 1 4
733 1 4
734 1 4
735 1 4
736 1 4
737 1 6
738 1 6
739 1 6
740 1 6
741 1 6
742 1 6
743 1 6
744 1 6
745 1 6
746 1 6
747 1 6
748 1 6
749 1 6
750 1 6
751 1 6
752 1 6
785 1 4
786 1 4
787 1 4
788 1 4
789 1 4
790 1 4
791 1 4
792 1 4
793 1 6
794 1 6
795 1 6
796 1 6
797 1 6
798 1 6
799 1 6
800 1 6
801 1 6
802 1 6
803 1 6
804 1 6
805 1 6
806 1 6
807 1 6
808 1 6
841 1 4
842 1 4
843 1 4
844 1 4
845 1 4
846 1 4
847 1 4
848 1 4
849 1 6
850 1 6
851 1 6
852 1 6
853 1 6
854 1 6
855 1 6
856 1 6
857 1 6
858 1 6
859 1 6
860 1 6
861 1 6
862 1 6
863 1 6
864 1 6
897 1 4
898 1 4
899 1 4
900 1 4
901 1 4
902 1 4
903 1 4
904 1 4
905 1 6
906 1 6
907 1 6
908 1 6
909 1 6
910 1 6
911 1 6
912 1 6
913 1 6
914 1 6
915 1 6
916 1 6
917 1 6
918 1 6
919 1 6
920 1 6
953 1 4
954 1 4
955 1 4
956 1 4
957 1 4
958 1 4
959 1 4
960 1 4
961 1 6
962 1 6
963 1 6
964 1 6
965 1 6
966 1 6
967 1 6
968 1 6
969 1 6
970 1 6
971 1 6
972 1 6
973 1 6
974 1 6
975 1 6
976 1 6
1009 1 4
1010 1 4
1011 1 4
1012 1 4
1013 1 4
1014 1 4
1015 1 4
1016 1 4
1017 1 6
1018 1 6
1019 1 6
1020 1 6
1021 1 6
1022 1 6
1023 1 6
1024 1 6
1025 1 6
1026 1 6
1027 1 6
1028 1 6
1029 1 6
1030 1 6
1031 1 6
1032 1 6
1065 1 4
1066 1 4
1067 1 4
1068 1 4
1069 1 4
1070 1 4
1071 1 4
1072 1 4
1073 1 6
1074 1 6
1075 1 6
1076 1 6
1077 1 6
1078 1 6
1079 1 6
1080 1 6
1081 1 6
1082 1 6
1083 1 6
1084 1 6
1085 1 6
1086 1 6
1087 1 6
1088 1 6
1121 1 4
1122 1 4
1123 1 4
1124 1 4
1125 1 4
1126 1 4
1127 1 4
1128 1 4
1129 1 6
1130 1 6
1131 1 6
1132 1 6
1133 1 6
1134 1 6
1135 1 6
1136 1 6
1137 1 6
1138 1 6
1139 1 6
1140 1 6
1141 1 6
1142 1 6
1143 1 6
1144 1 6
1177 1 4
1178 1 4
1179 1 4
1180 1 4
1181 1 4
1182 1 4
1183 1 4
1184 1 4
1185 1 6
1186 1 6
1187 1 6
1188 1 6
1189 1 6
1190 1 6
1191 1 6
1192 1 6
1193 1 6
1194 1 6
1195 1 6
1196 1 6
1197 1 6
1198 1 6
1199 1 6
1200 1 6
1233 1 4
1234 1 4
1235 1 4
1236 1 4
1237 1 4
1238 1 4
1239 1 4
1240 1 4
1241 1 6
1242 1 6
1243 1 6
1244 1 6
1245 1 6
1246 1 6
1247 1 6
1248 1 6
1249 1 6
1250 1 6
1251 1 6
1252 1 6
1253 1 6
1254 1 6
1255 1 6
1256 1 6
1289 1 4
1290 1 4
1291 1 4
1292 1 4
1293 1 4
1294 1 4
1295 1 4
1296 1 4
1297 1 6
1298 1 6
1299 1 6
1300 1 6
1301 1 6
1302 1 6
1303 1 6
1304 1 6
1305 1 6
1306 1 6
1307 1 6
1308 1 6
1309 1 6
1310 1 6
1311 1 6
1312 1 6
1345 1 4
1346 1 4
1347 1 4
1348 1 4
1349 1 4
1350 1 4
1351 1 4
1352 1 4
1353 1 6
1354 1 6
1355 1 6
1356 1 6
1357 1 6
1358 1 6
1359 1 6
1360 1 6
1361 1 6
1362 1 6
1363 1 6
1364 1 6
1365 1 6
1366 1 6
1367 1 6
1368 1 6
1401 1 4
1402 1 4
1403 1 4
1404 1 4
1405 1 4
1406 1 4
1407 1 4
1408 1 4
1409 1 6
1410 1 6
1411 1 6
1412 1 6
1413 1 6
1414 1 6
1415 1 6
1416 1 6
1417 1 6
1418 1 6
1419 1 6
1420 1 6
1421 1 6
1422 1 6
1423 1 6
1424 1 6
1457 1 4
1458 1 4
1459 1 4
1460 1 4
1461 1 4
1462 1 4
1463 1 4
1464 1 4
1465 1 6
1466 1 6
1467 1 6
1468 1 6
1469 1 6
1470 1 6
1471 1 6
1472 1 6
1473 1 6
1474 1 6
1475 1 6
1476 1 6
1477 1 6
1478 1 6
1479 1 6
1480 1 6
1513 1 4
1514 1 4
1515 1 4
1516 1 4
1517 1 4
1518 1 4
1519 1 4
1520 1 4
1521 1 6
1522 1 6
1523 1 6
1524 1 6
1525 1 6
1526 1 6
1527 1 6
1528 1 6
1529 1 6
1530 1 6
1531 1 6
1532 1 6
1533 1 6
1534 1 6
1535 1 6
1536 1 6
1569 1 4
1570 1 4
1571 1 4
1572 1 4
1573 1 4
1574 1 4
1575 1 4
1576 1 4
1577 1 6
1578 1 6
1579 1 6
1580 1 6
1581 1 6
1582 1 6
1583 1 6
1584 1 6
1585 1 6
1586 1 6
1587 1 6
1588 1 6
1589 1 6
1590 1 6
1591 1 6
1592 1 6
1625 1 4
1626 1 4
1627 1 4
1628 1 4
1629 1 4
1630 1 4
1631 1 4
1632 1 4
1633 1 6
1634 1 6
1635 1 6
1636 1 6
1637 1 6
1638 1 6
1639 1 6
1640 1 6
1641 1 6
1642 1 6
1643 1 6
1644 1 6
1645 1 6
1646 1 6
1647 1 6
1648 1 6
1681 1 4
1682 1 4
1683 1 4
1684 1 4
1685 1 4
1686 1 4
1687 1 4
1688 1 4
1689 1 6
1690 1 6
1691 1 6
1692 1 6
1693 1 6
1694 1 6
1695 1 6
1696 1 6
1697 1 6
1698 1 6
1699 1 6
1700 1 6
1701 1 6
1702 1 6
1703 1 6
1704 1 6
1737 1 4
1738 1 4
1739 1 4
1740 1 4
1741 1 4
1742 1 4
1743 1 4
1744 1 4
1745 1 6
1746 1 6
1747 1 6
1748 1 6
1749 1 6
1750 1 6
1751 1 6
1752 1 6
1753 1 6
1754 1 6
1755 1 6
1756 1 6
1757 1 6
1758 1 6
1759 1 6
1760 1 6
1793 1 4
1794 1 4
1795 1 4
1796 1 4
1797 1 4
1798 1 4
1799 1 4
1800 1 4
1801 1 6
1802 1 6
1803 1 6
1804 1 6
1805 1 6
1806 1 6
1807 1 6
1808 1 6
1809 1 6
1810 1 6
1811 1 6
1812 1 6
1813 1 6
1814 1 6
1815 1 6
1816 1 6
1849 1 4
1850 1 4
1851 1 4
1852 1 4
1853 1 4
1854 1 4
1855 1 4
1856 1 4
1857 1 6
1858 1 6
1859 1 6
1860 1 6
1861 1 6
1862 1 6
1863 1 6
1864 1 6
1865 1 6
1866 1 6
1867 1 6
1868 1 6
1869 1 6
1870 1 6
1871 1 6
1872 1 6
1905 1 4
1906 1 4
1907 1 4
1908 1 4
1909 1 4
1910 1 4
1911 1 4
1912 1 4
1913 1 6
1914 1 6
1915 1 6
1916 1 6
1917 1 6
1918 1 6
1919 1 6
1920 1 6
1921 1 6
1922 1 6
1923 1 6
1924 1 6
1925 1 6
1926 1 6
1927 1 6
1928 1 6
1961 1 4
1962 1 4
1963 1 4
1964 1 4
1965 1 4
1966 1 4
1967 1 4
1968 1 4
1969 1 6
1970 1 6
1971 1 6
1972 1 6
1973 1 6
1974 1 6
1975 1 6
1976 1 6
1977 1 6
1978 1 6
1979 1 6
1980 1 6
1981 1 6
1982 1 6
1983 1 6
1984 1 6
2017 1 4
2018 1 4
2019 1 4
2020 1 4
2021 1 4
2022 1 4
2023 1 4
2024 1 4
2025 1 6
2026 1 6
2027 1 6
2028 1 6
2029 1 6
2030 1 6
2031 1 6
2032 1 6
2033 1 6
2034 1 6
2035 1 6
2036 1 6
2037 1 6
2038 1 6
2039 1 6
2040 1 6
2073 1 4
2074 1 4
2075 1 4
2076 1 4
2077 1 4
2078 1 4
2079 1 4
2080 1 4
2081 1 6
2082 1 6
2083 1 6
2084 1 6
2085 1 6
2086 1 6
2087 1 6
2088 1 6
2089 1 6
2090 1 6
2091 1 6
2092 1 6
2093 1 6
2094 1 6
2095 1 6
2096 1 6
2129 1 4
2130 1 4
2131 1 4
2132 1 4
2133 1 4
2134 1 4
2135 1 4
2136 1 4
2137 1 6
2138 1 6
2139 1 6
2140 1 6
2141 1 6
2142 1 6
2143 1 6
2144 1 6
2145 1 6
2146 1 6
2147 1 6
2148 1 6
2149 1 6
2150 1 6
2151 1 6
2152 1 6
2185 1 4
2186 1 4
2187 1 4
2188 1 4
2189 1 4
2190 1 4
2191 1 4
2192 1 4
2193 1 6
2194 1 6
2195 1 6
2196 1 6
2197 1 6
2198 1 6
2199 1 6
2200 1 6
2201 1 6
2202 1 6
2203 1 6
2204 1 6
2205 1 6
2206 1 6
2207 1 6
2208 1 6
2241 1 4
2242 1 4
2243 1 4
2244 1 4
2245 1 4
2246 1 4
2247 1 4
2248 1 4
2249 1 6
2250 1 6
2251 1 6
2252 1 6
2253 1 6
2254 1 6
2255 1 6
2256 1 6
2257 1 6
2258 1 6
2259 1 6
2260 1 6
2261 1 6
2262 1 6
2263 1 6
2264 1 6
2297 1 4
2298 1 4
2299 1 4
2300 1 4
2301 1 4
2302 1 4
2303 1 4
2304 1 4
2305 1 6
2306 1 6
2307 1 6
2308 1 6
2309 1 6
2310 1 6
2311 1 6
2312 1 6
2313 1 6
2314 1 6
2315 1 6
2316 1 6
2317 1 6
2318 1 6
2319 1 6
2320 1 6
2353 1 4
2354 1 4
2355 1 4
2356 1 4
2357 1 4
2358 1 4
2359 1 4
2360 1 4
2361 1 6
2362 1 6
2363 1 6
2364 1 6
2365 1 6
2366 1 6
2367 1 6
2368 1 6
2369 1 6
2370 1 6
2371 1 6
2372 1 6
2373 1 6
2374 1 6
2375 1 6
2376 1 6
2409 1 4
2410 1 4
2411 1 4
2412 1 4
2413 1 4
2414 1 4
2415 1 4
2416 1 4
2417 1 6
2418 1 6
2419 1 6
2420 1 6
2421 1 6
2422 1 6
2423 1 6
2424 1 6
2425 1 6
2426 1 6
2427 1 6
2428 1 6
2429 1 6
2430 1 6
2431 1 6
2432 1 6
2465 1 4
2466 1 4
2467 1 4
2468 1 4
2469 1 4
2470 1 4
2471 1 4
2472 1 4
2473 1 6
2474 1 6
2475 1 6
2476 1 6
2477 1 6
2478 1 6
2479 1 6
2480 1 6
2481 1 6
2482 1 6
2483 1 6
2484 1 6
2485 1 6
2486 1 6
2487 1 6
2488 1 6
2521 1 4
2522 1 4
2523 1 4
2524 1 4
2525 1 4
2526 1 4
2527 1 4
2528 1 4
2529 1 6
2530 1 6
2531 1 6
2532 1 6
2533 1 6
2534 1 6
2535 1 6
2536 1 6
2537 1 6
2538 1 6
2539 1 6
2540 1 6
2541 1 6
2542 1 6
2543 1 6
2544 1 6
2577 1 4
2578 1 4
2579 1 4
2580 1 4
2581 1 4
2582 1 4
2583 1 4
2584 1 4
2585 1 6
2586 1 6
2587 1 6
2588 1 6
2589 1 6
2590 1 6
2591 1 6
2592 1 6
2593 1 6
2594 1 6
2595 1 6
2596 1 6
2597 1 6
2598 1 6
2599 1 6
2600 1 6
2633 1 4
2634 1 4
2635 1 4
2636 1 4
2637 1 4
2638 1 4
2639 1 4
2640 1 4
2641 1 6
2642 1 6
2643 1 6
2644 1 6
2645 1 6
2646 1 6
2647 1 6
2648 1 6
2649 1 6
2650 1 6
2651 1 6
2652 1 6
2653 1 6
2654 1 6
2655 1 6
2656 1 6
2689 1 4
2690 1 4
2691 1 4
2692 1 4
2693 1 4
2694 1 4
2695 1 4
2696 1 4
2697 1 6
2698 1 6
2699 1 6
2700 1 6
2701 1 6
2702 1 6
2703 1 6
2704 1 6
2705 1 6
2706 1 6
2707 1 6
2708 1 6
2709 1 6
2710 1 6
2711 1 6
2712 1 6
2745 1 4
2746 1 4
2747 1 4
2748 1 4
2749 1 4
2750 1 4
2751 1 4
2752 1 4
2753 1 6
2754 1 6
2755 1 6
2756 1 6
2757 1 6
2758 1 6
2759 1 6
2760 1 6
2761 1 6
2762 1 6
2763 1 6
2764 1 6
2765 1 6
2766 1 6
2767 1 6
2768 1 6
2801 1 4
2802 1 4
2803 1 4
2804 1 4
2805 1 4
2806 1 4
2807 1 4
2808 1 4
2809 1 6
2810 1 6
2811 1 6
2812 1 6
2813 1 6
2814 1 6
2815 1 6
2816 1 6
2817 1 6
2818 1 6
2819 1 6
2820 1 6
2821 1 6
2822 1 6
2823 1 6
2824 1 6
2857 1 4
2858 1 4
2859 1 4
2860 1 4
2861 1 4
2862 1 4
2863 1 4
2864 1 4
2865 1 6
2866 1 6
2867 1 6
2868 1 6
2869 1 6
2870 1 6
2871 1 6
2872 1 6
2873 1 6
2874 1 6
2875 1 6
2876 1 6
2877 1 6
2878 1 6
2879 1 6
2880 1 6
2913 1 4
2914 1 4
2915 1 4
2916 1 4
2917 1 4
2918 1 4
2919 1 4
2920 1 4
2921 1 6
2922 1 6
2923 1 6
2924 1 6
2925 1 6
2926 1 6
2927 1 6
2928 1 6
2929 1 6
2930 1 6
2931 1 6
2932 1 6
2933 1 6
2934 1 6
2935 1 6
2936 1 6
2969 1 4
2970 1 4
2971 1 4
2972 1 4
2973 1 4
2974 1 4
2975 1 4
2976 1 4
2977 1 6
2978 1 6
2979 1 6
2980 1 6
2981 1 6
2982 1 6
2983 1 6
2984 1 6
2985 1 6
2986 1 6
2987 1 6
2988 1 6
2989 1 6
2990 1 6
2991 1 6
2992 1 6
3025 1 4
3026 1 4
3027 1 4
3028 1 4
3029 1 4
3030 1 4
3031 1 4
3032 1 4
3033 1 6
3034 1 6
3035 1 6
3036 1 6
3037 1 6
3038 1 6
3039 1 6
3040 1 6
3041 1 6
3042 1 6
3043 1 6
3044 1 6
3045 1 6
3046 1 6
3047 1 6
3048 1 6
3081 1 4
3082 1 4
3083 1 4
3084 1 4
3085 1 4
3086 1 4
3087 1 4
3088 1 4
3089 1 6
3090 1 6
3091 1 6
3092 1 6
3093 1 6
3094 1 6
3095 1 6
3096 1 6
3097 1 6
3098 1 6
3099 1 6
3100 1 6
3101 1 6
3102 1 6
3103 1 6
3104 1 6
3137 1 4
3138 1 4
3139 1 4
3140 1 4
3141 1 4
3142 1 4
3143 1 4
3144 1 4
3145 1 6
3146 1 6
3147 1 6
3148 1 6
3149 1 6
3150 1 6
3151 1 6
3152 1 6
3153 1 6
3154 1 6
3155 1 6
3156 1 6
3157 1 6
3158 1 6
3159 1 6
3160 1 6
3193 1 4
3194 1 4
3195 1 4
3196 1 4
3197 1 4
3198 1 4
3199 1 4
3200 1 4
3201 1 6
3202 1 6
3203 1 6
3204 1 6
3205 1 6
3206 1 6
3207 1 6
3208 1 6
3209 1 6
3210 1 6
3211 1 6
3212 1 6
3213 1 6
3214 1 6
3215 1 6
3216 1 6
3249 1 4
3250 1 4
3251 1 4
3252 1 4
3253 1 4
3254 1 4
3255 1 4
3256 1 4
3257 1 6
3258 1 6
3259 1 6
3260 1 6
3261 1 6
3262 1 6
3263 1 6
3264 1 6
3265 1 6
3266 1 6
3267 1 6
3268 1 6
3269 1 6
3270 1 6
3271 1 6
3272 1 6
3305 1 4
3306 1 4
3307 1 4
3308 1 4
3309 1 4
3310 1 4
3311 1 4
3312 1 4
3313 1 6
3314 1 6
3315 1 6
3316 1 6
3317 1 6
3318 1 6
3319 1 6
3320 1 6
3321 1 6
3322 1 6
3323 1 6
3324 1 6
3325 1 6
3326 1 6
3327 1 6
3328 1 6
3361 1 4
3362 1 4
3363 1 4
3364 1 4
3365 1 4
3366 1 4
3367 1 4
3368 1 4
3369 1 6
3370 1 6
3371 1 6
3372 1 6
3373 1 6
3374 1 6
3375 1 6
3376 1 6
3377 1 6
3378 1 6
3379 1 6
3380 1 6
3381 1 6
3382 1 6
3383 1 6
3384 1 6
3417 1 4
3418 1 4
3419 1 4
3420 1 4
3421 1 4
3422 1 4
3423 1 4
3424 1 4
3425 1 6
3426 1 6
3427 1 6
3428 1 6
3429 1 6
3430 1 6
3431 1 6
3432 1 6
3433 1 6
3434 1 6
3435 1 6
3436 1 6
3437 1 6
3438 1 6
3439 1 6
3440 1 6
3473 1 4
3474 1 4
3475 1 4
3476 1 4
3477 1 4
3478 1 4
3479 1 4
3480 1 4
3481 1 6
3482 1 6
3483 1 6
3484 1 6
3485 1 6
3486 1 6
3487 1 6
3488 1 6
3489 1 6
3490 1 6
3491 1 6
3492 1 6
3493 1 6
3494 1 6
3495 1 6
3496 1 6
3529 1 4
3530 1 4
3531 1 4
3532 1 4
3533 1 4
3534 1 4
3535 1 4
3536 1 4
3537 1 6
3538 1 6
3539 1 6
3540 1 6
3541 1 6
3542 1 6
3543 1 6
3544 1 6
3545 1 6
3546 1 6
3547 1 6
3548 1 6
3549 1 6
3550 1 6
3551 1 6
3552 1 6
3585 1 4
3586 1 4
3587 1 4
3588 1 4
3589 1 4
3590 1 4
3591 1 4
3592 1 4
3593 1 6
3594 1 6
3595 1 6
3596 1 6
3597 1 6
3598 1 6
3599 1 6
3600 1 6
3601 1 6
3602 1 6
3603 1 6
3604 1 6
3605 1 6
3606 1 6
3607 1 6
3608 1 6
3641 1 4
3642 1 4
3643 1 4
3644 1 4
3645 1 4
3646 1 4
3647 1 4
3648 1 4
3649 1 6
3650 1 6
3651 1 6
3652 1 6
3653 1 6
3654 1 6
3655 1 6
3656 1 6
3657 1 6
3658 1 6
3659 1 6
3660 1 6
3661 1 6
3662 1 6
3663 1 6
3664 1 6
3697 1 4
3698 1 4
3699 1 4
3700 1 4
3701 1 4
3702 1 4
3703 1 4
3704 1 4
3705 1 6
3706 1 6
3707 1 6
3708 1 6
3709 1 6
3710 1 6
3711 1 6
3712 1 6
3713 1 6
3714 1 6
3715 1 6
3716 1 6
3717 1 6
3718 1 6
3719 1 6
3720 1 6
3753 1 4
3754 1 4
3755 1 4
3756 1 4
3757 1 4
3758 1 4
3759 1 4
3760 1 4
3761 1 6
3762 1 6
3763 1 6
3764 1 6
3765 1 6
3766 1 6
3767 1 6
3768 1 6
3769 1 6
3770 1 6
3771 1 6
3772 1 6
3773 1 6
3774 1 6
3775 1 6
3776 1 6
3809 1 4
3810 1 4
3811 1 4
3812 1 4
3813 1 4
3814 1 4
3815 1 4
3816 1 4
3817 1 6
3818 1 6
3819 1 6
3820 1 6
3821 1 6
3822 1 6
3823 1 6
3824 1 6
3825 1 6
3826 1 6
3827 1 6
3828 1 6
3829 1 6
3830 1 6
3831 1 6
3832 1 6
3865 1 4
3866 1 4
3867 1 4
3868 1 4
3869 1 4
3870 1 4
3871 1 4
3872 1 4
3873 1 6
3874 1 6
3875 1 6
3876 1 6
3877 1 6
3878 1 6
3879 1 6
3880 1 6
3881 1 6
3882 1 6
3883 1 6
3884 1 6
3885 1 6
3886 1 6
3887 1 6
3888 1 6
3921 1 4
3922 1 4
3923 1 4
3924 1 4
3925 1 4
3926 1 4
3927 1 4
3928 1 4
3929 1 6
3930 1 6
3931 1 6
3932 1 6
3933 1 6
3934 1 6
3935 1 6
3936 1 6
3937 1 6
3938 1 6
3939 1 6
3940 1 6
3941 1 6
3942 1 6
3943 1 6
3944 1 6
3977 1 4
3978 1 4
3979 1 4
3980 1 4
3981 1 4
3982 1 4
3983 1 4
3984 1 4
3985 1 6
3986 1 6
3987 1 6
3988 1 6
3989 1 6
3990 1 6
3991 1 6
3992 1 6
3993 1 6
3994 1 6
3995 1 6
3996 1 6
3997 1 6
3998 1 6
3999 1 6
4000 1 6
4033 1 4
4034 1 4
4035 1 4
4036 1 4
4037 1 4
4038 1 4
4039 1 4
4040 1 4
4041 1 6
4042 1 6
4043 1 6
4044 1 6
4045 1 6
4046 1 6
4047 1 6
4048 1 6
4049 1 6
4050 1 6
4051 1 6
4052 1 6
4053 1 6
4054 1 6
4055 1 6
4056 1 6
4089 1 4
4090 1 4
4091 1 4
4092 1 4
4093 1 4
4094 1 4
4095 1 4
4096 1 4
4097 1 6
4098 1 6
4099 1 6
4100 1 6
4101 1 6
4102 1 6
4103 1 6
4104 1 6
4105 1 6
4106 1 6
4107 1 6
4108 1 6
4109 1 6
4110 1 6
4111 1 6
4112 1 6
4145 1 4
4146 1 4
4147 1 4
4148 1 4
4149 1 4
4150 1 4
4151 1 4
4152 1 4
4153 1 6
4154 1 6
4155 1 6
4156 1 6
4157 1 6
4158 1 6
4159 1 6
4160 1 6
4161 1 6
4162 1 6
4163 1 6
4164 1 6
4165 1 6
4166 1 6
4167 1 6
4168 1 6
4201 1 4
4202 1 4
4203 1 4
4204 1 4
4205 1 4
4206 1 4
4207 1 4
4208 1 4
4209 1 6
4210 1 6
4211 1 6
4212 1 6
4213 1 6
4214 1 6
4215 1 6
4216 1 6
4217 1 6
4218 1 6
4219 1 6
4220 1 6
4221 1 6
4222 1 6
4223 1 6
4224 1 6
4257 1 4
4258 1 4
4259 1 4
4260 1 4
4261 1 4
4262 1 4
4263 1 4
4264 1 4
4265 1 6
4266 1 6
4267 1 6
4268 1 6
4269 1 6
4270 1 6
4271 1 6
4272 1 6
4273 1 6
4274 1 6
4275 1 6
4276 1 6
4277 1 6
4278 1 6
4279 1 6
4280 1 6
4313 1 4
4314 1 4
4315 1 4
4316 1 4
4317 1 4
4318 1 4
4319 1 4
4320 1 4
4321 1 6
4322 1 6
4323 1 6
4324 1 6
4325 1 6
4326 1 6
4327 1 6
4328 1 6
4329 1 6
4330 1 6
4331 1 6
4332 1 6
4333 1 6
4334 1 6
4335 1 6
4336 1 6
4369 1 4
4370 1 4
4371 1 4
4372 1 4
4373 1 4
4374 1 4
4375 1 4
4376 1 4
4377 1 6
4378 1 6
4379 1 6
4380 1 6
4381 1 6
4382 1 6
4383 1 6
4384 1 6
4385 1 6
4386 1 6
4387 1 6
4388 1 6
4389 1 6
4390 1 6
4391 1 6
4392 1 6
4425 1 4
4426 1 4
4427 1 4
4428 1 4
4429 1 4
4430 1 4
4431 1 4
4432 1 4
4433 1 6
4434 1 6
4435 1 6
4436 1 6
4437 1 6
4438 1 6
4439 1 6
4440 1 6
4441 1 6
4442 1 6
4443 1 6
4444 1 6
4445 1 6
4446 1 6
4447 1 6
4448 1 6
4481 1 4
4482 1 4
4483 1 4
4484 1 4
4485 1 4
4486 1 4
4487 1 4
4488 1 4
4489 1 6
4490 1 6
4491 1 6
4492 1 6
4493 1 6
4494 1 6
4495 1 6
4496 1 6
4497 1 6
4498 1 6
4499 1 6
4500 1 6
4501 1 6
4502 1 6
4503 1 6
4504 1 6
4537 1 4
4538 1 4
4539 1 4
4540 1 4
4541 1 4
4542 1 4
4543 1 4
4544 1 4
4545 1 6
4546 1 6
4547 1 6
4548 1 6
4549 1 6
4550 1 6
4551 1 6
4552 1 6
4553 1 6
4554 1 6
4555 1 6
4556 1 6
4557 1 6
4558 1 6
4559 1 6
4560 1 6
4593 1 4
4594 1 4
4595 1 4
4596 1 4
4597 1 4
4598 1 4
4599 1 4
4600 1 4
4601 1 6
4602 1 6
4603 1 6
4604 1 6
4605 1 6
4606 1 6
4607 1 6
4608 1 6
4609 1 6
4610 1 6
4611 1 6
4612 1 6
4613 1 6
4614 1 6
4615 1 6
4616 1 6
4649 1 4
4650 1 4
4651 1 4
4652 1 4
4653 1 4
4654 1 4
4655 1 4
4656 1 4
4657 1 6
4658 1 6
4659 1 6
4660 1 6
4661 1 6
4662 1 6
4663 1 6
4664 1 6
4665 1 6
4666 1 6
4667 1 6
4668 1 6
4669 1 6
4670 1 6
4671 1 6
4672 1 6
4705 1 4
4706 1 4
4707 1 4
4708 1 4
4709 1 4
4710 1 4
4711 1 4
4712 1 4
4713 1 6
4714 1 6
4715 1 6
4716 1 6
4717 1 6
4718 1 6
4719 1 6
4720 1 6
4721 1 6
4722 1 6
4723 1 6
4724 1 6
4725 1 6
4726 1 6
4727 1 6
4728 1 6
4761 1 4
4762 1 4
4763 1 4
4764 1 4
4765 1 4
4766 1 4
4767 1 4
4768 1 4
4769 1 6
4770 1 6
4771 1 6
4772 1 6
4773 1 6
4774 1 6
4775 1 6
4776 1 6
4777 1 6
4778 1 6
4779 1 6
4780 1 6
4781 1 6
4782 1 6
4783 1 6
4784 1 6
4817 1 4
4818 1 4
4819 1 4
4820 1 4
4821 1 4
4822 1 4
4823 1 4
4824 1 4
4825 1 6
4826 1 6
4827 1 6
4828 1 6
4829 1 6
4830 1 6
4831 1 6
4832 1 6
4833 1 6
4834 1 6
4835 1 6
4836 1 6
4837 1 6
4838 1 6
4839 1 6
4840 1 6
4873 1 4
4874 1 4
4875 1 4
4876 1 4
4877 1 4
4878 1 4
4879 1 4
4880 1 4
4881 1 6
4882 1 6
4883 1 6
4884 1 6
4885 1 6
4886 1 6
4887 1 6
4888 1 6
4889 1 6
4890 1 6
4891 1 6
4892 1 6
4893 1 6
4894 1 6
4895 1 6
4896 1 6
4929 1 4
4930 1 4
4931 1 4
4932 1 4
4933 1 4
4934 1 4
4935 1 4
4936 1 4
4937 1 6
4938 1 6
4939 1 6
4940 1 6
4941 1 6
4942 1 6
4943 1 6
4944 1 6
4945 1 6
4946 1 6
4947 1 6
4948 1 6
4949 1 6
4950 1 6
4951 1 6
4952 1 6
4985 1 4
4986 1 4
4987 1 4
4988 1 4
4989 1 4
4990 1 4
4991 1 4
4992 1 4
4993 1 6
4994 1 6
4995 1 6
4996 1 6
4997 1 6
4998 1 6
4999 1 6
5000 1 6
5001 1 6
5002 1 6
5003 1 6
5004 1 6
5005 1 6
5006 1 6
5007 1 6
5008 1 6
5041 1 4
5042 1 4
5043 1 4
5044 1 4
5045 1 4
5046 1 4
5047 1 4
5048 1 4
5049 1 6
5050 1 6
5051 1 6
5052 1 6
5053 1 6
5054 1 6
5055 1 6
5056 1 6
5057 1 6
5058 1 6
5059 1 6
5060 1 6
5061 1 6
5062 1 6
5063 1 6
5064 1 6
5097 1 4
5098 1 4
5099 1 4
5100 1 4
5101 1 4
5102 1 4
5103 1 4
5104 1 4
5105 1 6
5106 1 6
5107 1 6
5108 1 6
5109 1 6
5110 1 6
5111 1 6
5112 1 6
5113 1 6
5114 1 6
5115 1 6
5116 1 6
5117 1 6
5118 1 6
5119 1 6
5120 1 6
5153 1 4
5154 1 4
5155 1 4
5156 1 4
5157 1 4
5158 1 4
5159 1 4
5160 1 4
5161 1 6
5162 1 6
5163 1 6
5164 1 6
5165 1 6
5166 1 6
5167 1 6
5168 1 6
5169 1 6
5170 1 6
5171 1 6
5172 1 6
5173 1 6
5174 1 6
5175 1 6
5176 1 6
5209 1 4
5210 1 4
5211 1 4
5212 1 4
5213 1 4
5214 1 4
5215 1 4
5216 1 4
5217 1 6
5218 1 6
5219 1 6
5220 1 6
5221 1 6
5222 1 6
5223 1 6
5224 1 6
5225 1 6
5226 1 6
5227 1 6
5228 1 6
5229 1 6
5230 1 6
5231 1 6
5232 1 6
5265 1 4
5266 1 4
5267 1 4
5268 1 4
5269 1 4
5270 1 4
5271 1 4
5272 1 4
5273 1 6
5274 1 6
5275 1 6
5276 1 6
5277 1 6
5278 1 6
5279 1 6
5280 1 6
5281 1 6
5282 1 6
5283 1 6
5284 1 6
5285 1 6
5286 1 6
5287 1 6
5288 1 6
5321 1 4
5322 1 4
5323 1 4
5324 1 4
5325 1 4
5326 1 4
5327 1 4
5328 1 4
5329 1 6
5330 1 6
5331 1 6
5332 1 6
5333 1 6
5334 1 6
5335 1 6
5336 1 6
5337 1 6
5338 1 6
5339 1 6
5340 1 6
5341 1 6
5342 1 6
5343 1 6
5344 1 6
ITEM: TIMESTEP
1
ITEM: NUMBER OF ATOMS
2304
ITEM: BOX BOUNDS pp pp pp
-2.5841700000000001e-01 3.3661583000000000e+01
-2.5841700000000001e-01 3.3661583000000000e+01
-2.5841700000000001e-01 5.0621583000000001e+01
ITEM: ATOMS id type c_coord
1 1 4
2 1 4
3 1 4
4 1 4
5 1 4
6 1 4
7 1 4
8 1 4
9 1 6
10 1 6
11 2 6
12 1 6
13 2 6
14 2 6
15 2 6
16 1 6
17 2 6
18 1 6
19 2 6
20 1 6
21 2 6
22 1 6
23 2 6
24 2 6
57 1 4
58 1 4
59 1 4
60 1 4
61 1 4
62 1 4
63 1 4
64 1 4
65 1 6
66 1 6
67 1 6
68 1 6
69 2 6
70 2 6
71 1 6
72 2 6
73 2 6
74 2 6
75 1 6
76 2 6
77 1 6
78 1 6
79 2 6
80 2 6
113 1 4
114 1 4
115 1 4
116 1 4
117 1 4
118 1 4
119 1 4
120 1 4
121 2 6
122 1 6
123 1 6
124 1 6
125 1 6
126 2 6
127 2 6
128 1 6
129 2 6
130 2 6
131 2 6
132 1 6
133 2 6
134 2 6
135 1 6
136 2 6
169 1 4
170 1 4
171 1 4
172 1 4
173 1 4
174 1 4
175 1 4
176 1 4
177 1 6
178 1 6
179 1 6
180 1 6
181 2 6
182 2 6
183 1 6
184 2 6
185 1 6
186 1 6
187 2 6
188 2 6
189 1 6
190 2 6
191 2 6
192 2 6
225 1 4
226 1 4
227 1 4
228 1 4
229 1 4
230 1 4
231 1 4
232 1 4
233 1 6
234 2 6
235 2 6
236 1 6
237 1 6
238 2 6
239 2 6
240 2 6
241 2 6
242 2 6
243 2 6
244 1 6
245 1 6
246 2 6
247 2 6
248 2 6
281 1 4
282 1 4
283 1 4
284 1 4
285 1 4
286 1 4
287 1 4
288 1 4
289 1 6
290 1 6
291 1 6
292 2 6
293 2 6
294 2 6
295 2 6
296 1 6
297 1 6
298 1 6
299 1 6
300 1 6
301 2 6
302 2 6
303 1 6
304 1 6
337 1 4
338 1 4
339 1 4
340 1 4
341 1 4
342 1 4
343 1 4
344 1 4
345 2 6
346 1 6
347 2 6
348 2 6
349 2 6
350 1 6
351 2 6
352 1 6
353 1 6
354 1 6
355 2 6
356 1 6
357 1 6
358 1 6
359 1 6
360 2 6
393 1 4
394 1 4
395 1 4
396 1 4
397 1 4
398 1 4
399 1 4
400 1 4
401 1 6
402 1 6
403 1 6
404 2 6
405 1 6
406 1 6
407 1 6
408 1 6
409 2 6
410 1 6
411 2 6
412 1 6
413 1 6
414 2 6
415 2 6
416 1 6
449 1 4
450 1 4
451 1 4
452 1 4
453 1 4
454 1 4
455 1 4
456 1 4
457 1 6
458 1 6
459 1 6
460 2 6
461 2 6
462 1 6
463 2 6
464 2 6
465 2 6
466 2 6
467 1 6
468 1 6
469 2 6
470 2 6
471 1 6
472 2 6
505 1 4
506 1 4
507 1 4
508 1 4
509 1 4
510 1 4
511 1 4
512 1 4
513 2 6
514 2 6
515 1 6
516 2 6
517 1 6
518 1 6
519 2 6
520 2 6
521 1 6
522 2 6
523 1 6
524 1 6
525 2 6
526 2 6
527 2 6
528 2 6
561 1 4
562 1 4
563 1 4
564 1 4
565 1 4
566 1 4
567 1 4
568 1 4
569 2 6
570 2 6
571 2 6
572 2 6
573 1 6
574 1 6
575 2 6
576 1 6
577 1 6
578 1 6
579 2 6
580 1 6
581 2 6
582 2 6
583 1 6
584 2 6
617 1 4
618 1 4
619 1 4
620 1 4
621 1 4
622 1 4
623 1 4
624 1 4
625 1 6
626 2 6
627 1 6
628 2 6
629 1 6
630 2 6
631 1 6
632 1 6
633 1 6
634 1 6
635 2 6
636 2 6
637 2 6
638 2 6
639 1 6
640 2 6
673 1 4
674 1 4
675 1 4
676 1 4
677 1 4
678 1 4
679 1 4
680 1 4
681 2 6
682 2 6
683 2 6
684 2 6
685 1 6
686 1 6
687 1 6
688 1 6
689 1 6
690 2 6
691 1 6
692 1 6
693 2 6
694 1 6
695 1 6
696 2 6
729 1 4
730 1 4
731 1 4
732 1 4
733 1 4
734 1 4
735 1 4
736 1 4
737 2 6
738 1 6
739 2 6
740 2 6
741 2 6
742 1 6
743 1 6
744 2 6
745 1 6
746 2 6
747 2 6
748 1 6
749 2 6
750 2 6
751 1 6
752 1 6
785 1 4
786 1 4
787 1 4
788 1 4
789 1 4
790 1 4
791 1 4
792 1 4
793 1 6
794 1 6
795 1 6
796 1 6
797 2 6
798 2 6
799 2 6
800 2 6
801 2 6
802 1 6
803 2 6
804 1 6
805 1 6
806 1 6
807 1 6
808 2 6
841 1 4
842 1 4
843 1 4
844 1 4
845 1 4
846 1 4
847 1 4
848 1 4
849 2 6
850 1 6
851 2 6
852 1 6
853 2 6
854 2 6
855 2 6
856 2 6
857 2 6
858 2 6
859 1 6
860 1 6
861 1 6
862 1 6
863 1 6
864 2 6
897 1 4
898 1 4
899 1 4
900 1 4
901 1 4
902 1 4
903 1 4
904 1 4
905 1 6
906 2 6
907 2 6
908 1 6
909 2 6
910 2 6
911 2 6
912 2 6
913 2 6
914 2 6
915 1 6
916 1 6
917 2 6
918 2 6
919 2 6
920 2 6
953 1 4
954 1 4
955 1 4
956 1 4
957 1 4
958 1 4
959 1 4
960 1 4
961 2 6
962 2 6
963 1 6
964 2 6
965 1 6
966 1 6
967 2 6
968 2 6
969 1 6
970 2 6
971 1 6
972 1 6
973 2 6
974 2 6
975 1 6
976 2 6
1009 1 4
1010 1 4
1011 1 4
1012 1 4
1013 1 4
1014 1 4
1015 1 4
1016 1 4
1017 1 6
1018 2 6
1019 2 6
1020 1 6
1021 2 6
1022 1 6
1023 2 6
1024 2 6
1025 1 6
1026 1 6
1027 2 6
1028 2 6
1029 2 6
1030 2 6
1031 1 6
1032 1 6
1065 1 4
1066 1 4
1067 1 4
1068 1 4
1069 1 4
1070 1 4
1071 1 4
1072 1 4
1073 1 6
1074 1 6
1075 1 6
1076 2 6
1077 2 6
1078 1 6
1079 1 6
1080 2 6
1081 1 6
1082 2 6
1083 2 6
1084 1 6
1085 2 6
1086 2 6
1087 2 6
1088 2 6
1121 1 4
1122 1 4
1123 1 4
1124 1 4
1125 1 4
1126 1 4
1127 1 4
1128 1 4
1129 1 6
1130 1 6
1131 1 6
1132 2 6
1133 1 6
1134 1 6
1135 1 6
1136 2 6
1137 1 6
1138 2 6
1139 1 6
1140 2 6
1141 2 6
1142 1 6
1143 1 6
1144 2 6
1177 1 4
1178 1 4
1179 1 4
1180 1 4
1181 1 4
1182 1 4
1183 1 4
1184 1 4
1185 2 6
1186 2 6
1187 1 6
1188 1 6
1189 1 6
1190 2 6
1191 1 6
1192 2 6
1193 1 6
1194 2 6
1195 2 6
1196 1 6
1197 2 6
1198 2 6
1199 2 6
1200 1 6
1233 1 4
1234 1 4
1235 1 4
1236 1 4
1237 1 4
1238 1 4
1239 1 4
1240 1 4
1241 2 6
1242 1 6
1243 1 6
1244 2 6
1245 1 6
1246 2 6
1247 1 6
1248 1 6
1249 2 6
1250 1 6
1251 1 6
1252 2 6
1253 2 6
1254 1 6
1255 1 6
1256 2 6
1289 1 4
1290 1 4
1291 1 4
1292 1 4
1293 1 4
1294 1 4
1295 1 4
1296 1 4
1297 2 6
1298 1 6
1299 1 6
1300 1 6
1301 1 6
1302 2 6
1303 2 6
1304 2 6
1305 1 6
1306 2 6
1307 2 6
1308 2 6
1309 1 6
1310 1 6
1311 2 6
1312 2 6
1345 1 4
1346 1 4
1347 1 4
1348 1 4
1349 1 4
1350 1 4
1351 1 4
1352 1 4
1353 1 6
1354 2 6
1355 2 6
1356 1 6
1357 2 6
1358 1 6
1359 1 6
1360 2 6
1361 2 6
1362 1 6
1363 1 6
1364 2 6
1365 2 6
1366 1 6
1367 2 6
1368 1 6
1401 1 4
1402 1 4
1403 1 4
1404 1 4
1405 1 4
1406 1 4
1407 1 4
1408 1 4
1409 2 6
1410 1 6
1411 2 6
1412 2 6
1413 1 6
1414 1 6
1415 1 6
1416 1 6
1417 2 6
1418 2 6
1419 1 6
1420 1 6
1421 1 6
1422 1 6
1423 1 6
1424 1 6
1457 1 4
1458 1 4
1459 1 4
1460 1 4
1461 1 4
1462 1 4
1463 1 4
1464 1 4
1465 2 6
1466 2 6
1467 2 6
1468 2 6
1469 1 6
1470 2 6
1471 1 6
1472 1 6
1473 1 6
1474 1 6
1475 1 6
1476 2 6
1477 1 6
1478 1 6
1479 2 6
1480 2 6
1513 1 4
1514 1 4
1515 1 4
1516 1 4
1517 1 4
1518 1 4
1519 1 4
1520 1 4
1521 1 6
1522 1 6
1523 2 6
1524 1 6
1525 1 6
1526 1 6
1527 2 6
1528 2 6
1529 2 6
1530 1 6
1531 1 6
1532 2 6
1533 1 6
1534 1 6
1535 2 6
1536 1 6
1569 1 4
1570 1 4
1571 1 4
1572 1 4
1573 1 4
1574 1 4
1575 1 4
1576 1 4
1577 2 6
1578 2 6
1579 2 6
1580 2 6
1581 2 6
1582 1 6
1583 2 6
1584 2 6
1585 2 6
1586 2 6
1587 1 6
1588 1 6
1589 2 6
1590 2 6
1591 2 6
1592 2 6
1625 1 4
1626 1 4
1627 1 4
1628 1 4
1629 1 4
1630 1 4
1631 1 4
1632 1 4
1633 1 6
1634 2 6
1635 1 6
1636 1 6
1637 2 6
1638 2 6
1639 1 6
1640 1 6
1641 1 6
1642 1 6
1643 2 6
1644 1 6
1645 2 6
1646 1 6
1647 2 6
1648 1 6
1681 1 4
1682 1 4
1683 1 4
1684 1 4
1685 1 4
1686 1 4
1687 1 4
1688 1 4
1689 2 6
1690 2 6
1691 2 6
1692 1 6
1693 2 6
1694 1 6
1695 1 6
1696 1 6
1697 1 6
1698 2 6
1699 2 6
1700 1 6
1701 2 6
1702 1 6
1703 1 6
1704 2 6
1737 1 4
1738 1 4
1739 1 4
1740 1 4
1741 1 4
1742 1 4
1743 1 4
1744 1 4
1745 1 6
1746 2 6
1747 2 6
1748 1 6
1749 2 6
1750 1 6
1751 2 6
1752 2 6
1753 2 6
1754 2 6
1755 2 6
1756 2 6
1757 1 6
1758 2 6
1759 2 6
1760 2 6
1793 1 4
1794 1 4
1795 1 4
1796 1 4
1797 1 4
1798 1 4
1799 1 4
1800 1 4
1801 1 6
1802 1 6
1803 1 6
1804 1 6
1805 2 6
1806 1 6
1807 2 6
1808 2 6
1809 2 6
1810 1 6
1811 1 6
1812 1 6
1813 1 6
1814 1 6
1815 1 6
1816 2 6
1849 1 4
1850 1 4
1851 1 4
1852 1 4
1853 1 4
1854 1 4
1855 1 4
1856 1 4
1857 2 6
1858 1 6
1859 1 6
1860 2 6
1861 1 6
1862 2 6
1863 2 6
1864 1 6
1865 1 6
1866 2 6
1867 2 6
1868 2 6
1869 1 6
1870 2 6
1871 2 6
1872 1 6
1905 1 4
1906 1 4
1907 1 4
1908 1 4
1909 1 4
1910 1 4
1911 1 4
1912 1 4
1913 1 6
1914 2 6
1915 2 6
1916 1 6
1917 1 6
1918 1 6
1919 2 6
1920 2 6
1921 2 6
1922 1 6
1923 1 6
1924 1 6
1925 2 6
1926 1 6
1927 1 6
1928 2 6
1961 1 4
1962 1 4
1963 1 4
1964 1 4
1965 1 4
1966 1 4
1967 1 4
1968 1 4
1969 1 6
1970 2 6
1971 1 6
1972 1 6
1973 2 6
1974 1 6
1975 1 6
1976 1 6
1977 1 6
1978 1 6
1979 1 6
1980 1 6
1981 1 6
1982 2 6
1983 1 6
1984 1 6
2017 1 4
2018 1 4
2019 1 4
2020 1 4
2021 1 4
2022 1 4
2023 1 4
2024 1 4
2025 1 6
2026 2 6
2027 2 6
2028 1 6
2029 2 6
2030 2 6
2031 1 6
2032 1 6
2033 1 6
2034 2 6
2035 2 6
2036 2 6
2037 2 6
2038 2 6
2039 2 6
2040 2 6
2073 1 4
2074 1 4
2075 1 4
2076 1 4
2077 1 4
2078 1 4
2079 1 4
2080 1 4
2081 2 6
2082 2 6
2083 2 6
2084 1 6
2085 1 6
2086 2 6
2087 1 6
2088 1 6
2089 1 6
2090 2 6
2091 1 6
2092 2 6
2093 1 6
2094 1 6
2095 1 6
2096 1 6
2129 1 4
2130 1 4
2131 1 4
2132 1 4
2133 1 4
2134 1 4
2135 1 4
2136 1 4
2137 1 6
2138 2 6
2139 2 6
2140 1 6
2141 1 6
2142 2 6
2143 2 6
2144 2 6
2145 1 6
2146 2 6
2147 2 6
2148 1 6
2149 1 6
2150 2 6
2151 1 6
2152 2 6
2185 1 4
2186 1 4
2187 1 4
2188 1 4
2189 1 4
2190 1 4
2191 1 4
2192 1 4
2193 1 6
2194 1 6
2195 1 6
2196 1 6
2197 1 6
2198 2 6
2199 2 6
2200 1 6
2201 1 6
2202 2 6
2203 1 6
2204 1 6
2205 2 6
2206 2 6
2207 2 6
2208 2 6
2241 1 4
2242 1 4
2243 1 4
2244 1 4
2245 1 4
2246 1 4
2247 1 4
2248 1 4
2249 2 6
2250 2 6
2251 2 6
2252 2 6
2253 1 6
2254 1 6
2255 1 6
2256 2 6
2257 1 6
2258 2 6
2259 1 6
2260 2 6
2261 2 6
2262 2 6
2263 1 6
2264 2 6
2297 1 4
2298 1 4
2299 1 4
2300 1 4
2301 1 4
2302 1 4
2303 1 4
2304 1 4
2305 1 6
2306 1 6
2307 2 6
2308 1 6
2309 2 6
2310 1 6
2311 1 6
2312 2 6
2313 2 6
2314 1 6
2315 1 6
2316 2 6
2317 2 6
2318 1 6
2319 1 6
2320 2 6
2353 1 4
2354 1 4
2355 1 4
2356 1 4
2357 1 4
2358 1 4
2359 1 4
2360 1 4
2361 1 6
2362 1 6
2363 2 6
2364 1 6
2365 2 6
2366 1 6
2367 2 6
2368 2 6
2369 2 6
2370 1 6
2371 2 6
2372 2 6
2373 1 6
2374 1 6
2375 2 6
2376 2 6
2409 1 4
2410 1 4
2411 1 4
2412 1 4
2413 1 4
2414 1 4
2415 1 4
2416 1 4
2417 2 6
2418 1 6
2419 2 6
2420 2 6
2421 1 6
2422 2 6
2423 1 6
2424 2 6
2425 1 6
2426 2 6
2427 2 6
2428 1 6
2429 2 6
2430 2 6
2431 1 6
2432 1 6
2465 1 4
2466 1 4
2467 1 4
2468 1 4
2469 1 4
2470 1 4
2471 1 4
2472 1 4
2473 2 6
2474 2 6
2475 1 6
2476 1 6
2477 1 6
2478 2 6
2479 1 6
2480 1 6
2481 1 6
2482 1 6
2483 1 6
2484 1 6
2485 1 6
2486 2 6
2487 1 6
2488 2 6
2521 1 4
2522 1 4
2523 1 4
2524 1 4
2525 1 4
2526 1 4
2527 1 4
2528 1 4
2529 2 6
2530 1 6
2531 1 6
2532 2 6
2533 2 6
2534 2 6
2535 1 6
2536 1 6
2537 1 6
2538 1 6
2539 1 6
2540 1 6
2541 2 6
2542 1 6
2543 1 6
2544 1 6
2577 1 4
2578 1 4
2579 1 4
2580 1 4
2581 1 4
2582 1 4
2583 1 4
2584 1 4
2585 1 6
2586 1 6
2587 1 6
2588 1 6
2589 2 6
2590 2 6
2591 2 6
2592 2 6
2593 1 6
2594 2 6
2595 2 6
2596 2 6
2597 2 6
2598 2 6
2599 2 6
2600 1 6
2633 1 4
2634 1 4
2635 1 4
2636 1 4
2637 1 4
2638 1 4
2639 1 4
2640 1 4
2641 1 6
2642 2 6
2643 1 6
2644 2 6
2645 2 6
2646 1 6
2647 1 6
2648 2 6
2649 2 6
2650 2 6
2651 2 6
2652 1 6
2653 2 6
2654 2 6
2655 2 6
2656 2 6
2689 1 4
2690 1 4
2691 1 4
2692 1 4
2693 1 4
2694 1 4
2695 1 4
2696 1 4
2697 2 6
2698 1 6
2699 2 6
2700 2 6
2701 1 6
2702 2 6
2703 1 6
2704 2 6
2705 2 6
2706 2 6
2707 2 6
2708 2 6
2709 1 6
2710 2 6
2711 2 6
2712 1 6
2745 1 4
2746 1 4
2747 1 4
2748 1 4
2749 1 4
2750 1 4
2751 1 4
2752 1 4
2753 2 6
2754 2 6
2755 2 6
2756 1 6
2757 1 6
2758 2 6
2759 2 6
2760 1 6
2761 1 6
2762 2 6
2763 1 6
2764 1 6
2765 1 6
2766 2 6
2767 1 6
2768 1 6
2801 1 4
2802 1 4
2803 1 4
2804 1 4
2805 1 4
2806 1 4
2807 1 4
2808 1 4
2809 2 6
2810 2 6
2811 2 6
2812 1 6
2813 2 6
2814 1 6
2815 1 6
2816 2 6
2817 1 6
2818 2 6
2819 1 6
2820 2 6
2821 1 6
2822 1 6
2823 2 6
2824 2 6
2857 1 4
2858 1 4
2859 1 4
2860 1 4
2861 1 4
2862 1 4
2863 1 4
2864 1 4
2865 2 6
2866 1 6
2867 2 6
2868 1 6
2869 1 6
2870 2 6
2871 1 6
2872 1 6
2873 1 6
2874 1 6
2875 2 6
2876 2 6
2877 1 6
2878 2 6
2879 1 6
2880 2 6
2913 1 4
2914 1 4
2915 1 4
2916 1 4
2917 1 4
2918 1 4
2919 1 4
2920 1 4
2921 2 6
2922 1 6
2923 1 6
2924 2 6
2925 2 6
2926 1 6
2927 2 6
2928 2 6
2929 1 6
2930 2 6
2931 2 6
2932 1 6
2933 2 6
2934 2 6
2935 2 6
2936 1 6
2969 1 4
2970 1 4
2971 1 4
2972 1 4
2973 1 4
2974 1 4
2975 1 4
2976 1 4
2977 2 6
2978 2 6
2979 2 6
2980 2 6
2981 1 6
2982 1 6
2983 1 6
2984 1 6
2985 2 6
2986 2 6
2987 1 6
2988 2 6
2989 1 6
2990 2 6
2991 1 6
2992 2 6
3025 1 4
3026 1 4
3027 1 4
3028 1 4
3029 1 4
3030 1 4
3031 1 4
3032 1 4
3033 2 6
3034 1 6
3035 2 6
3036 1 6
3037 1 6
3038 1 6
3039 2 6
3040 2 6
3041 1 6
3042 2 6
3043 2 6
3044 1 6
3045 1 6
3046 2 6
3047 2 6
3048 2 6
3081 1 4
3082 1 4
3083 1 4
3084 1 4
3085 1 4
3086 1 4
3087 1 4
3088 1 4
3089 1 6
3090 1 6
3091 2 6
3092 1 6
3093 2 6
3094 2 6
3095 2 6
3096 2 6
3097 1 6
3098 2 6
3099 2 6
3100 2 6
3101 1 6
3102 1 6
3103 1 6
3104 2 6
3137 1 4
3138 1 4
3139 1 4
3140 1 4
3141 1 4
3142 1 4
3143 1 4
3144 1 4
3145 1 6
3146 1 6
3147 2 6
3148 1 6
3149 2 6
3150 2 6
3151 2 6
3152 2 6
3153 2 6
3154 2 6
3155 1 6
3156 2 6
3157 2 6
3158 2 6
3159 2 6
3160 2 6
3193 1 4
3194 1 4
3195 1 4
3196 1 4
3197 1 4
3198 1 4
3199 1 4
3200 1 4
3201 2 6
3202 2 6
3203 2 6
3204 2 6
3205 1 6
3206 1 6
3207 2 6
3208 2 6
3209 2 6
3210 2 6
3211 1 6
3212 2 6
3213 2 6
3214 1 6
3215 2 6
3216 1 6
3249 1 4
3250 1 4
3251 1 4
3252 1 4
3253 1 4
3254 1 4
3255 1 4
3256 1 4
3257 1 6
3258 1 6
3259 2 6
3260 1 6
3261 1 6
3262 1 6
3263 1 6
3264 2 6
3265 2 6
3266 1 6
3267 1 6
3268 1 6
3269 2 6
3270 1 6
3271 1 6
3272 2 6
3305 1 4
3306 1 4
3307 1 4
3308 1 4
3309 1 4
3310 1 4
3311 1 4
3312 1 4
3313 2 6
3314 1 6
3315 2 6
3316 1 6
3317 1 6
3318 1 6
3319 2 6
3320 2 6
3321 2 6
3322 1 6
3323 1 6
3324 2 6
3325 2 6
3326 2 6
3327 1 6
3328 2 6
3361 1 4
3362 1 4
3363 1 4
3364 1 4
3365 1 4
3366 1 4
3367 1 4
3368 1 4
3369 2 6
3370 2 6
3371 2 6
3372 1 6
3373 2 6
3374 2 6
3375 2 6
3376 2 6
3377 1 6
3378 1 6
3379 1 6
3380 1 6
3381 1 6
3382 2 6
3383 2 6
3384 1 6
3417 1 4
3418 1 4
3419 1 4
3420 1 4
3421 1 4
3422 1 4
3423 1 4
3424 1 4
3425 1 6
3426 1 6
3427 2 6
3428 2 6
3429 2 6
3430 1 6
3431 2 6
3432 2 6
3433 1 6
3434 1 6
3435 2 6
3436 2 6
3437 1 6
3438 1 6
3439 1 6
3440 1 6
3473 1 4
3474 1 4
3475 1 4
3476 1 4
3477 1 4
3478 1 4
3479 1 4
3480 1 4
3481 2 6
3482 1 6
3483 1 6
3484 2 6
3485 2 6
3486 1 6
3487 2 6
3488 1 6
3489 1 6
3490 1 6
3491 2 6
3492 1 6
3493 1 6
3494 2 6
3495 1 6
3496 1 6
3529 1 4
3530 1 4
3531 1 4
3532 1 4
3533 1 4
3534 1 4
3535 1 4
3536 1 4
3537 2 6
3538 2 6
3539 2 6
3540 1 6
3541 1 6
3542 1 6
3543 1 6
3544 1 6
3545 1 6
3546 2 6
3547 2 6
3548 2 6
3549 1 6
3550 1 6
3551 1 6
3552 1 6
3585 1 4
3586 1 4
3587 1 4
3588 1 4
3589 1 4
3590 1 4
3591 1 4
3592 1 4
3593 2 6
3594 2 6
3595 1 6
3596 1 6
3597 1 6
3598 2 6
3599 1 6
3600 1 6
3601 2 6
3602 1 6
3603 2 6
3604 1 6
3605 2 6
3606 1 6
3607 1 6
3608 2 6
3641 1 4
3642 1 4
3643 1 4
3644 1 4
3645 1 4
3646 1 4
3647 1 4
3648 1 4
3649 2 6
3650 1 6
3651 1 6
3652 1 6
3653 2 6
3654 1 6
3655 1 6
3656 1 6
3657 2 6
3658 1 6
3659 1 6
3660 1 6
3661 2 6
3662 1 6
3663 1 6
3664 1 6
3697 1 4
3698 1 4
3699 1 4
3700 1 4
3701 1 4
3702 1 4
3703 1 4
3704 1 4
3705 2 6
3706 2 6
3707 1 6
3708 2 6
3709 2 6
3710 2 6
3711 2 6
3712 2 6
3713 1 6
3714 2 6
3715 2 6
3716 1 6
3717 1 6
3718 1 6
3719 1 6
3720 2 6
3753 1 4
3754 1 4
3755 1 4
3756 1 4
3757 1 4
3758 1 4
3759 1 4
3760 1 4
3761 1 6
3762 1 6
3763 2 6
3764 2 6
3765 2 6
3766 1 6
3767 2 6
3768 1 6
3769 2 6
3770 1 6
3771 1 6
3772 1 6
3773 2 6
3774 2 6
3775 1 6
3776 2 6
3809 1 4
3810 1 4
3811 1 4
3812 1 4
3813 1 4
3814 1 4
3815 1 4
3816 1 4
3817 1 6
3818 2 6
3819 2 6
3820 1 6
3821 1 6
3822 2 6
3823 2 6
3824 2 6
3825 2 6
3826 1 6
3827 1 6
3828 2 6
3829 1 6
3830 1 6
3831 2 6
3832 1 6
3865 1 4
3866 1 4
3867 1 4
3868 1 4
3869 1 4
3870 1 4
3871 1 4
3872 1 4
3873 2 6
3874 1 6
3875 1 6
3876 1 6
3877 2 6
3878 1 6
3879 1 6
3880 1 6
3881 2 6
3882 2 6
3883 1 6
3884 1 6
3885 2 6
3886 2 6
3887 2 6
3888 2 6
3921 1 4
3922 1 4
3923 1 4
3924 1 4
3925 1 4
3926 1 4
3927 1 4
3928 1 4
3929 2 6
3930 1 6
3931 1 6
3932 1 6
3933 1 6
3934 2 6
3935 2 6
3936 1 6
3937 1 6
3938 1 6
3939 1 6
3940 1 6
3941 2 6
3942 1 6
3943 2 6
3944 2 6
3977 1 4
3978 1 4
3979 1 4
3980 1 4
3981 1 4
3982 1 4
3983 1 4
3984 1 4
3985 2 6
3986 1 6
3987 2 6
3988 2 6
3989 2 6
3990 1 6
3991 1 6
3992 1 6
3993 1 6
3994 1 6
3995 1 6
3996 2 6
3997 2 6
3998 1 6
3999 2 6
4000 1 6
4033 1 4
4034 1 4
4035 1 4
4036 1 4
4037 1 4
4038 1 4
4039 1 4
4040 1 4
4041 1 6
4042 2 6
4043 2 6
4044 1 6
4045 1 6
4046 2 6
4047 2 6
4048 1 6
4049 2 6
4050 1 6
4051 2 6
4052 2 6
4053 1 6
4054 2 6
4055 2 6
4056 1 6
4089 1 4
4090 1 4
4091 1 4
4092 1 4
4093 1 4
4094 1 4
4095 1 4
4096 1 4
4097 1 6
4098 1 6
4099 1 6
4100 1 6
4101 2 6
4102 2 6
4103 1 6
4104 1 6
4105 1 6
4106 1 6
4107 1 6
4108 1 6
4109 1 6
4110 1 6
4111 1 6
4112 1 6
4145 1 4
4146 1 4
4147 1 4
4148 1 4
4149 1 4
4150 1 4
4151 1 4
4152 1 4
4153 1 6
4154 1 6
4155 1 6
4156 2 6
4157 2 6
4158 1 6
4159 2 6
4160 2 6
4161 2 6
4162 1 6
4163 1 6
4164 2 6
4165 2 6
4166 1 6
4167 2 6
4168 2 6
4201 1 4
4202 1 4
4203 1 4
4204 1 4
4205 1 4
4206 1 4
4207 1 4
4208 1 4
4209 1 6
4210 2 6
4211 2 6
4212 1 6
4213 1 6
4214 1 6
4215 1 6
4216 1 6
4217 1 6
4218 2 6
4219 2 6
4220 2 6
4221 1 6
4222 1 6
4223 2 6
4224 2 6
4257 1 4
4258 1 4
4259 1 4
4260 1 4
4261 1 4
4262 1 4
4263 1 4
4264 1 4
4265 2 6
4266 1 6
4267 2 6
4268 1 6
4269 2 6
4270 2 6
4271 1 6
4272 1 6
4273 2 6
4274 2 6
4275 2 6
4276 2 6
4277 2 6
4278 2 6
4279 2 6
4280 1 6
4313 1 4
4314 1 4
4315 1 4
4316 1 4
4317 1 4
4318 1 4
4319 1 4
4320 1 4
4321 2 6
4322 2 6
4323 2 6
4324 1 6
4325 2 6
4326 1 6
4327 2 6
4328 1 6
4329 2 6
4330 1 6
4331 1 6
4332 2 6
4333 2 6
4334 1 6
4335 2 6
4336 2 6
4369 1 4
4370 1 4
4371 1 4
4372 1 4
4373 1 4
4374 1 4
4375 1 4
4376 1 4
4377 1 6
4378 1 6
4379 1 6
4380 2 6
4381 2 6
4382 2 6
4383 1 6
4384 1 6
4385 1 6
4386 2 6
4387 2 6
4388 1 6
4389 2 6
4390 2 6
4391 1 6
4392 2 6
4425 1 4
4426 1 4
4427 1 4
4428 1 4
4429 1 4
4430 1 4
4431 1 4
4432 1 4
4433 1 6
4434 1 6
4435 2 6
4436 1 6
4437 2 6
4438 2 6
4439 1 6
4440 2 6
4441 2 6
4442 1 6
4443 1 6
4444 1 6
4445 1 6
4446 1 6
4447 1 6
4448 1 6
4481 1 4
4482 1 4
4483 1 4
4484 1 4
4485 1 4
4486 1 4
4487 1 4
4488 1 4
4489 1 6
4490 2 6
4491 1 6
4492 2 6
4493 1 6
4494 1 6
4495 2 6
4496 1 6
4497 2 6
4498 1 6
4499 2 6
4500 2 6
4501 1 6
4502 2 6
4503 2 6
4504 1 6
4537 1 4
4538 1 4
4539 1 4
4540 1 4
4541 1 4
4542 1 4
4543 1 4
4544 1 4
4545 2 6
4546 2 6
4547 2 6
4548 1 6
4549 1 6
4550 2 6
4551 1 6
4552 1 6
4553 1 6
4554 2 6
4555 2 6
4556 2 6
4557 1 6
4558 1 6
4559 1 6
4560 1 6
4593 1 4
4594 1 4
4595 1 4
4596 1 4
4597 1 4
4598 1 4
4599 1 4
4600 1 4
4601 1 6
4602 2 6
4603 2 6
4604 2 6
4605 1 6
4606 1 6
4607 2 6
4608 1 6
4609 2 6
4610 1 6
4611 1 6
4612 2 6
4613 1 6
4614 2 6
4615 1 6
4616 1 6
4649 1 4
4650 1 4
4651 1 4
4652 1 4
4653 1 4
4654 1 4
4655 1 4
4656 1 4
4657 2 6
4658 2 6
4659 2 6
4660 2 6
4661 1 6
4662 2 6
4663 1 6
4664 2 6
4665 1 6
4666 1 6
4667 1 6
4668 1 6
4669 2 6
4670 2 6
4671 2 6
4672 2 6
4705 1 4
4706 1 4
4707 1 4
4708 1 4
4709 1 4
4710 1 4
4711 1 4
4712 1 4
4713 2 6
4714 2 6
4715 2 6
4716 1 6
4717 1 6
4718 1 6
4719 2 6
4720 1 6
4721 1 6
4722 2 6
4723 2 6
4724 2 6
4725 1 6
4726 2 6
4727 2 6
4728 2 6
4761 1 4
4762 1 4
4763 1 4
4764 1 4
4765 1 4
4766 1 4
4767 1 4
4768 1 4
4769 2 6
4770 2 6
4771 2 6
4772 1 6
4773 1 6
4774 1 6
4775 1 6
4776 2 6
4777 2 6
4778 2 6
4779 2 6
4780 2 6
4781 2 6
4782 1 6
4783 2 6
4784 1 6
4817 1 4
4818 1 4
4819 1 4
4820 1 4
4821 1 4
4822 1 4
4823 1 4
4824 1 4
4825 2 6
4826 1 6
4827 1 6
4828 2 6
4829 1 6
4830 1 6
4831 1 6
4832 1 6
4833 2 6
4834 2 6
4835 1 6
4836 1 6
4837 1 6
4838 1 6
4839 2 6
4840 2 6
4873 1 4
4874 1 4
4875 1 4
4876 1 4
4877 1 4
4878 1 4
4879 1 4
4880 1 4
4881 1 6
4882 2 6
4883 2 6
4884 1 6
4885 2 6
4886 1 6
4887 1 6
4888 1 6
4889 1 6
4890 1 6
4891 1 6
4892 1 6
4893 1 6
4894 1 6
4895 2 6
4896 1 6
4929 1 4
4930 1 4
4931 1 4
4932 1 4
4933 1 4
4934 1 4
4935 1 4
4936 1 4
4937 1 6
4938 1 6
4939 2 6
4940 1 6
4941 1 6
4942 1 6
4943 1 6
4944 2 6
4945 1 6
4946 1 6
4947 2 6
4948 2 6
4949 2 6
4950 2 6
4951 1 6
4952 1 6
4985 1 4
4986 1 4
4987 1 4
4988 1 4
4989 1 4
4990 1 4
4991 1 4
4992 1 4
4993 1 6
4994 2 6
4995 1 6
4996 1 6
4997 2 6
4998 2 6
4999 2 6
5000 1 6
5001 2 6
5002 2 6
5003 2 6
5004 2 6
5005 2 6
5006 1 6
5007 1 6
5008 1 6
5041 1 4
5042 1 4
5043 1 4
5044 1 4
5045 1 4
5046 1 4
5047 1 4
5048 1 4
5049 2 6
5050 1 6
5051 1 6
5052 1 6
5053 1 6
5054 1 6
5055 2 6
5056 2 6
5057 1 6
5058 2 6
5059 1 6
5060 2 6
5061 1 6
5062 1 6
5063 2 6
5064 2 6
5097 1 4
5098 1 4
5099 1 4
5100 1 4
5101 1 4
5102 1 4
5103 1 4
5104 1 4
5105 2 6
5106 2 6
5107 2 6
5108 1 6
5109 1 6
5110 1 6
5111 1 6
5112 2 6
5113 2 6
5114 2 6
5115 1 6
5116 2 6
5117 1 6
5118 1 6
5119 2 6
5120 1 6
5153 1 4
5154 1 4
5155 1 4
5156 1 4
5157 1 4
5158 1 4
5159 1 4
5160 1 4
5161 2 6
5162 2 6
5163 1 6
5164 1 6
5165 1 6
5166 2 6
5167 1 6
5168 1 6
5169 1 6
5170 2 6
5171 1 6
5172 2 6
5173 1 6
5174 1 6
5175 2 6
5176 2 6
5209 1 4
5210 1 4
5211 1 4
5212 1 4
5213 1 4
5214 1 4
5215 1 4
5216 1 4
5217 1 6
5218 2 6
5219 1 6
5220 1 6
5221 2 6
5222 1 6
5223 1 6
5224 2 6
5225 1 6
5226 2 6
5227 1 6
5228 1 6
5229 1 6
5230 2 6
5231 1 6
5232 2 6
5265 1 4
5266 1 4
5267 1 4
5268 1 4
5269 1 4
5270 1 4
5271 1 4
5272 1 4
5273 2 6
5274 1 6
5275 2 6
5276 1 6
5277 1 6
5278 2 6
5279 2 6
5280 2 6
5281 2 6
5282 1 6
5283 1 6
5284 2 6
5285 2 6
5286 2 6
5287 2 6
5288 1 6
5321 1 4
5322 1 4
5323 1 4
5324 1 4
5325 1 4
5326 1 4
5327 1 4
5328 1 4
5329 1 6
5330 1 6
5331 2 6
5332 2 6
5333 1 6
5334 2 6
5335 1 6
5336 2 6
5337 1 6
5338 1 6
5339 1 6
5340 1 6
5341 2 6
5342 2 6
5343 2 6
5344 2 6
ITEM: TIMESTEP
2
ITEM: NUMBER OF ATOMS
2304
ITEM: BOX BOUNDS pp pp pp
-2.5841700000000001e-01 3.3661583000000000e+01
-2.5841700000000001e-01 3.3661583000000000e+01
-2.5841700000000001e-01 5.0621583000000001e+01
ITEM: ATOMS id type c_coord
1 1 4
2 1 4
3 1 4
4 1 4
5 1 4
6 1 4
7 1 4
8 1 4
9 1 6
10 1 6
11 2 6
12 1 6
13 2 6
14 2 6
15 2 6
16 1 6
17 2 6
18 1 6
19 2 6
20 1 6
21 2 6
22 1 6
23 2 6
24 2 6
57 1 4
58 1 4
59 1 4
60 1 4
61 1 4
62 1 4
63 1 4
64 1 4
65 1 6
66 1 6
67 1 6
68 1 6
69 2 6
70 2 6
71 1 6
72 2 6
73 2 6
74 2 6
75 1 6
76 2 6
77 1 6
78 1 6
79 2 6
80 2 6
113 1 4
114 1 4
115 1 4
116 1 4
117 1 4
118 1 4
119 1 4
120 1 4
121 2 6
122 1 6
123 1 6
124 1 6
125 1 6
126 2 6
127 2 6
128 1 6
129 2 6
130 2 6
131 2 6
132 1 6
133 2 6
134 2 6
135 1 6
136 2 6
169 1 4
170 1 4
171 1 4
172 1 4
173 1 4
174 1 4
175 1 4
176 1 4
177 1 6
178 1 6
179 1 6
180 1 6
181 2 6
182 2 6
183 1 6
184 2 6
185 1 6
186 1 6
187 2 6
188 2 6
189 1 6
190 2 6
191 2 6
192 2 6
225 1 4
226 1 4
227 1 4
228 1 4
229 1 4
230 1 4
231 1 4
232 1 4
233 1 6
234 2 6
235 2 6
236 1 6
237 1 6
238 2 6
239 2 6
240 2 6
241 2 6
242 2 6
243 2 6
244 1 6
245 1 6
246 2 6
247 2 6
248 2 6
281 1 4
282 1 4
283 1 4
284 1 4
285 1 4
286 1 4
287 1 4
288 1 4
289 1 6
290 1 6
291 1 6
292 2 6
293 2 6
294 2 6
295 2 6
296 1 6
297 1 6
298 1 6
299 1 6
300 1 6
301 2 6
302 2 6
303 1 6
304 1 6
337 1 4
338 1 4
339 1 4
340 1 4
341 1 4
342 1 4
343 1 4
344 1 4
345 2 6
346 1 6
347 2 6
348 2 6
349 2 6
350 1 6
351 2 6
352 1 6
353 1 6
354 1 6
355 2 6
356 1 6
357 1 6
358 1 6
359 1 6
360 2 6
393 1 4
394 1 4
395 1 4
396 1 4
397 1 4
398 1 4
399 1 4
400 1 4
401 1 6
402 1 6
403 1 6
404 2 6
405 1 6
406 1 6
407 1 6
408 1 6
409 2 6
410 1 6
411 2 6
412 1 6
413 1 6
414 2 6
415 2 6
416 1 6
449 1 4
450 1 4
451 1 4
452 1 4
453 1 4
454 1 4
455 1 4
456 1 4
457 1 6
458 1 6
459 1 6
460 2 6
461 2 6
462 1 6
463 2 6
464 2 6
465 2 6
466 2 6
467 1 6
468 1 6
469 2 6
470 2 6
471 1 6
472 2 6
505 1 4
506 1 4
507 1 4
508 1 4
509 1 4
510 1 4
511 1 4
512 1 4
513 2 6
514 2 6
515 1 6
516 2 6
517 1 6
518 1 6
519 2 6
520 2 6
521 1 6
522 2 6
523 1 6
524 1 6
525 2 6
526 2 6
527 2 6
528 2 6
561 1 4
562 1 4
563 1 4
564 1 4
565 1 4
566 1 4
567 1 4
568 1 4
569 2 6
570 2 6
571 2 6
572 2 6
573 1 6
574 1 6
575 2 6
576 1 6
577 1 6
578 1 6
579 2 6
580 1 6
581 2 6
582 2 6
583 1 6
584 2 6
617 1 4
618 1 4
619 1 4
620 1 4
621 1 4
622 1 4
623 1 4
624 1 4
625 1 6
626 2 6
627 1 6
628 2 6
629 1 6
630 2 6
631 1 6
632 1 6
633 1 6
634 1 6
635 2 6
636 2 6
637 2 6
638 2 6
639 1 6
640 2 6
673 1 4
674 1 4
675 1 4
676 1 4
677 1 4
678 1 4
679 1 4
680 1 4
681 2 6
682 2 6
683 2 6
684 2 6
685 1 6
686 1 6
687 1 6
688 1 6
689 1 6
690 2 6
691 1 6
692 1 6
693 2 6
694 1 6
695 1 6
696 2 6
729 1 4
730 1 4
731 1 4
732 1 4
733 1 4
734 1 4
735 1 4
736 1 4
737 2 6
738 1 6
739 2 6
740 2 6
741 2 6
742 1 6
743 1 6
744 2 6
745 1 6
746 2 6
747 2 6
748 1 6
749 2 6
750 2 6
751 1 6
752 1 6
785 1 4
786 1 4
787 1 4
788 1 4
789 1 4
790 1 4
791 1 4
792 1 4
793 1 6
794 1 6
795 1 6
796 1 6
797 2 6
798 2 6
799 2 6
800 2 6
801 2 6
802 1 6
803 2 6
804 1 6
805 1 6
806 1 6
807 1 6
808 2 6
841 1 4
842 1 4
843 1 4
844 1 4
845 1 4
846 1 4
847 1 4
848 1 4
849 2 6
850 1 6
851 2 6
852 1 6
853 2 6
854 2 6
855 2 6
856 2 6
857 2 6
858 2 6
859 1 6
860 1 6
861 1 6
862 1 6
863 1 6
864 2 6
897 1 4
898 1 4
899 1 4
900 1 4
901 1 4
902 1 4
903 1 4
904 1 4
905 1 6
906 2 6
907 2 6
908 1 6
909 2 6
910 2 6
911 2 6
912 2 6
913 2 6
914 2 6
915 1 6
916 1 6
917 2 6
918 2 6
919 2 6
920 2 6
953 1 4
954 1 4
955 1 4
956 1 4
957 1 4
958 1 4
959 1 4
960 1 4
961 2 6
962 2 6
963 1 6
964 2 6
965 1 6
966 1 6
967 2 6
968 2 6
969 1 6
970 2 6
971 1 6
972 1 6
973 2 6
974 2 6
975 1 6
976 2 6
1009 1 4
1010 1 4
1011 1 4
1012 1 4
1013 1 4
1014 1 4
1015 1 4
1016 1 4
1017 1 6
1018 2 6
1019 2 6
1020 1 6
1021 2 6
1022 1 6
1023 2 6
1024 2 6
1025 1 6
1026 1 6
1027 2 6
1028 2 6
1029 2 6
1030 2 6
1031 1 6
1032 1 6
1065 1 4
1066 1 4
1067 1 4
1068 1 4
1069 1 4
1070 1 4
1071 1 4
1072 1 4
1073 1 6
1074 1 6
1075 1 6
1076 2 6
1077 2 6
1078 1 6
1079 1 6
1080 2 6
1081 1 6
1082 2 6
1083 2 6
1084 1 6
1085 2 6
1086 2 6
1087 2 6
1088 2 6
1121 1 4
1122 1 4
1123 1 4
1124 1 4
1125 1 4
1126 1 4
1127 1 4
1128 1 4
1129 1 6
1130 1 6
1131 1 6
1132 2 6
1133 1 6
1134 1 6
1135 1 6
1136 2 6
1137 1 6
1138 2 6
1139 1 6
1140 2 6
1141 2 6
1142 1 6
1143 1 6
1144 2 6
1177 1 4
1178 1 4
1179 1 4
1180 1 4
1181 1 4
1182 1 4
1183 1 4
1184 1 4
1185 2 6
1186 2 6
1187 1 6
1188 1 6
1189 1 6
1190 2 6
1191 1 6
1192 2 6
1193 1 6
1194 2 6
1195 2 6
1196 1 6
1197 2 6
1198 2 6
1199 2 6
1200 1 6
1233 1 4
1234 1 4
1235 1 4
1236 1 4
1237 1 4
1238 1 4
1239 1 4
1240 1 4
1241 2 6
1242 1 6
1243 1 6
1244 2 6
1245 1 6
1246 2 6
1247 1 6
1248 1 6
1249 2 6
1250 1 6
1251 1 6
1252 2 6
1253 2 6
1254 1 6
1255 1 6
1256 2 6
1289 1 4
1290 1 4
1291 1 4
1292 1 4
1293 1 4
1294 1 4
1295 1 4
1296 1 4
1297 2 6
1298 1 6
1299 1 6
1300 1 6
1301 1 6
1302 2 6
1303 2 6
1304 2 6
1305 1 6
1306 2 6
1307 2 6
1308 2 6
1309 1 6
1310 1 6
1311 2 6
1312 2 6
1345 1 4
1346 1 4
1347 1 4
1348 1 4
1349 1 4
1350 1 4
1351 1 4
1352 1 4
1353 1 6
1354 2 6
1355 2 6
1356 1 6
1357 2 6
1358 1 6
1359 1 6
1360 2 6
1361 2 6
1362 1 6
1363 1 6
1364 2 6
1365 2 6
1366 1 6
1367 2 6
1368 1 6
1401 1 4
1402 1 4
1403 1 4
1404 1 4
1405 1 4
1406 1 4
1407 1 4
1408 1 4
1409 2 6
1410 1 6
1411 2 6
1412 2 6
1413 1 6
1414 1 6
1415 1 6
1416 1 6
1417 2 6
1418 2 6
1419 1 6
1420 1 6
1421 1 6
1422 1 6
1423 1 6
1424 1 6
1457 1 4
1458 1 4
1459 1 4
1460 1 4
1461 1 4
1462 1 4
1463 1 4
1464 1 4
1465 2 6
1466 2 6
1467 2 6
1468 2 6
1469 1 6
1470 2 6
1471 1 6
1472 1 6
1473 1 6
1474 1 6
1475 1 6
1476 2 6
1477 1 6
1478 1 6
1479 2 6
1480 2 6
1513 1 4
1514 1 4
1515 1 4
1516 1 4
1517 1 4
1518 1 4
1519 1 4
1520 1 4
1521 1 6
1522 1 6
1523 2 6
1524 1 6
1525 1 6
1526 1 6
1527 2 6
1528 2 6
1529 2 6
1530 1 6
1531 1 6
1532 2 6
1533 1 6
1534 1 6
1535 2 6
1536 1 6
1569 1 4
1570 1 4
1571 1 4
1572 1 4
1573 1 4
1574 1 4
1575 1 4
1576 1 4
1577 2 6
1578 2 6
1579 2 6
1580 2 6
1581 2 6
1582 1 6
1583 2 6
1584 2 6
1585 2 6
1586 2 6
1587 1 6
1588 1 6
1589 2 6
1590 2 6
1591 2 6
1592 2 6
1625 1 4
1626 1 4
1627 1 4
1628 1 4
1629 1 4
1630 1 4
1631 1 4
1632 1 4
1633 1 6
1634 2 6
1635 1 6
1636 1 6
1637 2 6
1638 2 6
1639 1 6
1640 1 6
1641 1 6
1642 1 6
1643 2 6
1644 1 6
1645 2 6
1646 1 6
1647 2 6
1648 1 6
1681 1 4
1682 1 4
1683 1 4
1684 1 4
1685 1 4
1686 1 4
1687 1 4
1688 1 4
1689 2 6
1690 2 6
1691 2 6
1692 1 6
1693 2 6
1694 1 6
1695 1 6
1696 1 6
1697 1 6
1698 2 6
1699 2 6
1700 1 6
1701 2 6
1702 1 6
1703 1 6
1704 2 6
1737 1 4
1738 1 4
1739 1 4
1740 1 4
1741 1 4
1742 1 4
1743 1 4
1744 1 4
1745 1 6
1746 2 6
1747 2 6
1748 1 6
1749 2 6
1750 1 6
1751 2 6
1752 2 6
1753 2 6
1754 2 6
1755 2 6
1756 2 6
1757 1 6
1758 2 6
1759 2 6
1760 2 6
1793 1 4
1794 1 4
1795 1 4
1796 1 4
1797 1 4
1798 1 4
1799 1 4
1800 1 4
1801 1 6
1802 1 6
1803 1 6
1804 1 6
1805 2 6
1806 1 6
1807 2 6
1808 2 6
1809 2 6
1810 1 6
1811 1 6
1812 1 6
1813 1 6
1814 1 6
1815 1 6
1816 2 6
1849 1 4
1850 1 4
1851 1 4
1852 1 4
1853 1 4
1854 1 4
1855 1 4
1856 1 4
1857 2 6
1858 1 6
1859 1 6
1860 2 6
1861 1 6
1862 2 6
1863 2 6
1864 1 6
1865 1 6
1866 2 6
1867 2 6
1868 2 6
1869 1 6
1870 2 6
1871 2 6
1872 1 6
1905 1 4
1906 1 4
1907 1 4
1908 1 4
1909 1 4
1910 1 4
1911 1 4
1912 1 4
1913 1 6
1914 2 6
1915 2 6
1916 1 6
1917 1 6
1918 1 6
1919 2 6
1920 2 6
1921 2 6
1922 1 6
1923 1 6
1924 1 6
1925 2 6
1926 1 6
1927 1 6
1928 2 6
1961 1 4
1962 1 4
1963 1 4
1964 1 4
1965 1 4
1966 1 4
1967 1 4
1968 1 4
1969 1 6
1970 2 6
1971 1 6
1972 1 6
1973 2 6
1974 1 6
1975 1 6
1976 1 6
1977 1 6
1978 1 6
1979 1 6
1980 1 6
1981 1 6
1982 2 6
1983 1 6
1984 1 6
2017 1 4
2018 1 4
2019 1 4
2020 1 4
2021 1 4
2022 1 4
2023 1 4
2024 1 4
2025 1 6
2026 2 6
2027 2 6
2028 1 6
2029 2 6
2030 2 6
2031 1 6
2032 1 6
2033 1 6
2034 2 6
2035 2 6
2036 2 6
2037 2 6
2038 2 6
2039 2 6
2040 2 6
2073 1 4
2074 1 4
2075 1 4
2076 1 4
2077 1 4
2078 1 4
2079 1 4
2080 1 4
2081 2 6
2082 2 6
2083 2 6
2084 1 6
2085 1 6
2086 2 6
2087 1 6
2088 1 6
2089 1 6
2090 2 6
2091 1 6
2092 2 6
2093 1 6
2094 1 6
2095 1 6
2096 1 6
2129 1 4
2130 1 4
2131 1 4
2132 1 4
2133 1 4
2134 1 4
2135 1 4
2136 1 4
2137 1 6
2138 2 6
2139 2 6
2140 1 6
2141 1 6
2142 2 6
2143 2 6
2144 2 6
2145 1 6
2146 2 6
2147 2 6
2148 1 6
2149 1 6
2150 2 6
2151 1 6
2152 2 6
2185 1 4
2186 1 4
2187 1 4
2188 1 4
2189 1 4
2190 1 4
2191 1 4
2192 1 4
2193 1 6
2194 1 6
2195 1 6
2196 1 6
2197 1 6
2198 2 6
2199 2 6
2200 1 6
2201 1 6
2202 2 6
2203 1 6
2204 1 6
2205 2 6
2206 2 6
2207 2 6
2208 2 6
2241 1 4
2242 1 4
2243 1 4
2244 1 4
2245 1 4
2246 1 4
2247 1 4
2248 1 4
2249 2 6
2250 2 6
2251 2 6
2252 2 6
2253 1 6
2254 1 6
2255 1 6
2256 2 6
2257 1 6
2258 2 6
2259 1 6
2260 2 6
2261 2 6
2262 2 6
2263 1 6
2264 2 6
2297 1 4
2298 1 4
2299 1 4
2300 1 4
2301 1 4
2302 1 4
2303 1 4
2304 1 4
2305 1 6
2306 1 6
2307 2 6
2308 1 6
2309 2 6
2310 1 6
2311 1 6
2312 2 6
2313 2 6
2314 1 6
2315 1 6
2316 2 6
2317 2 6
2318 1 6
2319 1 6
2320 2 6
2353 1 4
2354 1 4
2355 1 4
2356 1 4
2357 1 4
2358 1 4
2359 1 4
2360 1 4
2361 1 6
2362 1 6
2363 2 6
2364 1 6
2365 2 6
2366 1 6
2367 2 6
2368 2 6
2369 2 6
2370 1 6
2371 2 6
2372 2 6
2373 1 6
2374 1 6
2375 2 6
2376 2 6
2409 1 4
2410 1 4
2411 1 4
2412 1 4
2413 1 4
2414 1 4
2415 1 4
2416 1 4
2417 2 6
2418 1 6
2419 2 6
2420 2 6
2421 1 6
2422 2 6
2423 1 6
2424 2 6
2425 1 6
2426 2 6
2427 2 6
2428 1 6
2429 2 6
2430 2 6
2431 1 6
2432 1 6
2465 1 4
2466 1 4
2467 1 4
2468 1 4
2469 1 4
2470 1 4
2471 1 4
2472 1 4
2473 2 6
2474 2 6
2475 1 6
2476 1 6
2477 1 6
2478 2 6
2479 1 6
2480 1 6
2481 1 6
2482 1 6
2483 1 6
2484 1 6
2485 1 6
2486 2 6
2487 1 6
2488 2 6
2521 1 4
2522 1 4
2523 1 4
2524 1 4
2525 1 4
2526 1 4
2527 1 4
2528 1 4
2529 2 6
2530 1 6
2531 1 6
2532 2 6
2533 2 6
2534 2 6
2535 1 6
2536 1 6
2537 1 6
2538 1 6
2539 1 6
2540 1 6
2541 2 6
2542 1 6
2543 1 6
2544 1 6
2577 1 4
2578 1 4
2579 1 4
2580 1 4
2581 1 4
2582 1 4
2583 1 4
2584 1 4
2585 1 6
2586 1 6
2587 1 6
2588 1 6
2589 2 6
2590 2 6
2591 2 6
2592 2 6
2593 1 6
2594 2 6
2595 2 6
2596 2 6
2597 2 6
2598 2 6
2599 2 6
2600 1 6
2633 1 4
2634 1 4
2635 1 4
2636 1 4
2637 1 4
2638 1 4
2639 1 4
2640 1 4
2641 1 6
2642 2 6
2643 1 6
2644 2 6
2645 2 6
2646 1 6
2647 1 6
2648 2 6
2649 2 6
2650 2 6
2651 2 6
2652 1 6
2653 2 6
2654 2 6
2655 2 6
2656 2 6
2689 1 4
2690 1 4
2691 1 4
2692 1 4
2693 1 4
2694 1 4
2695 1 4
2696 1 4
2697 2 6
2698 1 6
2699 2 6
2700 2 6
2701 1 6
2702 2 6
2703 1 6
2704 2 6
2705 2 6
2706 2 6
2707 2 6
2708 2 6
2709 1 6
2710 2 6
2711 2 6
2712 1 6
2745 1 4
2746 1 4
2747 1 4
2748 1 4
2749 1 4
2750 1 4
2751 1 4
2752 1 4
2753 2 6
2754 2 6
2755 2 6
2756 1 6
2757 1 6
2758 2 6
2759 2 6
2760 1 6
2761 1 6
2762 2 6
2763 1 6
2764 1 6
2765 1 6
2766 2 6
2767 1 6
2768 1 6
2801 1 4
2802 1 4
2803 1 4
2804 1 4
2805 1 4
2806 1 4
2807 1 4
2808 1 4
2809 2 6
2810 2 6
2811 2 6
2812 1 6
2813 2 6
2814 1 6
2815 1 6
2816 2 6
2817 1 6
2818 2 6
2819 1 6
2820 2 6
2821 1 6
2822 1 6
2823 2 6
2824 2 6
2857 1 4
2858 1 4
2859 1 4
2860 1 4
2861 1 4
2862 1 4
2863 1 4
2864 1 4
2865 2 6
2866 1 6
2867 2 6
2868 1 6
2869 1 6
2870 2 6
2871 1 6
2872 1 6
2873 1 6
2874 1 6
2875 2 6
2876 2 6
2877 1 6
2878 2 6
2879 1 6
2880 2 6
2913 1 4
2914 1 4
2915 1 4
2916 1 4
2917 1 4
2918 1 4
2919 1 4
2920 1 4
2921 2 6
2922 1 6
2923 1 6
2924 2 6
2925 2 6
2926 1 6
2927 2 6
2928 2 6
2929 1 6
2930 1 6
2931 2 6
2932 1 6
2933 2 6
2934 2 6
2935 2 6
2936 1 6
2969 1 4
2970 1 4
2971 1 4
2972 1 4
2973 1 4
2974 1 4
2975 1 4
2976 1 4
2977 2 6
2978 2 6
2979 2 6
2980 2 6
2981 1 6
2982 1 6
2983 1 6
2984 1 6
2985 2 6
2986 2 6
2987 1 6
2988 2 6
2989 1 6
2990 2 6
2991 1 6
2992 2 6
3025 1 4
3026 1 4
3027 1 4
3028 1 4
3029 1 4
3030 1 4
3031 1 4
3032 1 4
3033 2 6
3034 1 6
3035 2 6
3036 1 6
3037 1 6
3038 1 6
3039 2 6
3040 2 6
3041 1 6
3042 2 6
3043 2 6
3044 1 6
3045 1 6
3046 2 6
3047 2 6
3048 2 6
3081 1 4
3082 1 4
3083 1 4
3084 1 4
3085 1 4
3086 1 4
3087 1 4
3088 1 4
3089 1 6
3090 1 6
3091 2 6
3092 1 6
3093 2 6
3094 2 6
3095 2 6
3096 2 6
3097 1 6
3098 2 6
3099 2 6
3100 2 6
3101 1 6
3102 1 6
3103 1 6
3104 2 6
3137 1 4
3138 1 4
3139 1 4
3140 1 4
3141 1 4
3142 1 4
3143 1 4
3144 1 4
3145 1 6
3146 1 6
3147 2 6
3148 1 6
3149 2 6
3150 2 6
3151 2 6
3152 2 6
3153 2 6
3154 2 6
3155 1 6
3156 2 6
3157 2 6
3158 2 6
3159 2 6
3160 2 6
3193 1 4
3194 1 4
3195 1 4
3196 1 4
3197 1 4
3198 1 4
3199 1 4
3200 1 4
3201 2 6
3202 2 6
3203 2 6
3204 2 6
3205 1 6
3206 1 6
3207 2 6
3208 2 6
3209 2 6
3210 2 6
3211 1 6
3212 2 6
3213 2 6
3214 1 6
3215 2 6
3216 1 6
3249 1 4
3250 1 4
3251 1 4
3252 1 4
3253 1 4
3254 1 4
3255 1 4
3256 1 4
3257 1 6
3258 1 6
3259 2 6
3260 1 6
3261 1 6
3262 1 6
3263 1 6
3264 2 6
3265 2 6
3266 1 6
3267 1 6
3268 1 6
3269 2 6
3270 1 6
3271 1 6
3272 2 6
3305 1 4
3306 1 4
3307 1 4
3308 1 4
3309 1 4
3310 1 4
3311 1 4
3312 1 4
3313 2 6
3314 1 6
3315 2 6
3316 1 6
3317 1 6
3318 1 6
3319 2 6
3320 2 6
3321 2 6
3322 1 6
3323 1 6
3324 2 6
3325 2 6
3326 2 6
3327 1 6
3328 2 6
3361 1 4
3362 1 4
3363 1 4
3364 1 4
3365 1 4
3366 1 4
3367 1 4
3368 1 4
3369 2 6
3370 2 6
3371 2 6
3372 1 6
3373 2 6
3374 2 6
3375 2 6
3376 2 6
3377 1 6
3378 1 6
3379 1 6
3380 1 6
3381 1 6
3382 2 6
3383 2 6
3384 1 6
3417 1 4
3418 1 4
3419 1 4
3420 1 4
3421 1 4
3422 1 4
3423 1 4
3424 1 4
3425 1 6
3426 1 6
3427 2 6
3428 2 6
3429 2 6
3430 1 6
3431 2 6
3432 2 6
3433 1 6
3434 1 6
3435 2 6
3436 2 6
3437 1 6
3438 1 6
3439 1 6
3440 1 6
3473 1 4
3474 1 4
3475 1 4
3476 1 4
3477 1 4
3478 1 4
3479 1 4
3480 1 4
3481 2 6
3482 1 6
3483 1 6
3484 2 6
3485 2 6
3486 1 6
3487 2 6
3488 1 6
3489 1 6
3490 1 6
3491 2 6
3492 1 6
3493 1 6
3494 2 6
3495 1 6
3496 1 6
3529 1 4
3530 1 4
3531 1 4
3532 1 4
3533 1 4
3534 1 4
3535 1 4
3536 1 4
3537 2 6
3538 2 6
3539 2 6
3540 1 6
3541 1 6
3542 1 6
3543 1 6
3544 1 6
3545 1 6
3546 2 6
3547 2 6
3548 2 6
3549 1 6
3550 1 6
3551 1 6
3552 1 6
3585 1 4
3586 1 4
3587 1 4
3588 1 4
3589 1 4
3590 1 4
3591 1 4
3592 1 4
3593 2 6
3594 2 6
3595 1 6
3596 1 6
3597 1 6
3598 2 6
3599 1 6
3600 1 6
3601 2 6
3602 1 6
3603 2 6
3604 1 6
3605 2 6
3606 1 6
3607 1 6
3608 2 6
3641 1 4
3642 1 4
3643 1 4
3644 1 4
3645 1 4
3646 1 4
3647 1 4
3648 1 4
3649 2 6
3650 1 6
3651 1 6
3652 1 6
3653 2 6
3654 1 6
3655 1 6
3656 1 6
3657 2 6
3658 1 6
3659 1 6
3660 1 6
3661 2 6
3662 1 6
3663 1 6
3664 1 6
3697 1 4
3698 1 4
3699 1 4
3700 1 4
3701 1 4
3702 1 4
3703 1 4
3704 1 4
3705 2 6
3706 2 6
3707 1 6
3708 2 6
3709 2 6
3710 2 6
3711 2 6
3712 2 6
3713 1 6
3714 2 6
3715 2 6
3716 1 6
3717 1 6
3718 1 6
3719 1 6
3720 2 6
3753 1 4
3754 1 4
3755 1 4
3756 1 4
3757 1 4
3758 1 4
3759 1 4
3760 1 4
3761 1 6
3762 1 6
3763 2 6
3764 2 6
3765 2 6
3766 1 6
3767 2 6
3768 1 6
3769 2 6
3770 1 6
3771 1 6
3772 1 6
3773 2 6
3774 2 6
3775 1 6
3776 2 6
3809 1 4
3810 1 4
3811 1 4
3812 1 4
3813 1 4
3814 1 4
3815 1 4
3816 1 4
3817 1 6
3818 2 6
3819 2 6
3820 1 6
3821 1 6
3822 2 6
3823 2 6
3824 2 6
3825 2 6
3826 1 6
3827 1 6
3828 2 6
3829 1 6
3830 1 6
3831 2 6
3832 1 6
3865 1 4
3866 1 4
3867 1 4
3868 1 4
3869 1 4
3870 1 4
3871 1 4
3872 1 4
3873 2 6
3874 1 6
3875 1 6
3876 1 6
3877 2 6
3878 1 6
3879 1 6
3880 1 6
3881 2 6
3882 2 6
3883 1 6
3884 1 6
3885 2 6
3886 2 6
3887 2 6
3888 2 6
3921 1 4
3922 1 4
3923 1 4
3924 1 4
3925 1 4
3926 1 4
3927 1 4
3928 1 4
3929 2 6
3930 1 6
3931 1 6
3932 1 6
3933 1 6
3934 2 6
3935 2 6
3936 1 6
3937 1 6
3938 1 6
3939 1 6
3940 1 6
3941 2 6
3942 1 6
3943 2 6
3944 2 6
3977 1 4
3978 1 4
3979 1 4
3980 1 4
3981 1 4
3982 1 4
3983 1 4
3984 1 4
3985 2 6
3986 1 6
3987 2 6
3988 2 6
3989 2 6
3990 1 6
3991 1 6
3992 1 6
3993 1 6
3994 1 6
3995 1 6
3996 2 6
3997 2 6
3998 1 6
3999 2 6
4000 1 6
4033 1 4
4034 1 4
4035 1 4
4036 1 4
4037 1 4
4038 1 4
4039 1 4
4040 1 4
4041 1 6
4042 2 6
4043 2 6
4044 1 6
4045 1 6
4046 2 6
4047 2 6
4048 1 6
4049 2 6
4050 1 6
4051 2 6
4052 2 6
4053 1 6
4054 2 6
4055 2 6
4056 1 6
4089 1 4
4090 1 4
4091 1 4
4092 1 4
4093 1 4
4094 1 4
4095 1 4
4096 1 4
4097 1 6
4098 1 6
4099 1 6
4100 1 6
4101 2 6
4102 2 6
4103 1 6
4104 1 6
4105 1 6
4106 1 6
4107 1 6
4108 1 6
4109 1 6
4110 1 6
4111 1 6
4112 1 6
4145 1 4
4146 1 4
4147 1 4
4148 1 4
4149 1 4
4150 1 4
4151 1 4
4152 1 4
4153 1 6
4154 1 6
4155 1 6
4156 2 6
4157 2 6
4158 1 6
4159 2 6
4160 2 6
4161 2 6
4162 1 6
4163 1 6
4164 2 6
4165 2 6
4166 1 6
4167 2 6
4168 2 6
4201 1 4
4202 1 4
4203 1 4
4204 1 4
4205 1 4
4206 1 4
4207 1 4
4208 1 4
4209 1 6
4210 2 6
4211 2 6
4212 1 6
4213 1 6
4214 1 6
4215 1 6
4216 1 6
4217 1 6
4218 2 6
4219 2 6
4220 2 6
4221 1 6
4222 1 6
4223 2 6
4224 2 6
4257 1 4
4258 1 4
4259 1 4
4260 1 4
4261 1 4
4262 1 4
4263 1 4
4264 1 4
4265 2 6
4266 1 6
4267 2 6
4268 1 6
4269 2 6
4270 2 6
4271 1 6
4272 1 6
4273 2 6
4274 2 6
4275 2 6
4276 2 6
4277 2 6
4278 2 6
4279 2 6
4280 1 6
4313 1 4
4314 1 4
4315 1 4
4316 1 4
4317 1 4
4318 1 4
4319 1 4
4320 1 4
4321 2 6
4322 2 6
4323 2 6
4324 1 6
4325 2 6
4326 1 6
4327 2 6
4328 1 6
4329 2 6
4330 1 6
4331 1 6
4332 2 6
4333 2 6
4334 1 6
4335 2 6
4336 2 6
4369 1 4
4370 1 4
4371 1 4
4372 1 4
4373 1 4
4374 1 4
4375 1 4
4376 1 4
4377 1 6
4378 1 6
4379 1 6
4380 2 6
4381 2 6
4382 2 6
4383 1 6
4384 1 6
4385 1 6
4386 2 6
4387 2 6
4388 1 6
4389 2 6
4390 2 6
4391 1 6
4392 2 6
4425 1 4
4426 1 4
4427 1 4
4428 1 4
4429 1 4
4430 1 4
4431 1 4
4432 1 4
4433 1 6
4434 1 6
4435 2 6
4436 1 6
4437 2 6
4438 2 6
4439 1 6
4440 2 6
4441 2 6
4442 1 6
4443 1 6
4444 1 6
4445 1 6
4446 1 6
4447 1 6
4448 1 6
4481 1 4
4482 1 4
4483 1 4
4484 1 4
4485 1 4
4486 1 4
4487 1 4
4488 1 4
4489 1 6
4490 2 6
4491 1 6
4492 2 6
4493 1 6
4494 1 6
4495 2 6
4496 1 6
4497 2 6
4498 1 6
4499 2 6
4500 2 6
4501 1 6
4502 2 6
4503 2 6
4504 1 6
4537 1 4
4538 1 4
4539 1 4
4540 1 4
4541 1 4
4542 1 4
4543 1 4
4544 1 4
4545 2 6
4546 2 6
4547 2 6
4548 1 6
4549 1 6
4550 2 6
4551 1 6
4552 1 6
4553 1 6
4554 2 6
4555 2 6
4556 2 6
4557 1 6
4558 1 6
4559 1 6
4560 1 6
4593 1 4
4594 1 4
4595 1 4
4596 1 4
4597 1 4
4598 1 4
4599 1 4
4600 1 4
4601 1 6
4602 2 6
4603 2 6
4604 2 6
4605 1 6
4606 1 6
4607 2 6
4608 1 6
4609 2 6
4610 1 6
4611 1 6
4612 2 6
4613 1 6
4614 2 6
4615 1 6
4616 1 6
4649 1 4
4650 1 4
4651 1 4
4652 1 4
4653 1 4
4654 1 4
4655 1 4
4656 1 4
4657 2 6
4658 2 6
4659 2 6
4660 2 6
4661 1 6
4662 2 6
4663 1 6
4664 2 6
4665 1 6
4666 1 6
4667 1 6
4668 1 6
4669 2 6
4670 2 6
4671 2 6
4672 2 6
4705 1 4
4706 1 4
4707 1 4
4708 1 4
4709 1 4
4710 1 4
4711 1 4
4712 1 4
4713 2 6
4714 2 6
4715 2 6
4716 1 6
4717 1 6
4718 1 6
4719 2 6
4720 1 6
4721 1 6
4722 2 6
4723 2 6
4724 2 6
4725 1 6
4726 2 6
4727 2 6
4728 2 6
4761 1 4
4762 2 4
4763 1 4
4764 1 4
4765 1 4
4766 1 4
4767 1 4
4768 1 4
4769 2 6
4770 2 6
4771 2 6
4772 1 6
4773 1 6
4774 1 6
4775 1 6
4776 2 6
4777 2 6
4778 2 6
4779 2 6
4780 2 6
4781 2 6
4782 1 6
4783 2 6
4784 1 6
4817 1 4
4818 1 4
4819 1 4
4820 1 4
4821 1 4
4822 1 4
4823 1 4
4824 1 4
4825 2 6
4826 1 6
4827 1 6
4828 2 6
4829 1 6
4830 1 6
4831 1 6
4832 1 6
4833 2 6
4834 2 6
4835 1 6
4836 1 6
4837 1 6
4838 1 6
4839 2 6
4840 2 6
4873 1 4
4874 1 4
4875 1 4
4876 1 4
4877 1 4
4878 1 4
4879 1 4
4880 1 4
4881 1 6
4882 2 6
4883 2 6
4884 1 6
4885 2 6
4886 1 6
4887 1 6
4888 1 6
4889 1 6
4890 1 6
4891 1 6
4892 1 6
4893 1 6
4894 1 6
4895 2 6
4896 1 6
4929 1 4
4930 1 4
4931 1 4
4932 1 4
4933 1 4
4934 1 4
4935 1 4
4936 1 4
4937 1 6
4938 1 6
4939 2 6
4940 1 6
4941 1 6
4942 1 6
4943 1 6
4944 2 6
4945 1 6
4946 1 6
4947 2 6
4948 2 6
4949 2 6
4950 2 6
4951 1 6
4952 1 6
4985 1 4
4986 1 4
4987 1 4
4988 1 4
4989 1 4
4990 1 4
4991 1 4
4992 1 4
4993 1 6
4994 2 6
4995 1 6
4996 1 6
4997 2 6
4998 2 6
4999 2 6
5000 1 6
5001 2 6
5002 2 6
5003 2 6
5004 2 6
5005 2 6
5006 1 6
5007 1 6
5008 1 6
5041 1 4
5042 1 4
5043 1 4
5044 1 4
5045 1 4
5046 1 4
5047 1 4
5048 1 4
5049 2 6
5050 1 6
5051 1 6
5052 1 6
5053 1 6
5054 1 6
5055 2 6
5056 2 6
5057 1 6
5058 2 6
5059 1 6
5060 2 6
5061 1 6
5062 1 6
5063 2 6
5064 2 6
5097 1 4
5098 1 4
5099 1 4
5100 1 4
5101 1 4
5102 1 4
5103 1 4
5104 1 4
5105 2 6
5106 2 6
5107 2 6
5108 1 6
5109 1 6
5110 1 6
5111 1 6
5112 2 6
5113 2 6
5114 2 6
5115 1 6
5116 2 6
5117 1 6
5118 1 6
5119 2 6
5120 1 6
5153 1 4
5154 1 4
5155 1 4
5156 1 4
5157 1 4
5158 1 4
5159 1 4
5160 1 4
5161 2 6
5162 2 6
5163 1 6
5164 1 6
5165 1 6
5166 2 6
5167 1 6
5168 1 6
5169 1 6
5170 2 6
5171 1 6
5172 2 6
5173 1 6
5174 1 6
5175 2 6
5176 2 6
5209 1 4
5210 1 4
5211 1 4
5212 1 4
5213 1 4
5214 1 4
5215 1 4
5216 1 4
5217 1 6
5218 2 6
5219 1 6
5220 1 6
5221 2 6
5222 1 6
5223 1 6
5224 2 6
5225 1 6
5226 2 6
5227 1 6
5228 1 6
5229 1 6
5230 2 6
5231 1 6
5232 2 6
5265 1 4
5266 1 4
5267 1 4
5268 1 4
5269 1 4
5270 1 4
5271 1 4
5272 1 4
5273 2 6
5274 1 6
5275 2 6
5276 1 6
5277 1 6
5278 2 6
5279 2 6
5280 2 6
5281 2 6
5282 1 6
5283 1 6
5284 2 6
5285 2 6
5286 2 6
5287 2 6
5288 1 6
5321 1 4
5322 1 4
5323 1 4
5324 1 4
5325 1 4
5326 1 4
5327 1 4
5328 1 4
5329 1 6
5330 1 6
5331 2 6
5332 2 6
5333 1 6
5334 2 6
5335 1 6
5336 2 6
5337 1 6
5338 1 6
5339 1 6
5340 1 6
5341 2 6
5342 2 6
5343 2 6
5344 2 6
ITEM: TIMESTEP
3
ITEM: NUMBER OF ATOMS
2304
ITEM: BOX BOUNDS pp pp pp
-2.5841700000000001e-01 3.3661583000000000e+01
-2.5841700000000001e-01 3.3661583000000000e+01
-2.5841700000000001e-01 5.0621583000000001e+01
ITEM: ATOMS id type c_coord
1 1 4
2 1 4
3 1 4
4 1 4
5 1 4
6 1 4
7 1 4
8 1 4
9 1 6
10 1 6
11 2 6
12 1 6
13 2 6
14 2 6
15 2 6
16 1 6
17 2 6
18 1 6
19 2 6
20 1 6
21 2 6
22 1 6
23 2 6
24 2 6
57 1 4
58 1 4
59 1 4
60 1 4
61 1 4
62 1 4
63 1 4
64 1 4
65 1 6
66 1 6
67 1 6
68 1 6
69 2 6
70 2 6
71 1 6
72 2 6
73 2 6
74 2 6
75 1 6
76 2 6
77 1 6
78 1 6
79 2 6
80 2 6
113 1 4
114 1 4
115 1 4
116 1 4
117 1 4
118 1 4
119 1 4
120 1 4
121 2 6
122 1 6
123 1 6
124 1 6
125 1 6
126 2 6
127 2 6
128 1 6
129 2 6
130 2 6
131 2 6
132 1 6
133 2 6
134 2 6
135 1 6
136 2 6
169 1 4
170 1 4
171 1 4
172 1 4
173 1 4
174 1 4
175 1 4
176 1 4
177 1 6
178 1 6
179 1 6
180 1 6
181 2 6
182 2 6
183 1 6
184 2 6
185 1 6
186 1 6
187 2 6
188 2 6
189 1 6
190 2 6
191 2 6
192 2 6
225 1 4
226 1 4
227 1 4
228 1 4
229 1 4
230 1 4
231 1 4
232 1 4
233 1 6
234 2 6
235 2 6
236 1 6
237 1 6
238 2 6
239 2 6
240 2 6
241 2 6
242 2 6
243 2 6
244 1 6
245 1 6
246 2 6
247 2 6
248 2 6
281 1 4
282 1 4
283 1 4
284 1 4
285 1 4
286 1 4
287 1 4
288 1 4
289 1 6
290 1 6
291 1 6
292 2 6
293 2 6
294 2 6
295 2 6
296 1 6
297 1 6
298 1 6
299 1 6
300 1 6
301 2 6
302 2 6
303 1 6
304 1 6
337 1 4
338 1 4
339 1 4
340 1 4
341 1 4
342 1 4
343 1 4
344 1 4
345 2 6
346 1 6
347 2 6
348 2 6
349 2 6
350 1 6
351 2 6
352 1 6
353 1 6
354 1 6
355 2 6
356 1 6
357 1 6
358 1 6
359 1 6
360 2 6
393 1 4
394 1 4
395 1 4
396 1 4
397 1 4
398 1 4
399 1 4
400 1 4
401 1 6
402 1 6
403 1 6
404 2 6
405 1 6
406 1 6
407 1 6
408 1 6
409 2 6
410 1 6
411 2 6
412 1 6
413 1 6
414 2 6
415 2 6
416 1 6
449 1 4
450 1 4
451 1 4
452 1 4
453 1 4
454 1 4
455 1 4
456 1 4
457 1 6
458 1 6
459 1 6
460 2 6
461 2 6
462 1 6
463 2 6
464 2 6
465 2 6
466 2 6
467 1 6
468 1 6
469 2 6
470 2 6
471 1 6
472 2 6
505 1 4
506 1 4
507 1 4
508 1 4
509 1 4
510 1 4
511 1 4
512 1 4
513 2 6
514 2 6
515 1 6
516 2 6
517 1 6
518 1 6
519 2 6
520 2 6
521 1 6
522 2 6
523 1 6
524 1 6
525 2 6
526 2 6
527 2 6
528 2 6
561 1 4
562 1 4
563 1 4
564 1 4
565 1 4
566 1 4
567 1 4
568 1 4
569 2 6
570 2 6
571 2 6
572 2 6
573 1 6
574 1 6
575 2 6
576 1 6
577 1 6
578 1 6
579 2 6
580 1 6
581 2 6
582 2 6
583 1 6
584 2 6
617 1 4
618 1 4
619 1 4
620 1 4
621 1 4
622 1 4
623 1 4
624 1 4
625 1 6
626 2 6
627 1 6
628 2 6
629 1 6
630 2 6
631 1 6
632 1 6
633 1 6
634 1 6
635 2 6
636 2 6
637 2 6
638 2 6
639 1 6
640 2 6
673 1 4
674 1 4
675 1 4
676 1 4
677 1 4
678 1 4
679 1 4
680 1 4
681 2 6
682 2 6
683 2 6
684 2 6
685 1 6
686 1 6
687 1 6
688 1 6
689 1 6
690 2 6
691 1 6
692 1 6
693 2 6
694 1 6
695 1 6
696 2 6
729 1 4
730 1 4
731 1 4
732 1 4
733 1 4
734 1 4
735 1 4
736 1 4
737 2 6
738 1 6
739 2 6
740 2 6
741 2 6
742 1 6
743 1 6
744 2 6
745 1 6
746 2 6
747 2 6
748 1 6
749 2 6
750 2 6
751 1 6
752 1 6
785 1 4
786 1 4
787 1 4
788 1 4
789 1 4
790 1 4
791 1 4
792 1 4
793 1 6
794 1 6
795 1 6
796 1 6
797 2 6
798 2 6
799 2 6
800 2 6
801 2 6
802 1 6
803 2 6
804 1 6
805 1 6
806 1 6
807 1 6
808 2 6
841 1 4
842 1 4
843 1 4
844 1 4
845 1 4
846 1 4
847 1 4
848 1 4
849 2 6
850 1 6
851 2 6
852 1 6
853 2 6
854 2 6
855 2 6
856 2 6
857 2 6
858 2 6
859 1 6
860 1 6
861 1 6
862 1 6
863 1 6
864 2 6
897 1 4
898 1 4
899 1 4
900 1 4
901 1 4
902 1 4
903 1 4
904 1 4
905 1 6
906 2 6
907 2 6
908 1 6
909 2 6
910 2 6
911 2 6
912 2 6
913 2 6
914 2 6
915 1 6
916 1 6
917 2 6
918 2 6
919 2 6
920 2 6
953 1 4
954 1 4
955 1 4
956 1 4
957 1 4
958 1 4
959 1 4
960 1 4
961 2 6
962 2 6
963 1 6
964 2 6
965 1 6
966 1 6
967 2 6
968 2 6
969 1 6
970 2 6
971 1 6
972 1 6
973 2 6
974 2 6
975 1 6
976 2 6
1009 1 4
1010 1 4
1011 1 4
1012 1 4
1013 1 4
1014 1 4
1015 1 4
1016 1 4
1017 1 6
1018 2 6
1019 2 6
1020 1 6
1021 2 6
1022 1 6
1023 2 6
1024 2 6
1025 1 6
1026 1 6
1027 2 6
1028 2 6
1029 2 6
1030 2 6
1031 1 6
1032 1 6
1065 1 4
1066 1 4
1067 1 4
1068 1 4
1069 1 4
1070 1 4
1071 1 4
1072 1 4
1073 1 6
1074 1 6
1075 1 6
1076 2 6
1077 2 6
1078 1 6
1079 1 6
1080 2 6
1081 1 6
1082 2 6
1083 2 6
1084 1 6
1085 2 6
1086 2 6
1087 2 6
1088 2 6
1121 1 4
1122 1 4
1123 1 4
1124 1 4
1125 1 4
1126 1 4
1127 1 4
1128 1 4
1129 1 6
1130 1 6
1131 1 6
1132 2 6
1133 1 6
1134 1 6
1135 1 6
1136 2 6
1137 1 6
1138 2 6
1139 1 6
1140 2 6
1141 2 6
1142 1 6
1143 1 6
1144 2 6
1177 1 4
1178 1 4
1179 1 4
1180 1 4
1181 1 4
1182 1 4
1183 1 4
1184 1 4
1185 2 6
1186 2 6
1187 1 6
1188 1 6
1189 1 6
1190 2 6
1191 1 6
1192 2 6
1193 1 6
1194 2 6
1195 2 6
1196 1 6
1197 2 6
1198 2 6
1199 2 6
1200 1 6
1233 1 4
1234 1 4
1235 1 4
1236 1 4
1237 1 4
1238 1 4
1239 1 4
1240 1 4
1241 2 6
1242 1 6
1243 1 6
1244 2 6
1245 1 6
1246 2 6
1247 1 6
1248 1 6
1249 2 6
1250 1 6
1251 1 6
1252 2 6
1253 2 6
1254 1 6
1255 1 6
1256 2 6
1289 1 4
1290 1 4
1291 1 4
1292 1 4
1293 1 4
1294 1 4
1295 1 4
1296 1 4
1297 2 6
1298 1 6
1299 1 6
1300 1 6
1301 1 6
1302 2 6
1303 2 6
1304 2 6
1305 1 6
1306 2 6
1307 2 6
1308 2 6
1309 1 6
1310 1 6
1311 2 6
1312 2 6
1345 1 4
1346 1 4
1347 1 4
1348 1 4
1349 1 4
1350 1 4
1351 1 4
1352 1 4
1353 1 6
1354 2 6
1355 2 6
1356 1 6
1357 2 6
1358 1 6
1359 1 6
1360 2 6
1361 2 6
1362 1 6
1363 1 6
1364 2 6
1365 2 6
1366 1 6
1367 2 6
1368 1 6
1401 1 4
1402 1 4
1403 1 4
1404 1 4
1405 1 4
1406 1 4
1407 1 4
1408 1 4
1409 2 6
1410 1 6
1411 2 6
1412 2 6
1413 1 6
1414 1 6
1415 1 6
1416 1 6
1417 2 6
1418 2 6
1419 1 6
1420 1 6
1421 1 6
1422 1 6
1423 1 6
1424 1 6
1457 1 4
1458 1 4
1459 1 4
1460 1 4
1461 1 4
1462 1 4
1463 1 4
1464 1 4
1465 2 6
1466 2 6
1467 2 6
1468 2 6
1469 1 6
1470 2 6
1471 1 6
1472 1 6
1473 1 6
1474 1 6
1475 1 6
1476 2 6
1477 1 6
1478 1 6
1479 2 6
1480 2 6
1513 1 4
1514 1 4
1515 1 4
1516 1 4
1517 1 4
1518 1 4
1519 1 4
1520 1 4
1521 1 6
1522 1 6
1523 2 6
1524 1 6
1525 1 6
1526 1 6
1527 2 6
1528 2 6
1529 2 6
1530 1 6
1531 1 6
1532 2 6
1533 1 6
1534 1 6
1535 2 6
1536 1 6
1569 1 4
1570 1 4
1571 1 4
1572 1 4
1573 1 4
1574 1 4
1575 1 4
1576 1 4
1577 2 6
1578 2 6
1579 2 6
1580 2 6
1581 2 6
1582 1 6
1583 2 6
1584 2 6
1585 2 6
1586 2 6
1587 1 6
1588 1 6
1589 2 6
1590 2 6
1591 2 6
1592 2 6
1625 1 4
1626 1 4
1627 1 4
1628 1 4
1629 1 4
1630 1 4
1631 1 4
1632 1 4
1633 1 6
1634 2 6
1635 1 6
1636 1 6
1637 2 6
1638 2 6
1639 1 6
1640 1 6
1641 1 6
1642 1 6
1643 2 6
1644 1 6
1645 2 6
1646 1 6
1647 2 6
1648 1 6
1681 1 4
1682 1 4
1683 1 4
1684 1 4
1685 1 4
1686 1 4
1687 1 4
1688 1 4
1689 2 6
1690 2 6
1691 2 6
1692 1 6
1693 2 6
1694 1 6
1695 1 6
1696 1 6
1697 1 6
1698 2 6
1699 2 6
1700 1 6
1701 2 6
1702 1 6
1703 1 6
1704 2 6
1737 1 4
1738 1 4
1739 1 4
1740 1 4
1741 1 4
1742 1 4
1743 1 4
1744 1 4
1745 1 6
1746 2 6
1747 2 6
1748 1 6
1749 2 6
1750 1 6
1751 2 6
1752 2 6
1753 2 6
1754 2 6
1755 2 6
1756 2 6
1757 1 6
1758 2 6
1759 2 6
1760 2 6
1793 1 4
1794 1 4
1795 1 4
1796 1 4
1797 1 4
1798 1 4
1799 1 4
1800 1 4
1801 1 6
1802 1 6
1803 1 6
1804 1 6
1805 2 6
1806 1 6
1807 2 6
1808 2 6
1809 2 6
1810 1 6
1811 1 6
1812 1 6
1813 1 6
1814 1 6
1815 1 6
1816 2 6
1849 1 4
1850 1 4
1851 1 4
1852 1 4
1853 1 4
1854 1 4
1855 1 4
1856 1 4
1857 2 6
1858 1 6
1859 1 6
1860 2 6
1861 1 6
1862 2 6
1863 2 6
1864 1 6
1865 1 6
1866 2 6
1867 2 6
1868 2 6
1869 1 6
1870 2 6
1871 2 6
1872 1 6
1905 1 4
1906 1 4
1907 1 4
1908 1 4
1909 1 4
1910 1 4
1911 1 4
1912 1 4
1913 1 6
1914 2 6
1915 2 6
1916 1 6
1917 1 6
1918 1 6
1919 2 6
1920 2 6
1921 2 6
1922 1 6
1923 1 6
1924 1 6
1925 2 6
1926 1 6
1927 1 6
1928 2 6
1961 1 4
1962 1 4
1963 1 4
1964 1 4
1965 1 4
1966 1 4
1967 1 4
1968 1 4
1969 1 6
1970 2 6
1971 1 6
1972 1 6
1973 2 6
1974 1 6
1975 1 6
1976 1 6
1977 1 6
1978 1 6
1979 1 6
1980 1 6
1981 1 6
1982 2 6
1983 1 6
1984 1 6
2017 1 4
2018 1 4
2019 1 4
2020 1 4
2021 1 4
2022 1 4
2023 1 4
2024 1 4
2025 1 6
2026 2 6
2027 2 6
2028 1 6
2029 2 6
2030 2 6
2031 1 6
2032 1 6
2033 1 6
2034 2 6
2035 2 6
2036 2 6
2037 2 6
2038 2 6
2039 2 6
2040 2 6
2073 1 4
2074 1 4
2075 1 4
2076 1 4
2077 1 4
2078 1 4
2079 1 4
2080 1 4
2081 2 6
2082 2 6
2083 2 6
2084 1 6
2085 1 6
2086 2 6
2087 1 6
2088 1 6
2089 1 6
2090 2 6
2091 1 6
2092 2 6
2093 1 6
2094 1 6
2095 1 6
2096 1 6
2129 1 4
2130 1 4
2131 1 4
2132 1 4
2133 1 4
2134 1 4
2135 1 4
2136 1 4
2137 1 6
2138 2 6
2139 2 6
2140 1 6
2141 1 6
2142 2 6
2143 2 6
2144 2 6
2145 1 6
2146 2 6
2147 2 6
2148 1 6
2149 1 6
2150 2 6
2151 1 6
2152 2 6
2185 1 4
2186 1 4
2187 1 4
2188 1 4
2189 1 4
2190 1 4
2191 1 4
2192 1 4
2193 1 6
2194 1 6
2195 1 6
2196 1 6
2197 1 6
2198 2 6
2199 2 6
2200 1 6
2201 1 6
2202 2 6
2203 1 6
2204 1 6
2205 2 6
2206 2 6
2207 2 6
2208 2 6
2241 1 4
2242 1 4
2243 1 4
2244 1 4
2245 1 4
2246 1 4
2247 1 4
2248 1 4
2249 2 6
2250 2 6
2251 2 6
2252 2 6
2253 1 6
2254 1 6
2255 1 6
2256 2 6
2257 1 6
2258 2 6
2259 1 6
2260 2 6
2261 2 6
2262 2 6
2263 1 6
2264 2 6
2297 1 4
2298 1 4
2299 1 4
2300 1 4
2301 1 4
2302 1 4
2303 1 4
2304 1 4
2305 1 6
2306 1 6
2307 2 6
2308 1 6
2309 2 6
2310 1 6
2311 1 6
2312 2 6
2313 2 6
2314 1 6
2315 1 6
2316 2 6
2317 2 6
2318 1 6
2319 1 6
2320 2 6
2353 1 4
2354 1 4
2355 1 4
2356 1 4
2357 1 4
2358 1 4
2359 1 4
2360 1 4
2361 1 6
2362 1 6
2363 2 6
2364 1 6
2365 2 6
2366 1 6
2367 2 6
2368 2 6
2369 2 6
2370 1 6
2371 2 6
2372 2 6
2373 1 6
2374 1 6
2375 2 6
2376 2 6
2409 1 4
2410 1 4
2411 1 4
2412 1 4
2413 1 4
2414 1 4
2415 1 4
2416 1 4
2417 2 6
2418 1 6
2419 2 6
2420 2 6
2421 1 6
2422 2 6
2423 1 6
2424 2 6
2425 1 6
2426 2 6
2427 2 6
2428 1 6
2429 2 6
2430 2 6
2431 1 6
2432 1 6
2465 1 4
2466 1 4
2467 1 4
2468 1 4
2469 1 4
2470 1 4
2471 1 4
2472 1 4
2473 2 6
2474 2 6
2475 1 6
2476 1 6
2477 1 6
2478 2 6
2479 1 6
2480 1 6
2481 1 6
2482 1 6
2483 1 6
2484 1 6
2485 1 6
2486 2 6
2487 1 6
2488 2 6
2521 1 4
2522 1 4
2523 1 4
2524 1 4
2525 1 4
2526 1 4
2527 1 4
2528 1 4
2529 2 6
2530 1 6
2531 1 6
2532 2 6
2533 2 6
2534 2 6
2535 1 6
2536 1 6
2537 1 6
2538 1 6
2539 1 6
2540 1 6
2541 2 6
2542 1 6
2543 1 6
2544 1 6
2577 1 4
2578 1 4
2579 1 4
2580 1 4
2581 1 4
2582 1 4
2583 1 4
2584 1 4
2585 1 6
2586 1 6
2587 1 6
2588 1 6
2589 2 6
2590 2 6
2591 2 6
2592 2 6
2593 1 6
2594 2 6
2595 2 6
2596 2 6
2597 2 6
2598 2 6
2599 2 6
2600 1 6
2633 1 4
2634 1 4
2635 1 4
2636 1 4
2637 1 4
2638 1 4
2639 1 4
2640 1 4
2641 1 6
2642 2 6
2643 1 6
2644 2 6
2645 2 6
2646 1 6
2647 1 6
2648 2 6
2649 2 6
2650 2 6
2651 2 6
2652 1 6
2653 2 6
2654 2 6
2655 2 6
2656 2 6
2689 1 4
2690 1 4
2691 1 4
2692 1 4
2693 1 4
2694 1 4
2695 1 4
2696 1 4
2697 2 6
2698 1 6
2699 2 6
2700 2 6
2701 1 6
2702 2 6
2703 1 6
2704 2 6
2705 2 6
2706 2 6
2707 2 6
2708 2 6
2709 1 6
2710 2 6
2711 2 6
2712 1 6
2745 1 4
2746 1 4
2747 1 4
2748 1 4
2749 1 4
2750 1 4
2751 1 4
2752 1 4
2753 2 6
2754 2 6
2755 2 6
2756 1 6
2757 1 6
2758 2 6
2759 2 6
2760 1 6
2761 1 6
2762 2 6
2763 1 6
2764 1 6
2765 1 6
2766 2 6
2767 1 6
2768 1 6
2801 1 4
2802 1 4
2803 1 4
2804 1 4
2805 1 4
2806 1 4
2807 1 4
2808 1 4
2809 2 6
2810 2 6
2811 2 6
2812 1 6
2813 2 6
2814 1 6
2815 1 6
2816 2 6
2817 1 6
2818 2 6
2819 1 6
2820 2 6
2821 1 6
2822 1 6
2823 2 6
2824 2 6
2857 1 4
2858 1 4
2859 1 4
2860 1 4
2861 1 4
2862 1 4
2863 1 4
2864 1 4
2865 2 6
2866 1 6
2867 2 6
2868 1 6
2869 1 6
2870 2 6
2871 1 6
2872 1 6
2873 1 6
2874 1 6
2875 2 6
2876 2 6
2877 1 6
2878 2 6
2879 1 6
2880 2 6
2913 1 4
2914 1 4
2915 1 4
2916 1 4
2917 1 4
2918 1 4
2919 1 4
2920 1 4
2921 2 6
2922 1 6
2923 1 6
2924 2 6
2925 2 6
2926 1 6
2927 2 6
2928 2 6
2929 1 6
2930 1 6
2931 2 6
2932 1 6
2933 2 6
2934 2 6
2935 2 6
2936 1 6
2969 1 4
2970 1 4
2971 1 4
2972 1 4
2973 1 4
2974 1 4
2975 1 4
2976 1 4
2977 2 6
2978 2 6
2979 2 6
2980 2 6
2981 1 6
2982 1 6
2983 1 6
2984 1 6
2985 2 6
2986 2 6
2987 1 6
2988 2 6
2989 1 6
2990 2 6
2991 1 6
2992 2 6
3025 1 4
3026 1 4
3027 1 4
3028 1 4
3029 1 4
3030 1 4
3031 1 4
3032 1 4
3033 2 6
3034 1 6
3035 2 6
3036 1 6
3037 1 6
3038 1 6
3039 2 6
3040 2 6
3041 1 6
3042 2 6
3043 2 6
3044 1 6
3045 1 6
3046 2 6
3047 2 6
3048 2 6
3081 1 4
3082 1 4
3083 1 4
3084 1 4
3085 1 4
3086 1 4
3087 1 4
3088 1 4
3089 1 6
3090 1 6
3091 2 6
3092 1 6
3093 2 6
3094 2 6
3095 2 6
3096 2 6
3097 1 6
3098 2 6
3099 2 6
3100 2 6
3101 1 6
3102 1 6
3103 1 6
3104 2 6
3137 1 4
3138 1 4
3139 1 4
3140 1 4
3141 1 4
3142 1 4
3143 1 4
3144 1 4
3145 1 6
3146 1 6
3147 2 6
3148 1 6
3149 2 6
3150 2 6
3151 2 6
3152 2 6
3153 2 6
3154 2 6
3155 1 6
3156 2 6
3157 2 6
3158 2 6
3159 2 6
3160 2 6
3193 1 4
3194 1 4
3195 1 4
3196 1 4
3197 1 4
3198 1 4
3199 1 4
3200 1 4
3201 2 6
3202 2 6
3203 2 6
3204 2 6
3205 1 6
3206 1 6
3207 2 6
3208 2 6
3209 2 6
3210 2 6
3211 1 6
3212 2 6
3213 2 6
3214 1 6
3215 2 6
3216 1 6
3249 1 4
3250 1 4
3251 1 4
3252 1 4
3253 1 4
3254 1 4
3255 1 4
3256 1 4
3257 1 6
3258 1 6
3259 2 6
3260 1 6
3261 1 6
3262 1 6
3263 1 6
3264 2 6
3265 2 6
3266 1 6
3267 1 6
3268 1 6
3269 2 6
3270 1 6
3271 1 6
3272 2 6
3305 1 4
3306 1 4
3307 1 4
3308 1 4
3309 1 4
3310 1 4
3311 1 4
3312 1 4
3313 2 6
3314 1 6
3315 2 6
3316 1 6
3317 1 6
3318 1 6
3319 2 6
3320 2 6
3321 2 6
3322 1 6
3323 1 6
3324 2 6
3325 2 6
3326 2 6
3327 1 6
3328 2 6
3361 1 4
3362 1 4
3363 1 4
3364 1 4
3365 1 4
3366 1 4
3367 1 4
3368 1 4
3369 2 6
3370 2 6
3371 2 6
3372 1 6
3373 2 6
3374 2 6
3375 2 6
3376 2 6
3377 1 6
3378 1 6
3379 1 6
3380 1 6
3381 1 6
3382 2 6
3383 2 6
3384 1 6
3417 1 4
3418 1 4
3419 1 4
3420 1 4
3421 1 4
3422 1 4
3423 1 4
3424 1 4
3425 1 6
3426 1 6
3427 2 6
3428 2 6
3429 2 6
3430 1 6
3431 2 6
3432 2 6
3433 1 6
3434 1 6
3435 2 6
3436 2 6
3437 1 6
3438 1 6
3439 1 6
3440 1 6
3473 1 4
3474 1 4
3475 1 4
3476 1 4
3477 1 4
3478 1 4
3479 1 4
3480 1 4
3481 2 6
3482 1 6
3483 1 6
3484 2 6
3485 2 6
3486 1 6
3487 2 6
3488 1 6
3489 1 6
3490 1 6
3491 2 6
3492 1 6
3493 1 6
3494 2 6
3495 1 6
3496 1 6
3529 1 4
3530 1 4
3531 1 4
3532 1 4
3533 1 4
3534 1 4
3535 1 4
3536 1 4
3537 2 6
3538 2 6
3539 2 6
3540 1 6
3541 1 6
3542 1 6
3543 1 6
3544 1 6
3545 1 6
3546 2 6
3547 2 6
3548 2 6
3549 1 6
3550 1 6
3551 1 6
3552 1 6
3585 1 4
3586 1 4
3587 1 4
3588 1 4
3589 1 4
3590 1 4
3591 1 4
3592 1 4
3593 2 6
3594 2 6
3595 1 6
3596 1 6
3597 1 6
3598 2 6
3599 1 6
3600 1 6
3601 2 6
3602 1 6
3603 2 6
3604 1 6
3605 2 6
3606 1 6
3607 1 6
3608 2 6
3641 1 4
3642 1 4
3643 1 4
3644 1 4
3645 1 4
3646 1 4
3647 1 4
3648 1 4
3649 2 6
3650 1 6
3651 1 6
3652 1 6
3653 2 6
3654 1 6
3655 1 6
3656 1 6
3657 2 6
3658 1 6
3659 1 6
3660 1 6
3661 2 6
3662 1 6
3663 1 6
3664 1 6
3697 1 4
3698 1 4
3699 1 4
3700 1 4
3701 1 4
3702 1 4
3703 1 4
3704 1 4
3705 2 6
3706 2 6
3707 1 6
3708 2 6
3709 2 6
3710 2 6
3711 2 6
3712 2 6
3713 1 6
3714 2 6
3715 2 6
3716 1 6
3717 1 6
3718 1 6
3719 1 6
3720 2 6
3753 1 4
3754 1 4
3755 1 4
3756 1 4
3757 1 4
3758 1 4
3759 1 4
3760 1 4
3761 1 6
3762 1 6
3763 2 6
3764 2 6
3765 2 6
3766 1 6
3767 2 6
3768 1 6
3769 2 6
3770 1 6
3771 1 6
3772 1 6
3773 2 6
3774 2 6
3775 1 6
3776 2 6
3809 1 4
3810 1 4
3811 1 4
3812 1 4
3813 1 4
3814 1 4
3815 1 4
3816 1 4
3817 1 6
3818 2 6
3819 2 6
3820 1 6
3821 1 6
3822 2 6
3823 2 6
3824 2 6
3825 2 6
3826 1 6
3827 1 6
3828 2 6
3829 1 6
3830 1 6
3831 2 6
3832 1 6
3865 1 4
3866 1 4
3867 1 4
3868 1 4
3869 1 4
3870 1 4
3871 1 4
3872 1 4
3873 2 6
3874 1 6
3875 1 6
3876 1 6
3877 2 6
3878 1 6
3879 1 6
3880 1 6
3881 2 6
3882 2 6
3883 1 6
3884 1 6
3885 2 6
3886 2 6
3887 2 6
3888 2 6
3921 1 4
3922 1 4
3923 1 4
3924 1 4
3925 1 4
3926 1 4
3927 1 4
3928 1 4
3929 2 6
3930 1 6
3931 1 6
3932 1 6
3933 1 6
3934 2 6
3935 2 6
3936 1 6
3937 1 6
3938 1 6
3939 1 6
3940 1 6
3941 2 6
3942 1 6
3943 2 6
3944 2 6
3977 1 4
3978 1 4
3979 1 4
3980 1 4
3981 1 4
3982 1 4
3983 1 4
3984 1 4
3985 2 6
3986 1 6
3987 2 6
3988 2 6
3989 2 6
3990 1 6
3991 1 6
3992 1 6
3993 1 6
3994 1 6
3995 1 6
3996 2 6
3997 2 6
3998 1 6
3999 2 6
4000 1 6
4033 1 4
4034 1 4
4035 1 4
4036 1 4
4037 1 4
4038 1 4
4039 1 4
4040 1 4
4041 1 6
4042 2 6
4043 2 6
4044 1 6
4045 1 6
4046 2 6
4047 2 6
4048 1 6
4049 2 6
4050 1 6
4051 2 6
4052 2 6
4053 1 6
4054 2 6
4055 2 6
4056 1 6
4089 1 4
4090 1 4
4091 1 4
4092 1 4
4093 1 4
4094 1 4
4095 1 4
4096 1 4
4097 1 6
4098 1 6
4099 1 6
4100 1 6
4101 2 6
4102 2 6
4103 1 6
4104 1 6
4105 1 6
4106 1 6
4107 1 6
4108 1 6
4109 1 6
4110 1 6
4111 1 6
4112 1 6
4145 1 4
4146 1 4
4147 1 4
4148 1 4
4149 1 4
4150 1 4
4151 1 4
4152 1 4
4153 1 6
4154 1 6
4155 1 6
4156 2 6
4157 2 6
4158 1 6
4159 2 6
4160 2 6
4161 2 6
4162 1 6
4163 1 6
4164 2 6
4165 2 6
4166 1 6
4167 2 6
4168 2 6
4201 1 4
4202 1 4
4203 1 4
4204 1 4
4205 1 4
4206 1 4
4207 1 4
4208 1 4
4209 1 6
4210 2 6
4211 2 6
4212 1 6
4213 1 6
4214 1 6
4215 1 6
4216 1 6
4217 1 6
4218 2 6
4219 2 6
4220 2 6
4221 1 6
4222 1 6
4223 2 6
4224 2 6
4257 1 4
4258 1 4
4259 1 4
4260 1 4
4261 1 4
4262 1 4
4263 1 4
4264 1 4
4265 2 6
4266 1 6
4267 2 6
4268 1 6
4269 2 6
4270 2 6
4271 1 6
4272 1 6
4273 2 6
4274 2 6
4275 2 6
4276 2 6
4277 2 6
4278 2 6
4279 2 6
4280 1 6
4313 1 4
4314 1 4
4315 1 4
4316 1 4
4317 1 4
4318 1 4
4319 1 4
4320 1 4
4321 2 6
4322 2 6
4323 2 6
4324 1 6
4325 2 6
4326 1 6
4327 2 6
4328 1 6
4329 2 6
4330 1 6
4331 1 6
4332 2 6
4333 2 6
4334 1 6
4335 2 6
4336 2 6
4369 1 4
4370 1 4
4371 1 4
4372 1 4
4373 1 4
4374 1 4
4375 1 4
4376 1 4
4377 1 6
4378 1 6
4379 1 6
4380 2 6
4381 2 6
4382 2 6
4383 1 6
4384 1 6
4385 1 6
4386 2 6
4387 2 6
4388 1 6
4389 2 6
4390 2 6
4391 1 6
4392 2 6
4425 1 4
4426 1 4
4427 1 4
4428 1 4
4429 1 4
4430 1 4
4431 1 4
4432 1 4
4433 1 6
4434 1 6
4435 2 6
4436 1 6
4437 2 6
4438 2 6
4439 1 6
4440 2 6
4441 2 6
4442 1 6
4443 1 6
4444 1 6
4445 1 6
4446 1 6
4447 1 6
4448 1 6
4481 1 4
4482 1 4
4483 1 4
4484 1 4
4485 1 4
4486 1 4
4487 1 4
4488 1 4
4489 1 6
4490 2 6
4491 1 6
4492 2 6
4493 1 6
4494 1 6
4495 2 6
4496 1 6
4497 2 6
4498 1 6
4499 2 6
4500 2 6
4501 1 6
4502 2 6
4503 2 6
4504 1 6
4537 1 4
4538 1 4
4539 1 4
4540 1 4
4541 1 4
4542 1 4
4543 1 4
4544 1 4
4545 2 6
4546 2 6
4547 2 6
4548 1 6
4549 1 6
4550 2 6
4551 1 6
4552 1 6
4553 1 6
4554 2 6
4555 2 6
4556 2 6
4557 1 6
4558 1 6
4559 1 6
4560 1 6
4593 1 4
4594 1 4
4595 1 4
4596 1 4
4597 1 4
4598 1 4
4599 1 4
4600 1 4
4601 1 6
4602 2 6
4603 2 6
4604 2 6
4605 1 6
4606 1 6
4607 2 6
4608 1 6
4609 2 6
4610 1 6
4611 1 6
4612 2 6
4613 1 6
4614 2 6
4615 1 6
4616 1 6
4649 1 4
4650 1 4
4651 1 4
4652 1 4
4653 1 4
4654 1 4
4655 1 4
4656 1 4
4657 2 6
4658 2 6
4659 2 6
4660 2 6
4661 1 6
4662 2 6
4663 1 6
4664 2 6
4665 1 6
4666 1 6
4667 1 6
4668 1 6
4669 2 6
4670 2 6
4671 2 6
4672 2 6
4705 1 4
4706 1 4
4707 1 4
4708 1 4
4709 1 4
4710 1 4
4711 1 4
4712 1 4
4713 2 6
4714 2 6
4715 2 6
4716 1 6
4717 1 6
4718 1 6
4719 2 6
4720 1 6
4721 1 6
4722 2 6
4723 2 6
4724 2 6
4725 1 6
4726 2 6
4727 2 6
4728 2 6
4761 1 4
4762 2 4
4763 1 4
4764 1 4
4765 1 4
4766 1 4
4767 1 4
4768 1 4
4769 2 6
4770 2 6
4771 2 6
4772 1 6
4773 1 6
4774 1 6
4775 1 6
4776 2 6
4777 2 6
4778 2 6
4779 2 6
4780 2 6
4781 2 6
4782 1 6
4783 2 6
4784 1 6
4817 1 4
4818 1 4
4819 1 4
4820 1 4
4821 1 4
4822 1 4
4823 1 4
4824 1 4
4825 2 6
4826 1 6
4827 1 6
4828 2 6
4829 1 6
4830 1 6
4831 1 6
4832 1 6
4833 2 6
4834 2 6
4835 1 6
4836 1 6
4837 1 6
4838 1 6
4839 2 6
4840 2 6
4873 1 4
4874 1 4
4875 1 4
4876 1 4
4877 1 4
4878 1 4
4879 1 4
4880 1 4
4881 1 6
4882 2 6
4883 2 6
4884 1 6
4885 2 6
4886 1 6
4887 1 6
4888 1 6
4889 1 6
4890 1 6
4891 1 6
4892 1 6
4893 1 6
4894 1 6
4895 2 6
4896 1 6
4929 1 4
4930 1 4
4931 1 4
4932 1 4
4933 1 4
4934 1 4
4935 1 4
4936 1 4
4937 1 6
4938 1 6
4939 2 6
4940 1 6
4941 1 6
4942 1 6
4943 1 6
4944 2 6
4945 1 6
4946 1 6
4947 2 6
4948 2 6
4949 2 6
4950 2 6
4951 1 6
4952 1 6
4985 1 4
4986 1 4
4987 1 4
4988 1 4
4989 1 4
4990 1 4
4991 1 4
4992 1 4
4993 1 6
4994 2 6
4995 1 6
4996 1 6
4997 2 6
4998 2 6
4999 2 6
5000 1 6
5001 2 6
5002 2 6
5003 2 6
5004 2 6
5005 2 6
5006 1 6
5007 1 6
5008 1 6
5041 1 4
5042 1 4
5043 1 4
5044 1 4
5045 1 4
5046 1 4
5047 1 4
5048 1 4
5049 2 6
5050 1 6
5051 1 6
5052 1 6
5053 1 6
5054 1 6
5055 2 6
5056 2 6
5057 1 6
5058 2 6
5059 1 6
5060 2 6
5061 1 6
5062 1 6
5063 2 6
5064 2 6
5097 1 4
5098 1 4
5099 1 4
5100 1 4
5101 1 4
5102 1 4
5103 1 4
5104 1 4
5105 2 6
5106 2 6
5107 2 6
5108 1 6
5109 1 6
5110 1 6
5111 1 6
5112 2 6
5113 2 6
5114 2 6
5115 1 6
5116 2 6
5117 1 6
5118 1 6
5119 2 6
5120 1 6
5153 1 4
5154 1 4
5155 1 4
5156 1 4
5157 1 4
5158 1 4
5159 1 4
5160 1 4
5161 2 6
5162 2 6
5163 1 6
5164 1 6
5165 1 6
5166 2 6
5167 1 6
5168 1 6
5169 1 6
5170 2 6
5171 1 6
5172 2 6
5173 1 6
5174 1 6
5175 2 6
5176 2 6
5209 1 4
5210 1 4
5211 1 4
5212 1 4
5213 1 4
5214 1 4
5215 1 4
5216 1 4
5217 1 6
5218 2 6
5219 1 6
5220 1 6
5221 2 6
5222 1 6
5223 1 6
5224 2 6
5225 1 6
5226 2 6
5227 1 6
5228 1 6
5229 1 6
5230 2 6
5231 1 6
5232 2 6
5265 1 4
5266 1 4
5267 1 4
5268 1 4
5269 1 4
5270 1 4
5271 1 4
5272 1 4
5273 2 6
5274 1 6
5275 2 6
5276 1 6
5277 1 6
5278 2 6
5279 2 6
5280 2 6
5281 2 6
5282 1 6
5283 1 6
5284 2 6
5285 2 6
5286 2 6
5287 2 6
5288 1 6
5321 1 4
5322 1 4
5323 1 4
5324 1 4
5325 1 4
5326 1 4
5327 1 4
5328 1 4
5329 1 6
5330 1 6
5331 2 6
5332 2 6
5333 1 6
5334 2 6
5335 1 6
5336 2 6
5337 1 6
5338 1 6
5339 1 6
5340 1 6
5341 2 6
5342 2 6
5343 2 6
5344 2 6
ITEM: TIMESTEP
4
ITEM: NUMBER OF ATOMS
2304
ITEM: BOX BOUNDS pp pp pp
-2.5841700000000001e-01 3.3661583000000000e+01
-2.5841700000000001e-01 3.3661583000000000e+01
-2.5841700000000001e-01 5.0621583000000001e+01
ITEM: ATOMS id type c_coord
1 1 4
2 1 4
3 1 4
4 1 4
5 1 4
6 1 4
7 1 4
8 1 4
9 1 6
10 1 6
11 2 6
12 1 6
13 2 6
14 2 6
15 2 6
16 1 6
17 2 6
18 1 6
19 2 6
20 1 6
21 2 6
22 1 6
23 2 6
24 2 6
57 1 4
58 1 4
59 1 4
60 1 4
61 1 4
62 1 4
63 1 4
64 1 4
65 1 6
66 1 6
67 1 6
68 1 6
69 2 6
70 2 6
71 1 6
72 2 6
73 2 6
74 2 6
75 1 6
76 2 6
77 1 6
78 1 6
79 2 6
80 2 6
113 1 4
114 1 4
115 1 4
116 1 4
117 1 4
118 1 4
119 1 4
120 1 4
121 2 6
122 1 6
123 1 6
124 1 6
125 1 6
126 2 6
127 2 6
128 1 6
129 2 6
130 2 6
131 2 6
132 1 6
133 2 6
134 2 6
135 1 6
136 2 6
169 1 4
170 1 4
171 1 4
172 1 4
173 1 4
174 1 4
175 1 4
176 1 4
177 1 6
178 1 6
179 1 6
180 1 6
181 2 6
182 2 6
183 1 6
184 2 6
185 1 6
186 1 6
187 2 6
188 2 6
189 1 6
190 2 6
191 2 6
192 2 6
225 1 4
226 1 4
227 1 4
228 1 4
229 1 4
230 1 4
231 1 4
232 1 4
233 1 6
234 2 6
235 2 6
236 1 6
237 1 6
238 2 6
239 2 6
240 2 6
241 2 6
242 2 6
243 2 6
244 1 6
245 1 6
246 2 6
247 2 6
248 2 6
281 1 4
282 1 4
283 1 4
284 1 4
285 1 4
286 1 4
287 1 4
288 1 4
289 1 6
290 1 6
291 1 6
292 2 6
293 2 6
294 2 6
295 2 6
296 1 6
297 1 6
298 1 6
299 1 6
300 1 6
301 2 6
302 2 6
303 1 6
304 1 6
337 1 4
338 1 4
339 1 4
340 1 4
341 1 4
342 1 4
343 1 4
344 1 4
345 2 6
346 1 6
347 2 6
348 2 6
349 2 6
350 1 6
351 2 6
352 1 6
353 1 6
354 1 6
355 2 6
356 1 6
357 1 6
358 1 6
359 1 6
360 2 6
393 1 4
394 1 4
395 1 4
396 1 4
397 1 4
398 1 4
399 1 4
400 1 4
401 1 6
402 1 6
403 1 6
404 2 6
405 1 6
406 1 6
407 1 6
408 1 6
409 2 6
410 1 6
411 2 6
412 1 6
413 1 6
414 2 6
415 2 6
416 1 6
449 1 4
450 1 4
451 1 4
452 1 4
453 1 4
454 1 4
455 1 4
456 1 4
457 1 6
458 1 6
459 1 6
460 2 6
461 2 6
462 1 6
463 2 6
464 2 6
465 2 6
466 2 6
467 1 6
468 1 6
469 2 6
470 2 6
471 1 6
472 2 6
505 1 4
506 1 4
507 1 4
508 1 4
509 1 4
510 1 4
511 1 4
512 1 4
513 2 6
514 2 6
515 1 6
516 2 6
517 1 6
518 1 6
519 2 6
520 2 6
521 1 6
522 2 6
523 1 6
524 1 6
525 2 6
526 2 6
527 2 6
528 2 6
561 1 4
562 1 4
563 1 4
564 1 4
565 1 4
566 1 4
567 1 4
568 1 4
569 2 6
570 2 6
571 2 6
572 2 6
573 1 6
574 1 6
575 2 6
576 1 6
577 1 6
578 1 6
579 2 6
580 1 6
581 2 6
582 2 6
583 1 6
584 2 6
617 1 4
618 1 4
619 1 4
620 1 4
621 1 4
622 1 4
623 1 4
624 1 4
625 1 6
626 2 6
627 1 6
628 2 6
629 1 6
630 2 6
631 1 6
632 1 6
633 1 6
634 1 6
635 2 6
636 2 6
637 2 6
638 2 6
639 1 6
640 2 6
673 1 4
674 1 4
675 1 4
676 1 4
677 1 4
678 1 4
679 1 4
680 1 4
681 2 6
682 2 6
683 2 6
684 2 6
685 1 6
686 1 6
687 1 6
688 1 6
689 1 6
690 2 6
691 1 6
692 1 6
693 2 6
694 1 6
695 1 6
696 2 6
729 1 4
730 1 4
731 1 4
732 1 4
733 1 4
734 1 4
735 1 4
736 1 4
737 2 6
738 1 6
739 2 6
740 2 6
741 2 6
742 1 6
743 1 6
744 2 6
745 1 6
746 2 6
747 2 6
748 1 6
749 2 6
750 2 6
751 1 6
752 1 6
785 1 4
786 1 4
787 1 4
788 1 4
789 1 4
790 1 4
791 1 4
792 1 4
793 1 6
794 1 6
795 1 6
796 1 6
797 2 6
798 2 6
799 2 6
800 2 6
801 2 6
802 1 6
803 2 6
804 1 6
805 1 6
806 1 6
807 1 6
808 2 6
841 1 4
842 1 4
843 1 4
844 1 4
845 1 4
846 1 4
847 1 4
848 1 4
849 2 6
850 1 6
851 2 6
852 1 6
853 2 6
854 2 6
855 2 6
856 2 6
857 2 6
858 2 6
859 1 6
860 1 6
861 1 6
862 1 6
863 1 6
864 2 6
897 1 4
898 1 4
899 1 4
900 1 4
901 1 4
902 1 4
903 1 4
904 1 4
905 1 6
906 2 6
907 2 6
908 1 6
909 2 6
910 2 6
911 2 6
912 2 6
913 2 6
914 2 6
915 1 6
916 1 6
917 2 6
918 2 6
919 2 6
920 2 6
953 1 4
954 1 4
955 1 4
956 1 4
957 1 4
958 1 4
959 1 4
960 1 4
961 2 6
962 2 6
963 1 6
964 2 6
965 1 6
966 1 6
967 2 6
968 2 6
969 1 6
970 2 6
971 1 6
972 1 6
973 2 6
974 2 6
975 1 6
976 2 6
1009 1 4
1010 1 4
1011 1 4
1012 1 4
1013 1 4
1014 1 4
1015 1 4
1016 1 4
1017 1 6
1018 2 6
1019 2 6
1020 1 6
1021 2 6
1022 1 6
1023 2 6
1024 2 6
1025 1 6
1026 1 6
1027 2 6
1028 2 6
1029 2 6
1030 2 6
1031 1 6
1032 1 6
1065 1 4
1066 1 4
1067 1 4
1068 1 4
1069 1 4
1070 1 4
1071 1 4
1072 1 4
1073 1 6
1074 1 6
1075 1 6
1076 2 6
1077 2 6
1078 1 6
1079 1 6
1080 2 6
1081 1 6
1082 2 6
1083 2 6
1084 1 6
1085 2 6
1086 2 6
1087 2 6
1088 2 6
1121 1 4
1122 1 4
1123 1 4
1124 1 4
1125 1 4
1126 1 4
1127 1 4
1128 1 4
1129 1 6
1130 1 6
1131 1 6
1132 2 6
1133 1 6
1134 1 6
1135 1 6
1136 2 6
1137 1 6
1138 2 6
1139 1 6
1140 2 6
1141 2 6
1142 1 6
1143 1 6
1144 2 6
1177 1 4
1178 1 4
1179 1 4
1180 1 4
1181 1 4
1182 1 4
1183 1 4
1184 1 4
1185 2 6
1186 2 6
1187 1 6
1188 1 6
1189 1 6
1190 2 6
1191 1 6
1192 2 6
1193 1 6
1194 2 6
1195 2 6
1196 1 6
1197 2 6
1198 2 6
1199 2 6
1200 1 6
1233 1 4
1234 1 4
1235 1 4
1236 1 4
1237 1 4
1238 1 4
1239 1 4
1240 1 4
1241 2 6
1242 1 6
1243 1 6
1244 2 6
1245 1 6
1246 2 6
1247 1 6
1248 1 6
1249 2 6
1250 1 6
1251 1 6
1252 2 6
1253 2 6
1254 1 6
1255 1 6
1256 2 6
1289 1 4
1290 1 4
1291 1 4
1292 1 4
1293 1 4
1294 1 4
1295 1 4
1296 1 4
1297 2 6
1298 1 6
1299 1 6
1300 1 6
1301 1 6
1302 2 6
1303 2 6
1304 2 6
1305 1 6
1306 2 6
1307 2 6
1308 2 6
1309 1 6
1310 1 6
1311 2 6
1312 2 6
1345 1 4
1346 1 4
1347 1 4
1348 1 4
1349 1 4
1350 1 4
1351 1 4
1352 1 4
1353 1 6
1354 2 6
1355 2 6
1356 1 6
1357 2 6
1358 1 6
1359 1 6
1360 2 6
1361 2 6
1362 1 6
1363 1 6
1364 2 6
1365 2 6
1366 1 6
1367 2 6
1368 1 6
1401 1 4
1402 1 4
1403 1 4
1404 1 4
1405 1 4
1406 1 4
1407 1 4
1408 1 4
1409 2 6
1410 1 6
1411 2 6
1412 2 6
1413 1 6
1414 1 6
1415 1 6
1416 1 6
1417 2 6
1418 2 6
1419 1 6
1420 1 6
1421 1 6
1422 1 6
1423 1 6
1424 1 6
1457 1 4
1458 1 4
1459 1 4
1460 1 4
1461 1 4
1462 1 4
1463 1 4
1464 1 4
1465 2 6
1466 2 6
1467 2 6
1468 2 6
1469 1 6
1470 2 6
1471 1 6
1472 1 6
1473 1 6
1474 1 6
1475 1 6
1476 2 6
1477 1 6
1478 1 6
1479 2 6
1480 2 6
1513 1 4
1514 1 4
1515 1 4
1516 1 4
1517 1 4
1518 1 4
1519 1 4
1520 1 4
1521 1 6
1522 1 6
1523 2 6
1524 1 6
1525 1 6
1526 1 6
1527 2 6
1528 2 6
1529 2 6
1530 1 6
1531 1 6
1532 2 6
1533 1 6
1534 1 6
1535 2 6
1536 1 6
1569 1 4
1570 1 4
1571 1 4
1572 1 4
1573 1 4
1574 1 4
1575 1 4
1576 1 4
1577 2 6
1578 2 6
1579 2 6
1580 2 6
1581 2 6
1582 1 6
1583 2 6
1584 2 6
1585 2 6
1586 2 6
1587 1 6
1588 1 6
1589 2 6
1590 2 6
1591 2 6
1592 2 6
1625 1 4
1626 1 4
1627 1 4
1628 1 4
1629 1 4
1630 1 4
1631 1 4
1632 1 4
1633 1 6
1634 2 6
1635 1 6
1636 1 6
1637 2 6
1638 2 6
1639 1 6
1640 1 6
1641 1 6
1642 1 6
1643 2 6
1644 1 6
1645 2 6
1646 1 6
1647 2 6
1648 1 6
1681 1 4
1682 1 4
1683 1 4
1684 1 4
1685 1 4
1686 1 4
1687 1 4
1688 1 4
1689 2 6
1690 2 6
1691 2 6
1692 1 6
1693 2 6
1694 1 6
1695 1 6
1696 1 6
1697 1 6
1698 2 6
1699 2 6
1700 1 6
1701 2 6
1702 1 6
1703 1 6
1704 2 6
1737 1 4
1738 1 4
1739 1 4
1740 1 4
1741 1 4
1742 1 4
1743 1 4
1744 1 4
1745 1 6
1746 2 6
1747 2 6
1748 1 6
1749 2 6
1750 1 6
1751 2 6
1752 2 6
1753 2 6
1754 2 6
1755 2 6
1756 2 6
1757 1 6
1758 2 6
1759 2 6
1760 2 6
1793 1 4
1794 1 4
1795 1 4
1796 1 4
1797 1 4
1798 1 4
1799 1 4
1800 1 4
1801 1 6
1802 1 6
1803 1 6
1804 1 6
1805 2 6
1806 1 6
1807 2 6
1808 2 6
1809 2 6
1810 1 6
1811 1 6
1812 1 6
1813 1 6
1814 1 6
1815 1 6
1816 2 6
1849 1 4
1850 1 4
1851 1 4
1852 1 4
1853 1 4
1854 1 4
1855 1 4
1856 1 4
1857 2 6
1858 1 6
1859 1 6
1860 2 6
1861 1 6
1862 2 6
1863 2 6
1864 1 6
1865 1 6
1866 2 6
1867 2 6
1868 2 6
1869 1 6
1870 2 6
1871 2 6
1872 1 6
1905 1 4
1906 1 4
1907 1 4
1908 1 4
1909 1 4
1910 1 4
1911 1 4
1912 1 4
1913 1 6
1914 2 6
1915 2 6
1916 1 6
1917 1 6
1918 1 6
1919 2 6
1920 2 6
1921 2 6
1922 1 6
1923 1 6
1924 1 6
1925 2 6
1926 1 6
1927 1 6
1928 2 6
1961 1 4
1962 1 4
1963 1 4
1964 1 4
1965 1 4
1966 1 4
1967 1 4
1968 1 4
1969 1 6
1970 2 6
1971 1 6
1972 1 6
1973 2 6
1974 1 6
1975 1 6
1976 1 6
1977 1 6
1978 1 6
1979 1 6
1980 1 6
1981 1 6
1982 2 6
1983 1 6
1984 1 6
2017 1 4
2018 1 4
2019 1 4
2020 1 4
2021 1 4
2022 1 4
2023 1 4
2024 1 4
2025 1 6
2026 2 6
2027 2 6
2028 1 6
2029 2 6
2030 2 6
2031 1 6
2032 1 6
2033 1 6
2034 2 6
2035 2 6
2036 2 6
2037 2 6
2038 2 6
2039 2 6
2040 2 6
2073 1 4
2074 1 4
2075 1 4
2076 1 4
2077 1 4
2078 1 4
2079 1 4
2080 1 4
2081 2 6
2082 2 6
2083 2 6
2084 1 6
2085 1 6
2086 2 6
2087 1 6
2088 1 6
2089 1 6
2090 2 6
2091 1 6
2092 2 6
2093 1 6
2094 1 6
2095 1 6
2096 1 6
2129 1 4
2130 1 4
2131 1 4
2132 1 4
2133 1 4
2134 1 4
2135 1 4
2136 1 4
2137 1 6
2138 2 6
2139 2 6
2140 1 6
2141 1 6
2142 2 6
2143 2 6
2144 2 6
2145 1 6
2146 2 6
2147 2 6
2148 1 6
2149 1 6
2150 2 6
2151 1 6
2152 2 6
2185 1 4
2186 1 4
2187 1 4
2188 1 4
2189 1 4
2190 1 4
2191 1 4
2192 1 4
2193 1 6
2194 1 6
2195 1 6
2196 1 6
2197 1 6
2198 2 6
2199 2 6
2200 1 6
2201 1 6
2202 1 6
2203 1 6
2204 1 6
2205 2 6
2206 2 6
2207 2 6
2208 2 6
2241 1 4
2242 1 4
2243 1 4
2244 1 4
2245 1 4
2246 1 4
2247 1 4
2248 1 4
2249 2 6
2250 2 6
2251 2 6
2252 2 6
2253 1 6
2254 1 6
2255 1 6
2256 2 6
2257 1 6
2258 2 6
2259 1 6
2260 2 6
2261 2 6
2262 2 6
2263 1 6
2264 2 6
2297 1 4
2298 1 4
2299 1 4
2300 1 4
2301 1 4
2302 1 4
2303 1 4
2304 1 4
2305 1 6
2306 1 6
2307 2 6
2308 1 6
2309 2 6
2310 1 6
2311 1 6
2312 2 6
2313 2 6
2314 1 6
2315 1 6
2316 2 6
2317 2 6
2318 1 6
2319 1 6
2320 2 6
2353 1 4
2354 1 4
2355 1 4
2356 1 4
2357 1 4
2358 1 4
2359 1 4
2360 1 4
2361 1 6
2362 1 6
2363 2 6
2364 1 6
2365 2 6
2366 1 6
2367 2 6
2368 2 6
2369 2 6
2370 1 6
2371 2 6
2372 2 6
2373 1 6
2374 1 6
2375 2 6
2376 2 6
2409 1 4
2410 1 4
2411 1 4
2412 1 4
2413 1 4
2414 1 4
2415 1 4
2416 1 4
2417 2 6
2418 1 6
2419 2 6
2420 2 6
2421 1 6
2422 2 6
2423 1 6
2424 2 6
2425 1 6
2426 2 6
2427 2 6
2428 1 6
2429 2 6
2430 2 6
2431 1 6
2432 1 6
2465 1 4
2466 1 4
2467 1 4
2468 1 4
2469 1 4
2470 1 4
2471 1 4
2472 1 4
2473 2 6
2474 2 6
2475 1 6
2476 1 6
2477 1 6
2478 2 6
2479 1 6
2480 1 6
2481 1 6
2482 1 6
2483 1 6
2484 1 6
2485 1 6
2486 2 6
2487 1 6
2488 2 6
2521 1 4
2522 1 4
2523 1 4
2524 1 4
2525 1 4
2526 1 4
2527 1 4
2528 1 4
2529 2 6
2530 1 6
2531 1 6
2532 2 6
2533 2 6
2534 2 6
2535 1 6
2536 1 6
2537 1 6
2538 1 6
2539 1 6
2540 1 6
2541 2 6
2542 1 6
2543 1 6
2544 1 6
2577 1 4
2578 1 4
2579 1 4
2580 1 4
2581 1 4
2582 1 4
2583 1 4
2584 1 4
2585 1 6
2586 1 6
2587 1 6
2588 1 6
2589 2 6
2590 2 6
2591 2 6
2592 2 6
2593 1 6
2594 2 6
2595 2 6
2596 2 6
2597 2 6
2598 2 6
2599 2 6
2600 1 6
2633 1 4
2634 1 4
2635 1 4
2636 1 4
2637 1 4
2638 1 4
2639 1 4
2640 1 4
2641 1 6
2642 2 6
2643 1 6
2644 2 6
2645 2 6
2646 1 6
2647 1 6
2648 2 6
2649 2 6
2650 2 6
2651 2 6
2652 1 6
2653 2 6
2654 2 6
2655 2 6
2656 2 6
2689 1 4
2690 1 4
2691 1 4
2692 1 4
2693 1 4
2694 1 4
2695 1 4
2696 1 4
2697 2 6
2698 1 6
2699 2 6
2700 2 6
2701 1 6
2702 2 6
2703 1 6
2704 2 6
2705 2 6
2706 2 6
2707 2 6
2708 2 6
2709 1 6
2710 2 6
2711 2 6
2712 1 6
2745 1 4
2746 1 4
2747 1 4
2748 1 4
2749 1 4
2750 1 4
2751 1 4
2752 1 4
2753 2 6
2754 2 6
2755 2 6
2756 1 6
2757 1 6
2758 2 6
2759 2 6
2760 1 6
2761 1 6
2762 2 6
2763 1 6
2764 1 6
2765 1 6
2766 2 6
2767 1 6
2768 1 6
2801 1 4
2802 1 4
2803 1 4
2804 1 4
2805 1 4
2806 1 4
2807 1 4
2808 1 4
2809 2 6
2810 2 6
2811 2 6
2812 1 6
2813 2 6
2814 1 6
2815 1 6
2816 2 6
2817 1 6
2818 2 6
2819 1 6
2820 2 6
2821 1 6
2822 1 6
2823 2 6
2824 2 6
2857 1 4
2858 1 4
2859 1 4
2860 1 4
2861 1 4
2862 1 4
2863 1 4
2864 1 4
2865 2 6
2866 1 6
2867 2 6
2868 1 6
2869 1 6
2870 2 6
2871 1 6
2872 1 6
2873 1 6
2874 1 6
2875 2 6
2876 2 6
2877 1 6
2878 2 6
2879 1 6
2880 2 6
2913 1 4
2914 1 4
2915 1 4
2916 1 4
2917 1 4
2918 1 4
2919 1 4
2920 1 4
2921 2 6
2922 1 6
2923 1 6
2924 2 6
2925 2 6
2926 1 6
2927 2 6
2928 2 6
2929 1 6
2930 1 6
2931 2 6
2932 1 6
2933 2 6
2934 2 6
2935 2 6
2936 1 6
2969 1 4
2970 1 4
2971 1 4
2972 1 4
2973 1 4
2974 1 4
2975 1 4
2976 1 4
2977 2 6
2978 2 6
2979 2 6
2980 2 6
2981 1 6
2982 1 6
2983 1 6
2984 1 6
2985 2 6
2986 2 6
2987 1 6
2988 2 6
2989 1 6
2990 2 6
2991 1 6
2992 2 6
3025 1 4
3026 1 4
3027 1 4
3028 1 4
3029 1 4
3030 1 4
3031 1 4
3032 1 4
3033 2 6
3034 1 6
3035 2 6
3036 1 6
3037 1 6
3038 1 6
3039 2 6
3040 2 6
3041 1 6
3042 2 6
3043 2 6
3044 1 6
3045 1 6
3046 2 6
3047 2 6
3048 2 6
3081 1 4
3082 1 4
3083 1 4
3084 1 4
3085 1 4
3086 1 4
3087 1 4
3088 1 4
3089 1 6
3090 1 6
3091 2 6
3092 1 6
3093 2 6
3094 2 6
3095 2 6
3096 2 6
3097 1 6
3098 2 6
3099 2 6
3100 2 6
3101 1 6
3102 1 6
3103 1 6
3104 2 6
3137 1 4
3138 1 4
3139 1 4
3140 1 4
3141 1 4
3142 1 4
3143 1 4
3144 1 4
3145 1 6
3146 1 6
3147 2 6
3148 1 6
3149 2 6
3150 2 6
3151 2 6
3152 2 6
3153 2 6
3154 2 6
3155 1 6
3156 2 6
3157 2 6
3158 2 6
3159 2 6
3160 2 6
3193 1 4
3194 1 4
3195 1 4
3196 1 4
3197 1 4
3198 1 4
3199 1 4
3200 1 4
3201 2 6
3202 2 6
3203 2 6
3204 2 6
3205 1 6
3206 1 6
3207 2 6
3208 2 6
3209 2 6
3210 2 6
3211 1 6
3212 2 6
3213 2 6
3214 1 6
3215 2 6
3216 1 6
3249 1 4
3250 1 4
3251 1 4
3252 1 4
3253 1 4
3254 1 4
3255 1 4
3256 1 4
3257 1 6
3258 1 6
3259 2 6
3260 1 6
3261 1 6
3262 1 6
3263 1 6
3264 2 6
3265 2 6
3266 1 6
3267 1 6
3268 1 6
3269 2 6
3270 1 6
3271 1 6
3272 2 6
3305 1 4
3306 1 4
3307 1 4
3308 1 4
3309 1 4
3310 1 4
3311 1 4
3312 1 4
3313 2 6
3314 1 6
3315 2 6
3316 1 6
3317 1 6
3318 1 6
3319 2 6
3320 2 6
3321 2 6
3322 1 6
3323 1 6
3324 2 6
3325 2 6
3326 2 6
3327 1 6
3328 2 6
3361 1 4
3362 1 4
3363 1 4
3364 1 4
3365 1 4
3366 1 4
3367 1 4
3368 1 4
3369 2 6
3370 2 6
3371 2 6
3372 1 6
3373 2 6
3374 2 6
3375 2 6
3376 2 6
3377 1 6
3378 1 6
3379 1 6
3380 1 6
3381 1 6
3382 2 6
3383 2 6
3384 1 6
3417 1 4
3418 1 4
3419 1 4
3420 1 4
3421 1 4
3422 1 4
3423 1 4
3424 1 4
3425 1 6
3426 1 6
3427 2 6
3428 2 6
3429 2 6
3430 1 6
3431 2 6
3432 2 6
3433 1 6
3434 1 6
3435 2 6
3436 2 6
3437 1 6
3438 1 6
3439 1 6
3440 1 6
3473 1 4
3474 1 4
3475 1 4
3476 1 4
3477 1 4
3478 1 4
3479 1 4
3480 1 4
3481 2 6
3482 1 6
3483 1 6
3484 2 6
3485 2 6
3486 1 6
3487 2 6
3488 1 6
3489 1 6
3490 1 6
3491 2 6
3492 1 6
3493 1 6
3494 2 6
3495 1 6
3496 1 6
3529 1 4
3530 1 4
3531 1 4
3532 1 4
3533 1 4
3534 1 4
3535 1 4
3536 1 4
3537 2 6
3538 2 6
3539 2 6
3540 1 6
3541 1 6
3542 1 6
3543 1 6
3544 1 6
3545 1 6
3546 2 6
3547 2 6
3548 2 6
3549 1 6
3550 1 6
3551 1 6
3552 1 6
3585 1 4
3586 1 4
3587 1 4
3588 1 4
3589 1 4
3590 1 4
3591 1 4
3592 1 4
3593 2 6
3594 2 6
3595 1 6
3596 1 6
3597 1 6
3598 2 6
3599 1 6
3600 1 6
3601 2 6
3602 1 6
3603 2 6
3604 1 6
3605 2 6
3606 1 6
3607 1 6
3608 2 6
3641 1 4
3642 1 4
3643 1 4
3644 1 4
3645 1 4
3646 1 4
3647 1 4
3648 1 4
3649 2 6
3650 1 6
3651 1 6
3652 1 6
3653 2 6
3654 1 6
3655 1 6
3656 1 6
3657 2 6
3658 1 6
3659 1 6
3660 1 6
3661 2 6
3662 1 6
3663 1 6
3664 1 6
3697 1 4
3698 1 4
3699 1 4
3700 1 4
3701 1 4
3702 1 4
3703 1 4
3704 1 4
3705 2 6
3706 2 6
3707 1 6
3708 2 6
3709 2 6
3710 2 6
3711 2 6
3712 2 6
3713 1 6
3714 2 6
3715 2 6
3716 1 6
3717 1 6
3718 1 6
3719 1 6
3720 2 6
3753 1 4
3754 1 4
3755 1 4
3756 1 4
3757 1 4
3758 1 4
3759 1 4
3760 1 4
3761 1 6
3762 1 6
3763 2 6
3764 2 6
3765 2 6
3766 1 6
3767 2 6
3768 1 6
3769 2 6
3770 1 6
3771 1 6
3772 1 6
3773 2 6
3774 2 6
3775 1 6
3776 2 6
3809 1 4
3810 1 4
3811 1 4
3812 1 4
3813 1 4
3814 1 4
3815 1 4
3816 1 4
3817 1 6
3818 2 6
3819 2 6
3820 1 6
3821 1 6
3822 2 6
3823 2 6
3824 2 6
3825 2 6
3826 1 6
3827 1 6
3828 2 6
3829 1 6
3830 1 6
3831 2 6
3832 1 6
3865 1 4
3866 1 4
3867 1 4
3868 1 4
3869 1 4
3870 1 4
3871 1 4
3872 1 4
3873 2 6
3874 1 6
3875 1 6
3876 1 6
3877 2 6
3878 1 6
3879 1 6
3880 1 6
3881 2 6
3882 2 6
3883 1 6
3884 1 6
3885 2 6
3886 2 6
3887 2 6
3888 2 6
3921 1 4
3922 1 4
3923 1 4
3924 1 4
3925 1 4
3926 1 4
3927 1 4
3928 1 4
3929 2 6
3930 1 6
3931 1 6
3932 1 6
3933 1 6
3934 2 6
3935 2 6
3936 1 6
3937 1 6
3938 1 6
3939 1 6
3940 1 6
3941 2 6
3942 1 6
3943 2 6
3944 2 6
3977 1 4
3978 1 4
3979 1 4
3980 1 4
3981 1 4
3982 1 4
3983 1 4
3984 1 4
3985 2 6
3986 1 6
3987 2 6
3988 2 6
3989 2 6
3990 1 6
3991 1 6
3992 1 6
3993 1 6
3994 1 6
3995 1 6
3996 2 6
3997 2 6
3998 1 6
3999 2 6
4000 1 6
4033 1 4
4034 1 4
4035 1 4
4036 1 4
4037 1 4
4038 1 4
4039 1 4
4040 1 4
4041 1 6
4042 2 6
4043 2 6
4044 1 6
4045 1 6
4046 2 6
4047 2 6
4048 1 6
4049 2 6
4050 1 6
4051 2 6
4052 2 6
4053 1 6
4054 2 6
4055 2 6
4056 1 6
4089 1 4
4090 1 4
4091 1 4
4092 1 4
4093 1 4
4094 1 4
4095 1 4
4096 1 4
4097 1 6
4098 1 6
4099 1 6
4100 1 6
4101 2 6
4102 2 6
4103 1 6
4104 1 6
4105 1 6
4106 1 6
4107 1 6
4108 1 6
4109 1 6
4110 1 6
4111 1 6
4112 1 6
4145 1 4
4146 1 4
4147 1 4
4148 1 4
4149 1 4
4150 1 4
4151 1 4
4152 1 4
4153 1 6
4154 1 6
4155 1 6
4156 2 6
4157 2 6
4158 1 6
4159 2 6
4160 2 6
4161 2 6
4162 1 6
4163 1 6
4164 2 6
4165 2 6
4166 1 6
4167 2 6
4168 2 6
4201 1 4
4202 1 4
4203 1 4
4204 1 4
4205 1 4
4206 1 4
4207 1 4
4208 1 4
4209 1 6
4210 2 6
4211 2 6
4212 1 6
4213 1 6
4214 1 6
4215 1 6
4216 1 6
4217 1 6
4218 2 6
4219 2 6
4220 2 6
4221 1 6
4222 1 6
4223 2 6
4224 2 6
4257 1 4
4258 1 4
4259 1 4
4260 1 4
4261 1 4
4262 1 4
4263 1 4
4264 1 4
4265 2 6
4266 1 6
4267 2 6
4268 1 6
4269 2 6
4270 2 6
4271 1 6
4272 1 6
4273 2 6
4274 2 6
4275 2 6
4276 2 6
4277 2 6
4278 2 6
4279 2 6
4280 1 6
4313 1 4
4314 1 4
4315 1 4
4316 1 4
4317 1 4
4318 1 4
4319 1 4
4320 1 4
4321 2 6
4322 2 6
4323 2 6
4324 1 6
4325 2 6
4326 1 6
4327 2 6
4328 1 6
4329 2 6
4330 1 6
4331 1 6
4332 2 6
4333 2 6
4334 1 6
4335 2 6
4336 2 6
4369 1 4
4370 1 4
4371 1 4
4372 1 4
4373 1 4
4374 1 4
4375 1 4
4376 1 4
4377 1 6
4378 1 6
4379 1 6
4380 2 6
4381 2 6
4382 2 6
4383 1 6
4384 1 6
4385 1 6
4386 2 6
4387 2 6
4388 1 6
4389 2 6
4390 2 6
4391 1 6
4392 2 6
4425 1 4
4426 1 4
4427 1 4
4428 1 4
4429 1 4
4430 1 4
4431 1 4
4432 1 4
4433 1 6
4434 1 6
4435 2 6
4436 1 6
4437 2 6
4438 2 6
4439 1 6
4440 2 6
4441 2 6
4442 1 6
4443 1 6
4444 1 6
4445 1 6
4446 1 6
4447 1 6
4448 1 6
4481 1 4
4482 1 4
4483 1 4
4484 1 4
4485 1 4
4486 1 4
4487 1 4
4488 1 4
4489 1 6
4490 2 6
4491 1 6
4492 2 6
4493 1 6
4494 1 6
4495 2 6
4496 1 6
4497 2 6
4498 1 6
4499 2 6
4500 2 6
4501 1 6
4502 2 6
4503 2 6
4504 1 6
4537 1 4
4538 1 4
4539 1 4
4540 1 4
4541 1 4
4542 1 4
4543 1 4
4544 1 4
4545 2 6
4546 2 6
4547 2 6
4548 1 6
4549 1 6
4550 2 6
4551 1 6
4552 1 6
4553 1 6
4554 2 6
4555 2 6
4556 2 6
4557 1 6
4558 1 6
4559 1 6
4560 1 6
4593 1 4
4594 1 4
4595 1 4
4596 1 4
4597 1 4
4598 1 4
4599 1 4
4600 1 4
4601 1 6
4602 2 6
4603 2 6
4604 2 6
4605 1 6
4606 1 6
4607 2 6
4608 1 6
4609 2 6
4610 1 6
4611 1 6
4612 2 6
4613 1 6
4614 2 6
4615 1 6
4616 1 6
4649 1 4
4650 1 4
4651 1 4
4652 1 4
4653 1 4
4654 1 4
4655 1 4
4656 1 4
4657 2 6
4658 2 6
4659 2 6
4660 2 6
4661 1 6
4662 2 6
4663 1 6
4664 2 6
4665 1 6
4666 1 6
4667 1 6
4668 1 6
4669 2 6
4670 2 6
4671 2 6
4672 2 6
4705 1 4
4706 1 4
4707 1 4
4708 1 4
4709 1 4
4710 1 4
4711 1 4
4712 1 4
4713 2 6
4714 2 6
4715 2 6
4716 1 6
4717 1 6
4718 1 6
4719 2 6
4720 1 6
4721 1 6
4722 2 6
4723 2 6
4724 2 6
4725 1 6
4726 2 6
4727 2 6
4728 2 6
4761 1 4
4762 2 4
4763 1 4
4764 1 4
4765 1 4
4766 1 4
4767 1 4
4768 1 4
4769 2 6
4770 2 6
4771 2 6
4772 1 6
4773 1 6
4774 1 6
4775 1 6
4776 2 6
4777 2 6
4778 2 6
4779 2 6
4780 2 6
4781 2 6
4782 1 6
4783 2 6
4784 1 6
4817 1 4
4818 1 4
4819 1 4
4820 1 4
4821 1 4
4822 1 4
4823 1 4
4824 1 4
4825 2 6
4826 1 6
4827 1 6
4828 2 6
4829 1 6
4830 1 6
4831 1 6
4832 1 6
4833 2 6
4834 2 6
4835 1 6
4836 1 6
4837 1 6
4838 1 6
4839 2 6
4840 2 6
4873 1 4
4874 1 4
4875 1 4
4876 1 4
4877 1 4
4878 1 4
4879 1 4
4880 1 4
4881 1 6
4882 2 6
4883 2 6
4884 1 6
4885 2 6
4886 1 6
4887 1 6
4888 1 6
4889 1 6
4890 1 6
4891 1 6
4892 1 6
4893 1 6
4894 1 6
4895 2 6
4896 1 6
4929 1 4
4930 1 4
4931 1 4
4932 1 4
4933 1 4
4934 1 4
4935 1 4
4936 1 4
4937 1 6
4938 2 6
4939 2 6
4940 1 6
4941 1 6
4942 1 6
4943 1 6
4944 2 6
4945 1 6
4946 1 6
4947 2 6
4948 2 6
4949 2 6
4950 2 6
4951 1 6
4952 1 6
4985 1 4
4986 1 4
4987 1 4
4988 1 4
4989 1 4
4990 1 4
4991 1 4
4992 1 4
4993 1 6
4994 2 6
4995 1 6
4996 1 6
4997 2 6
4998 2 6
4999 2 6
5000 1 6
5001 2 6
5002 2 6
5003 2 6
5004 2 6
5005 2 6
5006 1 6
5007 1 6
5008 1 6
5041 1 4
5042 1 4
5043 1 4
5044 1 4
5045 1 4
5046 1 4
5047 1 4
5048 1 4
5049 2 6
5050 1 6
5051 1 6
5052 1 6
5053 1 6
5054 1 6
5055 2 6
5056 2 6
5057 1 6
5058 2 6
5059 1 6
5060 2 6
5061 1 6
5062 1 6
5063 2 6
5064 2 6
5097 1 4
5098 1 4
5099 1 4
5100 1 4
5101 1 4
5102 1 4
5103 1 4
5104 1 4
5105 2 6
5106 2 6
5107 2 6
5108 1 6
5109 1 6
5110 1 6
5111 1 6
5112 2 6
5113 2 6
5114 2 6
5115 1 6
5116 2 6
5117 1 6
5118 1 6
5119 2 6
5120 1 6
5153 1 4
5154 1 4
5155 1 4
5156 1 4
5157 1 4
5158 1 4
5159 1 4
5160 1 4
5161 2 6
5162 2 6
5163 1 6
5164 1 6
5165 1 6
5166 2 6
5167 1 6
5168 1 6
5169 1 6
5170 2 6
5171 1 6
5172 2 6
5173 1 6
5174 1 6
5175 2 6
5176 2 6
5209 1 4
5210 1 4
5211 1 4
5212 1 4
5213 1 4
5214 1 4
5215 1 4
5216 1 4
5217 1 6
5218 2 6
5219 1 6
5220 1 6
5221 2 6
5222 1 6
5223 1 6
5224 2 6
5225 1 6
5226 2 6
5227 1 6
5228 1 6
5229 1 6
5230 2 6
5231 1 6
5232 2 6
5265 1 4
5266 1 4
5267 1 4
5268 1 4
5269 1 4
5270 1 4
5271 1 4
5272 1 4
5273 2 6
5274 1 6
5275 2 6
5276 1 6
5277 1 6
5278 2 6
5279 2 6
5280 2 6
5281 2 6
5282 1 6
5283 1 6
5284 2 6
5285 2 6
5286 2 6
5287 2 6
5288 1 6
5321 1 4
5322 1 4
5323 1 4
5324 1 4
5325 1 4
5326 1 4
5327 1 4
5328 1 4
5329 1 6
5330 1 6
5331 2 6
5332 2 6
5333 1 6
5334 2 6
5335 1 6
5336 2 6
5337 1 6
5338 1 6
5339 1 6
5340 1 6
5341 2 6
5342 2 6
5343 2 6
5344 2 6
ITEM: TIMESTEP
5
ITEM: NUMBER OF ATOMS
2304
ITEM: BOX BOUNDS pp pp pp
-2.5841700000000001e-01 3.3661583000000000e+01
-2.5841700000000001e-01 3.3661583000000000e+01
-2.5841700000000001e-01 5.0621583000000001e+01
ITEM: ATOMS id type c_coord
1 1 4
2 1 4
3 1 4
4 1 4
5 1 4
6 1 4
7 1 4
8 1 4
9 1 6
10 1 6
11 2 6
12 1 6
13 2 6
14 2 6
15 2 6
16 1 6
17 2 6
18 1 6
19 2 6
20 1 6
21 2 6
22 1 6
23 2 6
24 2 6
57 1 4
58 1 4
59 1 4
60 1 4
61 1 4
62 1 4
63 1 4
64 1 4
65 1 6
66 1 6
67 1 6
68 1 6
69 2 6
70 2 6
71 1 6
72 2 6
73 2 6
74 2 6
75 1 6
76 2 6
77 1 6
78 1 6
79 2 6
80 2 6
113 1 4
114 1 4
115 1 4
116 1 4
117 1 4
118 1 4
119 1 4
120 1 4
121 2 6
122 1 6
123 1 6
124 1 6
125 1 6
126 2 6
127 2 6
128 1 6
129 2 6
130 2 6
131 2 6
132 1 6
133 2 6
134 2 6
135 1 6
136 2 6
169 1 4
170 1 4
171 1 4
172 1 4
173 1 4
174 1 4
175 1 4
176 1 4
177 1 6
178 1 6
179 1 6
180 1 6
181 2 6
182 2 6
183 1 6
184 2 6
185 1 6
186 1 6
187 2 6
188 2 6
189 1 6
190 2 6
191 2 6
192 2 6
225 1 4
226 1 4
227 1 4
228 1 4
229 1 4
230 1 4
231 1 4
232 1 4
233 1 6
234 2 6
235 2 6
236 1 6
237 1 6
238 2 6
239 2 6
240 2 6
241 2 6
242 2 6
243 2 6
244 1 6
245 1 6
246 2 6
247 2 6
248 2 6
281 1 4
282 1 4
283 1 4
284 1 4
285 1 4
286 1 4
287 1 4
288 1 4
289 1 6
290 1 6
291 1 6
292 2 6
293 2 6
294 2 6
295 2 6
296 1 6
297 1 6
298 1 6
299 1 6
300 1 6
301 2 6
302 2 6
303 1 6
304 1 6
337 1 4
338 1 4
339 1 4
340 1 4
341 1 4
342 1 4
343 1 4
344 1 4
345 2 6
346 1 6
347 2 6
348 2 6
349 2 6
350 1 6
351 2 6
352 1 6
353 1 6
354 1 6
355 2 6
356 1 6
357 1 6
358 1 6
359 1 6
360 2 6
393 1 4
394 1 4
395 1 4
396 1 4
397 1 4
398 1 4
399 1 4
400 1 4
401 1 6
402 1 6
403 1 6
404 2 6
405 1 6
406 1 6
407 1 6
408 1 6
409 2 6
410 1 6
411 2 6
412 1 6
413 1 6
414 2 6
415 2 6
416 1 6
449 1 4
450 1 4
451 1 4
452 1 4
453 1 4
454 1 4
455 1 4
456 1 4
457 1 6
458 1 6
459 1 6
460 2 6
461 2 6
462 1 6
463 2 6
464 2 6
465 2 6
466 2 6
467 1 6
468 1 6
469 2 6
470 2 6
471 1 6
472 2 6
505 1 4
506 1 4
507 1 4
508 1 4
509 1 4
510 1 4
511 1 4
512 1 4
513 2 6
514 2 6
515 1 6
516 2 6
517 1 6
518 1 6
519 1 6
520 2 6
521 1 6
522 2 6
523 1 6
524 1 6
525 2 6
526 2 6
527 2 6
528 2 6
561 1 4
562 1 4
563 1 4
564 1 4
565 1 4
566 1 4
567 1 4
568 1 4
569 2 6
570 2 6
571 2 6
572 2 6
573 1 6
574 1 6
575 2 6
576 1 6
577 1 6
578 1 6
579 2 6
580 1 6
581 2 6
582 2 6
583 1 6
584 2 6
617 1 4
618 1 4
619 1 4
620 1 4
621 1 4
622 1 4
623 1 4
624 1 4
625 1 6
626 2 6
627 1 6
628 2 6
629 1 6
630 2 6
631 1 6
632 1 6
633 1 6
634 1 6
635 2 6
636 2 6
637 2 6
638 2 6
639 1 6
640 2 6
673 1 4
674 1 4
675 1 4
676 1 4
677 1 4
678 1 4
679 1 4
680 1 4
681 2 6
682 2 6
683 2 6
684 2 6
685 1 6
686 1 6
687 1 6
688 1 6
689 1 6
690 2 6
691 1 6
692 1 6
693 2 6
694 1 6
695 1 6
696 2 6
729 1 4
730 1 4
731 1 4
732 1 4
733 1 4
734 1 4
735 1 4
736 1 4
737 2 6
738 1 6
739 2 6
740 2 6
741 2 6
742 1 6
743 1 6
744 2 6
745 1 6
746 2 6
747 2 6
748 1 6
749 2 6
750 2 6
751 1 6
752 1 6
785 1 4
786 1 4
787 1 4
788 1 4
789 1 4
790 1 4
791 1 4
792 1 4
793 1 6
794 1 6
795 1 6
796 1 6
797 2 6
798 2 6
799 2 6
800 2 6
801 2 6
802 1 6
803 2 6
804 1 6
805 1 6
806 1 6
807 1 6
808 2 6
841 1 4
842 1 4
843 1 4
844 1 4
845 1 4
846 1 4
847 1 4
848 1 4
849 2 6
850 1 6
851 2 6
852 1 6
853 2 6
854 2 6
855 2 6
856 2 6
857 2 6
858 2 6
859 1 6
860 1 6
861 1 6
862 1 6
863 1 6
864 2 6
897 1 4
898 1 4
899 1 4
900 1 4
901 1 4
902 1 4
903 1 4
904 1 4
905 1 6
906 2 6
907 2 6
908 1 6
909 2 6
910 2 6
911 2 6
912 2 6
913 2 6
914 2 6
915 1 6
916 1 6
917 2 6
918 2 6
919 2 6
920 2 6
953 1 4
954 1 4
955 1 4
956 1 4
957 1 4
958 1 4
959 1 4
960 1 4
961 2 6
962 2 6
963 1 6
964 2 6
965 1 6
966 1 6
967 2 6
968 2 6
969 1 6
970 2 6
971 1 6
972 1 6
973 2 6
974 2 6
975 1 6
976 2 6
1009 1 4
1010 1 4
1011 1 4
1012 1 4
1013 1 4
1014 1 4
1015 1 4
1016 1 4
1017 1 6
1018 2 6
1019 2 6
1020 1 6
1021 2 6
1022 1 6
1023 2 6
1024 2 6
1025 1 6
1026 1 6
1027 2 6
1028 2 6
1029 2 6
1030 2 6
1031 1 6
1032 1 6
1065 1 4
1066 1 4
1067 1 4
1068 1 4
1069 1 4
1070 1 4
1071 1 4
1072 1 4
1073 1 6
1074 1 6
1075 1 6
1076 2 6
1077 2 6
1078 1 6
1079 1 6
1080 2 6
1081 1 6
1082 2 6
1083 2 6
1084 1 6
1085 2 6
1086 2 6
1087 2 6
1088 2 6
1121 1 4
1122 1 4
1123 1 4
1124 1 4
1125 1 4
1126 1 4
1127 1 4
1128 1 4
1129 1 6
1130 1 6
1131 1 6
1132 2 6
1133 1 6
1134 1 6
1135 1 6
1136 2 6
1137 1 6
1138 2 6
1139 1 6
1140 2 6
1141 2 6
1142 1 6
1143 1 6
1144 2 6
1177 1 4
1178 1 4
1179 1 4
1180 1 4
1181 1 4
1182 1 4
1183 1 4
1184 1 4
1185 2 6
1186 2 6
1187 1 6
1188 1 6
1189 1 6
1190 2 6
1191 1 6
1192 2 6
1193 1 6
1194 2 6
1195 2 6
1196 1 6
1197 2 6
1198 2 6
1199 2 6
1200 1 6
1233 1 4
1234 1 4
1235 1 4
1236 1 4
1237 1 4
1238 1 4
1239 1 4
1240 1 4
1241 2 6
1242 1 6
1243 1 6
1244 2 6
1245 1 6
1246 2 6
1247 1 6
1248 1 6
1249 2 6
1250 1 6
1251 1 6
1252 2 6
1253 2 6
1254 1 6
1255 1 6
1256 2 6
1289 1 4
1290 1 4
1291 1 4
1292 1 4
1293 1 4
1294 1 4
1295 1 4
1296 1 4
1297 2 6
1298 1 6
1299 1 6
1300 1 6
1301 1 6
1302 2 6
1303 2 6
1304 2 6
1305 1 6
1306 2 6
1307 2 6
1308 2 6
1309 1 6
1310 1 6
1311 2 6
1312 2 6
1345 1 4
1346 1 4
1347 1 4
1348 1 4
1349 1 4
1350 1 4
1351 1 4
1352 1 4
1353 1 6
1354 2 6
1355 2 6
1356 1 6
1357 2 6
1358 1 6
1359 1 6
1360 2 6
1361 2 6
1362 1 6
1363 1 6
1364 2 6
1365 2 6
1366 1 6
1367 2 6
1368 1 6
1401 1 4
1402 1 4
1403 1 4
1404 1 4
1405 1 4
1406 1 4
1407 1 4
1408 1 4
1409 2 6
1410 1 6
1411 2 6
1412 2 6
1413 1 6
1414 1 6
1415 1 6
1416 1 6
1417 2 6
1418 2 6
1419 1 6
1420 1 6
1421 1 6
1422 1 6
1423 1 6
1424 1 6
1457 1 4
1458 1 4
1459 1 4
1460 1 4
1461 1 4
1462 1 4
1463 1 4
1464 1 4
1465 2 6
1466 2 6
1467 2 6
1468 2 6
1469 1 6
1470 2 6
1471 1 6
1472 1 6
1473 1 6
1474 1 6
1475 1 6
1476 2 6
1477 1 6
1478 1 6
1479 2 6
1480 2 6
1513 1 4
1514 1 4
1515 1 4
1516 1 4
1517 1 4
1518 1 4
1519 1 4
1520 1 4
1521 1 6
1522 1 6
1523 2 6
1524 1 6
1525 1 6
1526 1 6
1527 2 6
1528 2 6
1529 2 6
1530 1 6
1531 1 6
1532 2 6
1533 1 6
1534 1 6
1535 2 6
1536 1 6
1569 1 4
1570 1 4
1571 1 4
1572 1 4
1573 1 4
1574 1 4
1575 1 4
1576 1 4
1577 2 6
1578 2 6
1579 2 6
1580 2 6
1581 2 6
1582 1 6
1583 2 6
1584 2 6
1585 2 6
1586 2 6
1587 1 6
1588 1 6
1589 2 6
1590 2 6
1591 2 6
1592 2 6
1625 1 4
1626 1 4
1627 1 4
1628 1 4
1629 1 4
1630 1 4
1631 1 4
1632 1 4
1633 1 6
1634 2 6
1635 1 6
1636 1 6
1637 2 6
1638 2 6
1639 1 6
1640 1 6
1641 1 6
1642 1 6
1643 2 6
1644 1 6
1645 2 6
1646 1 6
1647 2 6
1648 1 6
1681 1 4
1682 1 4
1683 1 4
1684 1 4
1685 1 4
1686 1 4
1687 1 4
1688 1 4
1689 2 6
1690 2 6
1691 2 6
1692 1 6
1693 2 6
1694 1 6
1695 1 6
1696 1 6
1697 1 6
1698 2 6
1699 2 6
1700 1 6
1701 2 6
1702 1 6
1703 1 6
1704 2 6
1737 1 4
1738 1 4
1739 1 4
1740 1 4
1741 1 4
1742 1 4
1743 1 4
1744 1 4
1745 1 6
1746 2 6
1747 2 6
1748 1 6
1749 2 6
1750 1 6
1751 2 6
1752 2 6
1753 2 6
1754 2 6
1755 2 6
1756 2 6
1757 1 6
1758 2 6
1759 2 6
1760 2 6
1793 1 4
1794 1 4
1795 1 4
1796 1 4
1797 1 4
1798 1 4
1799 1 4
1800 1 4
1801 1 6
1802 1 6
1803 1 6
1804 1 6
1805 2 6
1806 1 6
1807 2 6
1808 2 6
1809 2 6
1810 1 6
1811 1 6
1812 1 6
1813 1 6
1814 1 6
1815 1 6
1816 2 6
1849 1 4
1850 1 4
1851 1 4
1852 1 4
1853 1 4
1854 1 4
1855 1 4
1856 1 4
1857 2 6
1858 1 6
1859 1 6
1860 2 6
1861 1 6
1862 2 6
1863 2 6
1864 1 6
1865 1 6
1866 2 6
1867 2 6
1868 2 6
1869 1 6
1870 2 6
1871 2 6
1872 1 6
1905 1 4
1906 1 4
1907 1 4
1908 1 4
1909 1 4
1910 1 4
1911 1 4
1912 1 4
1913 1 6
1914 2 6
1915 2 6
1916 1 6
1917 1 6
1918 1 6
1919 2 6
1920 2 6
1921 2 6
1922 1 6
1923 1 6
1924 1 6
1925 2 6
1926 1 6
1927 1 6
1928 2 6
1961 1 4
1962 1 4
1963 1 4
1964 1 4
1965 1 4
1966 1 4
1967 1 4
1968 1 4
1969 1 6
1970 2 6
1971 1 6
1972 1 6
1973 2 6
1974 1 6
1975 1 6
1976 1 6
1977 1 6
1978 1 6
1979 1 6
1980 1 6
1981 1 6
1982 2 6
1983 1 6
1984 1 6
2017 1 4
2018 1 4
2019 1 4
2020 1 4
2021 1 4
2022 1 4
2023 1 4
2024 1 4
2025 1 6
2026 2 6
2027 2 6
2028 1 6
2029 2 6
2030 2 6
2031 1 6
2032 1 6
2033 1 6
2034 2 6
2035 2 6
2036 2 6
2037 2 6
2038 2 6
2039 2 6
2040 2 6
2073 1 4
2074 1 4
2075 1 4
2076 1 4
2077 1 4
2078 1 4
2079 1 4
2080 1 4
2081 2 6
2082 2 6
2083 2 6
2084 1 6
2085 1 6
2086 2 6
2087 1 6
2088 1 6
2089 1 6
2090 2 6
2091 1 6
2092 2 6
2093 1 6
2094 1 6
2095 1 6
2096 1 6
2129 1 4
2130 1 4
2131 1 4
2132 1 4
2133 1 4
2134 1 4
2135 1 4
2136 1 4
2137 1 6
2138 2 6
2139 2 6
2140 1 6
2141 1 6
2142 2 6
2143 2 6
2144 2 6
2145 1 6
2146 2 6
2147 2 6
2148 1 6
2149 1 6
2150 2 6
2151 1 6
2152 2 6
2185 1 4
2186 1 4
2187 1 4
2188 1 4
2189 1 4
2190 1 4
2191 1 4
2192 1 4
2193 1 6
2194 1 6
2195 1 6
2196 1 6
2197 1 6
2198 2 6
2199 2 6
2200 1 6
2201 1 6
2202 1 6
2203 1 6
2204 1 6
2205 2 6
2206 2 6
2207 2 6
2208 2 6
2241 1 4
2242 1 4
2243 1 4
2244 1 4
2245 1 4
2246 1 4
2247 1 4
2248 1 4
2249 2 6
2250 2 6
2251 2 6
2252 2 6
2253 1 6
2254 1 6
2255 1 6
2256 2 6
2257 1 6
2258 2 6
2259 1 6
2260 2 6
2261 2 6
2262 2 6
2263 1 6
2264 2 6
2297 1 4
2298 1 4
2299 1 4
2300 1 4
2301 1 4
2302 1 4
2303 1 4
2304 1 4
2305 1 6
2306 1 6
2307 2 6
2308 1 6
2309 2 6
2310 1 6
2311 1 6
2312 2 6
2313 2 6
2314 1 6
2315 1 6
2316 2 6
2317 2 6
2318 1 6
2319 1 6
2320 2 6
2353 1 4
2354 1 4
2355 1 4
2356 1 4
2357 1 4
2358 1 4
2359 1 4
2360 1 4
2361 1 6
2362 1 6
2363 2 6
2364 1 6
2365 2 6
2366 1 6
2367 2 6
2368 2 6
2369 2 6
2370 1 6
2371 2 6
2372 2 6
2373 1 6
2374 1 6
2375 2 6
2376 2 6
2409 1 4
2410 1 4
2411 1 4
2412 1 4
2413 1 4
2414 1 4
2415 1 4
2416 1 4
2417 2 6
2418 1 6
2419 2 6
2420 2 6
2421 1 6
2422 2 6
2423 1 6
2424 2 6
2425 1 6
2426 2 6
2427 2 6
2428 1 6
2429 2 6
2430 2 6
2431 1 6
2432 1 6
2465 1 4
2466 1 4
2467 1 4
2468 1 4
2469 1 4
2470 1 4
2471 1 4
2472 1 4
2473 2 6
2474 2 6
2475 1 6
2476 1 6
2477 1 6
2478 2 6
2479 1 6
2480 1 6
2481 1 6
2482 1 6
2483 1 6
2484 1 6
2485 1 6
2486 2 6
2487 1 6
2488 2 6
2521 1 4
2522 1 4
2523 1 4
2524 1 4
2525 1 4
2526 1 4
2527 1 4
2528 1 4
2529 2 6
2530 1 6
2531 1 6
2532 2 6
2533 2 6
2534 2 6
2535 1 6
2536 1 6
2537 1 6
2538 1 6
2539 1 6
2540 1 6
2541 2 6
2542 1 6
2543 1 6
2544 1 6
2577 1 4
2578 1 4
2579 1 4
2580 1 4
2581 1 4
2582 1 4
2583 1 4
2584 1 4
2585 1 6
2586 1 6
2587 1 6
2588 1 6
2589 2 6
2590 2 6
2591 2 6
2592 2 6
2593 1 6
2594 2 6
2595 2 6
2596 2 6
2597 2 6
2598 2 6
2599 2 6
2600 1 6
2633 1 4
2634 1 4
2635 1 4
2636 1 4
2637 1 4
2638 1 4
2639 1 4
2640 1 4
2641 1 6
2642 2 6
2643 1 6
2644 2 6
2645 2 6
2646 1 6
2647 1 6
2648 2 6
2649 2 6
2650 2 6
2651 2 6
2652 1 6
2653 2 6
2654 2 6
2655 2 6
2656 2 6
2689 1 4
2690 1 4
2691 1 4
2692 1 4
2693 1 4
2694 1 4
2695 1 4
2696 1 4
2697 2 6
2698 1 6
2699 2 6
2700 2 6
2701 1 6
2702 2 6
2703 1 6
2704 2 6
2705 2 6
2706 2 6
2707 2 6
2708 2 6
2709 1 6
2710 2 6
2711 2 6
2712 1 6
2745 1 4
2746 1 4
2747 1 4
2748 1 4
2749 1 4
2750 1 4
2751 1 4
2752 1 4
2753 2 6
2754 2 6
2755 2 6
2756 1 6
2757 1 6
2758 2 6
2759 2 6
2760 1 6
2761 1 6
2762 2 6
2763 1 6
2764 1 6
2765 1 6
2766 2 6
2767 1 6
2768 1 6
2801 1 4
2802 1 4
2803 1 4
2804 1 4
2805 1 4
2806 1 4
2807 1 4
2808 1 4
2809 2 6
2810 2 6
2811 2 6
2812 1 6
2813 2 6
2814 1 6
2815 1 6
2816 2 6
2817 1 6
2818 2 6
2819 1 6
2820 2 6
2821 1 6
2822 1 6
2823 2 6
2824 2 6
2857 1 4
2858 1 4
2859 1 4
2860 1 4
2861 1 4
2862 1 4
2863 1 4
2864 1 4
2865 2 6
2866 1 6
2867 2 6
2868 1 6
2869 1 6
2870 2 6
2871 1 6
2872 1 6
2873 1 6
2874 1 6
2875 2 6
2876 2 6
2877 1 6
2878 2 6
2879 1 6
2880 2 6
2913 1 4
2914 1 4
2915 1 4
2916 1 4
2917 1 4
2918 1 4
2919 1 4
2920 1 4
2921 2 6
2922 1 6
2923 1 6
2924 2 6
2925 2 6
2926 1 6
2927 2 6
2928 2 6
2929 1 6
2930 1 6
2931 2 6
2932 1 6
2933 2 6
2934 2 6
2935 2 6
2936 1 6
2969 1 4
2970 1 4
2971 1 4
2972 1 4
2973 1 4
2974 1 4
2975 1 4
2976 1 4
2977 2 6
2978 2 6
2979 2 6
2980 2 6
2981 1 6
2982 1 6
2983 1 6
2984 1 6
2985 2 6
2986 2 6
2987 1 6
2988 2 6
2989 1 6
2990 2 6
2991 1 6
2992 2 6
3025 1 4
3026 1 4
3027 1 4
3028 1 4
3029 1 4
3030 1 4
3031 1 4
3032 1 4
3033 2 6
3034 1 6
3035 2 6
3036 1 6
3037 1 6
3038 1 6
3039 2 6
3040 2 6
3041 1 6
3042 2 6
3043 2 6
3044 1 6
3045 1 6
3046 2 6
3047 2 6
3048 2 6
3081 1 4
3082 1 4
3083 1 4
3084 1 4
3085 1 4
3086 1 4
3087 1 4
3088 1 4
3089 1 6
3090 1 6
3091 2 6
3092 1 6
3093 2 6
3094 2 6
3095 2 6
3096 2 6
3097 1 6
3098 2 6
3099 2 6
3100 2 6
3101 1 6
3102 1 6
3103 1 6
3104 2 6
3137 1 4
3138 1 4
3139 1 4
3140 1 4
3141 1 4
3142 1 4
3143 1 4
3144 1 4
3145 1 6
3146 1 6
3147 2 6
3148 1 6
3149 2 6
3150 2 6
3151 2 6
3152 2 6
3153 2 6
3154 2 6
3155 1 6
3156 2 6
3157 2 6
3158 2 6
3159 2 6
3160 2 6
3193 1 4
3194 1 4
3195 1 4
3196 1 4
3197 1 4
3198 1 4
3199 1 4
3200 1 4
3201 2 6
3202 2 6
3203 2 6
3204 2 6
3205 1 6
3206 1 6
3207 2 6
3208 2 6
3209 2 6
3210 2 6
3211 1 6
3212 2 6
3213 2 6
3214 1 6
3215 2 6
3216 1 6
3249 1 4
3250 1 4
3251 1 4
3252 1 4
3253 1 4
3254 1 4
3255 1 4
3256 1 4
3257 1 6
3258 1 6
3259 2 6
3260 1 6
3261 1 6
3262 1 6
3263 1 6
3264 2 6
3265 2 6
3266 1 6
3267 1 6
3268 1 6
3269 2 6
3270 1 6
3271 1 6
3272 2 6
3305 1 4
3306 1 4
3307 1 4
3308 1 4
3309 1 4
3310 1 4
3311 1 4
3312 1 4
3313 2 6
3314 1 6
3315 2 6
3316 1 6
3317 1 6
3318 1 6
3319 2 6
3320 2 6
3321 2 6
3322 1 6
3323 1 6
3324 2 6
3325 2 6
3326 2 6
3327 1 6
3328 2 6
3361 1 4
3362 1 4
3363 1 4
3364 1 4
3365 1 4
3366 1 4
3367 1 4
3368 1 4
3369 2 6
3370 2 6
3371 2 6
3372 1 6
3373 2 6
3374 2 6
3375 2 6
3376 2 6
3377 1 6
3378 1 6
3379 1 6
3380 1 6
3381 1 6
3382 2 6
3383 2 6
3384 1 6
3417 1 4
3418 1 4
3419 1 4
3420 1 4
3421 1 4
3422 1 4
3423 1 4
3424 1 4
3425 1 6
3426 1 6
3427 2 6
3428 2 6
3429 2 6
3430 1 6
3431 2 6
3432 2 6
3433 1 6
3434 1 6
3435 2 6
3436 2 6
3437 1 6
3438 1 6
3439 1 6
3440 1 6
3473 1 4
3474 1 4
3475 1 4
3476 1 4
3477 1 4
3478 1 4
3479 1 4
3480 1 4
3481 2 6
3482 1 6
3483 1 6
3484 2 6
3485 2 6
3486 1 6
3487 2 6
3488 1 6
3489 1 6
3490 1 6
3491 2 6
3492 1 6
3493 1 6
3494 2 6
3495 1 6
3496 1 6
3529 1 4
3530 1 4
3531 1 4
3532 1 4
3533 1 4
3534 1 4
3535 1 4
3536 1 4
3537 2 6
3538 2 6
3539 2 6
3540 1 6
3541 1 6
3542 1 6
3543 1 6
3544 1 6
3545 1 6
3546 2 6
3547 2 6
3548 2 6
3549 1 6
3550 1 6
3551 1 6
3552 1 6
3585 1 4
3586 1 4
3587 1 4
3588 1 4
3589 1 4
3590 1 4
3591 1 4
3592 1 4
3593 2 6
3594 2 6
3595 1 6
3596 1 6
3597 1 6
3598 2 6
3599 1 6
3600 1 6
3601 2 6
3602 1 6
3603 2 6
3604 1 6
3605 2 6
3606 1 6
3607 1 6
3608 2 6
3641 1 4
3642 1 4
3643 1 4
3644 1 4
3645 1 4
3646 1 4
3647 1 4
3648 1 4
3649 2 6
3650 1 6
3651 1 6
3652 1 6
3653 2 6
3654 1 6
3655 1 6
3656 1 6
3657 2 6
3658 1 6
3659 1 6
3660 1 6
3661 2 6
3662 1 6
3663 1 6
3664 1 6
3697 1 4
3698 1 4
3699 1 4
3700 1 4
3701 1 4
3702 1 4
3703 1 4
3704 1 4
3705 2 6
3706 2 6
3707 1 6
3708 2 6
3709 2 6
3710 2 6
3711 2 6
3712 2 6
3713 1 6
3714 2 6
3715 2 6
3716 1 6
3717 1 6
3718 1 6
3719 1 6
3720 2 6
3753 1 4
3754 1 4
3755 1 4
3756 1 4
3757 1 4
3758 1 4
3759 1 4
3760 1 4
3761 1 6
3762 1 6
3763 2 6
3764 2 6
3765 2 6
3766 1 6
3767 2 6
3768 1 6
3769 2 6
3770 1 6
3771 1 6
3772 1 6
3773 2 6
3774 2 6
3775 1 6
3776 2 6
3809 1 4
3810 1 4
3811 1 4
3812 1 4
3813 1 4
3814 1 4
3815 1 4
3816 1 4
3817 1 6
3818 2 6
3819 2 6
3820 1 6
3821 1 6
3822 2 6
3823 2 6
3824 2 6
3825 2 6
3826 1 6
3827 1 6
3828 2 6
3829 1 6
3830 1 6
3831 2 6
3832 1 6
3865 1 4
3866 1 4
3867 1 4
3868 1 4
3869 1 4
3870 1 4
3871 1 4
3872 1 4
3873 2 6
3874 1 6
3875 1 6
3876 1 6
3877 2 6
3878 1 6
3879 1 6
3880 1 6
3881 2 6
3882 2 6
3883 1 6
3884 1 6
3885 2 6
3886 2 6
3887 2 6
3888 2 6
3921 1 4
3922 1 4
3923 1 4
3924 1 4
3925 1 4
3926 1 4
3927 1 4
3928 1 4
3929 2 6
3930 1 6
3931 1 6
3932 1 6
3933 1 6
3934 2 6
3935 2 6
3936 1 6
3937 1 6
3938 1 6
3939 1 6
3940 1 6
3941 2 6
3942 1 6
3943 2 6
3944 2 6
3977 1 4
3978 1 4
3979 1 4
3980 1 4
3981 1 4
3982 1 4
3983 1 4
3984 1 4
3985 2 6
3986 1 6
3987 2 6
3988 2 6
3989 2 6
3990 1 6
3991 1 6
3992 2 6
3993 1 6
3994 1 6
3995 1 6
3996 2 6
3997 2 6
3998 1 6
3999 2 6
4000 1 6
4033 1 4
4034 1 4
4035 1 4
4036 1 4
4037 1 4
4038 1 4
4039 1 4
4040 1 4
4041 1 6
4042 2 6
4043 2 6
4044 1 6
4045 1 6
4046 2 6
4047 2 6
4048 1 6
4049 2 6
4050 1 6
4051 2 6
4052 2 6
4053 1 6
4054 2 6
4055 2 6
4056 1 6
4089 1 4
4090 1 4
4091 1 4
4092 1 4
4093 1 4
4094 1 4
4095 1 4
4096 1 4
4097 1 6
4098 1 6
4099 1 6
4100 1 6
4101 2 6
4102 2 6
4103 1 6
4104 1 6
4105 1 6
4106 1 6
4107 1 6
4108 1 6
4109 1 6
4110 1 6
4111 1 6
4112 1 6
4145 1 4
4146 1 4
4147 1 4
4148 1 4
4149 1 4
4150 1 4
4151 1 4
4152 1 4
4153 1 6
4154 1 6
4155 1 6
4156 2 6
4157 2 6
4158 1 6
4159 2 6
4160 2 6
4161 2 6
4162 1 6
4163 1 6
4164 2 6
4165 2 6
4166 1 6
4167 2 6
4168 2 6
4201 1 4
4202 1 4
4203 1 4
4204 1 4
4205 1 4
4206 1 4
4207 1 4
4208 1 4
4209 1 6
4210 2 6
4211 2 6
4212 1 6
4213 1 6
4214 1 6
4215 1 6
4216 1 6
4217 1 6
4218 2 6
4219 2 6
4220 2 6
4221 1 6
4222 1 6
4223 2 6
4224 2 6
4257 1 4
4258 1 4
4259 1 4
4260 1 4
4261 1 4
4262 1 4
4263 1 4
4264 1 4
4265 2 6
4266 1 6
4267 2 6
4268 1 6
4269 2 6
4270 2 6
4271 1 6
4272 1 6
4273 2 6
4274 2 6
4275 2 6
4276 2 6
4277 2 6
4278 2 6
4279 2 6
4280 1 6
4313 1 4
4314 1 4
4315 1 4
4316 1 4
4317 1 4
4318 1 4
4319 1 4
4320 1 4
4321 2 6
4322 2 6
4323 2 6
4324 1 6
4325 2 6
4326 1 6
4327 2 6
4328 1 6
4329 2 6
4330 1 6
4331 1 6
4332 2 6
4333 2 6
4334 1 6
4335 2 6
4336 2 6
4369 1 4
4370 1 4
4371 1 4
4372 1 4
4373 1 4
4374 1 4
4375 1 4
4376 1 4
4377 1 6
4378 1 6
4379 1 6
4380 2 6
4381 2 6
4382 2 6
4383 1 6
4384 1 6
4385 1 6
4386 2 6
4387 2 6
4388 1 6
4389 2 6
4390 2 6
4391 1 6
4392 2 6
4425 1 4
4426 1 4
4427 1 4
4428 1 4
4429 1 4
4430 1 4
4431 1 4
4432 1 4
4433 1 6
4434 1 6
4435 2 6
4436 1 6
4437 2 6
4438 2 6
4439 1 6
4440 2 6
4441 2 6
4442 1 6
4443 1 6
4444 1 6
4445 1 6
4446 1 6
4447 1 6
4448 1 6
4481 1 4
4482 1 4
4483 1 4
4484 1 4
4485 1 4
4486 1 4
4487 1 4
4488 1 4
4489 1 6
4490 2 6
4491 1 6
4492 2 6
4493 1 6
4494 1 6
4495 2 6
4496 1 6
4497 2 6
4498 1 6
4499 2 6
4500 2 6
4501 1 6
4502 2 6
4503 2 6
4504 1 6
4537 1 4
4538 1 4
4539 1 4
4540 1 4
4541 1 4
4542 1 4
4543 1 4
4544 1 4
4545 2 6
4546 2 6
4547 2 6
4548 1 6
4549 1 6
4550 2 6
4551 1 6
4552 1 6
4553 1 6
4554 2 6
4555 2 6
4556 2 6
4557 1 6
4558 1 6
4559 1 6
4560 1 6
4593 1 4
4594 1 4
4595 1 4
4596 1 4
4597 1 4
4598 1 4
4599 1 4
4600 1 4
4601 1 6
4602 2 6
4603 2 6
4604 2 6
4605 1 6
4606 1 6
4607 2 6
4608 1 6
4609 2 6
4610 1 6
4611 1 6
4612 2 6
4613 1 6
4614 2 6
4615 1 6
4616 1 6
4649 1 4
4650 1 4
4651 1 4
4652 1 4
4653 1 4
4654 1 4
4655 1 4
4656 1 4
4657 2 6
4658 2 6
4659 2 6
4660 2 6
4661 1 6
4662 2 6
4663 1 6
4664 2 6
4665 1 6
4666 1 6
4667 1 6
4668 1 6
4669 2 6
4670 2 6
4671 2 6
4672 2 6
4705 1 4
4706 1 4
4707 1 4
4708 1 4
4709 1 4
4710 1 4
4711 1 4
4712 1 4
4713 2 6
4714 2 6
4715 2 6
4716 1 6
4717 1 6
4718 1 6
4719 2 6
4720 1 6
4721 1 6
4722 2 6
4723 2 6
4724 2 6
4725 1 6
4726 2 6
4727 2 6
4728 2 6
4761 1 4
4762 2 4
4763 1 4
4764 1 4
4765 1 4
4766 1 4
4767 1 4
4768 1 4
4769 2 6
4770 2 6
4771 2 6
4772 1 6
4773 1 6
4774 1 6
4775 1 6
4776 2 6
4777 2 6
4778 2 6
4779 2 6
4780 2 6
4781 2 6
4782 1 6
4783 2 6
4784 1 6
4817 1 4
4818 1 4
4819 1 4
4820 1 4
4821 1 4
4822 1 4
4823 1 4
4824 1 4
4825 2 6
4826 1 6
4827 1 6
4828 2 6
4829 1 6
4830 1 6
4831 1 6
4832 1 6
4833 2 6
4834 2 6
4835 1 6
4836 1 6
4837 1 6
4838 1 6
4839 2 6
4840 2 6
4873 1 4
4874 1 4
4875 1 4
4876 1 4
4877 1 4
4878 1 4
4879 1 4
4880 1 4
4881 1 6
4882 2 6
4883 2 6
4884 1 6
4885 2 6
4886 1 6
4887 1 6
4888 1 6
4889 1 6
4890 1 6
4891 1 6
4892 1 6
4893 1 6
4894 1 6
4895 2 6
4896 1 6
4929 1 4
4930 1 4
4931 1 4
4932 1 4
4933 1 4
4934 1 4
4935 1 4
4936 1 4
4937 1 6
4938 2 6
4939 2 6
4940 1 6
4941 1 6
4942 1 6
4943 1 6
4944 2 6
4945 1 6
4946 1 6
4947 2 6
4948 2 6
4949 2 6
4950 2 6
4951 1 6
4952 1 6
4985 1 4
4986 1 4
4987 1 4
4988 1 4
4989 1 4
4990 1 4
4991 1 4
4992 1 4
4993 1 6
4994 2 6
4995 1 6
4996 1 6
4997 2 6
4998 2 6
4999 2 6
5000 1 6
5001 2 6
5002 2 6
5003 2 6
5004 2 6
5005 2 6
5006 1 6
5007 1 6
5008 1 6
5041 1 4
5042 1 4
5043 1 4
5044 1 4
5045 1 4
5046 1 4
5047 1 4
5048 1 4
5049 2 6
5050 1 6
5051 1 6
5052 1 6
5053 1 6
5054 1 6
5055 2 6
5056 2 6
5057 1 6
5058 2 6
5059 1 6
5060 2 6
5061 1 6
5062 1 6
5063 2 6
5064 2 6
5097 1 4
5098 1 4
5099 1 4
5100 1 4
5101 1 4
5102 1 4
5103 1 4
5104 1 4
5105 2 6
5106 2 6
5107 2 6
5108 1 6
5109 1 6
5110 1 6
5111 1 6
5112 2 6
5113 2 6
5114 2 6
5115 1 6
5116 2 6
5117 1 6
5118 1 6
5119 2 6
5120 1 6
5153 1 4
5154 1 4
5155 1 4
5156 1 4
5157 1 4
5158 1 4
5159 1 4
5160 1 4
5161 2 6
5162 2 6
5163 1 6
5164 1 6
5165 1 6
5166 2 6
5167 1 6
5168 1 6
5169 1 6
5170 2 6
5171 1 6
5172 2 6
5173 1 6
5174 1 6
5175 2 6
5176 2 6
5209 1 4
5210 1 4
5211 1 4
5212 1 4
5213 1 4
5214 1 4
5215 1 4
5216 1 4
5217 1 6
5218 2 6
5219 1 6
5220 1 6
5221 2 6
5222 1 6
5223 1 6
5224 2 6
5225 1 6
5226 2 6
5227 1 6
5228 1 6
5229 1 6
5230 2 6
5231 1 6
5232 2 6
5265 1 4
5266 1 4
5267 1 4
5268 1 4
5269 1 4
5270 1 4
5271 1 4
5272 1 4
5273 2 6
5274 1 6
5275 2 6
5276 1 6
5277 1 6
5278 2 6
5279 2 6
5280 2 6
5281 2 6
5282 1 6
5283 1 6
5284 2 6
5285 2 6
5286 2 6
5287 2 6
5288 1 6
5321 1 4
5322 1 4
5323 1 4
5324 1 4
5325 1 4
5326 1 4
5327 1 4
5328 1 4
5329 1 6
5330 1 6
5331 2 6
5332 2 6
5333 1 6
5334 2 6
5335 1 6
5336 2 6
5337 1 6
5338 1 6
5339 1 6
5340 1 6
5341 2 6
5342 2 6
5343 2 6
5344 2 6
ITEM: TIMESTEP
6
ITEM: NUMBER OF ATOMS
2304
ITEM: BOX BOUNDS pp pp pp
-2.5841700000000001e-01 3.3661583000000000e+01
-2.5841700000000001e-01 3.3661583000000000e+01
-2.5841700000000001e-01 5.0621583000000001e+01
ITEM: ATOMS id type c_coord
1 1 4
2 1 4
3 1 4
4 1 4
5 1 4
6 1 4
7 1 4
8 1 4
9 1 6
10 1 6
11 2 6
12 1 6
13 2 6
14 2 6
15 2 6
16 1 6
17 2 6
18 1 6
19 2 6
20 1 6
21 2 6
22 1 6
23 2 6
24 2 6
57 1 4
58 1 4
59 1 4
60 1 4
61 1 4
62 1 4
63 1 4
64 1 4
65 1 6
66 1 6
67 1 6
68 1 6
69 2 6
70 2 6
71 1 6
72 2 6
73 2 6
74 2 6
75 1 6
76 2 6
77 1 6
78 1 6
79 2 6
80 2 6
113 1 4
114 1 4
115 1 4
116 1 4
117 1 4
118 1 4
119 1 4
120 1 4
121 2 6
122 1 6
123 1 6
124 1 6
125 1 6
126 2 6
127 2 6
128 1 6
129 2 6
130 2 6
131 2 6
132 1 6
133 2 6
134 2 6
135 1 6
136 2 6
169 1 4
170 1 4
171 1 4
172 1 4
173 1 4
174 1 4
175 1 4
176 1 4
177 1 6
178 1 6
179 1 6
180 1 6
181 2 6
182 2 6
183 1 6
184 2 6
185 1 6
186 1 6
187 2 6
188 2 6
189 1 6
190 2 6
191 2 6
192 2 6
225 1 4
226 1 4
227 1 4
228 1 4
229 1 4
230 1 4
231 1 4
232 1 4
233 1 6
234 2 6
235 2 6
236 1 6
237 1 6
238 2 6
239 2 6
240 2 6
241 2 6
242 2 6
243 2 6
244 1 6
245 1 6
246 2 6
247 2 6
248 2 6
281 1 4
282 1 4
283 1 4
284 1 4
285 1 4
286 1 4
287 1 4
288 1 4
289 1 6
290 1 6
291 1 6
292 2 6
293 2 6
294 2 6
295 2 6
296 1 6
297 1 6
298 1 6
299 1 6
300 1 6
301 2 6
302 2 6
303 1 6
304 1 6
337 1 4
338 1 4
339 1 4
340 1 4
341 1 4
342 1 4
343 1 4
344 1 4
345 2 6
346 1 6
347 2 6
348 2 6
349 2 6
350 1 6
351 2 6
352 1 6
353 1 6
354 1 6
355 2 6
356 1 6
357 1 6
358 1 6
359 1 6
360 2 6
393 1 4
394 1 4
395 1 4
396 1 4
397 1 4
398 1 4
399 1 4
400 1 4
401 1 6
402 1 6
403 1 6
404 2 6
405 1 6
406 1 6
407 1 6
408 1 6
409 2 6
410 1 6
411 2 6
412 1 6
413 1 6
414 2 6
415 2 6
416 1 6
449 1 4
450 1 4
451 1 4
452 1 4
453 1 4
454 1 4
455 1 4
456 1 4
457 1 6
458 1 6
459 1 6
460 2 6
461 2 6
462 1 6
463 2 6
464 2 6
465 2 6
466 2 6
467 1 6
468 1 6
469 2 6
470 2 6
471 1 6
472 2 6
505 1 4
506 1 4
507 1 4
508 1 4
509 1 4
510 1 4
511 1 4
512 1 4
513 2 6
514 2 6
515 1 6
516 2 6
517 1 6
518 1 6
519 1 6
520 2 6
521 1 6
522 2 6
523 1 6
524 1 6
525 2 6
526 2 6
527 2 6
528 2 6
561 1 4
562 1 4
563 1 4
564 1 4
565 1 4
566 1 4
567 1 4
568 1 4
569 2 6
570 2 6
571 2 6
572 2 6
573 1 6
574 1 6
575 2 6
576 1 6
577 1 6
578 1 6
579 2 6
580 1 6
581 2 6
582 2 6
583 1 6
584 2 6
617 1 4
618 1 4
619 1 4
620 1 4
621 1 4
622 1 4
623 1 4
624 1 4
625 1 6
626 2 6
627 1 6
628 2 6
629 1 6
630 2 6
631 1 6
632 1 6
633 1 6
634 1 6
635 2 6
636 2 6
637 2 6
638 2 6
639 1 6
640 2 6
673 1 4
674 1 4
675 1 4
676 1 4
677 1 4
678 1 4
679 1 4
680 1 4
681 2 6
682 2 6
683 2 6
684 2 6
685 1 6
686 1 6
687 1 6
688 1 6
689 1 6
690 2 6
691 1 6
692 1 6
693 2 6
694 1 6
695 1 6
696 2 6
729 1 4
730 1 4
731 1 4
732 1 4
733 1 4
734 1 4
735 1 4
736 1 4
737 2 6
738 1 6
739 2 6
740 2 6
741 2 6
742 1 6
743 1 6
744 2 6
745 1 6
746 2 6
747 2 6
748 1 6
749 2 6
750 2 6
751 1 6
752 1 6
785 1 4
786 1 4
787 1 4
788 1 4
789 1 4
790 1 4
791 1 4
792 1 4
793 1 6
794 1 6
795 1 6
796 1 6
797 2 6
798 2 6
799 2 6
800 2 6
801 2 6
802 1 6
803 2 6
804 1 6
805 1 6
806 1 6
807 1 6
808 2 6
841 1 4
842 1 4
843 1 4
844 1 4
845 1 4
846 1 4
847 1 4
848 1 4
849 2 6
850 1 6
851 2 6
852 1 6
853 2 6
854 2 6
855 2 6
856 2 6
857 2 6
858 2 6
859 1 6
860 1 6
861 1 6
862 1 6
863 1 6
864 2 6
897 1 4
898 1 4
899 1 4
900 1 4
901 1 4
902 1 4
903 1 4
904 1 4
905 1 6
906 2 6
907 2 6
908 1 6
909 2 6
910 2 6
911 2 6
912 2 6
913 2 6
914 2 6
915 1 6
916 1 6
917 2 6
918 2 6
919 2 6
920 2 6
953 1 4
954 1 4
955 1 4
956 1 4
957 1 4
958 1 4
959 1 4
960 1 4
961 2 6
962 2 6
963 1 6
964 2 6
965 1 6
966 1 6
967 2 6
968 2 6
969 1 6
970 2 6
971 1 6
972 1 6
973 2 6
974 2 6
975 1 6
976 2 6
1009 1 4
1010 1 4
1011 1 4
1012 1 4
1013 1 4
1014 1 4
1015 1 4
1016 1 4
1017 1 6
1018 2 6
1019 2 6
1020 1 6
1021 2 6
1022 1 6
1023 2 6
1024 2 6
1025 1 6
1026 1 6
1027 2 6
1028 2 6
1029 2 6
1030 2 6
1031 1 6
1032 1 6
1065 1 4
1066 1 4
1067 1 4
1068 1 4
1069 1 4
1070 1 4
1071 1 4
1072 1 4
1073 1 6
1074 1 6
1075 1 6
1076 2 6
1077 2 6
1078 1 6
1079 1 6
1080 2 6
1081 1 6
1082 2 6
1083 2 6
1084 1 6
1085 2 6
1086 2 6
1087 2 6
1088 2 6
1121 1 4
1122 1 4
1123 1 4
1124 1 4
1125 1 4
1126 1 4
1127 1 4
1128 1 4
1129 1 6
1130 1 6
1131 1 6
1132 2 6
1133 1 6
1134 1 6
1135 1 6
1136 2 6
1137 1 6
1138 2 6
1139 1 6
1140 2 6
1141 2 6
1142 1 6
1143 1 6
1144 2 6
1177 1 4
1178 1 4
1179 1 4
1180 1 4
1181 1 4
1182 1 4
1183 1 4
1184 1 4
1185 2 6
1186 2 6
1187 1 6
1188 1 6
1189 1 6
1190 2 6
1191 1 6
1192 2 6
1193 1 6
1194 2 6
1195 2 6
1196 1 6
1197 2 6
1198 2 6
1199 2 6
1200 1 6
1233 1 4
1234 1 4
1235 1 4
1236 1 4
1237 1 4
1238 1 4
1239 1 4
1240 1 4
1241 2 6
1242 1 6
1243 1 6
1244 2 6
1245 1 6
1246 2 6
1247 1 6
1248 1 6
1249 2 6
1250 1 6
1251 1 6
1252 2 6
1253 2 6
1254 1 6
1255 1 6
1256 2 6
1289 1 4
1290 1 4
1291 1 4
1292 1 4
1293 1 4
1294 1 4
1295 1 4
1296 1 4
1297 2 6
1298 1 6
1299 1 6
1300 1 6
1301 1 6
1302 2 6
1303 2 6
1304 2 6
1305 1 6
1306 2 6
1307 2 6
1308 2 6
1309 1 6
1310 1 6
1311 2 6
1312 2 6
1345 1 4
1346 1 4
1347 1 4
1348 1 4
1349 1 4
1350 1 4
1351 1 4
1352 1 4
1353 1 6
1354 2 6
1355 2 6
1356 1 6
1357 2 6
1358 1 6
1359 1 6
1360 2 6
1361 2 6
1362 1 6
1363 1 6
1364 2 6
1365 2 6
1366 1 6
1367 2 6
1368 1 6
1401 1 4
1402 1 4
1403 1 4
1404 1 4
1405 1 4
1406 1 4
1407 1 4
1408 1 4
1409 2 6
1410 1 6
1411 2 6
1412 2 6
1413 1 6
1414 1 6
1415 1 6
1416 1 6
1417 2 6
1418 2 6
1419 1 6
1420 1 6
1421 1 6
1422 1 6
1423 1 6
1424 1 6
1457 1 4
1458 1 4
1459 1 4
1460 1 4
1461 1 4
1462 1 4
1463 1 4
1464 1 4
1465 2 6
1466 2 6
1467 2 6
1468 2 6
1469 1 6
1470 2 6
1471 1 6
1472 1 6
1473 1 6
1474 1 6
1475 1 6
1476 2 6
1477 1 6
1478 1 6
1479 2 6
1480 2 6
1513 1 4
1514 1 4
1515 1 4
1516 1 4
1517 1 4
1518 1 4
1519 1 4
1520 1 4
1521 1 6
1522 1 6
1523 2 6
1524 1 6
1525 1 6
1526 1 6
1527 2 6
1528 2 6
1529 2 6
1530 1 6
1531 1 6
1532 2 6
1533 1 6
1534 1 6
1535 2 6
1536 1 6
1569 1 4
1570 1 4
1571 1 4
1572 1 4
1573 1 4
1574 1 4
1575 1 4
1576 1 4
1577 2 6
1578 2 6
1579 2 6
1580 2 6
1581 2 6
1582 1 6
1583 2 6
1584 2 6
1585 2 6
1586 2 6
1587 1 6
1588 1 6
1589 2 6
1590 2 6
1591 2 6
1592 2 6
1625 1 4
1626 1 4
1627 1 4
1628 1 4
1629 1 4
1630 1 4
1631 1 4
1632 1 4
1633 1 6
1634 2 6
1635 1 6
1636 1 6
1637 2 6
1638 2 6
1639 1 6
1640 1 6
1641 1 6
1642 1 6
1643 2 6
1644 1 6
1645 2 6
1646 1 6
1647 2 6
1648 1 6
1681 1 4
1682 1 4
1683 1 4
1684 1 4
1685 1 4
1686 1 4
1687 1 4
1688 1 4
1689 2 6
1690 2 6
1691 2 6
1692 1 6
1693 2 6
1694 1 6
1695 1 6
1696 1 6
1697 1 6
1698 2 6
1699 2 6
1700 1 6
1701 2 6
1702 1 6
1703 1 6
1704 2 6
1737 1 4
1738 1 4
1739 1 4
1740 1 4
1741 1 4
1742 1 4
1743 1 4
1744 1 4
1745 1 6
1746 2 6
1747 2 6
1748 1 6
1749 2 6
1750 1 6
1751 2 6
1752 2 6
1753 2 6
1754 2 6
1755 2 6
1756 2 6
1757 1 6
1758 2 6
1759 2 6
1760 2 6
1793 1 4
1794 1 4
1795 1 4
1796 1 4
1797 1 4
1798 1 4
1799 1 4
1800 1 4
1801 1 6
1802 1 6
1803 1 6
1804 1 6
1805 2 6
1806 1 6
1807 2 6
1808 2 6
1809 2 6
1810 1 6
1811 1 6
1812 1 6
1813 1 6
1814 1 6
1815 1 6
1816 2 6
1849 1 4
1850 1 4
1851 1 4
1852 1 4
1853 1 4
1854 1 4
1855 1 4
1856 1 4
1857 2 6
1858 1 6
1859 1 6
1860 2 6
1861 1 6
1862 2 6
1863 2 6
1864 1 6
1865 1 6
1866 2 6
1867 2 6
1868 2 6
1869 1 6
1870 2 6
1871 2 6
1872 1 6
1905 1 4
1906 1 4
1907 1 4
1908 1 4
1909 1 4
1910 1 4
1911 1 4
1912 1 4
1913 1 6
1914 2 6
1915 2 6
1916 1 6
1917 1 6
1918 1 6
1919 2 6
1920 2 6
1921 2 6
1922 1 6
1923 1 6
1924 1 6
1925 2 6
1926 1 6
1927 1 6
1928 2 6
1961 1 4
1962 1 4
1963 1 4
1964 1 4
1965 1 4
1966 1 4
1967 1 4
1968 1 4
1969 1 6
1970 2 6
1971 1 6
1972 1 6
1973 2 6
1974 1 6
1975 1 6
1976 1 6
1977 1 6
1978 1 6
1979 1 6
1980 1 6
1981 1 6
1982 2 6
1983 1 6
1984 1 6
2017 1 4
2018 1 4
2019 1 4
2020 1 4
2021 1 4
2022 1 4
2023 1 4
2024 1 4
2025 1 6
2026 2 6
2027 2 6
2028 1 6
2029 2 6
2030 2 6
2031 1 6
2032 1 6
2033 1 6
2034 2 6
2035 2 6
2036 2 6
2037 2 6
2038 2 6
2039 2 6
2040 2 6
2073 1 4
2074 1 4
2075 1 4
2076 1 4
2077 1 4
2078 1 4
2079 1 4
2080 1 4
2081 2 6
2082 2 6
2083 2 6
2084 1 6
2085 1 6
2086 2 6
2087 1 6
2088 1 6
2089 1 6
2090 2 6
2091 1 6
2092 2 6
2093 1 6
2094 1 6
2095 1 6
2096 1 6
2129 1 4
2130 1 4
2131 1 4
2132 1 4
2133 1 4
2134 1 4
2135 1 4
2136 1 4
2137 1 6
2138 2 6
2139 2 6
2140 1 6
2141 1 6
2142 2 6
2143 2 6
2144 2 6
2145 1 6
2146 2 6
2147 2 6
2148 1 6
2149 1 6
2150 2 6
2151 1 6
2152 2 6
2185 1 4
2186 1 4
2187 1 4
2188 1 4
2189 1 4
2190 1 4
2191 1 4
2192 1 4
2193 1 6
2194 1 6
2195 1 6
2196 1 6
2197 1 6
2198 2 6
2199 2 6
2200 1 6
2201 1 6
2202 1 6
2203 1 6
2204 1 6
2205 2 6
2206 2 6
2207 2 6
2208 2 6
2241 1 4
2242 1 4
2243 1 4
2244 1 4
2245 1 4
2246 1 4
2247 1 4
2248 1 4
2249 2 6
2250 2 6
2251 2 6
2252 2 6
2253 1 6
2254 1 6
2255 1 6
2256 2 6
2257 1 6
2258 2 6
2259 1 6
2260 2 6
2261 2 6
2262 2 6
2263 1 6
2264 2 6
2297 1 4
2298 1 4
2299 1 4
2300 1 4
2301 1 4
2302 1 4
2303 1 4
2304 1 4
2305 1 6
2306 1 6
2307 2 6
2308 1 6
2309 2 6
2310 1 6
2311 1 6
2312 2 6
2313 2 6
2314 1 6
2315 1 6
2316 2 6
2317 2 6
2318 1 6
2319 1 6
2320 2 6
2353 1 4
2354 1 4
2355 1 4
2356 1 4
2357 1 4
2358 1 4
2359 1 4
2360 1 4
2361 1 6
2362 1 6
2363 2 6
2364 1 6
2365 2 6
2366 1 6
2367 2 6
2368 2 6
2369 2 6
2370 1 6
2371 2 6
2372 2 6
2373 1 6
2374 1 6
2375 2 6
2376 2 6
2409 1 4
2410 1 4
2411 1 4
2412 1 4
2413 1 4
2414 1 4
2415 1 4
2416 1 4
2417 2 6
2418 1 6
2419 2 6
2420 2 6
2421 1 6
2422 2 6
2423 1 6
2424 2 6
2425 1 6
2426 2 6
2427 2 6
2428 1 6
2429 2 6
2430 2 6
2431 1 6
2432 1 6
2465 1 4
2466 1 4
2467 1 4
2468 1 4
2469 1 4
2470 1 4
2471 1 4
2472 1 4
2473 2 6
2474 2 6
2475 1 6
2476 1 6
2477 1 6
2478 2 6
2479 1 6
2480 1 6
2481 1 6
2482 1 6
2483 1 6
2484 1 6
2485 1 6
2486 2 6
2487 1 6
2488 2 6
2521 1 4
2522 1 4
2523 1 4
2524 1 4
2525 1 4
2526 1 4
2527 1 4
2528 1 4
2529 2 6
2530 1 6
2531 1 6
2532 2 6
2533 2 6
2534 2 6
2535 1 6
2536 1 6
2537 1 6
2538 1 6
2539 1 6
2540 1 6
2541 2 6
2542 1 6
2543 1 6
2544 1 6
2577 1 4
2578 1 4
2579 1 4
2580 1 4
2581 1 4
2582 1 4
2583 1 4
2584 1 4
2585 1 6
2586 1 6
2587 1 6
2588 1 6
2589 2 6
2590 2 6
2591 2 6
2592 2 6
2593 1 6
2594 2 6
2595 2 6
2596 2 6
2597 2 6
2598 2 6
2599 2 6
2600 1 6
2633 1 4
2634 1 4
2635 1 4
2636 1 4
2637 1 4
2638 1 4
2639 1 4
2640 1 4
2641 1 6
2642 2 6
2643 1 6
2644 2 6
2645 2 6
2646 1 6
2647 1 6
2648 2 6
2649 2 6
2650 2 6
2651 2 6
2652 1 6
2653 2 6
2654 2 6
2655 2 6
2656 2 6
2689 1 4
2690 1 4
2691 1 4
2692 1 4
2693 1 4
2694 1 4
2695 1 4
2696 1 4
2697 2 6
2698 1 6
2699 2 6
2700 2 6
2701 1 6
2702 2 6
2703 1 6
2704 2 6
2705 2 6
2706 2 6
2707 2 6
2708 2 6
2709 1 6
2710 2 6
2711 2 6
2712 1 6
2745 1 4
2746 1 4
2747 1 4
2748 1 4
2749 1 4
2750 1 4
2751 1 4
2752 1 4
2753 2 6
2754 2 6
2755 2 6
2756 1 6
2757 1 6
2758 2 6
2759 2 6
2760 1 6
2761 1 6
2762 2 6
2763 1 6
2764 1 6
2765 1 6
2766 2 6
2767 1 6
2768 1 6
2801 1 4
2802 1 4
2803 1 4
2804 1 4
2805 1 4
2806 1 4
2807 1 4
2808 1 4
2809 2 6
2810 2 6
2811 2 6
2812 1 6
2813 2 6
2814 1 6
2815 1 6
2816 2 6
2817 1 6
2818 2 6
2819 1 6
2820 2 6
2821 1 6
2822 1 6
2823 2 6
2824 2 6
2857 1 4
2858 1 4
2859 1 4
2860 1 4
2861 1 4
2862 1 4
2863 1 4
2864 1 4
2865 2 6
2866 1 6
2867 2 6
2868 1 6
2869 1 6
2870 2 6
2871 1 6
2872 1 6
2873 1 6
2874 1 6
2875 2 6
2876 2 6
2877 1 6
2878 2 6
2879 1 6
2880 2 6
2913 1 4
2914 1 4
2915 1 4
2916 1 4
2917 1 4
2918 1 4
2919 1 4
2920 1 4
2921 2 6
2922 1 6
2923 1 6
2924 2 6
2925 2 6
2926 1 6
2927 2 6
2928 2 6
2929 1 6
2930 1 6
2931 2 6
2932 1 6
2933 2 6
2934 2 6
2935 2 6
2936 1 6
2969 1 4
2970 1 4
2971 1 4
2972 1 4
2973 1 4
2974 1 4
2975 1 4
2976 1 4
2977 2 6
2978 2 6
2979 2 6
2980 2 6
2981 1 6
2982 1 6
2983 1 6
2984 1 6
2985 2 6
2986 2 6
2987 1 6
2988 2 6
2989 1 6
2990 2 6
2991 1 6
2992 2 6
3025 1 4
3026 1 4
3027 1 4
3028 1 4
3029 1 4
3030 1 4
3031 1 4
3032 1 4
3033 2 6
3034 1 6
3035 2 6
3036 1 6
3037 1 6
3038 1 6
3039 2 6
3040 2 6
3041 1 6
3042 2 6
3043 2 6
3044 1 6
3045 1 6
3046 2 6
3047 2 6
3048 2 6
3081 1 4
3082 1 4
3083 1 4
3084 1 4
3085 1 4
3086 1 4
3087 1 4
3088 1 4
3089 1 6
3090 1 6
3091 2 6
3092 1 6
3093 2 6
3094 2 6
3095 2 6
3096 2 6
3097 1 6
3098 2 6
3099 2 6
3100 2 6
3101 1 6
3102 1 6
3103 1 6
3104 2 6
3137 1 4
3138 1 4
3139 1 4
3140 1 4
3141 1 4
3142 1 4
3143 1 4
3144 1 4
3145 1 6
3146 1 6
3147 2 6
3148 1 6
3149 2 6
3150 2 6
3151 2 6
3152 2 6
3153 2 6
3154 2 6
3155 1 6
3156 2 6
3157 2 6
3158 2 6
3159 2 6
3160 2 6
3193 1 4
3194 1 4
3195 1 4
3196 1 4
3197 1 4
3198 1 4
3199 1 4
3200 1 4
3201 2 6
3202 2 6
3203 2 6
3204 2 6
3205 1 6
3206 1 6
3207 2 6
3208 2 6
3209 2 6
3210 2 6
3211 1 6
3212 2 6
3213 2 6
3214 1 6
3215 2 6
3216 1 6
3249 1 4
3250 1 4
3251 1 4
3252 1 4
3253 1 4
3254 1 4
3255 1 4
3256 1 4
3257 1 6
3258 1 6
3259 2 6
3260 1 6
3261 1 6
3262 1 6
3263 1 6
3264 2 6
3265 2 6
3266 1 6
3267 1 6
3268 1 6
3269 2 6
3270 1 6
3271 1 6
3272 2 6
3305 1 4
3306 1 4
3307 1 4
3308 1 4
3309 1 4
3310 1 4
3311 1 4
3312 1 4
3313 2 6
3314 1 6
3315 2 6
3316 1 6
3317 1 6
3318 1 6
3319 2 6
3320 2 6
3321 2 6
3322 1 6
3323 1 6
3324 2 6
3325 2 6
3326 2 6
3327 1 6
3328 2 6
3361 1 4
3362 1 4
3363 1 4
3364 1 4
3365 1 4
3366 1 4
3367 1 4
3368 1 4
3369 2 6
3370 2 6
3371 2 6
3372 1 6
3373 2 6
3374 2 6
3375 2 6
3376 2 6
3377 1 6
3378 1 6
3379 1 6
3380 1 6
3381 1 6
3382 2 6
3383 2 6
3384 1 6
3417 1 4
3418 1 4
3419 1 4
3420 1 4
3421 1 4
3422 1 4
3423 1 4
3424 1 4
3425 1 6
3426 1 6
3427 2 6
3428 2 6
3429 2 6
3430 1 6
3431 2 6
3432 2 6
3433 1 6
3434 1 6
3435 2 6
3436 2 6
3437 1 6
3438 1 6
3439 1 6
3440 1 6
3473 1 4
3474 1 4
3475 1 4
3476 1 4
3477 1 4
3478 1 4
3479 1 4
3480 1 4
3481 2 6
3482 1 6
3483 1 6
3484 2 6
3485 2 6
3486 1 6
3487 2 6
3488 1 6
3489 1 6
3490 1 6
3491 2 6
3492 1 6
3493 1 6
3494 2 6
3495 1 6
3496 1 6
3529 1 4
3530 1 4
3531 1 4
3532 1 4
3533 1 4
3534 1 4
3535 1 4
3536 1 4
3537 2 6
3538 2 6
3539 2 6
3540 1 6
3541 1 6
3542 1 6
3543 1 6
3544 1 6
3545 1 6
3546 2 6
3547 2 6
3548 2 6
3549 1 6
3550 1 6
3551 1 6
3552 1 6
3585 1 4
3586 1 4
3587 1 4
3588 1 4
3589 1 4
3590 1 4
3591 1 4
3592 1 4
3593 2 6
3594 2 6
3595 1 6
3596 1 6
3597 1 6
3598 2 6
3599 1 6
3600 1 6
3601 2 6
3602 1 6
3603 2 6
3604 1 6
3605 2 6
3606 1 6
3607 1 6
3608 2 6
3641 1 4
3642 1 4
3643 1 4
3644 1 4
3645 1 4
3646 1 4
3647 1 4
3648 1 4
3649 2 6
3650 1 6
3651 1 6
3652 1 6
3653 2 6
3654 1 6
3655 1 6
3656 1 6
3657 2 6
3658 1 6
3659 1 6
3660 1 6
3661 2 6
3662 1 6
3663 1 6
3664 1 6
3697 1 4
3698 1 4
3699 1 4
3700 1 4
3701 1 4
3702 1 4
3703 1 4
3704 1 4
3705 2 6
3706 2 6
3707 1 6
3708 2 6
3709 2 6
3710 2 6
3711 2 6
3712 2 6
3713 1 6
3714 2 6
3715 2 6
3716 1 6
3717 1 6
3718 1 6
3719 1 6
3720 2 6
3753 1 4
3754 1 4
3755 1 4
3756 1 4
3757 1 4
3758 1 4
3759 1 4
3760 1 4
3761 1 6
3762 1 6
3763 2 6
3764 2 6
3765 2 6
3766 1 6
3767 2 6
3768 1 6
3769 2 6
3770 1 6
3771 1 6
3772 1 6
3773 2 6
3774 2 6
3775 1 6
3776 2 6
3809 1 4
3810 1 4
3811 1 4
3812 1 4
3813 1 4
3814 1 4
3815 1 4
3816 1 4
3817 1 6
3818 2 6
3819 2 6
3820 1 6
3821 1 6
3822 2 6
3823 2 6
3824 2 6
3825 2 6
3826 1 6
3827 1 6
3828 2 6
3829 1 6
3830 1 6
3831 2 6
3832 1 6
3865 1 4
3866 1 4
3867 1 4
3868 1 4
3869 1 4
3870 1 4
3871 1 4
3872 1 4
3873 2 6
3874 1 6
3875 1 6
3876 1 6
3877 2 6
3878 1 6
3879 1 6
3880 1 6
3881 2 6
3882 2 6
3883 1 6
3884 1 6
3885 2 6
3886 2 6
3887 2 6
3888 2 6
3921 1 4
3922 1 4
3923 1 4
3924 1 4
3925 1 4
3926 1 4
3927 1 4
3928 1 4
3929 2 6
3930 1 6
3931 1 6
3932 1 6
3933 1 6
3934 2 6
3935 2 6
3936 1 6
3937 1 6
3938 1 6
3939 1 6
3940 1 6
3941 2 6
3942 1 6
3943 2 6
3944 2 6
3977 1 4
3978 1 4
3979 1 4
3980 1 4
3981 1 4
3982 1 4
3983 1 4
3984 1 4
3985 2 6
3986 1 6
3987 2 6
3988 2 6
3989 2 6
3990 1 6
3991 1 6
3992 2 6
3993 1 6
3994 1 6
3995 1 6
3996 2 6
3997 2 6
3998 1 6
3999 2 6
4000 1 6
4033 1 4
4034 1 4
4035 1 4
4036 1 4
4037 1 4
4038 1 4
4039 1 4
4040 1 4
4041 1 6
4042 2 6
4043 2 6
4044 1 6
4045 1 6
4046 2 6
4047 2 6
4048 1 6
4049 2 6
4050 1 6
4051 2 6
4052 2 6
4053 1 6
4054 2 6
4055 2 6
4056 1 6
4089 1 4
4090 1 4
4091 1 4
4092 1 4
4093 1 4
4094 1 4
4095 1 4
4096 1 4
4097 1 6
4098 1 6
4099 1 6
4100 1 6
4101 2 6
4102 2 6
4103 1 6
4104 1 6
4105 1 6
4106 1 6
4107 1 6
4108 1 6
4109 1 6
4110 1 6
4111 1 6
4112 1 6
4145 1 4
4146 1 4
4147 1 4
4148 1 4
4149 1 4
4150 1 4
4151 1 4
4152 1 4
4153 1 6
4154 1 6
4155 1 6
4156 2 6
4157 2 6
4158 1 6
4159 2 6
4160 2 6
4161 2 6
4162 1 6
4163 1 6
4164 2 6
4165 2 6
4166 1 6
4167 2 6
4168 2 6
4201 1 4
4202 1 4
4203 1 4
4204 1 4
4205 1 4
4206 1 4
4207 1 4
4208 1 4
4209 1 6
4210 2 6
4211 2 6
4212 1 6
4213 1 6
4214 1 6
4215 1 6
4216 1 6
4217 1 6
4218 2 6
4219 2 6
4220 2 6
4221 1 6
4222 1 6
4223 2 6
4224 2 6
4257 1 4
4258 1 4
4259 1 4
4260 1 4
4261 1 4
4262 1 4
4263 1 4
4264 1 4
4265 2 6
4266 1 6
4267 2 6
4268 1 6
4269 2 6
4270 2 6
4271 1 6
4272 1 6
4273 2 6
4274 2 6
4275 2 6
4276 2 6
4277 2 6
4278 2 6
4279 2 6
4280 1 6
4313 1 4
4314 1 4
4315 1 4
4316 1 4
4317 1 4
4318 1 4
4319 1 4
4320 1 4
4321 2 6
4322 2 6
4323 2 6
4324 1 6
4325 2 6
4326 1 6
4327 2 6
4328 1 6
4329 2 6
4330 1 6
4331 1 6
4332 2 6
4333 2 6
4334 1 6
4335 2 6
4336 2 6
4369 1 4
4370 1 4
4371 1 4
4372 1 4
4373 1 4
4374 1 4
4375 1 4
4376 1 4
4377 1 6
4378 1 6
4379 1 6
4380 2 6
4381 2 6
4382 2 6
4383 1 6
4384 1 6
4385 1 6
4386 2 6
4387 2 6
4388 1 6
4389 2 6
4390 2 6
4391 1 6
4392 2 6
4425 1 4
4426 1 4
4427 1 4
4428 1 4
4429 1 4
4430 1 4
4431 1 4
4432 1 4
4433 1 6
4434 1 6
4435 2 6
4436 1 6
4437 2 6
4438 2 6
4439 1 6
4440 2 6
4441 2 6
4442 1 6
4443 1 6
4444 1 6
4445 1 6
4446 1 6
4447 1 6
4448 1 6
4481 1 4
4482 1 4
4483 1 4
4484 1 4
4485 1 4
4486 1 4
4487 1 4
4488 1 4
4489 1 6
4490 2 6
4491 1 6
4492 2 6
4493 1 6
4494 1 6
4495 2 6
4496 1 6
4497 2 6
4498 1 6
4499 2 6
4500 2 6
4501 1 6
4502 2 6
4503 2 6
4504 1 6
4537 1 4
4538 1 4
4539 1 4
4540 1 4
4541 1 4
4542 1 4
4543 1 4
4544 1 4
4545 2 6
4546 2 6
4547 2 6
4548 1 6
4549 1 6
4550 2 6
4551 1 6
4552 1 6
4553 1 6
4554 2 6
4555 2 6
4556 2 6
4557 1 6
4558 1 6
4559 1 6
4560 1 6
4593 1 4
4594 1 4
4595 1 4
4596 1 4
4597 1 4
4598 1 4
4599 1 4
4600 1 4
4601 1 6
4602 2 6
4603 2 6
4604 2 6
4605 1 6
4606 1 6
4607 2 6
4608 1 6
4609 2 6
4610 1 6
4611 1 6
4612 2 6
4613 1 6
4614 2 6
4615 1 6
4616 1 6
4649 1 4
4650 1 4
4651 1 4
4652 1 4
4653 1 4
4654 1 4
4655 1 4
4656 1 4
4657 2 6
4658 2 6
4659 2 6
4660 2 6
4661 1 6
4662 2 6
4663 1 6
4664 2 6
4665 1 6
4666 1 6
4667 1 6
4668 1 6
4669 2 6
4670 2 6
4671 2 6
4672 2 6
4705 1 4
4706 1 4
4707 1 4
4708 1 4
4709 1 4
4710 1 4
4711 1 4
4712 1 4
4713 2 6
4714 2 6
4715 2 6
4716 1 6
4717 1 6
4718 1 6
4719 2 6
4720 1 6
4721 1 6
4722 2 6
4723 2 6
4724 2 6
4725 1 6
4726 2 6
4727 2 6
4728 2 6
4761 1 4
4762 2 4
4763 1 4
4764 1 4
4765 1 4
4766 1 4
4767 1 4
4768 1 4
4769 2 6
4770 2 6
4771 2 6
4772 1 6
4773 1 6
4774 1 6
4775 1 6
4776 2 6
4777 2 6
4778 2 6
4779 2 6
4780 2 6
4781 2 6
4782 1 6
4783 2 6
4784 1 6
4817 1 4
4818 1 4
4819 1 4
4820 1 4
4821 1 4
4822 1 4
4823 1 4
4824 1 4
4825 2 6
4826 1 6
4827 1 6
4828 2 6
4829 1 6
4830 1 6
4831 1 6
4832 1 6
4833 2 6
4834 2 6
4835 1 6
4836 1 6
4837 1 6
4838 1 6
4839 2 6
4840 2 6
4873 1 4
4874 1 4
4875 1 4
4876 1 4
4877 1 4
4878 1 4
4879 1 4
4880 1 4
4881 1 6
4882 2 6
4883 2 6
4884 1 6
4885 2 6
4886 1 6
4887 1 6
4888 1 6
4889 1 6
4890 1 6
4891 1 6
4892 1 6
4893 1 6
4894 1 6
4895 2 6
4896 1 6
4929 1 4
4930 1 4
4931 1 4
4932 1 4
4933 1 4
4934 1 4
4935 1 4
4936 1 4
4937 1 6
4938 2 6
4939 2 6
4940 1 6
4941 1 6
4942 1 6
4943 1 6
4944 2 6
4945 1 6
4946 1 6
4947 2 6
4948 2 6
4949 2 6
4950 2 6
4951 1 6
4952 1 6
4985 1 4
4986 1 4
4987 1 4
4988 1 4
4989 1 4
4990 1 4
4991 1 4
4992 1 4
4993 1 6
4994 2 6
4995 1 6
4996 1 6
4997 2 6
4998 2 6
4999 2 6
5000 1 6
5001 2 6
5002 2 6
5003 2 6
5004 2 6
5005 2 6
5006 1 6
5007 1 6
5008 1 6
5041 1 4
5042 1 4
5043 1 4
5044 1 4
5045 1 4
5046 1 4
5047 1 4
5048 1 4
5049 2 6
5050 1 6
5051 1 6
5052 1 6
5053 1 6
5054 1 6
5055 2 6
5056 2 6
5057 1 6
5058 2 6
5059 1 6
5060 2 6
5061 1 6
5062 1 6
5063 2 6
5064 2 6
5097 1 4
5098 1 4
5099 1 4
5100 1 4
5101 1 4
5102 1 4
5103 1 4
5104 1 4
5105 2 6
5106 2 6
5107 2 6
5108 1 6
5109 1 6
5110 1 6
5111 1 6
5112 2 6
5113 2 6
5114 2 6
5115 1 6
5116 2 6
5117 1 6
5118 1 6
5119 2 6
5120 1 6
5153 1 4
5154 1 4
5155 1 4
5156 1 4
5157 1 4
5158 1 4
5159 1 4
5160 1 4
5161 2 6
5162 2 6
5163 1 6
5164 1 6
5165 1 6
5166 2 6
5167 1 6
5168 1 6
5169 1 6
5170 2 6
5171 1 6
5172 2 6
5173 1 6
5174 1 6
5175 2 6
5176 2 6
5209 1 4
5210 1 4
5211 1 4
5212 1 4
5213 1 4
5214 1 4
5215 1 4
5216 1 4
5217 1 6
5218 2 6
5219 1 6
5220 1 6
5221 2 6
5222 1 6
5223 1 6
5224 2 6
5225 1 6
5226 2 6
5227 1 6
5228 1 6
5229 1 6
5230 2 6
5231 1 6
5232 2 6
5265 1 4
5266 1 4
5267 1 4
5268 1 4
5269 1 4
5270 1 4
5271 1 4
5272 1 4
5273 2 6
5274 1 6
5275 2 6
5276 1 6
5277 1 6
5278 2 6
5279 2 6
5280 2 6
5281 2 6
5282 1 6
5283 1 6
5284 2 6
5285 2 6
5286 2 6
5287 2 6
5288 1 6
5321 1 4
5322 1 4
5323 1 4
5324 1 4
5325 1 4
5326 1 4
5327 1 4
5328 1 4
5329 1 6
5330 1 6
5331 2 6
5332 2 6
5333 1 6
5334 2 6
5335 1 6
5336 2 6
5337 1 6
5338 1 6
5339 1 6
5340 1 6
5341 2 6
5342 2 6
5343 2 6
5344 2 6
ITEM: TIMESTEP
7
ITEM: NUMBER OF ATOMS
2304
ITEM: BOX BOUNDS pp pp pp
-2.5841700000000001e-01 3.3661583000000000e+01
-2.5841700000000001e-01 3.3661583000000000e+01
-2.5841700000000001e-01 5.0621583000000001e+01
ITEM: ATOMS id type c_coord
1 1 4
2 1 4
3 1 4
4 1 4
5 1 4
6 1 4
7 1 4
8 1 4
9 1 6
10 1 6
11 2 6
12 1 6
13 2 6
14 2 6
15 2 6
16 1 6
17 2 6
18 1 6
19 2 6
20 1 6
21 2 6
22 1 6
23 2 6
24 2 6
57 1 4
58 1 4
59 1 4
60 1 4
61 1 4
62 1 4
63 1 4
64 1 4
65 1 6
66 1 6
67 1 6
68 1 6
69 2 6
70 2 6
71 1 6
72 2 6
73 2 6
74 2 6
75 1 6
76 2 6
77 1 6
78 1 6
79 2 6
80 2 6
113 1 4
114 1 4
115 1 4
116 1 4
117 1 4
118 1 4
119 1 4
120 1 4
121 2 6
122 1 6
123 1 6
124 1 6
125 1 6
126 2 6
127 2 6
128 1 6
129 2 6
130 2 6
131 2 6
132 1 6
133 2 6
134 2 6
135 1 6
136 2 6
169 1 4
170 1 4
171 1 4
172 1 4
173 1 4
174 1 4
175 1 4
176 1 4
177 1 6
178 1 6
179 1 6
180 1 6
181 2 6
182 2 6
183 1 6
184 2 6
185 1 6
186 1 6
187 2 6
188 2 6
189 1 6
190 2 6
191 2 6
192 2 6
225 1 4
226 1 4
227 1 4
228 1 4
229 1 4
230 1 4
231 1 4
232 1 4
233 1 6
234 2 6
235 2 6
236 1 6
237 1 6
238 2 6
239 2 6
240 2 6
241 2 6
242 2 6
243 2 6
244 1 6
245 1 6
246 2 6
247 2 6
248 2 6
281 1 4
282 1 4
283 1 4
284 1 4
285 1 4
286 1 4
287 1 4
288 1 4
289 1 6
290 1 6
291 1 6
292 2 6
293 2 6
294 2 6
295 2 6
296 1 6
297 1 6
298 1 6
299 1 6
300 1 6
301 2 6
302 2 6
303 1 6
304 1 6
337 1 4
338 1 4
339 1 4
340 1 4
341 1 4
342 1 4
343 1 4
344 1 4
345 2 6
346 1 6
347 2 6
348 2 6
349 2 6
350 1 6
351 2 6
352 1 6
353 1 6
354 1 6
355 2 6
356 1 6
357 1 6
358 1 6
359 1 6
360 2 6
393 1 4
394 1 4
395 1 4
396 1 4
397 1 4
398 1 4
399 1 4
400 1 4
401 1 6
402 1 6
403 1 6
404 2 6
405 1 6
406 1 6
407 1 6
408 1 6
409 2 6
410 1 6
411 2 6
412 1 6
413 1 6
414 2 6
415 2 6
416 1 6
449 1 4
450 1 4
451 1 4
452 1 4
453 1 4
454 1 4
455 1 4
456 1 4
457 1 6
458 1 6
459 1 6
460 2 6
461 2 6
462 1 6
463 2 6
464 2 6
465 2 6
466 2 6
467 1 6
468 1 6
469 2 6
470 2 6
471 1 6
472 2 6
505 1 4
506 1 4
507 1 4
508 1 4
509 1 4
510 1 4
511 1 4
512 1 4
513 2 6
514 2 6
515 1 6
516 2 6
517 1 6
518 1 6
519 1 6
520 2 6
521 1 6
522 2 6
523 1 6
524 1 6
525 2 6
526 2 6
527 2 6
528 2 6
561 1 4
562 1 4
563 1 4
564 1 4
565 1 4
566 1 4
567 1 4
568 1 4
569 2 6
570 2 6
571 2 6
572 2 6
573 1 6
574 1 6
575 2 6
576 1 6
577 1 6
578 1 6
579 2 6
580 1 6
581 2 6
582 2 6
583 1 6
584 2 6
617 1 4
618 1 4
619 1 4
620 1 4
621 1 4
622 1 4
623 1 4
624 1 4
625 1 6
626 2 6
627 1 6
628 2 6
629 1 6
630 2 6
631 1 6
632 1 6
633 1 6
634 1 6
635 2 6
636 2 6
637 2 6
638 2 6
639 1 6
640 2 6
673 1 4
674 1 4
675 1 4
676 1 4
677 1 4
678 1 4
679 1 4
680 1 4
681 2 6
682 2 6
683 2 6
684 2 6
685 1 6
686 1 6
687 1 6
688 1 6
689 1 6
690 2 6
691 1 6
692 1 6
693 2 6
694 1 6
695 1 6
696 2 6
729 1 4
730 1 4
731 1 4
732 1 4
733 1 4
734 1 4
735 1 4
736 1 4
737 2 6
738 1 6
739 2 6
740 2 6
741 2 6
742 1 6
743 1 6
744 2 6
745 1 6
746 2 6
747 2 6
748 1 6
749 2 6
750 2 6
751 1 6
752 1 6
785 1 4
786 1 4
787 1 4
788 1 4
789 1 4
790 1 4
791 1 4
792 1 4
793 1 6
794 1 6
795 1 6
796 1 6
797 2 6
798 2 6
799 2 6
800 2 6
801 2 6
802 1 6
803 2 6
804 1 6
805 1 6
806 1 6
807 1 6
808 2 6
841 1 4
842 1 4
843 1 4
844 1 4
845 1 4
846 1 4
847 1 4
848 1 4
849 2 6
850 1 6
851 2 6
852 1 6
853 2 6
854 2 6
855 2 6
856 2 6
857 2 6
858 2 6
859 1 6
860 1 6
861 1 6
862 1 6
863 1 6
864 2 6
897 1 4
898 1 4
899 1 4
900 1 4
901 1 4
902 1 4
903 1 4
904 1 4
905 1 6
906 2 6
907 2 6
908 1 6
909 2 6
910 2 6
911 2 6
912 2 6
913 2 6
914 2 6
915 1 6
916 1 6
917 2 6
918 2 6
919 2 6
920 2 6
953 1 4
954 1 4
955 1 4
956 1 4
957 1 4
958 1 4
959 1 4
960 1 4
961 2 6
962 2 6
963 1 6
964 2 6
965 1 6
966 1 6
967 2 6
968 2 6
969 1 6
970 2 6
971 1 6
972 1 6
973 2 6
974 2 6
975 1 6
976 2 6
1009 1 4
1010 1 4
1011 1 4
1012 1 4
1013 1 4
1014 1 4
1015 1 4
1016 1 4
1017 1 6
1018 2 6
1019 2 6
1020 1 6
1021 2 6
1022 1 6
1023 2 6
1024 2 6
1025 1 6
1026 1 6
1027 2 6
1028 2 6
1029 2 6
1030 2 6
1031 1 6
1032 1 6
1065 1 4
1066 1 4
1067 1 4
1068 1 4
1069 1 4
1070 1 4
1071 1 4
1072 1 4
1073 1 6
1074 1 6
1075 1 6
1076 2 6
1077 2 6
1078 1 6
1079 1 6
1080 2 6
1081 1 6
1082 2 6
1083 2 6
1084 1 6
1085 2 6
1086 2 6
1087 2 6
1088 2 6
1121 1 4
1122 1 4
1123 1 4
1124 1 4
1125 1 4
1126 1 4
1127 1 4
1128 1 4
1129 1 6
1130 1 6
1131 1 6
1132 2 6
1133 1 6
1134 1 6
1135 1 6
1136 2 6
1137 1 6
1138 2 6
1139 1 6
1140 2 6
1141 2 6
1142 1 6
1143 1 6
1144 2 6
1177 1 4
1178 1 4
1179 1 4
1180 1 4
1181 1 4
1182 1 4
1183 1 4
1184 1 4
1185 2 6
1186 2 6
1187 1 6
1188 1 6
1189 1 6
1190 2 6
1191 1 6
1192 2 6
1193 1 6
1194 2 6
1195 2 6
1196 1 6
1197 2 6
1198 2 6
1199 2 6
1200 1 6
1233 1 4
1234 1 4
1235 1 4
1236 1 4
1237 1 4
1238 1 4
1239 1 4
1240 1 4
1241 2 6
1242 1 6
1243 1 6
1244 2 6
1245 1 6
1246 2 6
1247 1 6
1248 1 6
1249 2 6
1250 1 6
1251 1 6
1252 2 6
1253 2 6
1254 1 6
1255 1 6
1256 2 6
1289 1 4
1290 1 4
1291 1 4
1292 1 4
1293 1 4
1294 1 4
1295 1 4
1296 1 4
1297 2 6
1298 1 6
1299 1 6
1300 1 6
1301 1 6
1302 2 6
1303 2 6
1304 2 6
1305 1 6
1306 2 6
1307 2 6
1308 2 6
1309 1 6
1310 1 6
1311 2 6
1312 2 6
1345 1 4
1346 1 4
1347 1 4
1348 1 4
1349 1 4
1350 1 4
1351 1 4
1352 1 4
1353 1 6
1354 2 6
1355 2 6
1356 1 6
1357 2 6
1358 1 6
1359 1 6
1360 2 6
1361 2 6
1362 1 6
1363 1 6
1364 2 6
1365 2 6
1366 1 6
1367 2 6
1368 1 6
1401 1 4
1402 1 4
1403 1 4
1404 1 4
1405 1 4
1406 1 4
1407 1 4
1408 1 4
1409 2 6
1410 1 6
1411 2 6
1412 2 6
1413 1 6
1414 1 6
1415 1 6
1416 1 6
1417 2 6
1418 2 6
1419 1 6
1420 1 6
1421 1 6
1422 1 6
1423 1 6
1424 1 6
1457 1 4
1458 1 4
1459 1 4
1460 1 4
1461 1 4
1462 1 4
1463 1 4
1464 1 4
1465 2 6
1466 2 6
1467 2 6
1468 2 6
1469 1 6
1470 2 6
1471 1 6
1472 1 6
1473 1 6
1474 1 6
1475 1 6
1476 2 6
1477 1 6
1478 1 6
1479 2 6
1480 2 6
1513 1 4
1514 1 4
1515 1 4
1516 1 4
1517 1 4
1518 1 4
1519 1 4
1520 1 4
1521 1 6
1522 1 6
1523 2 6
1524 1 6
1525 1 6
1526 1 6
1527 2 6
1528 2 6
1529 2 6
1530 1 6
1531 1 6
1532 2 6
1533 1 6
1534 1 6
1535 2 6
1536 1 6
1569 1 4
1570 1 4
1571 1 4
1572 1 4
1573 1 4
1574 1 4
1575 1 4
1576 1 4
1577 2 6
1578 2 6
1579 2 6
1580 2 6
1581 2 6
1582 1 6
1583 2 6
1584 2 6
1585 2 6
1586 2 6
1587 1 6
1588 1 6
1589 2 6
1590 2 6
1591 2 6
1592 2 6
1625 1 4
1626 1 4
1627 1 4
1628 1 4
1629 1 4
1630 1 4
1631 1 4
1632 1 4
1633 1 6
1634 2 6
1635 1 6
1636 1 6
1637 2 6
1638 2 6
1639 1 6
1640 1 6
1641 1 6
1642 1 6
1643 2 6
1644 1 6
1645 2 6
1646 1 6
1647 2 6
1648 1 6
1681 1 4
1682 1 4
1683 1 4
1684 1 4
1685 1 4
1686 1 4
1687 1 4
1688 1 4
1689 2 6
1690 2 6
1691 2 6
1692 1 6
1693 2 6
1694 1 6
1695 1 6
1696 1 6
1697 1 6
1698 2 6
1699 2 6
1700 1 6
1701 2 6
1702 1 6
1703 1 6
1704 2 6
1737 1 4
1738 1 4
1739 1 4
1740 1 4
1741 1 4
1742 1 4
1743 1 4
1744 1 4
1745 1 6
1746 2 6
1747 2 6
1748 1 6
1749 2 6
1750 1 6
1751 2 6
1752 2 6
1753 2 6
1754 2 6
1755 1 6
1756 2 6
1757 1 6
1758 2 6
1759 2 6
1760 2 6
1793 1 4
1794 1 4
1795 1 4
1796 1 4
1797 1 4
1798 1 4
1799 1 4
1800 1 4
1801 1 6
1802 1 6
1803 1 6
1804 1 6
1805 2 6
1806 1 6
1807 2 6
1808 2 6
1809 2 6
1810 1 6
1811 1 6
1812 1 6
1813 1 6
1814 1 6
1815 1 6
1816 2 6
1849 1 4
1850 1 4
1851 1 4
1852 1 4
1853 1 4
1854 1 4
1855 1 4
1856 1 4
1857 2 6
1858 1 6
1859 1 6
1860 2 6
1861 1 6
1862 2 6
1863 2 6
1864 1 6
1865 1 6
1866 2 6
1867 2 6
1868 2 6
1869 1 6
1870 2 6
1871 2 6
1872 1 6
1905 1 4
1906 1 4
1907 1 4
1908 1 4
1909 1 4
1910 1 4
1911 1 4
1912 1 4
1913 1 6
1914 2 6
1915 2 6
1916 1 6
1917 1 6
1918 1 6
1919 2 6
1920 2 6
1921 2 6
1922 1 6
1923 1 6
1924 1 6
1925 2 6
1926 1 6
1927 1 6
1928 2 6
1961 1 4
1962 1 4
1963 1 4
1964 1 4
1965 1 4
1966 1 4
1967 1 4
1968 1 4
1969 1 6
1970 2 6
1971 1 6
1972 1 6
1973 2 6
1974 1 6
1975 1 6
1976 1 6
1977 1 6
1978 1 6
1979 1 6
1980 1 6
1981 1 6
1982 2 6
1983 1 6
1984 1 6
2017 1 4
2018 1 4
2019 1 4
2020 1 4
2021 1 4
2022 1 4
2023 1 4
2024 1 4
2025 1 6
2026 2 6
2027 2 6
2028 1 6
2029 2 6
2030 2 6
2031 1 6
2032 1 6
2033 1 6
2034 2 6
2035 2 6
2036 2 6
2037 2 6
2038 2 6
2039 2 6
2040 2 6
2073 1 4
2074 1 4
2075 1 4
2076 1 4
2077 1 4
2078 1 4
2079 1 4
2080 1 4
2081 2 6
2082 2 6
2083 2 6
2084 1 6
2085 1 6
2086 2 6
2087 1 6
2088 1 6
2089 1 6
2090 2 6
2091 1 6
2092 2 6
2093 1 6
2094 1 6
2095 1 6
2096 1 6
2129 1 4
2130 1 4
2131 1 4
2132 1 4
2133 1 4
2134 1 4
2135 1 4
2136 1 4
2137 1 6
2138 2 6
2139 2 6
2140 1 6
2141 1 6
2142 2 6
2143 2 6
2144 2 6
2145 1 6
2146 2 6
2147 2 6
2148 1 6
2149 1 6
2150 2 6
2151 1 6
2152 2 6
2185 1 4
2186 1 4
2187 1 4
2188 1 4
2189 1 4
2190 1 4
2191 1 4
2192 1 4
2193 1 6
2194 1 6
2195 1 6
2196 1 6
2197 1 6
2198 2 6
2199 2 6
2200 1 6
2201 1 6
2202 1 6
2203 1 6
2204 1 6
2205 2 6
2206 2 6
2207 2 6
2208 2 6
2241 1 4
2242 1 4
2243 1 4
2244 1 4
2245 1 4
2246 1 4
2247 1 4
2248 1 4
2249 2 6
2250 2 6
2251 2 6
2252 2 6
2253 1 6
2254 1 6
2255 1 6
2256 2 6
2257 1 6
2258 2 6
2259 1 6
2260 2 6
2261 2 6
2262 2 6
2263 1 6
2264 2 6
2297 1 4
2298 1 4
2299 1 4
2300 1 4
2301 1 4
2302 1 4
2303 1 4
2304 1 4
2305 1 6
2306 1 6
2307 2 6
2308 1 6
2309 2 6
2310 1 6
2311 1 6
2312 2 6
2313 2 6
2314 1 6
2315 1 6
2316 2 6
2317 2 6
2318 1 6
2319 1 6
2320 2 6
2353 1 4
2354 1 4
2355 1 4
2356 1 4
2357 1 4
2358 1 4
2359 1 4
2360 1 4
2361 1 6
2362 1 6
2363 2 6
2364 1 6
2365 2 6
2366 1 6
2367 2 6
2368 2 6
2369 2 6
2370 1 6
2371 2 6
2372 2 6
2373 1 6
2374 1 6
2375 2 6
2376 2 6
2409 1 4
2410 1 4
2411 1 4
2412 1 4
2413 1 4
2414 1 4
2415 1 4
2416 1 4
2417 2 6
2418 1 6
2419 2 6
2420 2 6
2421 1 6
2422 2 6
2423 1 6
2424 2 6
2425 1 6
2426 2 6
2427 2 6
2428 1 6
2429 2 6
2430 2 6
2431 1 6
2432 1 6
2465 1 4
2466 1 4
2467 1 4
2468 1 4
2469 1 4
2470 1 4
2471 1 4
2472 1 4
2473 2 6
2474 2 6
2475 1 6
2476 1 6
2477 1 6
2478 2 6
2479 1 6
2480 1 6
2481 1 6
2482 1 6
2483 1 6
2484 1 6
2485 1 6
2486 2 6
2487 1 6
2488 2 6
2521 1 4
2522 1 4
2523 1 4
2524 1 4
2525 1 4
2526 1 4
2527 1 4
2528 1 4
2529 2 6
2530 1 6
2531 1 6
2532 2 6
2533 2 6
2534 2 6
2535 1 6
2536 1 6
2537 1 6
2538 1 6
2539 1 6
2540 1 6
2541 2 6
2542 1 6
2543 1 6
2544 1 6
2577 1 4
2578 1 4
2579 1 4
2580 1 4
2581 1 4
2582 1 4
2583 1 4
2584 1 4
2585 1 6
2586 1 6
2587 1 6
2588 1 6
2589 2 6
2590 2 6
2591 2 6
2592 2 6
2593 1 6
2594 2 6
2595 2 6
2596 2 6
2597 2 6
2598 2 6
2599 2 6
2600 1 6
2633 1 4
2634 1 4
2635 1 4
2636 1 4
2637 1 4
2638 1 4
2639 1 4
2640 1 4
2641 1 6
2642 2 6
2643 1 6
2644 2 6
2645 2 6
2646 1 6
2647 1 6
2648 2 6
2649 2 6
2650 2 6
2651 2 6
2652 1 6
2653 2 6
2654 2 6
2655 2 6
2656 2 6
2689 1 4
2690 1 4
2691 1 4
2692 1 4
2693 1 4
2694 1 4
2695 1 4
2696 1 4
2697 2 6
2698 1 6
2699 2 6
2700 2 6
2701 1 6
2702 2 6
2703 1 6
2704 2 6
2705 2 6
2706 2 6
2707 2 6
2708 2 6
2709 1 6
2710 2 6
2711 2 6
2712 1 6
2745 1 4
2746 1 4
2747 1 4
2748 1 4
2749 1 4
2750 1 4
2751 1 4
2752 1 4
2753 2 6
2754 2 6
2755 2 6
2756 1 6
2757 1 6
2758 2 6
2759 2 6
2760 1 6
2761 1 6
2762 2 6
2763 1 6
2764 1 6
2765 1 6
2766 2 6
2767 1 6
2768 1 6
2801 1 4
2802 1 4
2803 1 4
2804 1 4
2805 1 4
2806 1 4
2807 1 4
2808 1 4
2809 2 6
2810 2 6
2811 2 6
2812 1 6
2813 2 6
2814 1 6
2815 1 6
2816 2 6
2817 1 6
2818 2 6
2819 1 6
2820 2 6
2821 1 6
2822 1 6
2823 2 6
2824 2 6
2857 1 4
2858 1 4
2859 1 4
2860 1 4
2861 1 4
2862 1 4
2863 1 4
2864 1 4
2865 2 6
2866 1 6
2867 2 6
2868 1 6
2869 1 6
2870 2 6
2871 1 6
2872 1 6
2873 1 6
2874 1 6
2875 2 6
2876 2 6
2877 1 6
2878 2 6
2879 1 6
2880 2 6
2913 1 4
2914 1 4
2915 1 4
2916 1 4
2917 1 4
2918 1 4
2919 1 4
2920 1 4
2921 2 6
2922 1 6
2923 1 6
2924 2 6
2925 2 6
2926 1 6
2927 2 6
2928 2 6
2929 1 6
2930 1 6
2931 2 6
2932 1 6
2933 2 6
2934 2 6
2935 2 6
2936 1 6
2969 1 4
2970 1 4
2971 1 4
2972 1 4
2973 1 4
2974 1 4
2975 1 4
2976 1 4
2977 2 6
2978 2 6
2979 2 6
2980 2 6
2981 1 6
2982 1 6
2983 1 6
2984 1 6
2985 2 6
2986 2 6
2987 1 6
2988 2 6
2989 1 6
2990 2 6
2991 1 6
2992 2 6
3025 1 4
3026 1 4
3027 1 4
3028 1 4
3029 1 4
3030 1 4
3031 1 4
3032 1 4
3033 2 6
3034 1 6
3035 2 6
3036 1 6
3037 1 6
3038 1 6
3039 2 6
3040 2 6
3041 1 6
3042 2 6
3043 2 6
3044 1 6
3045 1 6
3046 2 6
3047 2 6
3048 2 6
3081 1 4
3082 1 4
3083 1 4
3084 1 4
3085 1 4
3086 1 4
3087 1 4
3088 1 4
3089 1 6
3090 1 6
3091 2 6
3092 1 6
3093 2 6
3094 2 6
3095 2 6
3096 2 6
3097 1 6
3098 2 6
3099 2 6
3100 2 6
3101 1 6
3102 1 6
3103 1 6
3104 2 6
3137 1 4
3138 1 4
3139 1 4
3140 1 4
3141 1 4
3142 1 4
3143 1 4
3144 1 4
3145 1 6
3146 1 6
3147 2 6
3148 1 6
3149 2 6
3150 2 6
3151 2 6
3152 2 6
3153 2 6
3154 2 6
3155 1 6
3156 2 6
3157 2 6
3158 2 6
3159 2 6
3160 2 6
3193 1 4
3194 1 4
3195 1 4
3196 1 4
3197 1 4
3198 1 4
3199 1 4
3200 1 4
3201 2 6
3202 2 6
3203 2 6
3204 2 6
3205 1 6
3206 1 6
3207 2 6
3208 2 6
3209 2 6
3210 2 6
3211 1 6
3212 2 6
3213 2 6
3214 1 6
3215 2 6
3216 1 6
3249 1 4
3250 1 4
3251 1 4
3252 1 4
3253 1 4
3254 1 4
3255 1 4
3256 1 4
3257 1 6
3258 1 6
3259 2 6
3260 1 6
3261 1 6
3262 1 6
3263 1 6
3264 2 6
3265 2 6
3266 1 6
3267 1 6
3268 1 6
3269 2 6
3270 1 6
3271 1 6
3272 2 6
3305 1 4
3306 1 4
3307 1 4
3308 1 4
3309 1 4
3310 1 4
3311 1 4
3312 1 4
3313 2 6
3314 1 6
3315 2 6
3316 1 6
3317 1 6
3318 1 6
3319 2 6
3320 2 6
3321 2 6
3322 1 6
3323 1 6
3324 2 6
3325 2 6
3326 2 6
3327 1 6
3328 2 6
3361 1 4
3362 1 4
3363 1 4
3364 1 4
3365 1 4
3366 1 4
3367 1 4
3368 1 4
3369 2 6
3370 2 6
3371 2 6
3372 1 6
3373 2 6
3374 2 6
3375 2 6
3376 2 6
3377 1 6
3378 1 6
3379 1 6
3380 1 6
3381 1 6
3382 2 6
3383 2 6
3384 1 6
3417 1 4
3418 1 4
3419 1 4
3420 1 4
3421 1 4
3422 1 4
3423 1 4
3424 1 4
3425 1 6
3426 1 6
3427 2 6
3428 2 6
3429 2 6
3430 1 6
3431 2 6
3432 2 6
3433 1 6
3434 1 6
3435 2 6
3436 2 6
3437 1 6
3438 1 6
3439 1 6
3440 1 6
3473 1 4
3474 1 4
3475 1 4
3476 1 4
3477 1 4
3478 1 4
3479 1 4
3480 1 4
3481 2 6
3482 1 6
3483 1 6
3484 2 6
3485 2 6
3486 1 6
3487 2 6
3488 1 6
3489 1 6
3490 1 6
3491 2 6
3492 1 6
3493 1 6
3494 2 6
3495 1 6
3496 1 6
3529 1 4
3530 1 4
3531 1 4
3532 1 4
3533 1 4
3534 1 4
3535 1 4
3536 1 4
3537 2 6
3538 2 6
3539 2 6
3540 1 6
3541 1 6
3542 1 6
3543 1 6
3544 1 6
3545 1 6
3546 2 6
3547 2 6
3548 2 6
3549 1 6
3550 1 6
3551 1 6
3552 1 6
3585 1 4
3586 1 4
3587 1 4
3588 1 4
3589 1 4
3590 1 4
3591 1 4
3592 1 4
3593 2 6
3594 2 6
3595 1 6
3596 1 6
3597 1 6
3598 2 6
3599 1 6
3600 1 6
3601 2 6
3602 1 6
3603 2 6
3604 1 6
3605 2 6
3606 1 6
3607 1 6
3608 2 6
3641 1 4
3642 1 4
3643 1 4
3644 1 4
3645 1 4
3646 1 4
3647 1 4
3648 1 4
3649 2 6
3650 1 6
3651 1 6
3652 1 6
3653 2 6
3654 1 6
3655 1 6
3656 1 6
3657 2 6
3658 1 6
3659 1 6
3660 1 6
3661 2 6
3662 1 6
3663 1 6
3664 1 6
3697 1 4
3698 1 4
3699 1 4
3700 1 4
3701 1 4
3702 1 4
3703 1 4
3704 1 4
3705 2 6
3706 2 6
3707 1 6
3708 2 6
3709 2 6
3710 2 6
3711 2 6
3712 2 6
3713 1 6
3714 2 6
3715 2 6
3716 1 6
3717 1 6
3718 1 6
3719 1 6
3720 2 6
3753 1 4
3754 1 4
3755 1 4
3756 1 4
3757 1 4
3758 1 4
3759 1 4
3760 1 4
3761 1 6
3762 1 6
3763 2 6
3764 2 6
3765 2 6
3766 1 6
3767 2 6
3768 1 6
3769 2 6
3770 1 6
3771 1 6
3772 1 6
3773 2 6
3774 2 6
3775 1 6
3776 2 6
3809 1 4
3810 1 4
3811 1 4
3812 1 4
3813 1 4
3814 1 4
3815 1 4
3816 1 4
3817 1 6
3818 2 6
3819 2 6
3820 1 6
3821 1 6
3822 2 6
3823 2 6
3824 2 6
3825 2 6
3826 1 6
3827 1 6
3828 2 6
3829 1 6
3830 1 6
3831 2 6
3832 1 6
3865 1 4
3866 1 4
3867 1 4
3868 1 4
3869 1 4
3870 1 4
3871 1 4
3872 1 4
3873 2 6
3874 1 6
3875 1 6
3876 1 6
3877 2 6
3878 1 6
3879 1 6
3880 1 6
3881 2 6
3882 2 6
3883 1 6
3884 1 6
3885 2 6
3886 2 6
3887 2 6
3888 2 6
3921 1 4
3922 1 4
3923 1 4
3924 1 4
3925 1 4
3926 1 4
3927 1 4
3928 1 4
3929 2 6
3930 1 6
3931 1 6
3932 1 6
3933 1 6
3934 2 6
3935 2 6
3936 1 6
3937 1 6
3938 1 6
3939 1 6
3940 1 6
3941 2 6
3942 1 6
3943 2 6
3944 2 6
3977 1 4
3978 1 4
3979 1 4
3980 1 4
3981 1 4
3982 1 4
3983 1 4
3984 1 4
3985 2 6
3986 1 6
3987 2 6
3988 2 6
3989 2 6
3990 1 6
3991 1 6
3992 2 6
3993 1 6
3994 1 6
3995 1 6
3996 2 6
3997 2 6
3998 1 6
3999 2 6
4000 1 6
4033 1 4
4034 1 4
4035 1 4
4036 1 4
4037 1 4
4038 1 4
4039 1 4
4040 1 4
4041 1 6
4042 2 6
4043 2 6
4044 1 6
4045 1 6
4046 2 6
4047 2 6
4048 1 6
4049 2 6
4050 1 6
4051 2 6
4052 2 6
4053 1 6
4054 2 6
4055 2 6
4056 1 6
4089 1 4
4090 1 4
4091 1 4
4092 1 4
4093 1 4
4094 1 4
4095 1 4
4096 1 4
4097 1 6
4098 1 6
4099 1 6
4100 1 6
4101 2 6
4102 2 6
4103 2 6
4104 1 6
4105 1 6
4106 1 6
4107 1 6
4108 1 6
4109 1 6
4110 1 6
4111 1 6
4112 1 6
4145 1 4
4146 1 4
4147 1 4
4148 1 4
4149 1 4
4150 1 4
4151 1 4
4152 1 4
4153 1 6
4154 1 6
4155 1 6
4156 2 6
4157 2 6
4158 1 6
4159 2 6
4160 2 6
4161 2 6
4162 1 6
4163 1 6
4164 2 6
4165 2 6
4166 1 6
4167 2 6
4168 2 6
4201 1 4
4202 1 4
4203 1 4
4204 1 4
4205 1 4
4206 1 4
4207 1 4
4208 1 4
4209 1 6
4210 2 6
4211 2 6
4212 1 6
4213 1 6
4214 1 6
4215 1 6
4216 1 6
4217 1 6
4218 2 6
4219 2 6
4220 2 6
4221 1 6
4222 1 6
4223 2 6
4224 2 6
4257 1 4
4258 1 4
4259 1 4
4260 1 4
4261 1 4
4262 1 4
4263 1 4
4264 1 4
4265 2 6
4266 1 6
4267 2 6
4268 1 6
4269 2 6
4270 2 6
4271 1 6
4272 1 6
4273 2 6
4274 2 6
4275 2 6
4276 2 6
4277 2 6
4278 2 6
4279 2 6
4280 1 6
4313 1 4
4314 1 4
4315 1 4
4316 1 4
4317 1 4
4318 1 4
4319 1 4
4320 1 4
4321 2 6
4322 2 6
4323 2 6
4324 1 6
4325 2 6
4326 1 6
4327 2 6
4328 1 6
4329 2 6
4330 1 6
4331 1 6
4332 2 6
4333 2 6
4334 1 6
4335 2 6
4336 2 6
4369 1 4
4370 1 4
4371 1 4
4372 1 4
4373 1 4
4374 1 4
4375 1 4
4376 1 4
4377 1 6
4378 1 6
4379 1 6
4380 2 6
4381 2 6
4382 2 6
4383 1 6
4384 1 6
4385 1 6
4386 2 6
4387 2 6
4388 1 6
4389 2 6
4390 2 6
4391 1 6
4392 2 6
4425 1 4
4426 1 4
4427 1 4
4428 1 4
4429 1 4
4430 1 4
4431 1 4
4432 1 4
4433 1 6
4434 1 6
4435 2 6
4436 1 6
4437 2 6
4438 2 6
4439 1 6
4440 2 6
4441 2 6
4442 1 6
4443 1 6
4444 1 6
4445 1 6
4446 1 6
4447 1 6
4448 1 6
4481 1 4
4482 1 4
4483 1 4
4484 1 4
4485 1 4
4486 1 4
4487 1 4
4488 1 4
4489 1 6
4490 2 6
4491 1 6
4492 2 6
4493 1 6
4494 1 6
4495 2 6
4496 1 6
4497 2 6
4498 1 6
4499 2 6
4500 2 6
4501 1 6
4502 2 6
4503 2 6
4504 1 6
4537 1 4
4538 1 4
4539 1 4
4540 1 4
4541 1 4
4542 1 4
4543 1 4
4544 1 4
4545 2 6
4546 2 6
4547 2 6
4548 1 6
4549 1 6
4550 2 6
4551 1 6
4552 1 6
4553 1 6
4554 2 6
4555 2 6
4556 2 6
4557 1 6
4558 1 6
4559 1 6
4560 1 6
4593 1 4
4594 1 4
4595 1 4
4596 1 4
4597 1 4
4598 1 4
4599 1 4
4600 1 4
4601 1 6
4602 2 6
4603 2 6
4604 2 6
4605 1 6
4606 1 6
4607 2 6
4608 1 6
4609 2 6
4610 1 6
4611 1 6
4612 2 6
4613 1 6
4614 2 6
4615 1 6
4616 1 6
4649 1 4
4650 1 4
4651 1 4
4652 1 4
4653 1 4
4654 1 4
4655 1 4
4656 1 4
4657 2 6
4658 2 6
4659 2 6
4660 2 6
4661 1 6
4662 2 6
4663 1 6
4664 2 6
4665 1 6
4666 1 6
4667 1 6
4668 1 6
4669 2 6
4670 2 6
4671 2 6
4672 2 6
4705 1 4
4706 1 4
4707 1 4
4708 1 4
4709 1 4
4710 1 4
4711 1 4
4712 1 4
4713 2 6
4714 2 6
4715 2 6
4716 1 6
4717 1 6
4718 1 6
4719 2 6
4720 1 6
4721 1 6
4722 2 6
4723 2 6
4724 2 6
4725 1 6
4726 2 6
4727 2 6
4728 2 6
4761 1 4
4762 2 4
4763 1 4
4764 1 4
4765 1 4
4766 1 4
4767 1 4
4768 1 4
4769 2 6
4770 2 6
4771 2 6
4772 1 6
4773 1 6
4774 1 6
4775 1 6
4776 2 6
4777 2 6
4778 2 6
4779 2 6
4780 2 6
4781 2 6
4782 1 6
4783 2 6
4784 1 6
4817 1 4
4818 1 4
4819 1 4
4820 1 4
4821 1 4
4822 1 4
4823 1 4
4824 1 4
4825 2 6
4826 1 6
4827 1 6
4828 2 6
4829 1 6
4830 1 6
4831 1 6
4832 1 6
4833 2 6
4834 2 6
4835 1 6
4836 1 6
4837 1 6
4838 1 6
4839 2 6
4840 2 6
4873 1 4
4874 1 4
4875 1 4
4876 1 4
4877 1 4
4878 1 4
4879 1 4
4880 1 4
4881 1 6
4882 2 6
4883 2 6
4884 1 6
4885 2 6
4886 1 6
4887 1 6
4888 1 6
4889 1 6
4890 1 6
4891 1 6
4892 1 6
4893 1 6
4894 1 6
4895 2 6
4896 1 6
4929 1 4
4930 1 4
4931 1 4
4932 1 4
4933 1 4
4934 1 4
4935 1 4
4936 1 4
4937 1 6
4938 2 6
4939 2 6
4940 1 6
4941 1 6
4942 1 6
4943 1 6
4944 2 6
4945 1 6
4946 1 6
4947 2 6
4948 2 6
4949 2 6
4950 2 6
4951 1 6
4952 1 6
4985 1 4
4986 1 4
4987 1 4
4988 1 4
4989 1 4
4990 1 4
4991 1 4
4992 1 4
4993 1 6
4994 2 6
4995 1 6
4996 1 6
4997 2 6
4998 2 6
4999 2 6
5000 1 6
5001 2 6
5002 2 6
5003 2 6
5004 2 6
5005 2 6
5006 1 6
5007 1 6
5008 1 6
5041 1 4
5042 1 4
5043 1 4
5044 1 4
5045 1 4
5046 1 4
5047 1 4
5048 1 4
5049 2 6
5050 1 6
5051 1 6
5052 1 6
5053 1 6
5054 1 6
5055 2 6
5056 2 6
5057 1 6
5058 2 6
5059 1 6
5060 2 6
5061 1 6
5062 1 6
5063 2 6
5064 2 6
5097 1 4
5098 1 4
5099 1 4
5100 1 4
5101 1 4
5102 1 4
5103 1 4
5104 1 4
5105 2 6
5106 2 6
5107 2 6
5108 1 6
5109 1 6
5110 1 6
5111 1 6
5112 2 6
5113 2 6
5114 2 6
5115 1 6
5116 2 6
5117 1 6
5118 1 6
5119 2 6
5120 1 6
5153 1 4
5154 1 4
5155 1 4
5156 1 4
5157 1 4
5158 1 4
5159 1 4
5160 1 4
5161 2 6
5162 2 6
5163 1 6
5164 1 6
5165 1 6
5166 2 6
5167 1 6
5168 1 6
5169 1 6
5170 2 6
5171 1 6
5172 2 6
5173 1 6
5174 1 6
5175 2 6
5176 2 6
5209 1 4
5210 1 4
5211 1 4
5212 1 4
5213 1 4
5214 1 4
5215 1 4
5216 1 4
5217 1 6
5218 2 6
5219 1 6
5220 1 6
5221 2 6
5222 1 6
5223 1 6
5224 2 6
5225 1 6
5226 2 6
5227 1 6
5228 1 6
5229 1 6
5230 2 6
5231 1 6
5232 2 6
5265 1 4
5266 1 4
5267 1 4
5268 1 4
5269 1 4
5270 1 4
5271 1 4
5272 1 4
5273 2 6
5274 1 6
5275 2 6
5276 1 6
5277 1 6
5278 2 6
5279 2 6
5280 2 6
5281 2 6
5282 1 6
5283 1 6
5284 2 6
5285 2 6
5286 2 6
5287 2 6
5288 1 6
5321 1 4
5322 1 4
5323 1 4
5324 1 4
5325 1 4
5326 1 4
5327 1 4
5328 1 4
5329 1 6
5330 1 6
5331 2 6
5332 2 6
5333 1 6
5334 2 6
5335 1 6
5336 2 6
5337 1 6
5338 1 6
5339 1 6
5340 1 6
5341 2 6
5342 2 6
5343 2 6
5344 2 6
ITEM: TIMESTEP
8
ITEM: NUMBER OF ATOMS
2304
ITEM: BOX BOUNDS pp pp pp
-2.5841700000000001e-01 3.3661583000000000e+01
-2.5841700000000001e-01 3.3661583000000000e+01
-2.5841700000000001e-01 5.0621583000000001e+01
ITEM: ATOMS id type c_coord
1 1 4
2 1 4
3 1 4
4 1 4
5 1 4
6 1 4
7 1 4
8 1 4
9 1 6
10 1 6
11 2 6
12 1 6
13 2 6
14 2 6
15 2 6
16 1 6
17 2 6
18 1 6
19 2 6
20 1 6
21 2 6
22 1 6
23 2 6
24 2 6
57 1 4
58 1 4
59 1 4
60 1 4
61 1 4
62 1 4
63 1 4
64 1 4
65 1 6
66 1 6
67 1 6
68 1 6
69 2 6
70 2 6
71 1 6
72 2 6
73 2 6
74 2 6
75 1 6
76 2 6
77 1 6
78 1 6
79 2 6
80 2 6
113 1 4
114 1 4
115 1 4
116 1 4
117 1 4
118 1 4
119 1 4
120 1 4
121 2 6
122 1 6
123 1 6
124 1 6
125 1 6
126 2 6
127 2 6
128 1 6
129 2 6
130 2 6
131 2 6
132 1 6
133 2 6
134 2 6
135 1 6
136 2 6
169 1 4
170 1 4
171 1 4
172 1 4
173 1 4
174 1 4
175 1 4
176 1 4
177 1 6
178 1 6
179 1 6
180 1 6
181 2 6
182 2 6
183 1 6
184 2 6
185 1 6
186 1 6
187 2 6
188 2 6
189 1 6
190 2 6
191 2 6
192 2 6
225 1 4
226 1 4
227 1 4
228 1 4
229 1 4
230 1 4
231 1 4
232 1 4
233 1 6
234 2 6
235 2 6
236 1 6
237 1 6
238 2 6
239 2 6
240 2 6
241 2 6
242 2 6
243 2 6
244 1 6
245 1 6
246 2 6
247 2 6
248 2 6
281 1 4
282 1 4
283 1 4
284 1 4
285 1 4
286 1 4
287 1 4
288 1 4
289 1 6
290 1 6
291 1 6
292 2 6
293 2 6
294 2 6
295 2 6
296 1 6
297 1 6
298 1 6
299 1 6
300 1 6
301 2 6
302 2 6
303 1 6
304 1 6
337 1 4
338 1 4
339 1 4
340 1 4
341 1 4
342 1 4
343 1 4
344 1 4
345 2 6
346 1 6
347 2 6
348 2 6
349 2 6
350 1 6
351 2 6
352 1 6
353 1 6
354 1 6
355 2 6
356 1 6
357 1 6
358 1 6
359 1 6
360 2 6
393 1 4
394 1 4
395 1 4
396 1 4
397 1 4
398 1 4
399 1 4
400 1 4
401 1 6
402 1 6
403 1 6
404 2 6
405 1 6
406 1 6
407 1 6
408 1 6
409 2 6
410 1 6
411 2 6
412 1 6
413 1 6
414 2 6
415 2 6
416 1 6
449 1 4
450 1 4
451 1 4
452 1 4
453 1 4
454 1 4
455 1 4
456 1 4
457 1 6
458 1 6
459 1 6
460 2 6
461 2 6
462 1 6
463 2 6
464 2 6
465 2 6
466 2 6
467 1 6
468 1 6
469 2 6
470 2 6
471 1 6
472 2 6
505 1 4
506 1 4
507 1 4
508 1 4
509 1 4
510 1 4
511 1 4
512 1 4
513 2 6
514 2 6
515 1 6
516 2 6
517 1 6
518 1 6
519 1 6
520 2 6
521 1 6
522 2 6
523 1 6
524 1 6
525 2 6
526 2 6
527 2 6
528 2 6
561 1 4
562 1 4
563 1 4
564 1 4
565 1 4
566 1 4
567 1 4
568 1 4
569 2 6
570 2 6
571 2 6
572 2 6
573 1 6
574 1 6
575 2 6
576 1 6
577 1 6
578 1 6
579 2 6
580 1 6
581 2 6
582 2 6
583 1 6
584 2 6
617 1 4
618 1 4
619 1 4
620 1 4
621 1 4
622 1 4
623 1 4
624 1 4
625 1 6
626 2 6
627 1 6
628 2 6
629 1 6
630 2 6
631 1 6
632 1 6
633 1 6
634 1 6
635 2 6
636 2 6
637 2 6
638 2 6
639 1 6
640 2 6
673 1 4
674 1 4
675 1 4
676 1 4
677 1 4
678 1 4
679 1 4
680 1 4
681 2 6
682 2 6
683 2 6
684 2 6
685 1 6
686 1 6
687 1 6
688 1 6
689 1 6
690 2 6
691 1 6
692 1 6
693 2 6
694 1 6
695 1 6
696 2 6
729 1 4
730 1 4
731 1 4
732 1 4
733 1 4
734 1 4
735 1 4
736 1 4
737 2 6
738 1 6
739 2 6
740 2 6
741 2 6
742 1 6
743 1 6
744 2 6
745 1 6
746 2 6
747 2 6
748 1 6
749 2 6
750 2 6
751 1 6
752 1 6
785 1 4
786 1 4
787 1 4
788 1 4
789 1 4
790 1 4
791 1 4
792 1 4
793 1 6
794 1 6
795 1 6
796 1 6
797 2 6
798 2 6
799 2 6
800 2 6
801 2 6
802 1 6
803 2 6
804 1 6
805 1 6
806 1 6
807 1 6
808 2 6
841 1 4
842 1 4
843 1 4
844 1 4
845 1 4
846 1 4
847 1 4
848 1 4
849 2 6
850 1 6
851 2 6
852 1 6
853 2 6
854 2 6
855 2 6
856 2 6
857 2 6
858 2 6
859 1 6
860 1 6
861 1 6
862 1 6
863 1 6
864 2 6
897 1 4
898 1 4
899 1 4
900 1 4
901 1 4
902 1 4
903 1 4
904 1 4
905 1 6
906 2 6
907 2 6
908 1 6
909 2 6
910 2 6
911 2 6
912 2 6
913 2 6
914 2 6
915 1 6
916 1 6
917 2 6
918 2 6
919 2 6
920 2 6
953 1 4
954 1 4
955 1 4
956 1 4
957 1 4
958 1 4
959 1 4
960 1 4
961 2 6
962 2 6
963 1 6
964 2 6
965 1 6
966 1 6
967 2 6
968 2 6
969 1 6
970 2 6
971 1 6
972 1 6
973 2 6
974 2 6
975 1 6
976 2 6
1009 1 4
1010 1 4
1011 1 4
1012 1 4
1013 1 4
1014 1 4
1015 1 4
1016 1 4
1017 1 6
1018 2 6
1019 2 6
1020 1 6
1021 2 6
1022 1 6
1023 2 6
1024 2 6
1025 1 6
1026 1 6
1027 2 6
1028 2 6
1029 2 6
1030 2 6
1031 1 6
1032 1 6
1065 1 4
1066 1 4
1067 1 4
1068 1 4
1069 1 4
1070 1 4
1071 1 4
1072 1 4
1073 1 6
1074 1 6
1075 1 6
1076 2 6
1077 2 6
1078 1 6
1079 1 6
1080 2 6
1081 1 6
1082 2 6
1083 2 6
1084 1 6
1085 2 6
1086 2 6
1087 2 6
1088 2 6
1121 1 4
1122 1 4
1123 1 4
1124 1 4
1125 1 4
1126 1 4
1127 1 4
1128 1 4
1129 1 6
1130 1 6
1131 1 6
1132 2 6
1133 1 6
1134 1 6
1135 1 6
1136 2 6
1137 1 6
1138 2 6
1139 1 6
1140 2 6
1141 2 6
1142 1 6
1143 1 6
1144 2 6
1177 1 4
1178 1 4
1179 1 4
1180 1 4
1181 1 4
1182 1 4
1183 1 4
1184 1 4
1185 2 6
1186 2 6
1187 1 6
1188 1 6
1189 1 6
1190 2 6
1191 1 6
1192 2 6
1193 1 6
1194 2 6
1195 2 6
1196 1 6
1197 2 6
1198 2 6
1199 2 6
1200 1 6
1233 1 4
1234 1 4
1235 1 4
1236 1 4
1237 1 4
1238 1 4
1239 1 4
1240 1 4
1241 2 6
1242 1 6
1243 1 6
1244 2 6
1245 1 6
1246 2 6
1247 1 6
1248 1 6
1249 2 6
1250 1 6
1251 1 6
1252 2 6
1253 2 6
1254 1 6
1255 1 6
1256 2 6
1289 1 4
1290 1 4
1291 1 4
1292 1 4
1293 1 4
1294 1 4
1295 1 4
1296 1 4
1297 2 6
1298 1 6
1299 1 6
1300 1 6
1301 1 6
1302 2 6
1303 2 6
1304 2 6
1305 1 6
1306 2 6
1307 2 6
1308 2 6
1309 1 6
1310 1 6
1311 2 6
1312 2 6
1345 1 4
1346 1 4
1347 1 4
1348 1 4
1349 1 4
1350 1 4
1351 1 4
1352 1 4
1353 1 6
1354 2 6
1355 2 6
1356 1 6
1357 2 6
1358 1 6
1359 1 6
1360 2 6
1361 2 6
1362 1 6
1363 1 6
1364 2 6
1365 2 6
1366 1 6
1367 2 6
1368 1 6
1401 1 4
1402 1 4
1403 1 4
1404 1 4
1405 1 4
1406 1 4
1407 1 4
1408 1 4
1409 2 6
1410 1 6
1411 2 6
1412 2 6
1413 1 6
1414 1 6
1415 1 6
1416 1 6
1417 2 6
1418 2 6
1419 1 6
1420 1 6
1421 1 6
1422 1 6
1423 1 6
1424 1 6
1457 1 4
1458 1 4
1459 1 4
1460 1 4
1461 1 4
1462 1 4
1463 1 4
1464 1 4
1465 2 6
1466 2 6
1467 2 6
1468 2 6
1469 1 6
1470 2 6
1471 1 6
1472 1 6
1473 1 6
1474 1 6
1475 1 6
1476 2 6
1477 1 6
1478 1 6
1479 2 6
1480 2 6
1513 1 4
1514 1 4
1515 1 4
1516 1 4
1517 1 4
1518 1 4
1519 1 4
1520 1 4
1521 1 6
1522 1 6
1523 2 6
1524 1 6
1525 1 6
1526 1 6
1527 2 6
1528 2 6
1529 2 6
1530 1 6
1531 1 6
1532 2 6
1533 1 6
1534 1 6
1535 2 6
1536 1 6
1569 1 4
1570 1 4
1571 1 4
1572 1 4
1573 1 4
1574 1 4
1575 1 4
1576 1 4
1577 2 6
1578 2 6
1579 2 6
1580 2 6
1581 2 6
1582 1 6
1583 2 6
1584 2 6
1585 2 6
1586 2 6
1587 1 6
1588 1 6
1589 2 6
1590 2 6
1591 2 6
1592 2 6
1625 1 4
1626 1 4
1627 1 4
1628 1 4
1629 1 4
1630 1 4
1631 1 4
1632 1 4
1633 1 6
1634 2 6
1635 1 6
1636 1 6
1637 2 6
1638 2 6
1639 1 6
1640 1 6
1641 1 6
1642 1 6
1643 2 6
1644 1 6
1645 2 6
1646 1 6
1647 2 6
1648 1 6
1681 1 4
1682 1 4
1683 1 4
1684 1 4
1685 1 4
1686 1 4
1687 1 4
1688 1 4
1689 2 6
1690 2 6
1691 2 6
1692 1 6
1693 2 6
1694 1 6
1695 1 6
1696 1 6
1697 1 6
1698 2 6
1699 2 6
1700 1 6
1701 2 6
1702 1 6
1703 1 6
1704 2 6
1737 1 4
1738 1 4
1739 1 4
1740 1 4
1741 1 4
1742 1 4
1743 1 4
1744 1 4
1745 1 6
1746 2 6
1747 2 6
1748 1 6
1749 2 6
1750 1 6
1751 2 6
1752 2 6
1753 2 6
1754 2 6
1755 1 6
1756 2 6
1757 1 6
1758 2 6
1759 2 6
1760 2 6
1793 1 4
1794 1 4
1795 1 4
1796 1 4
1797 1 4
1798 1 4
1799 1 4
1800 1 4
1801 1 6
1802 1 6
1803 1 6
1804 1 6
1805 2 6
1806 1 6
1807 2 6
1808 2 6
1809 2 6
1810 1 6
1811 1 6
1812 1 6
1813 1 6
1814 1 6
1815 1 6
1816 2 6
1849 1 4
1850 1 4
1851 1 4
1852 1 4
1853 1 4
1854 1 4
1855 1 4
1856 1 4
1857 2 6
1858 1 6
1859 1 6
1860 2 6
1861 1 6
1862 2 6
1863 2 6
1864 1 6
1865 1 6
1866 2 6
1867 2 6
1868 2 6
1869 1 6
1870 2 6
1871 2 6
1872 1 6
1905 1 4
1906 1 4
1907 1 4
1908 1 4
1909 1 4
1910 1 4
1911 1 4
1912 1 4
1913 1 6
1914 2 6
1915 2 6
1916 1 6
1917 1 6
1918 1 6
1919 2 6
1920 2 6
1921 2 6
1922 1 6
1923 1 6
1924 1 6
1925 2 6
1926 1 6
1927 1 6
1928 2 6
1961 1 4
1962 1 4
1963 1 4
1964 1 4
1965 1 4
1966 1 4
1967 1 4
1968 1 4
1969 1 6
1970 2 6
1971 1 6
1972 1 6
1973 2 6
1974 1 6
1975 1 6
1976 1 6
1977 1 6
1978 1 6
1979 1 6
1980 1 6
1981 1 6
1982 2 6
1983 1 6
1984 1 6
2017 1 4
2018 1 4
2019 1 4
2020 1 4
2021 1 4
2022 1 4
2023 1 4
2024 1 4
2025 1 6
2026 2 6
2027 2 6
2028 1 6
2029 2 6
2030 2 6
2031 1 6
2032 1 6
2033 1 6
2034 2 6
2035 2 6
2036 2 6
2037 2 6
2038 2 6
2039 2 6
2040 2 6
2073 1 4
2074 1 4
2075 1 4
2076 1 4
2077 1 4
2078 1 4
2079 1 4
2080 1 4
2081 2 6
2082 2 6
2083 2 6
2084 1 6
2085 1 6
2086 2 6
2087 1 6
2088 1 6
2089 1 6
2090 2 6
2091 1 6
2092 2 6
2093 1 6
2094 1 6
2095 1 6
2096 1 6
2129 1 4
2130 1 4
2131 1 4
2132 1 4
2133 1 4
2134 1 4
2135 1 4
2136 1 4
2137 1 6
2138 2 6
2139 2 6
2140 1 6
2141 1 6
2142 2 6
2143 2 6
2144 2 6
2145 1 6
2146 2 6
2147 2 6
2148 1 6
2149 1 6
2150 2 6
2151 1 6
2152 2 6
2185 1 4
2186 1 4
2187 1 4
2188 1 4
2189 1 4
2190 1 4
2191 1 4
2192 1 4
2193 1 6
2194 1 6
2195 1 6
2196 1 6
2197 1 6
2198 2 6
2199 2 6
2200 1 6
2201 1 6
2202 1 6
2203 1 6
2204 1 6
2205 2 6
2206 2 6
2207 2 6
2208 2 6
2241 1 4
2242 1 4
2243 1 4
2244 1 4
2245 1 4
2246 1 4
2247 1 4
2248 1 4
2249 2 6
2250 2 6
2251 2 6
2252 2 6
2253 1 6
2254 1 6
2255 1 6
2256 2 6
2257 1 6
2258 2 6
2259 1 6
2260 2 6
2261 2 6
2262 2 6
2263 1 6
2264 2 6
2297 1 4
2298 1 4
2299 1 4
2300 1 4
2301 1 4
2302 1 4
2303 1 4
2304 1 4
2305 1 6
2306 1 6
2307 2 6
2308 1 6
2309 2 6
2310 1 6
2311 1 6
2312 2 6
2313 2 6
2314 1 6
2315 1 6
2316 2 6
2317 2 6
2318 1 6
2319 1 6
2320 2 6
2353 1 4
2354 1 4
2355 1 4
2356 1 4
2357 1 4
2358 1 4
2359 1 4
2360 1 4
2361 1 6
2362 1 6
2363 2 6
2364 1 6
2365 2 6
2366 1 6
2367 2 6
2368 2 6
2369 2 6
2370 1 6
2371 2 6
2372 2 6
2373 1 6
2374 1 6
2375 2 6
2376 2 6
2409 1 4
2410 1 4
2411 1 4
2412 1 4
2413 1 4
2414 1 4
2415 1 4
2416 1 4
2417 2 6
2418 1 6
2419 2 6
2420 2 6
2421 1 6
2422 2 6
2423 1 6
2424 2 6
2425 1 6
2426 2 6
2427 2 6
2428 1 6
2429 2 6
2430 2 6
2431 1 6
2432 1 6
2465 1 4
2466 1 4
2467 1 4
2468 1 4
2469 1 4
2470 1 4
2471 1 4
2472 1 4
2473 2 6
2474 2 6
2475 1 6
2476 1 6
2477 1 6
2478 2 6
2479 1 6
2480 1 6
2481 1 6
2482 1 6
2483 1 6
2484 1 6
2485 1 6
2486 2 6
2487 1 6
2488 2 6
2521 1 4
2522 1 4
2523 1 4
2524 1 4
2525 1 4
2526 1 4
2527 1 4
2528 1 4
2529 2 6
2530 1 6
2531 1 6
2532 2 6
2533 2 6
2534 2 6
2535 1 6
2536 1 6
2537 1 6
2538 1 6
2539 1 6
2540 1 6
2541 2 6
2542 1 6
2543 1 6
2544 1 6
2577 1 4
2578 1 4
2579 1 4
2580 1 4
2581 1 4
2582 1 4
2583 1 4
2584 1 4
2585 1 6
2586 1 6
2587 1 6
2588 1 6
2589 2 6
2590 2 6
2591 2 6
2592 2 6
2593 1 6
2594 2 6
2595 2 6
2596 2 6
2597 2 6
2598 2 6
2599 2 6
2600 1 6
2633 1 4
2634 1 4
2635 1 4
2636 1 4
2637 1 4
2638 1 4
2639 1 4
2640 1 4
2641 1 6
2642 2 6
2643 1 6
2644 2 6
2645 2 6
2646 1 6
2647 1 6
2648 2 6
2649 2 6
2650 2 6
2651 2 6
2652 1 6
2653 2 6
2654 2 6
2655 2 6
2656 2 6
2689 1 4
2690 1 4
2691 1 4
2692 1 4
2693 1 4
2694 1 4
2695 1 4
2696 1 4
2697 2 6
2698 1 6
2699 2 6
2700 2 6
2701 1 6
2702 1 6
2703 1 6
2704 2 6
2705 2 6
2706 2 6
2707 2 6
2708 2 6
2709 1 6
2710 2 6
2711 2 6
2712 1 6
2745 1 4
2746 1 4
2747 1 4
2748 1 4
2749 1 4
2750 1 4
2751 1 4
2752 1 4
2753 2 6
2754 2 6
2755 2 6
2756 1 6
2757 1 6
2758 2 6
2759 2 6
2760 1 6
2761 1 6
2762 2 6
2763 1 6
2764 1 6
2765 1 6
2766 2 6
2767 1 6
2768 1 6
2801 1 4
2802 1 4
2803 1 4
2804 1 4
2805 1 4
2806 1 4
2807 1 4
2808 1 4
2809 2 6
2810 2 6
2811 2 6
2812 1 6
2813 2 6
2814 1 6
2815 1 6
2816 2 6
2817 1 6
2818 2 6
2819 1 6
2820 2 6
2821 1 6
2822 1 6
2823 2 6
2824 2 6
2857 1 4
2858 1 4
2859 1 4
2860 1 4
2861 1 4
2862 1 4
2863 1 4
2864 1 4
2865 2 6
2866 1 6
2867 2 6
2868 1 6
2869 1 6
2870 2 6
2871 1 6
2872 1 6
2873 1 6
2874 1 6
2875 2 6
2876 2 6
2877 1 6
2878 2 6
2879 1 6
2880 2 6
2913 1 4
2914 1 4
2915 1 4
2916 1 4
2917 1 4
2918 1 4
2919 1 4
2920 1 4
2921 2 6
2922 1 6
2923 1 6
2924 2 6
2925 2 6
2926 1 6
2927 2 6
2928 2 6
2929 1 6
2930 1 6
2931 2 6
2932 1 6
2933 2 6
2934 2 6
2935 2 6
2936 1 6
2969 1 4
2970 1 4
2971 1 4
2972 1 4
2973 1 4
2974 1 4
2975 1 4
2976 1 4
2977 2 6
2978 2 6
2979 2 6
2980 2 6
2981 1 6
2982 1 6
2983 1 6
2984 1 6
2985 2 6
2986 2 6
2987 1 6
2988 2 6
2989 1 6
2990 2 6
2991 1 6
2992 2 6
3025 1 4
3026 1 4
3027 1 4
3028 1 4
3029 1 4
3030 1 4
3031 1 4
3032 1 4
3033 2 6
3034 1 6
3035 2 6
3036 1 6
3037 1 6
3038 1 6
3039 2 6
3040 2 6
3041 1 6
3042 2 6
3043 2 6
3044 1 6
3045 1 6
3046 2 6
3047 2 6
3048 2 6
3081 1 4
3082 1 4
3083 1 4
3084 1 4
3085 1 4
3086 1 4
3087 1 4
3088 1 4
3089 1 6
3090 1 6
3091 2 6
3092 1 6
3093 2 6
3094 2 6
3095 2 6
3096 2 6
3097 1 6
3098 2 6
3099 2 6
3100 2 6
3101 1 6
3102 1 6
3103 1 6
3104 2 6
3137 1 4
3138 1 4
3139 1 4
3140 1 4
3141 1 4
3142 1 4
3143 1 4
3144 1 4
3145 1 6
3146 1 6
3147 2 6
3148 1 6
3149 2 6
3150 2 6
3151 2 6
3152 2 6
3153 2 6
3154 2 6
3155 1 6
3156 2 6
3157 2 6
3158 2 6
3159 2 6
3160 2 6
3193 1 4
3194 1 4
3195 1 4
3196 1 4
3197 1 4
3198 1 4
3199 1 4
3200 1 4
3201 2 6
3202 2 6
3203 2 6
3204 2 6
3205 1 6
3206 1 6
3207 2 6
3208 2 6
3209 2 6
3210 2 6
3211 1 6
3212 2 6
3213 2 6
3214 1 6
3215 2 6
3216 1 6
3249 1 4
3250 1 4
3251 1 4
3252 1 4
3253 1 4
3254 1 4
3255 1 4
3256 1 4
3257 1 6
3258 1 6
3259 2 6
3260 1 6
3261 1 6
3262 1 6
3263 1 6
3264 2 6
3265 2 6
3266 1 6
3267 1 6
3268 1 6
3269 2 6
3270 1 6
3271 1 6
3272 2 6
3305 1 4
3306 1 4
3307 1 4
3308 1 4
3309 1 4
3310 1 4
3311 1 4
3312 1 4
3313 2 6
3314 1 6
3315 2 6
3316 1 6
3317 1 6
3318 1 6
3319 2 6
3320 2 6
3321 2 6
3322 1 6
3323 1 6
3324 2 6
3325 2 6
3326 2 6
3327 1 6
3328 2 6
3361 1 4
3362 1 4
3363 1 4
3364 1 4
3365 1 4
3366 1 4
3367 1 4
3368 1 4
3369 2 6
3370 2 6
3371 2 6
3372 1 6
3373 2 6
3374 2 6
3375 2 6
3376 2 6
3377 1 6
3378 1 6
3379 1 6
3380 1 6
3381 1 6
3382 2 6
3383 2 6
3384 1 6
3417 1 4
3418 1 4
3419 1 4
3420 1 4
3421 1 4
3422 1 4
3423 1 4
3424 1 4
3425 1 6
3426 1 6
3427 2 6
3428 2 6
3429 2 6
3430 1 6
3431 2 6
3432 2 6
3433 1 6
3434 1 6
3435 2 6
3436 2 6
3437 1 6
3438 1 6
3439 1 6
3440 1 6
3473 1 4
3474 1 4
3475 1 4
3476 1 4
3477 1 4
3478 1 4
3479 1 4
3480 1 4
3481 2 6
3482 1 6
3483 1 6
3484 2 6
3485 2 6
3486 1 6
3487 2 6
3488 1 6
3489 1 6
3490 1 6
3491 2 6
3492 1 6
3493 1 6
3494 2 6
3495 1 6
3496 1 6
3529 1 4
3530 1 4
3531 1 4
3532 1 4
3533 1 4
3534 1 4
3535 1 4
3536 1 4
3537 2 6
3538 2 6
3539 2 6
3540 1 6
3541 1 6
3542 1 6
3543 1 6
3544 1 6
3545 1 6
3546 2 6
3547 2 6
3548 2 6
3549 1 6
3550 1 6
3551 1 6
3552 1 6
3585 1 4
3586 1 4
3587 1 4
3588 1 4
3589 1 4
3590 1 4
3591 1 4
3592 1 4
3593 2 6
3594 2 6
3595 1 6
3596 1 6
3597 1 6
3598 2 6
3599 1 6
3600 1 6
3601 2 6
3602 1 6
3603 2 6
3604 1 6
3605 2 6
3606 1 6
3607 1 6
3608 2 6
3641 1 4
3642 1 4
3643 1 4
3644 1 4
3645 1 4
3646 1 4
3647 1 4
3648 1 4
3649 2 6
3650 1 6
3651 1 6
3652 1 6
3653 2 6
3654 1 6
3655 1 6
3656 1 6
3657 2 6
3658 1 6
3659 1 6
3660 1 6
3661 2 6
3662 1 6
3663 1 6
3664 1 6
3697 1 4
3698 1 4
3699 1 4
3700 1 4
3701 1 4
3702 1 4
3703 1 4
3704 1 4
3705 2 6
3706 2 6
3707 1 6
3708 2 6
3709 2 6
3710 2 6
3711 2 6
3712 2 6
3713 1 6
3714 2 6
3715 2 6
3716 1 6
3717 1 6
3718 1 6
3719 1 6
3720 2 6
3753 1 4
3754 1 4
3755 1 4
3756 1 4
3757 1 4
3758 1 4
3759 1 4
3760 1 4
3761 1 6
3762 1 6
3763 2 6
3764 2 6
3765 2 6
3766 1 6
3767 2 6
3768 1 6
3769 2 6
3770 1 6
3771 1 6
3772 1 6
3773 2 6
3774 2 6
3775 1 6
3776 2 6
3809 1 4
3810 1 4
3811 1 4
3812 1 4
3813 1 4
3814 1 4
3815 1 4
3816 1 4
3817 1 6
3818 2 6
3819 2 6
3820 1 6
3821 1 6
3822 2 6
3823 2 6
3824 2 6
3825 2 6
3826 1 6
3827 1 6
3828 2 6
3829 1 6
3830 1 6
3831 2 6
3832 1 6
3865 1 4
3866 1 4
3867 1 4
3868 1 4
3869 1 4
3870 1 4
3871 1 4
3872 1 4
3873 2 6
3874 1 6
3875 1 6
3876 1 6
3877 2 6
3878 1 6
3879 1 6
3880 1 6
3881 2 6
3882 2 6
3883 1 6
3884 1 6
3885 2 6
3886 2 6
3887 2 6
3888 2 6
3921 1 4
3922 1 4
3923 1 4
3924 1 4
3925 1 4
3926 1 4
3927 1 4
3928 1 4
3929 2 6
3930 1 6
3931 1 6
3932 1 6
3933 1 6
3934 2 6
3935 2 6
3936 1 6
3937 1 6
3938 1 6
3939 1 6
3940 1 6
3941 2 6
3942 1 6
3943 2 6
3944 2 6
3977 1 4
3978 1 4
3979 1 4
3980 1 4
3981 1 4
3982 1 4
3983 1 4
3984 1 4
3985 2 6
3986 1 6
3987 2 6
3988 2 6
3989 2 6
3990 1 6
3991 1 6
3992 2 6
3993 1 6
3994 1 6
3995 1 6
3996 2 6
3997 2 6
3998 1 6
3999 2 6
4000 1 6
4033 1 4
4034 1 4
4035 1 4
4036 1 4
4037 1 4
4038 1 4
4039 1 4
4040 1 4
4041 1 6
4042 2 6
4043 2 6
4044 1 6
4045 1 6
4046 2 6
4047 2 6
4048 1 6
4049 2 6
4050 1 6
4051 2 6
4052 2 6
4053 1 6
4054 2 6
4055 2 6
4056 1 6
4089 1 4
4090 1 4
4091 1 4
4092 1 4
4093 1 4
4094 1 4
4095 1 4
4096 1 4
4097 1 6
4098 1 6
4099 1 6
4100 1 6
4101 2 6
4102 2 6
4103 2 6
4104 1 6
4105 1 6
4106 1 6
4107 1 6
4108 1 6
4109 1 6
4110 1 6
4111 1 6
4112 1 6
4145 1 4
4146 1 4
4147 1 4
4148 1 4
4149 1 4
4150 1 4
4151 1 4
4152 1 4
4153 1 6
4154 1 6
4155 1 6
4156 2 6
4157 2 6
4158 1 6
4159 2 6
4160 2 6
4161 2 6
4162 1 6
4163 1 6
4164 2 6
4165 2 6
4166 1 6
4167 2 6
4168 2 6
4201 1 4
4202 1 4
4203 1 4
4204 1 4
4205 1 4
4206 1 4
4207 1 4
4208 1 4
4209 1 6
4210 2 6
4211 2 6
4212 1 6
4213 1 6
4214 1 6
4215 1 6
4216 1 6
4217 1 6
4218 2 6
4219 2 6
4220 2 6
4221 1 6
4222 1 6
4223 2 6
4224 2 6
4257 1 4
4258 1 4
4259 1 4
4260 1 4
4261 1 4
4262 1 4
4263 1 4
4264 1 4
4265 2 6
4266 1 6
4267 2 6
4268 1 6
4269 2 6
4270 2 6
4271 1 6
4272 1 6
4273 2 6
4274 2 6
4275 2 6
4276 2 6
4277 2 6
4278 2 6
4279 2 6
4280 1 6
4313 1 4
4314 1 4
4315 1 4
4316 1 4
4317 1 4
4318 1 4
4319 1 4
4320 1 4
4321 2 6
4322 2 6
4323 2 6
4324 1 6
4325 2 6
4326 1 6
4327 2 6
4328 1 6
4329 2 6
4330 1 6
4331 1 6
4332 2 6
4333 2 6
4334 1 6
4335 2 6
4336 2 6
4369 1 4
4370 1 4
4371 1 4
4372 1 4
4373 1 4
4374 1 4
4375 1 4
4376 1 4
4377 1 6
4378 1 6
4379 1 6
4380 2 6
4381 2 6
4382 2 6
4383 1 6
4384 1 6
4385 1 6
4386 2 6
4387 2 6
4388 1 6
4389 2 6
4390 2 6
4391 1 6
4392 2 6
4425 1 4
4426 1 4
4427 1 4
4428 1 4
4429 1 4
4430 1 4
4431 1 4
4432 1 4
4433 1 6
4434 1 6
4435 2 6
4436 1 6
4437 2 6
4438 2 6
4439 1 6
4440 2 6
4441 2 6
4442 1 6
4443 1 6
4444 1 6
4445 1 6
4446 1 6
4447 1 6
4448 1 6
4481 1 4
4482 1 4
4483 1 4
4484 1 4
4485 1 4
4486 1 4
4487 1 4
4488 1 4
4489 1 6
4490 2 6
4491 1 6
4492 2 6
4493 1 6
4494 1 6
4495 2 6
4496 1 6
4497 2 6
4498 1 6
4499 2 6
4500 2 6
4501 1 6
4502 2 6
4503 2 6
4504 1 6
4537 1 4
4538 1 4
4539 1 4
4540 1 4
4541 1 4
4542 1 4
4543 1 4
4544 1 4
4545 2 6
4546 2 6
4547 2 6
4548 1 6
4549 1 6
4550 2 6
4551 1 6
4552 1 6
4553 1 6
4554 2 6
4555 2 6
4556 2 6
4557 1 6
4558 1 6
4559 1 6
4560 1 6
4593 1 4
4594 1 4
4595 1 4
4596 1 4
4597 1 4
4598 1 4
4599 1 4
4600 1 4
4601 1 6
4602 2 6
4603 2 6
4604 2 6
4605 1 6
4606 1 6
4607 2 6
4608 1 6
4609 2 6
4610 1 6
4611 1 6
4612 2 6
4613 1 6
4614 2 6
4615 1 6
4616 1 6
4649 1 4
4650 1 4
4651 1 4
4652 1 4
4653 1 4
4654 1 4
4655 1 4
4656 1 4
4657 2 6
4658 2 6
4659 2 6
4660 2 6
4661 1 6
4662 2 6
4663 1 6
4664 2 6
4665 1 6
4666 1 6
4667 1 6
4668 1 6
4669 2 6
4670 2 6
4671 2 6
4672 2 6
4705 1 4
4706 1 4
4707 1 4
4708 1 4
4709 1 4
4710 1 4
4711 1 4
4712 1 4
4713 2 6
4714 2 6
4715 2 6
4716 1 6
4717 1 6
4718 1 6
4719 2 6
4720 1 6
4721 1 6
4722 2 6
4723 2 6
4724 2 6
4725 1 6
4726 2 6
4727 2 6
4728 2 6
4761 1 4
4762 2 4
4763 1 4
4764 1 4
4765 1 4
4766 1 4
4767 1 4
4768 1 4
4769 2 6
4770 2 6
4771 2 6
4772 1 6
4773 1 6
4774 1 6
4775 1 6
4776 2 6
4777 2 6
4778 2 6
4779 2 6
4780 2 6
4781 2 6
4782 1 6
4783 2 6
4784 1 6
4817 1 4
4818 1 4
4819 1 4
4820 1 4
4821 1 4
4822 1 4
4823 1 4
4824 1 4
4825 2 6
4826 1 6
4827 1 6
4828 2 6
4829 1 6
4830 1 6
4831 1 6
4832 1 6
4833 2 6
4834 2 6
4835 1 6
4836 1 6
4837 1 6
4838 1 6
4839 2 6
4840 2 6
4873 1 4
4874 1 4
4875 1 4
4876 1 4
4877 1 4
4878 1 4
4879 1 4
4880 1 4
4881 1 6
4882 2 6
4883 2 6
4884 1 6
4885 2 6
4886 1 6
4887 1 6
4888 1 6
4889 1 6
4890 1 6
4891 1 6
4892 1 6
4893 1 6
4894 1 6
4895 2 6
4896 1 6
4929 1 4
4930 1 4
4931 1 4
4932 1 4
4933 1 4
4934 1 4
4935 1 4
4936 1 4
4937 1 6
4938 2 6
4939 2 6
4940 1 6
4941 1 6
4942 1 6
4943 1 6
4944 2 6
4945 1 6
4946 1 6
4947 2 6
4948 2 6
4949 2 6
4950 2 6
4951 1 6
4952 1 6
4985 1 4
4986 1 4
4987 1 4
4988 1 4
4989 1 4
4990 1 4
4991 1 4
4992 1 4
4993 1 6
4994 2 6
4995 1 6
4996 1 6
4997 2 6
4998 2 6
4999 2 6
5000 1 6
5001 2 6
5002 2 6
5003 2 6
5004 2 6
5005 2 6
5006 1 6
5007 1 6
5008 1 6
5041 1 4
5042 1 4
5043 1 4
5044 1 4
5045 1 4
5046 1 4
5047 1 4
5048 1 4
5049 2 6
5050 1 6
5051 1 6
5052 1 6
5053 1 6
5054 1 6
5055 2 6
5056 2 6
5057 1 6
5058 2 6
5059 1 6
5060 2 6
5061 1 6
5062 1 6
5063 2 6
5064 2 6
5097 1 4
5098 1 4
5099 2 4
5100 1 4
5101 1 4
5102 1 4
5103 1 4
5104 1 4
5105 2 6
5106 2 6
5107 2 6
5108 1 6
5109 1 6
5110 1 6
5111 1 6
5112 2 6
5113 2 6
5114 2 6
5115 1 6
5116 2 6
5117 1 6
5118 1 6
5119 2 6
5120 1 6
5153 1 4
5154 1 4
5155 1 4
5156 1 4
5157 1 4
5158 1 4
5159 1 4
5160 1 4
5161 2 6
5162 2 6
5163 1 6
5164 1 6
5165 1 6
5166 2 6
5167 1 6
5168 1 6
5169 1 6
5170 2 6
5171 1 6
5172 2 6
5173 1 6
5174 1 6
5175 2 6
5176 2 6
5209 1 4
5210 1 4
5211 1 4
5212 1 4
5213 1 4
5214 1 4
5215 1 4
5216 1 4
5217 1 6
5218 2 6
5219 1 6
5220 1 6
5221 2 6
5222 1 6
5223 1 6
5224 2 6
5225 1 6
5226 2 6
5227 1 6
5228 1 6
5229 1 6
5230 2 6
5231 1 6
5232 2 6
5265 1 4
5266 1 4
5267 1 4
5268 1 4
5269 1 4
5270 1 4
5271 1 4
5272 1 4
5273 2 6
5274 1 6
5275 2 6
5276 1 6
5277 1 6
5278 2 6
5279 2 6
5280 2 6
5281 2 6
5282 1 6
5283 1 6
5284 2 6
5285 2 6
5286 2 6
5287 2 6
5288 1 6
5321 1 4
5322 1 4
5323 1 4
5324 1 4
5325 1 4
5326 1 4
5327 1 4
5328 1 4
5329 1 6
5330 1 6
5331 2 6
5332 2 6
5333 1 6
5334 2 6
5335 1 6
5336 2 6
5337 1 6
5338 1 6
5339 1 6
5340 1 6
5341 2 6
5342 2 6
5343 2 6
5344 2 6
ITEM: TIMESTEP
9
ITEM: NUMBER OF ATOMS
2304
ITEM: BOX BOUNDS pp pp pp
-2.5841700000000001e-01 3.3661583000000000e+01
-2.5841700000000001e-01 3.3661583000000000e+01
-2.5841700000000001e-01 5.0621583000000001e+01
ITEM: ATOMS id type c_coord
1 1 4
2 1 4
3 1 4
4 1 4
5 1 4
6 1 4
7 1 4
8 1 4
9 1 6
10 1 6
11 2 6
12 1 6
13 2 6
14 2 6
15 2 6
16 1 6
17 2 6
18 1 6
19 2 6
20 1 6
21 2 6
22 1 6
23 2 6
24 2 6
57 1 4
58 1 4
59 1 4
60 1 4
61 1 4
62 1 4
63 1 4
64 1 4
65 1 6
66 1 6
67 1 6
68 1 6
69 2 6
70 2 6
71 1 6
72 2 6
73 2 6
74 2 6
75 1 6
76 2 6
77 1 6
78 1 6
79 2 6
80 2 6
113 1 4
114 1 4
115 1 4
116 1 4
117 1 4
118 1 4
119 1 4
120 1 4
121 2 6
122 1 6
123 1 6
124 1 6
125 1 6
126 2 6
127 2 6
128 1 6
129 2 6
130 2 6
131 2 6
132 1 6
133 2 6
134 2 6
135 1 6
136 2 6
169 1 4
170 1 4
171 1 4
172 1 4
173 1 4
174 1 4
175 1 4
176 1 4
177 1 6
178 1 6
179 1 6
180 1 6
181 2 6
182 2 6
183 1 6
184 2 6
185 1 6
186 1 6
187 2 6
188 2 6
189 1 6
190 2 6
191 2 6
192 2 6
225 1 4
226 1 4
227 1 4
228 1 4
229 1 4
230 1 4
231 1 4
232 1 4
233 1 6
234 2 6
235 2 6
236 1 6
237 1 6
238 2 6
239 2 6
240 2 6
241 2 6
242 2 6
243 2 6
244 1 6
245 1 6
246 2 6
247 2 6
248 2 6
281 1 4
282 1 4
283 1 4
284 1 4
285 1 4
286 1 4
287 1 4
288 1 4
289 1 6
290 1 6
291 1 6
292 2 6
293 2 6
294 2 6
295 2 6
296 1 6
297 1 6
298 1 6
299 1 6
300 1 6
301 2 6
302 2 6
303 1 6
304 1 6
337 1 4
338 1 4
339 1 4
340 1 4
341 1 4
342 1 4
343 1 4
344 1 4
345 2 6
346 1 6
347 2 6
348 2 6
349 2 6
350 1 6
351 2 6
352 1 6
353 1 6
354 1 6
355 2 6
356 1 6
357 1 6
358 1 6
359 1 6
360 2 6
393 1 4
394 1 4
395 1 4
396 1 4
397 1 4
398 1 4
399 1 4
400 1 4
401 1 6
402 1 6
403 1 6
404 2 6
405 1 6
406 1 6
407 1 6
408 1 6
409 2 6
410 1 6
411 2 6
412 1 6
413 1 6
414 2 6
415 2 6
416 1 6
449 1 4
450 1 4
451 1 4
452 1 4
453 1 4
454 1 4
455 1 4
456 1 4
457 1 6
458 1 6
459 1 6
460 2 6
461 2 6
462 1 6
463 2 6
464 2 6
465 2 6
466 2 6
467 1 6
468 1 6
469 2 6
470 2 6
471 1 6
472 2 6
505 1 4
506 1 4
507 1 4
508 1 4
509 1 4
510 1 4
511 1 4
512 1 4
513 2 6
514 2 6
515 1 6
516 2 6
517 1 6
518 1 6
519 1 6
520 2 6
521 1 6
522 2 6
523 1 6
524 1 6
525 2 6
526 2 6
527 2 6
528 2 6
561 1 4
562 1 4
563 1 4
564 1 4
565 1 4
566 1 4
567 1 4
568 1 4
569 2 6
570 2 6
571 2 6
572 2 6
573 1 6
574 1 6
575 2 6
576 1 6
577 1 6
578 1 6
579 2 6
580 1 6
581 2 6
582 2 6
583 1 6
584 2 6
617 1 4
618 1 4
619 1 4
620 1 4
621 1 4
622 1 4
623 1 4
624 1 4
625 1 6
626 2 6
627 1 6
628 2 6
629 1 6
630 2 6
631 1 6
632 1 6
633 1 6
634 1 6
635 2 6
636 2 6
637 2 6
638 2 6
639 1 6
640 2 6
673 1 4
674 1 4
675 1 4
676 1 4
677 1 4
678 1 4
679 1 4
680 1 4
681 2 6
682 2 6
683 2 6
684 2 6
685 1 6
686 1 6
687 1 6
688 1 6
689 1 6
690 2 6
691 1 6
692 1 6
693 2 6
694 1 6
695 1 6
696 2 6
729 1 4
730 1 4
731 1 4
732 1 4
733 1 4
734 1 4
735 1 4
736 1 4
737 2 6
738 1 6
739 2 6
740 2 6
741 2 6
742 1 6
743 1 6
744 2 6
745 1 6
746 2 6
747 2 6
748 1 6
749 2 6
750 2 6
751 1 6
752 1 6
785 1 4
786 1 4
787 1 4
788 1 4
789 1 4
790 1 4
791 1 4
792 1 4
793 1 6
794 1 6
795 1 6
796 1 6
797 2 6
798 2 6
799 2 6
800 2 6
801 2 6
802 1 6
803 2 6
804 1 6
805 1 6
806 1 6
807 1 6
808 2 6
841 1 4
842 1 4
843 1 4
844 1 4
845 1 4
846 1 4
847 1 4
848 1 4
849 2 6
850 1 6
851 2 6
852 1 6
853 2 6
854 2 6
855 2 6
856 2 6
857 2 6
858 1 6
859 1 6
860 1 6
861 1 6
862 1 6
863 1 6
864 2 6
897 1 4
898 1 4
899 1 4
900 1 4
901 1 4
902 1 4
903 1 4
904 1 4
905 1 6
906 2 6
907 2 6
908 1 6
909 2 6
910 2 6
911 2 6
912 2 6
913 2 6
914 2 6
915 1 6
916 1 6
917 2 6
918 2 6
919 2 6
920 2 6
953 1 4
954 1 4
955 1 4
956 1 4
957 1 4
958 1 4
959 1 4
960 1 4
961 2 6
962 2 6
963 1 6
964 2 6
965 1 6
966 1 6
967 2 6
968 2 6
969 1 6
970 2 6
971 1 6
972 1 6
973 2 6
974 2 6
975 1 6
976 2 6
1009 1 4
1010 1 4
1011 1 4
1012 1 4
1013 1 4
1014 1 4
1015 1 4
1016 1 4
1017 1 6
1018 2 6
1019 2 6
1020 1 6
1021 2 6
1022 1 6
1023 2 6
1024 2 6
1025 1 6
1026 1 6
1027 2 6
1028 2 6
1029 2 6
1030 2 6
1031 1 6
1032 1 6
1065 1 4
1066 1 4
1067 1 4
1068 1 4
1069 1 4
1070 1 4
1071 1 4
1072 1 4
1073 1 6
1074 1 6
1075 1 6
1076 2 6
1077 2 6
1078 1 6
1079 1 6
1080 2 6
1081 1 6
1082 2 6
1083 2 6
1084 1 6
1085 2 6
1086 2 6
1087 2 6
1088 2 6
1121 1 4
1122 1 4
1123 1 4
1124 1 4
1125 1 4
1126 1 4
1127 1 4
1128 1 4
1129 1 6
1130 1 6
1131 1 6
1132 2 6
1133 1 6
1134 1 6
1135 1 6
1136 2 6
1137 1 6
1138 2 6
1139 1 6
1140 2 6
1141 2 6
1142 1 6
1143 1 6
1144 2 6
1177 1 4
1178 1 4
1179 1 4
1180 1 4
1181 1 4
1182 1 4
1183 1 4
1184 1 4
1185 2 6
1186 2 6
1187 1 6
1188 1 6
1189 1 6
1190 2 6
1191 1 6
1192 2 6
1193 1 6
1194 2 6
1195 2 6
1196 1 6
1197 2 6
1198 2 6
1199 2 6
1200 1 6
1233 1 4
1234 1 4
1235 1 4
1236 1 4
1237 1 4
1238 1 4
1239 1 4
1240 1 4
1241 2 6
1242 1 6
1243 1 6
1244 2 6
1245 1 6
1246 2 6
1247 1 6
1248 1 6
1249 2 6
1250 1 6
1251 1 6
1252 2 6
1253 2 6
1254 1 6
1255 1 6
1256 2 6
1289 1 4
1290 1 4
1291 1 4
1292 1 4
1293 1 4
1294 1 4
1295 1 4
1296 1 4
1297 2 6
1298 1 6
1299 1 6
1300 1 6
1301 1 6
1302 2 6
1303 2 6
1304 2 6
1305 1 6
1306 2 6
1307 2 6
1308 2 6
1309 1 6
1310 1 6
1311 2 6
1312 2 6
1345 1 4
1346 1 4
1347 1 4
1348 1 4
1349 1 4
1350 1 4
1351 1 4
1352 1 4
1353 1 6
1354 2 6
1355 2 6
1356 1 6
1357 2 6
1358 1 6
1359 1 6
1360 2 6
1361 2 6
1362 1 6
1363 1 6
1364 2 6
1365 2 6
1366 1 6
1367 2 6
1368 1 6
1401 1 4
1402 1 4
1403 1 4
1404 1 4
1405 1 4
1406 1 4
1407 1 4
1408 1 4
1409 2 6
1410 1 6
1411 2 6
1412 2 6
1413 1 6
1414 1 6
1415 1 6
1416 1 6
1417 2 6
1418 2 6
1419 1 6
1420 1 6
1421 1 6
1422 1 6
1423 1 6
1424 1 6
1457 1 4
1458 1 4
1459 1 4
1460 1 4
1461 1 4
1462 1 4
1463 1 4
1464 1 4
1465 2 6
1466 2 6
1467 2 6
1468 2 6
1469 1 6
1470 2 6
1471 1 6
1472 1 6
1473 1 6
1474 1 6
1475 1 6
1476 2 6
1477 1 6
1478 1 6
1479 2 6
1480 2 6
1513 1 4
1514 1 4
1515 1 4
1516 1 4
1517 1 4
1518 1 4
1519 1 4
1520 1 4
1521 1 6
1522 1 6
1523 2 6
1524 1 6
1525 1 6
1526 1 6
1527 2 6
1528 2 6
1529 2 6
1530 1 6
1531 1 6
1532 2 6
1533 1 6
1534 1 6
1535 2 6
1536 1 6
1569 1 4
1570 1 4
1571 1 4
1572 1 4
1573 1 4
1574 1 4
1575 1 4
1576 1 4
1577 2 6
1578 2 6
1579 2 6
1580 2 6
1581 2 6
1582 1 6
1583 2 6
1584 2 6
1585 2 6
1586 2 6
1587 1 6
1588 1 6
1589 2 6
1590 2 6
1591 2 6
1592 2 6
1625 1 4
1626 1 4
1627 1 4
1628 1 4
1629 1 4
1630 1 4
1631 1 4
1632 1 4
1633 1 6
1634 2 6
1635 1 6
1636 1 6
1637 2 6
1638 2 6
1639 1 6
1640 1 6
1641 1 6
1642 1 6
1643 2 6
1644 1 6
1645 2 6
1646 1 6
1647 2 6
1648 1 6
1681 1 4
1682 1 4
1683 1 4
1684 1 4
1685 1 4
1686 1 4
1687 1 4
1688 1 4
1689 2 6
1690 2 6
1691 2 6
1692 1 6
1693 2 6
1694 1 6
1695 1 6
1696 1 6
1697 1 6
1698 2 6
1699 2 6
1700 1 6
1701 2 6
1702 1 6
1703 1 6
1704 2 6
1737 1 4
1738 1 4
1739 1 4
1740 1 4
1741 1 4
1742 1 4
1743 1 4
1744 1 4
1745 1 6
1746 2 6
1747 2 6
1748 1 6
1749 2 6
1750 1 6
1751 2 6
1752 2 6
1753 2 6
1754 2 6
1755 1 6
1756 2 6
1757 1 6
1758 2 6
1759 2 6
1760 2 6
1793 1 4
1794 1 4
1795 1 4
1796 1 4
1797 1 4
1798 1 4
1799 1 4
1800 1 4
1801 1 6
1802 1 6
1803 1 6
1804 1 6
1805 2 6
1806 1 6
1807 2 6
1808 2 6
1809 2 6
1810 1 6
1811 1 6
1812 1 6
1813 1 6
1814 1 6
1815 1 6
1816 2 6
1849 1 4
1850 1 4
1851 1 4
1852 1 4
1853 1 4
1854 1 4
1855 1 4
1856 1 4
1857 2 6
1858 1 6
1859 1 6
1860 2 6
1861 1 6
1862 2 6
1863 2 6
1864 1 6
1865 1 6
1866 2 6
1867 2 6
1868 2 6
1869 1 6
1870 2 6
1871 2 6
1872 1 6
1905 1 4
1906 1 4
1907 1 4
1908 1 4
1909 1 4
1910 1 4
1911 1 4
1912 1 4
1913 1 6
1914 2 6
1915 2 6
1916 1 6
1917 1 6
1918 1 6
1919 2 6
1920 2 6
1921 2 6
1922 1 6
1923 1 6
1924 1 6
1925 2 6
1926 1 6
1927 1 6
1928 2 6
1961 1 4
1962 1 4
1963 1 4
1964 1 4
1965 1 4
1966 1 4
1967 1 4
1968 1 4
1969 1 6
1970 2 6
1971 1 6
1972 1 6
1973 2 6
1974 1 6
1975 1 6
1976 1 6
1977 1 6
1978 1 6
1979 1 6
1980 1 6
1981 1 6
1982 2 6
1983 1 6
1984 1 6
2017 1 4
2018 1 4
2019 1 4
2020 1 4
2021 1 4
2022 1 4
2023 1 4
2024 1 4
2025 1 6
2026 2 6
2027 2 6
2028 1 6
2029 2 6
2030 2 6
2031 1 6
2032 1 6
2033 1 6
2034 2 6
2035 2 6
2036 2 6
2037 2 6
2038 2 6
2039 2 6
2040 2 6
2073 1 4
2074 1 4
2075 1 4
2076 1 4
2077 1 4
2078 1 4
2079 1 4
2080 1 4
2081 2 6
2082 2 6
2083 2 6
2084 1 6
2085 1 6
2086 2 6
2087 1 6
2088 1 6
2089 1 6
2090 2 6
2091 1 6
2092 2 6
2093 1 6
2094 1 6
2095 1 6
2096 1 6
2129 1 4
2130 1 4
2131 1 4
2132 1 4
2133 1 4
2134 1 4
2135 1 4
2136 1 4
2137 1 6
2138 2 6
2139 2 6
2140 1 6
2141 1 6
2142 2 6
2143 2 6
2144 2 6
2145 1 6
2146 2 6
2147 2 6
2148 1 6
2149 1 6
2150 2 6
2151 1 6
2152 2 6
2185 1 4
2186 1 4
2187 1 4
2188 1 4
2189 1 4
2190 1 4
2191 1 4
2192 1 4
2193 1 6
2194 1 6
2195 1 6
2196 1 6
2197 1 6
2198 2 6
2199 2 6
2200 1 6
2201 1 6
2202 1 6
2203 1 6
2204 1 6
2205 2 6
2206 2 6
2207 2 6
2208 2 6
2241 1 4
2242 1 4
2243 1 4
2244 1 4
2245 1 4
2246 1 4
2247 1 4
2248 1 4
2249 2 6
2250 2 6
2251 2 6
2252 2 6
2253 1 6
2254 1 6
2255 1 6
2256 2 6
2257 1 6
2258 2 6
2259 1 6
2260 2 6
2261 2 6
2262 2 6
2263 1 6
2264 2 6
2297 1 4
2298 1 4
2299 1 4
2300 1 4
2301 1 4
2302 1 4
2303 1 4
2304 1 4
2305 1 6
2306 1 6
2307 2 6
2308 1 6
2309 2 6
2310 1 6
2311 1 6
2312 2 6
2313 2 6
2314 1 6
2315 1 6
2316 2 6
2317 2 6
2318 1 6
2319 1 6
2320 2 6
2353 1 4
2354 1 4
2355 1 4
2356 1 4
2357 1 4
2358 1 4
2359 1 4
2360 1 4
2361 1 6
2362 1 6
2363 2 6
2364 1 6
2365 2 6
2366 1 6
2367 2 6
2368 2 6
2369 2 6
2370 1 6
2371 2 6
2372 2 6
2373 1 6
2374 1 6
2375 2 6
2376 2 6
2409 1 4
2410 1 4
2411 1 4
2412 1 4
2413 1 4
2414 1 4
2415 1 4
2416 1 4
2417 2 6
2418 1 6
2419 2 6
2420 2 6
2421 1 6
2422 2 6
2423 1 6
2424 2 6
2425 1 6
2426 2 6
2427 2 6
2428 1 6
2429 2 6
2430 2 6
2431 1 6
2432 1 6
2465 1 4
2466 1 4
2467 1 4
2468 1 4
2469 1 4
2470 1 4
2471 1 4
2472 1 4
2473 2 6
2474 2 6
2475 1 6
2476 1 6
2477 1 6
2478 2 6
2479 1 6
2480 1 6
2481 1 6
2482 1 6
2483 1 6
2484 1 6
2485 1 6
2486 2 6
2487 1 6
2488 2 6
2521 1 4
2522 1 4
2523 1 4
2524 1 4
2525 1 4
2526 1 4
2527 1 4
2528 1 4
2529 2 6
2530 1 6
2531 1 6
2532 2 6
2533 2 6
2534 2 6
2535 1 6
2536 1 6
2537 1 6
2538 1 6
2539 1 6
2540 1 6
2541 2 6
2542 1 6
2543 1 6
2544 1 6
2577 1 4
2578 1 4
2579 1 4
2580 1 4
2581 1 4
2582 1 4
2583 1 4
2584 1 4
2585 1 6
2586 1 6
2587 1 6
2588 1 6
2589 2 6
2590 2 6
2591 2 6
2592 2 6
2593 1 6
2594 2 6
2595 2 6
2596 2 6
2597 2 6
2598 2 6
2599 2 6
2600 1 6
2633 1 4
2634 1 4
2635 1 4
2636 1 4
2637 1 4
2638 1 4
2639 1 4
2640 1 4
2641 1 6
2642 2 6
2643 1 6
2644 2 6
2645 2 6
2646 1 6
2647 1 6
2648 2 6
2649 2 6
2650 2 6
2651 2 6
2652 1 6
2653 2 6
2654 2 6
2655 2 6
2656 2 6
2689 1 4
2690 1 4
2691 1 4
2692 1 4
2693 1 4
2694 1 4
2695 1 4
2696 1 4
2697 2 6
2698 1 6
2699 2 6
2700 2 6
2701 1 6
2702 1 6
2703 1 6
2704 2 6
2705 2 6
2706 2 6
2707 2 6
2708 2 6
2709 1 6
2710 2 6
2711 2 6
2712 1 6
2745 1 4
2746 1 4
2747 1 4
2748 1 4
2749 1 4
2750 1 4
2751 1 4
2752 1 4
2753 2 6
2754 2 6
2755 2 6
2756 1 6
2757 1 6
2758 2 6
2759 2 6
2760 1 6
2761 1 6
2762 2 6
2763 1 6
2764 1 6
2765 1 6
2766 2 6
2767 1 6
2768 1 6
2801 1 4
2802 1 4
2803 1 4
2804 1 4
2805 1 4
2806 1 4
2807 1 4
2808 1 4
2809 2 6
2810 2 6
2811 2 6
2812 1 6
2813 2 6
2814 1 6
2815 1 6
2816 2 6
2817 1 6
2818 2 6
2819 1 6
2820 2 6
2821 1 6
2822 1 6
2823 2 6
2824 2 6
2857 1 4
2858 1 4
2859 1 4
2860 1 4
2861 1 4
2862 1 4
2863 1 4
2864 1 4
2865 2 6
2866 1 6
2867 2 6
2868 1 6
2869 1 6
2870 2 6
2871 1 6
2872 1 6
2873 1 6
2874 1 6
2875 2 6
2876 2 6
2877 1 6
2878 2 6
2879 1 6
2880 2 6
2913 1 4
2914 1 4
2915 1 4
2916 1 4
2917 1 4
2918 1 4
2919 1 4
2920 1 4
2921 2 6
2922 1 6
2923 1 6
2924 2 6
2925 2 6
2926 1 6
2927 2 6
2928 2 6
2929 1 6
2930 1 6
2931 2 6
2932 1 6
2933 2 6
2934 2 6
2935 2 6
2936 1 6
2969 1 4
2970 1 4
2971 1 4
2972 1 4
2973 1 4
2974 1 4
2975 1 4
2976 1 4
2977 2 6
2978 2 6
2979 2 6
2980 2 6
2981 1 6
2982 1 6
2983 1 6
2984 1 6
2985 2 6
2986 2 6
2987 1 6
2988 2 6
2989 1 6
2990 2 6
2991 1 6
2992 2 6
3025 1 4
3026 1 4
3027 1 4
3028 1 4
3029 1 4
3030 1 4
3031 1 4
3032 1 4
3033 2 6
3034 1 6
3035 2 6
3036 1 6
3037 1 6
3038 1 6
3039 2 6
3040 2 6
3041 1 6
3042 2 6
3043 2 6
3044 1 6
3045 1 6
3046 2 6
3047 2 6
3048 2 6
3081 1 4
3082 1 4
3083 1 4
3084 1 4
3085 1 4
3086 1 4
3087 1 4
3088 1 4
3089 1 6
3090 1 6
3091 2 6
3092 1 6
3093 2 6
3094 2 6
3095 2 6
3096 2 6
3097 1 6
3098 2 6
3099 2 6
3100 2 6
3101 1 6
3102 1 6
3103 1 6
3104 2 6
3137 1 4
3138 1 4
3139 1 4
3140 1 4
3141 1 4
3142 1 4
3143 1 4
3144 1 4
3145 1 6
3146 1 6
3147 2 6
3148 1 6
3149 2 6
3150 2 6
3151 2 6
3152 2 6
3153 2 6
3154 2 6
3155 1 6
3156 2 6
3157 2 6
3158 2 6
3159 2 6
3160 2 6
3193 1 4
3194 1 4
3195 1 4
3196 1 4
3197 1 4
3198 1 4
3199 1 4
3200 1 4
3201 2 6
3202 2 6
3203 2 6
3204 2 6
3205 1 6
3206 1 6
3207 2 6
3208 2 6
3209 2 6
3210 2 6
3211 1 6
3212 2 6
3213 2 6
3214 1 6
3215 2 6
3216 1 6
3249 1 4
3250 1 4
3251 1 4
3252 1 4
3253 1 4
3254 1 4
3255 1 4
3256 1 4
3257 1 6
3258 1 6
3259 2 6
3260 1 6
3261 1 6
3262 1 6
3263 1 6
3264 2 6
3265 2 6
3266 1 6
3267 1 6
3268 1 6
3269 2 6
3270 1 6
3271 1 6
3272 2 6
3305 1 4
3306 1 4
3307 1 4
3308 1 4
3309 1 4
3310 1 4
3311 1 4
3312 1 4
3313 2 6
3314 1 6
3315 2 6
3316 1 6
3317 1 6
3318 1 6
3319 2 6
3320 2 6
3321 2 6
3322 1 6
3323 1 6
3324 2 6
3325 2 6
3326 2 6
3327 1 6
3328 2 6
3361 1 4
3362 1 4
3363 1 4
3364 1 4
3365 1 4
3366 1 4
3367 1 4
3368 1 4
3369 2 6
3370 2 6
3371 2 6
3372 1 6
3373 2 6
3374 2 6
3375 2 6
3376 2 6
3377 1 6
3378 1 6
3379 1 6
3380 1 6
3381 1 6
3382 2 6
3383 2 6
3384 1 6
3417 1 4
3418 2 4
3419 1 4
3420 1 4
3421 1 4
3422 1 4
3423 1 4
3424 1 4
3425 1 6
3426 1 6
3427 2 6
3428 2 6
3429 2 6
3430 1 6
3431 2 6
3432 2 6
3433 1 6
3434 1 6
3435 2 6
3436 2 6
3437 1 6
3438 1 6
3439 1 6
3440 1 6
3473 1 4
3474 1 4
3475 1 4
3476 1 4
3477 1 4
3478 1 4
3479 1 4
3480 1 4
3481 2 6
3482 1 6
3483 1 6
3484 2 6
3485 2 6
3486 1 6
3487 2 6
3488 1 6
3489 1 6
3490 1 6
3491 2 6
3492 1 6
3493 1 6
3494 2 6
3495 1 6
3496 1 6
3529 1 4
3530 1 4
3531 1 4
3532 1 4
3533 1 4
3534 1 4
3535 1 4
3536 1 4
3537 2 6
3538 2 6
3539 2 6
3540 1 6
3541 1 6
3542 1 6
3543 1 6
3544 1 6
3545 1 6
3546 2 6
3547 2 6
3548 2 6
3549 1 6
3550 1 6
3551 1 6
3552 1 6
3585 1 4
3586 1 4
3587 1 4
3588 1 4
3589 1 4
3590 1 4
3591 1 4
3592 1 4
3593 2 6
3594 2 6
3595 1 6
3596 1 6
3597 1 6
3598 2 6
3599 1 6
3600 1 6
3601 2 6
3602 1 6
3603 2 6
3604 1 6
3605 2 6
3606 1 6
3607 1 6
3608 2 6
3641 1 4
3642 1 4
3643 1 4
3644 1 4
3645 1 4
3646 1 4
3647 1 4
3648 1 4
3649 2 6
3650 1 6
3651 1 6
3652 1 6
3653 2 6
3654 1 6
3655 1 6
3656 1 6
3657 2 6
3658 1 6
3659 1 6
3660 1 6
3661 2 6
3662 1 6
3663 1 6
3664 1 6
3697 1 4
3698 1 4
3699 1 4
3700 1 4
3701 1 4
3702 1 4
3703 1 4
3704 1 4
3705 2 6
3706 2 6
3707 1 6
3708 2 6
3709 2 6
3710 2 6
3711 2 6
3712 2 6
3713 1 6
3714 2 6
3715 2 6
3716 1 6
3717 1 6
3718 1 6
3719 1 6
3720 2 6
3753 1 4
3754 1 4
3755 1 4
3756 1 4
3757 1 4
3758 1 4
3759 1 4
3760 1 4
3761 1 6
3762 1 6
3763 2 6
3764 2 6
3765 2 6
3766 1 6
3767 2 6
3768 1 6
3769 2 6
3770 1 6
3771 1 6
3772 1 6
3773 2 6
3774 2 6
3775 1 6
3776 2 6
3809 1 4
3810 1 4
3811 1 4
3812 1 4
3813 1 4
3814 1 4
3815 1 4
3816 1 4
3817 1 6
3818 2 6
3819 2 6
3820 1 6
3821 1 6
3822 2 6
3823 2 6
3824 2 6
3825 2 6
3826 1 6
3827 1 6
3828 2 6
3829 1 6
3830 1 6
3831 2 6
3832 1 6
3865 1 4
3866 1 4
3867 1 4
3868 1 4
3869 1 4
3870 1 4
3871 1 4
3872 1 4
3873 2 6
3874 1 6
3875 1 6
3876 1 6
3877 2 6
3878 1 6
3879 1 6
3880 1 6
3881 2 6
3882 2 6
3883 1 6
3884 1 6
3885 2 6
3886 2 6
3887 2 6
3888 2 6
3921 1 4
3922 1 4
3923 1 4
3924 1 4
3925 1 4
3926 1 4
3927 1 4
3928 1 4
3929 2 6
3930 1 6
3931 1 6
3932 1 6
3933 1 6
3934 2 6
3935 2 6
3936 1 6
3937 1 6
3938 1 6
3939 1 6
3940 1 6
3941 2 6
3942 1 6
3943 2 6
3944 2 6
3977 1 4
3978 1 4
3979 1 4
3980 1 4
3981 1 4
3982 1 4
3983 1 4
3984 1 4
3985 2 6
3986 1 6
3987 2 6
3988 2 6
3989 2 6
3990 1 6
3991 1 6
3992 2 6
3993 1 6
3994 1 6
3995 1 6
3996 2 6
3997 2 6
3998 1 6
3999 2 6
4000 1 6
4033 1 4
4034 1 4
4035 1 4
4036 1 4
4037 1 4
4038 1 4
4039 1 4
4040 1 4
4041 1 6
4042 2 6
4043 2 6
4044 1 6
4045 1 6
4046 2 6
4047 2 6
4048 1 6
4049 2 6
4050 1 6
4051 2 6
4052 2 6
4053 1 6
4054 2 6
4055 2 6
4056 1 6
4089 1 4
4090 1 4
4091 1 4
4092 1 4
4093 1 4
4094 1 4
4095 1 4
4096 1 4
4097 1 6
4098 1 6
4099 1 6
4100 1 6
4101 2 6
4102 2 6
4103 2 6
4104 1 6
4105 1 6
4106 1 6
4107 1 6
4108 1 6
4109 1 6
4110 1 6
4111 1 6
4112 1 6
4145 1 4
4146 1 4
4147 1 4
4148 1 4
4149 1 4
4150 1 4
4151 1 4
4152 1 4
4153 1 6
4154 1 6
4155 1 6
4156 2 6
4157 2 6
4158 1 6
4159 2 6
4160 2 6
4161 2 6
4162 1 6
4163 1 6
4164 2 6
4165 2 6
4166 1 6
4167 2 6
4168 2 6
4201 1 4
4202 1 4
4203 1 4
4204 1 4
4205 1 4
4206 1 4
4207 1 4
4208 1 4
4209 1 6
4210 2 6
4211 2 6
4212 1 6
4213 1 6
4214 1 6
4215 1 6
4216 1 6
4217 1 6
4218 2 6
4219 2 6
4220 2 6
4221 1 6
4222 1 6
4223 2 6
4224 2 6
4257 1 4
4258 1 4
4259 1 4
4260 1 4
4261 1 4
4262 1 4
4263 1 4
4264 1 4
4265 2 6
4266 1 6
4267 2 6
4268 1 6
4269 2 6
4270 2 6
4271 1 6
4272 1 6
4273 2 6
4274 2 6
4275 2 6
4276 2 6
4277 2 6
4278 2 6
4279 2 6
4280 1 6
4313 1 4
4314 1 4
4315 1 4
4316 1 4
4317 1 4
4318 1 4
4319 1 4
4320 1 4
4321 2 6
4322 2 6
4323 2 6
4324 1 6
4325 2 6
4326 1 6
4327 2 6
4328 1 6
4329 2 6
4330 1 6
4331 1 6
4332 2 6
4333 2 6
4334 1 6
4335 2 6
4336 2 6
4369 1 4
4370 1 4
4371 1 4
4372 1 4
4373 1 4
4374 1 4
4375 1 4
4376 1 4
4377 1 6
4378 1 6
4379 1 6
4380 2 6
4381 2 6
4382 2 6
4383 1 6
4384 1 6
4385 1 6
4386 2 6
4387 2 6
4388 1 6
4389 2 6
4390 2 6
4391 1 6
4392 2 6
4425 1 4
4426 1 4
4427 1 4
4428 1 4
4429 1 4
4430 1 4
4431 1 4
4432 1 4
4433 1 6
4434 1 6
4435 2 6
4436 1 6
4437 2 6
4438 2 6
4439 1 6
4440 2 6
4441 2 6
4442 1 6
4443 1 6
4444 1 6
4445 1 6
4446 1 6
4447 1 6
4448 1 6
4481 1 4
4482 1 4
4483 1 4
4484 1 4
4485 1 4
4486 1 4
4487 1 4
4488 1 4
4489 1 6
4490 2 6
4491 1 6
4492 2 6
4493 1 6
4494 1 6
4495 2 6
4496 1 6
4497 2 6
4498 1 6
4499 2 6
4500 2 6
4501 1 6
4502 2 6
4503 2 6
4504 1 6
4537 1 4
4538 1 4
4539 1 4
4540 1 4
4541 1 4
4542 1 4
4543 1 4
4544 1 4
4545 2 6
4546 2 6
4547 2 6
4548 1 6
4549 1 6
4550 2 6
4551 1 6
4552 1 6
4553 1 6
4554 2 6
4555 2 6
4556 2 6
4557 1 6
4558 1 6
4559 1 6
4560 1 6
4593 1 4
4594 1 4
4595 1 4
4596 1 4
4597 1 4
4598 1 4
4599 1 4
4600 1 4
4601 1 6
4602 2 6
4603 2 6
4604 2 6
4605 1 6
4606 1 6
4607 2 6
4608 1 6
4609 2 6
4610 1 6
4611 1 6
4612 2 6
4613 1 6
4614 2 6
4615 1 6
4616 1 6
4649 1 4
4650 1 4
4651 1 4
4652 1 4
4653 1 4
4654 1 4
4655 1 4
4656 1 4
4657 2 6
4658 2 6
4659 2 6
4660 2 6
4661 1 6
4662 2 6
4663 1 6
4664 2 6
4665 1 6
4666 1 6
4667 1 6
4668 1 6
4669 2 6
4670 2 6
4671 2 6
4672 2 6
4705 1 4
4706 1 4
4707 1 4
4708 1 4
4709 1 4
4710 1 4
4711 1 4
4712 1 4
4713 2 6
4714 2 6
4715 2 6
4716 1 6
4717 1 6
4718 1 6
4719 2 6
4720 1 6
4721 1 6
4722 2 6
4723 2 6
4724 2 6
4725 1 6
4726 2 6
4727 2 6
4728 2 6
4761 1 4
4762 2 4
4763 1 4
4764 1 4
4765 1 4
4766 1 4
4767 1 4
4768 1 4
4769 2 6
4770 2 6
4771 2 6
4772 1 6
4773 1 6
4774 1 6
4775 1 6
4776 2 6
4777 2 6
4778 2 6
4779 2 6
4780 2 6
4781 2 6
4782 1 6
4783 2 6
4784 1 6
4817 1 4
4818 1 4
4819 1 4
4820 1 4
4821 1 4
4822 1 4
4823 1 4
4824 1 4
4825 2 6
4826 1 6
4827 1 6
4828 2 6
4829 1 6
4830 1 6
4831 1 6
4832 1 6
4833 2 6
4834 2 6
4835 1 6
4836 1 6
4837 1 6
4838 1 6
4839 2 6
4840 2 6
4873 1 4
4874 1 4
4875 1 4
4876 1 4
4877 1 4
4878 1 4
4879 1 4
4880 1 4
4881 1 6
4882 2 6
4883 2 6
4884 1 6
4885 2 6
4886 1 6
4887 1 6
4888 1 6
4889 1 6
4890 1 6
4891 1 6
4892 1 6
4893 1 6
4894 1 6
4895 2 6
4896 1 6
4929 1 4
4930 1 4
4931 1 4
4932 1 4
4933 1 4
4934 1 4
4935 1 4
4936 1 4
4937 1 6
4938 2 6
4939 2 6
4940 1 6
4941 1 6
4942 1 6
4943 1 6
4944 2 6
4945 1 6
4946 1 6
4947 2 6
4948 2 6
4949 2 6
4950 2 6
4951 1 6
4952 1 6
4985 1 4
4986 1 4
4987 1 4
4988 1 4
4989 1 4
4990 1 4
4991 1 4
4992 1 4
4993 1 6
4994 2 6
4995 1 6
4996 1 6
4997 2 6
4998 2 6
4999 2 6
5000 1 6
5001 2 6
5002 2 6
5003 2 6
5004 2 6
5005 2 6
5006 1 6
5007 1 6
5008 1 6
5041 1 4
5042 1 4
5043 1 4
5044 1 4
5045 1 4
5046 1 4
5047 1 4
5048 1 4
5049 2 6
5050 1 6
5051 1 6
5052 1 6
5053 1 6
5054 1 6
5055 2 6
5056 2 6
5057 1 6
5058 2 6
5059 1 6
5060 2 6
5061 1 6
5062 1 6
5063 2 6
5064 2 6
5097 1 4
5098 1 4
5099 2 4
5100 1 4
5101 1 4
5102 1 4
5103 1 4
5104 1 4
5105 2 6
5106 2 6
5107 2 6
5108 1 6
5109 1 6
5110 1 6
5111 1 6
5112 2 6
5113 2 6
5114 2 6
5115 1 6
5116 2 6
5117 1 6
5118 1 6
5119 2 6
5120 1 6
5153 1 4
5154 1 4
5155 1 4
5156 1 4
5157 1 4
5158 1 4
5159 1 4
5160 1 4
5161 2 6
5162 2 6
5163 1 6
5164 1 6
5165 1 6
5166 2 6
5167 1 6
5168 1 6
5169 1 6
5170 2 6
5171 1 6
5172 2 6
5173 1 6
5174 1 6
5175 2 6
5176 2 6
5209 1 4
5210 1 4
5211 1 4
5212 1 4
5213 1 4
5214 1 4
5215 1 4
5216 1 4
5217 1 6
5218 2 6
5219 1 6
5220 1 6
5221 2 6
5222 1 6
5223 1 6
5224 2 6
5225 1 6
5226 2 6
5227 1 6
5228 1 6
5229 1 6
5230 2 6
5231 1 6
5232 2 6
5265 1 4
5266 1 4
5267 1 4
5268 1 4
5269 1 4
5270 1 4
5271 1 4
5272 1 4
5273 2 6
5274 1 6
5275 2 6
5276 1 6
5277 1 6
5278 2 6
5279 2 6
5280 2 6
5281 2 6
5282 1 6
5283 1 6
5284 2 6
5285 2 6
5286 2 6
5287 2 6
5288 1 6
5321 1 4
5322 1 4
5323 1 4
5324 1 4
5325 1 4
5326 1 4
5327 1 4
5328 1 4
5329 1 6
5330 1 6
5331 2 6
5332 2 6
5333 1 6
5334 2 6
5335 1 6
5336 2 6
5337 1 6
5338 1 6
5339 1 6
5340 1 6
5341 2 6
5342 2 6
5343 2 6
5344 2 6
ITEM: TIMESTEP
10
ITEM: NUMBER OF ATOMS
2304
ITEM: BOX BOUNDS pp pp pp
-2.5841700000000001e-01 3.3661583000000000e+01
-2.5841700000000001e-01 3.3661583000000000e+01
-2.5841700000000001e-01 5.0621583000000001e+01
ITEM: ATOMS id type c_coord
1 1 4
2 1 4
3 1 4
4 1 4
5 1 4
6 1 4
7 1 4
8 1 4
9 1 6
10 1 6
11 2 6
12 1 6
13 2 6
14 2 6
15 2 6
16 1 6
17 2 6
18 1 6
19 2 6
20 1 6
21 2 6
22 1 6
23 2 6
24 2 6
57 1 4
58 1 4
59 1 4
60 1 4
61 1 4
62 1 4
63 1 4
64 1 4
65 1 6
66 1 6
67 1 6
68 1 6
69 2 6
70 2 6
71 1 6
72 2 6
73 2 6
74 2 6
75 1 6
76 2 6
77 1 6
78 1 6
79 2 6
80 2 6
113 1 4
114 1 4
115 1 4
116 1 4
117 1 4
118 1 4
119 1 4
120 1 4
121 2 6
122 1 6
123 1 6
124 1 6
125 1 6
126 2 6
127 2 6
128 1 6
129 2 6
130 2 6
131 2 6
132 1 6
133 2 6
134 2 6
135 1 6
136 2 6
169 1 4
170 1 4
171 1 4
172 1 4
173 1 4
174 1 4
175 1 4
176 1 4
177 1 6
178 1 6
179 1 6
180 1 6
181 2 6
182 2 6
183 1 6
184 2 6
185 1 6
186 1 6
187 2 6
188 2 6
189 1 6
190 2 6
191 2 6
192 2 6
225 1 4
226 1 4
227 1 4
228 1 4
229 1 4
230 1 4
231 1 4
232 1 4
233 1 6
234 2 6
235 2 6
236 1 6
237 1 6
238 2 6
239 2 6
240 2 6
241 2 6
242 2 6
243 2 6
244 1 6
245 1 6
246 2 6
247 2 6
248 2 6
281 1 4
282 1 4
283 1 4
284 1 4
285 1 4
286 1 4
287 1 4
288 1 4
289 1 6
290 1 6
291 1 6
292 2 6
293 2 6
294 2 6
295 2 6
296 1 6
297 1 6
298 1 6
299 1 6
300 1 6
301 2 6
302 2 6
303 1 6
304 1 6
337 1 4
338 1 4
339 1 4
340 1 4
341 1 4
342 1 4
343 1 4
344 1 4
345 2 6
346 1 6
347 2 6
348 2 6
349 2 6
350 1 6
351 2 6
352 1 6
353 1 6
354 1 6
355 2 6
356 1 6
357 1 6
358 1 6
359 1 6
360 2 6
393 1 4
394 1 4
395 1 4
396 1 4
397 1 4
398 1 4
399 1 4
400 1 4
401 1 6
402 1 6
403 1 6
404 2 6
405 1 6
406 1 6
407 1 6
408 1 6
409 2 6
410 1 6
411 2 6
412 1 6
413 1 6
414 2 6
415 2 6
416 1 6
449 1 4
450 1 4
451 1 4
452 1 4
453 1 4
454 1 4
455 1 4
456 1 4
457 1 6
458 1 6
459 1 6
460 2 6
461 2 6
462 1 6
463 2 6
464 2 6
465 2 6
466 2 6
467 1 6
468 1 6
469 2 6
470 2 6
471 1 6
472 2 6
505 1 4
506 1 4
507 1 4
508 1 4
509 1 4
510 1 4
511 1 4
512 1 4
513 2 6
514 2 6
515 1 6
516 2 6
517 1 6
518 1 6
519 1 6
520 2 6
521 1 6
522 2 6
523 1 6
524 1 6
525 2 6
526 2 6
527 2 6
528 2 6
561 1 4
562 1 4
563 1 4
564 1 4
565 1 4
566 1 4
567 1 4
568 1 4
569 2 6
570 2 6
571 2 6
572 2 6
573 1 6
574 1 6
575 2 6
576 1 6
577 1 6
578 1 6
579 2 6
580 1 6
581 2 6
582 2 6
583 1 6
584 2 6
617 1 4
618 1 4
619 1 4
620 1 4
621 1 4
622 1 4
623 1 4
624 1 4
625 1 6
626 2 6
627 1 6
628 2 6
629 1 6
630 2 6
631 1 6
632 1 6
633 1 6
634 1 6
635 2 6
636 2 6
637 2 6
638 2 6
639 1 6
640 2 6
673 1 4
674 1 4
675 1 4
676 1 4
677 1 4
678 1 4
679 1 4
680 1 4
681 2 6
682 2 6
683 2 6
684 2 6
685 1 6
686 1 6
687 1 6
688 1 6
689 1 6
690 2 6
691 1 6
692 1 6
693 2 6
694 1 6
695 1 6
696 2 6
729 1 4
730 1 4
731 1 4
732 1 4
733 1 4
734 1 4
735 1 4
736 1 4
737 2 6
738 1 6
739 2 6
740 2 6
741 2 6
742 1 6
743 1 6
744 2 6
745 1 6
746 2 6
747 2 6
748 1 6
749 2 6
750 2 6
751 1 6
752 1 6
785 1 4
786 1 4
787 1 4
788 1 4
789 1 4
790 1 4
791 1 4
792 1 4
793 1 6
794 1 6
795 1 6
796 1 6
797 2 6
798 2 6
799 2 6
800 2 6
801 2 6
802 1 6
803 2 6
804 1 6
805 1 6
806 1 6
807 1 6
808 2 6
841 1 4
842 1 4
843 1 4
844 1 4
845 1 4
846 1 4
847 1 4
848 1 4
849 2 6
850 1 6
851 2 6
852 1 6
853 2 6
854 2 6
855 2 6
856 2 6
857 2 6
858 1 6
859 1 6
860 1 6
861 1 6
862 1 6
863 1 6
864 2 6
897 1 4
898 1 4
899 1 4
900 1 4
901 1 4
902 1 4
903 1 4
904 1 4
905 1 6
906 2 6
907 2 6
908 1 6
909 2 6
910 2 6
911 2 6
912 2 6
913 2 6
914 2 6
915 1 6
916 1 6
917 2 6
918 2 6
919 2 6
920 2 6
953 1 4
954 1 4
955 1 4
956 1 4
957 1 4
958 1 4
959 1 4
960 1 4
961 2 6
962 2 6
963 1 6
964 2 6
965 1 6
966 1 6
967 2 6
968 2 6
969 1 6
970 2 6
971 1 6
972 1 6
973 2 6
974 2 6
975 1 6
976 2 6
1009 1 4
1010 1 4
1011 1 4
1012 1 4
1013 1 4
1014 1 4
1015 1 4
1016 1 4
1017 1 6
1018 2 6
1019 2 6
1020 1 6
1021 2 6
1022 1 6
1023 2 6
1024 2 6
1025 1 6
1026 1 6
1027 2 6
1028 2 6
1029 2 6
1030 2 6
1031 1 6
1032 1 6
1065 1 4
1066 1 4
1067 1 4
1068 1 4
1069 1 4
1070 1 4
1071 1 4
1072 1 4
1073 1 6
1074 1 6
1075 1 6
1076 2 6
1077 2 6
1078 1 6
1079 1 6
1080 2 6
1081 1 6
1082 2 6
1083 2 6
1084 1 6
1085 2 6
1086 2 6
1087 2 6
1088 2 6
1121 1 4
1122 1 4
1123 1 4
1124 1 4
1125 1 4
1126 1 4
1127 1 4
1128 1 4
1129 1 6
1130 1 6
1131 1 6
1132 2 6
1133 1 6
1134 1 6
1135 1 6
1136 2 6
1137 1 6
1138 2 6
1139 1 6
1140 2 6
1141 2 6
1142 1 6
1143 1 6
1144 2 6
1177 1 4
1178 1 4
1179 1 4
1180 1 4
1181 1 4
1182 1 4
1183 1 4
1184 1 4
1185 2 6
1186 2 6
1187 1 6
1188 1 6
1189 1 6
1190 2 6
1191 1 6
1192 2 6
1193 1 6
1194 2 6
1195 2 6
1196 1 6
1197 2 6
1198 2 6
1199 2 6
1200 1 6
1233 1 4
1234 1 4
1235 1 4
1236 1 4
1237 1 4
1238 1 4
1239 1 4
1240 1 4
1241 2 6
1242 1 6
1243 1 6
1244 2 6
1245 1 6
1246 2 6
1247 1 6
1248 1 6
1249 2 6
1250 1 6
1251 1 6
1252 2 6
1253 2 6
1254 1 6
1255 1 6
1256 2 6
1289 1 4
1290 1 4
1291 1 4
1292 1 4
1293 1 4
1294 1 4
1295 1 4
1296 1 4
1297 2 6
1298 1 6
1299 1 6
1300 1 6
1301 1 6
1302 2 6
1303 2 6
1304 2 6
1305 1 6
1306 2 6
1307 2 6
1308 2 6
1309 1 6
1310 1 6
1311 2 6
1312 2 6
1345 1 4
1346 1 4
1347 1 4
1348 1 4
1349 1 4
1350 1 4
1351 1 4
1352 1 4
1353 1 6
1354 2 6
1355 2 6
1356 1 6
1357 2 6
1358 1 6
1359 1 6
1360 2 6
1361 2 6
1362 1 6
1363 1 6
1364 2 6
1365 2 6
1366 1 6
1367 2 6
1368 1 6
1401 1 4
1402 1 4
1403 1 4
1404 1 4
1405 1 4
1406 1 4
1407 1 4
1408 1 4
1409 2 6
1410 1 6
1411 2 6
1412 2 6
1413 1 6
1414 1 6
1415 1 6
1416 1 6
1417 2 6
1418 2 6
1419 1 6
1420 1 6
1421 1 6
1422 1 6
1423 1 6
1424 1 6
1457 1 4
1458 1 4
1459 1 4
1460 1 4
1461 1 4
1462 1 4
1463 1 4
1464 1 4
1465 2 6
1466 2 6
1467 2 6
1468 2 6
1469 1 6
1470 2 6
1471 1 6
1472 1 6
1473 1 6
1474 1 6
1475 1 6
1476 2 6
1477 1 6
1478 1 6
1479 2 6
1480 2 6
1513 1 4
1514 1 4
1515 1 4
1516 1 4
1517 1 4
1518 1 4
1519 1 4
1520 1 4
1521 1 6
1522 1 6
1523 2 6
1524 1 6
1525 1 6
1526 1 6
1527 2 6
1528 2 6
1529 2 6
1530 1 6
1531 1 6
1532 2 6
1533 1 6
1534 1 6
1535 2 6
1536 1 6
1569 1 4
1570 1 4
1571 1 4
1572 1 4
1573 1 4
1574 1 4
1575 1 4
1576 1 4
1577 2 6
1578 2 6
1579 2 6
1580 2 6
1581 2 6
1582 1 6
1583 2 6
1584 2 6
1585 2 6
1586 2 6
1587 1 6
1588 1 6
1589 2 6
1590 2 6
1591 2 6
1592 2 6
1625 1 4
1626 1 4
1627 1 4
1628 1 4
1629 1 4
1630 1 4
1631 1 4
1632 1 4
1633 1 6
1634 2 6
1635 1 6
1636 1 6
1637 2 6
1638 2 6
1639 1 6
1640 1 6
1641 1 6
1642 1 6
1643 2 6
1644 1 6
1645 2 6
1646 1 6
1647 2 6
1648 1 6
1681 1 4
1682 1 4
1683 1 4
1684 1 4
1685 1 4
1686 1 4
1687 1 4
1688 1 4
1689 2 6
1690 2 6
1691 2 6
1692 1 6
1693 2 6
1694 1 6
1695 1 6
1696 1 6
1697 1 6
1698 2 6
1699 2 6
1700 1 6
1701 2 6
1702 1 6
1703 1 6
1704 2 6
1737 1 4
1738 1 4
1739 1 4
1740 1 4
1741 1 4
1742 1 4
1743 1 4
1744 1 4
1745 1 6
1746 2 6
1747 2 6
1748 1 6
1749 2 6
1750 1 6
1751 2 6
1752 2 6
1753 2 6
1754 2 6
1755 1 6
1756 2 6
1757 1 6
1758 2 6
1759 2 6
1760 2 6
1793 1 4
1794 1 4
1795 1 4
1796 1 4
1797 1 4
1798 1 4
1799 1 4
1800 1 4
1801 1 6
1802 1 6
1803 1 6
1804 1 6
1805 2 6
1806 1 6
1807 2 6
1808 2 6
1809 2 6
1810 1 6
1811 1 6
1812 1 6
1813 1 6
1814 1 6
1815 1 6
1816 2 6
1849 1 4
1850 1 4
1851 1 4
1852 1 4
1853 1 4
1854 1 4
1855 1 4
1856 1 4
1857 2 6
1858 1 6
1859 1 6
1860 2 6
1861 1 6
1862 2 6
1863 2 6
1864 1 6
1865 1 6
1866 2 6
1867 2 6
1868 2 6
1869 1 6
1870 2 6
1871 2 6
1872 1 6
1905 1 4
1906 1 4
1907 1 4
1908 1 4
1909 1 4
1910 1 4
1911 1 4
1912 1 4
1913 1 6
1914 2 6
1915 2 6
1916 1 6
1917 1 6
1918 1 6
1919 2 6
1920 2 6
1921 2 6
1922 1 6
1923 1 6
1924 1 6
1925 2 6
1926 1 6
1927 1 6
1928 2 6
1961 1 4
1962 1 4
1963 1 4
1964 1 4
1965 1 4
1966 1 4
1967 1 4
1968 1 4
1969 1 6
1970 2 6
1971 1 6
1972 1 6
1973 2 6
1974 1 6
1975 1 6
1976 1 6
1977 1 6
1978 1 6
1979 1 6
1980 1 6
1981 1 6
1982 2 6
1983 1 6
1984 1 6
2017 1 4
2018 1 4
2019 1 4
2020 1 4
2021 1 4
2022 1 4
2023 1 4
2024 1 4
2025 1 6
2026 2 6
2027 2 6
2028 1 6
2029 2 6
2030 2 6
2031 1 6
2032 1 6
2033 1 6
2034 2 6
2035 2 6
2036 2 6
2037 2 6
2038 2 6
2039 2 6
2040 2 6
2073 1 4
2074 1 4
2075 1 4
2076 1 4
2077 1 4
2078 1 4
2079 1 4
2080 1 4
2081 2 6
2082 2 6
2083 2 6
2084 1 6
2085 1 6
2086 2 6
2087 1 6
2088 1 6
2089 1 6
2090 2 6
2091 1 6
2092 2 6
2093 1 6
2094 1 6
2095 1 6
2096 1 6
2129 1 4
2130 1 4
2131 1 4
2132 1 4
2133 1 4
2134 1 4
2135 1 4
2136 1 4
2137 1 6
2138 2 6
2139 2 6
2140 1 6
2141 1 6
2142 2 6
2143 2 6
2144 2 6
2145 1 6
2146 2 6
2147 2 6
2148 1 6
2149 1 6
2150 2 6
2151 1 6
2152 2 6
2185 1 4
2186 1 4
2187 1 4
2188 1 4
2189 1 4
2190 1 4
2191 1 4
2192 1 4
2193 1 6
2194 1 6
2195 1 6
2196 1 6
2197 1 6
2198 2 6
2199 2 6
2200 1 6
2201 1 6
2202 1 6
2203 1 6
2204 1 6
2205 2 6
2206 2 6
2207 2 6
2208 2 6
2241 1 4
2242 1 4
2243 1 4
2244 1 4
2245 1 4
2246 1 4
2247 1 4
2248 1 4
2249 2 6
2250 2 6
2251 2 6
2252 2 6
2253 1 6
2254 1 6
2255 1 6
2256 2 6
2257 1 6
2258 2 6
2259 1 6
2260 2 6
2261 2 6
2262 2 6
2263 1 6
2264 2 6
2297 1 4
2298 1 4
2299 1 4
2300 1 4
2301 1 4
2302 1 4
2303 1 4
2304 1 4
2305 1 6
2306 1 6
2307 2 6
2308 1 6
2309 2 6
2310 1 6
2311 1 6
2312 2 6
2313 2 6
2314 1 6
2315 1 6
2316 2 6
2317 2 6
2318 1 6
2319 1 6
2320 2 6
2353 1 4
2354 1 4
2355 1 4
2356 1 4
2357 1 4
2358 1 4
2359 1 4
2360 1 4
2361 1 6
2362 1 6
2363 2 6
2364 1 6
2365 2 6
2366 1 6
2367 2 6
2368 2 6
2369 2 6
2370 1 6
2371 2 6
2372 2 6
2373 1 6
2374 1 6
2375 2 6
2376 2 6
2409 1 4
2410 1 4
2411 1 4
2412 1 4
2413 1 4
2414 1 4
2415 1 4
2416 1 4
2417 2 6
2418 1 6
2419 2 6
2420 2 6
2421 1 6
2422 2 6
2423 1 6
2424 2 6
2425 1 6
2426 2 6
2427 2 6
2428 1 6
2429 2 6
2430 2 6
2431 1 6
2432 1 6
2465 1 4
2466 1 4
2467 1 4
2468 1 4
2469 1 4
2470 1 4
2471 1 4
2472 1 4
2473 2 6
2474 2 6
2475 1 6
2476 1 6
2477 1 6
2478 2 6
2479 1 6
2480 1 6
2481 1 6
2482 1 6
2483 1 6
2484 1 6
2485 1 6
2486 2 6
2487 1 6
2488 2 6
2521 1 4
2522 1 4
2523 1 4
2524 1 4
2525 1 4
2526 1 4
2527 1 4
2528 1 4
2529 2 6
2530 1 6
2531 1 6
2532 2 6
2533 2 6
2534 2 6
2535 1 6
2536 1 6
2537 1 6
2538 1 6
2539 1 6
2540 1 6
2541 2 6
2542 1 6
2543 1 6
2544 1 6
2577 1 4
2578 1 4
2579 1 4
2580 1 4
2581 1 4
2582 1 4
2583 1 4
2584 1 4
2585 1 6
2586 1 6
2587 1 6
2588 1 6
2589 2 6
2590 2 6
2591 2 6
2592 2 6
2593 1 6
2594 2 6
2595 2 6
2596 2 6
2597 2 6
2598 2 6
2599 2 6
2600 1 6
2633 1 4
2634 1 4
2635 1 4
2636 1 4
2637 1 4
2638 1 4
2639 1 4
2640 1 4
2641 1 6
2642 2 6
2643 1 6
2644 2 6
2645 2 6
2646 1 6
2647 1 6
2648 2 6
2649 2 6
2650 2 6
2651 2 6
2652 1 6
2653 2 6
2654 2 6
2655 2 6
2656 2 6
2689 1 4
2690 1 4
2691 1 4
2692 1 4
2693 1 4
2694 1 4
2695 1 4
2696 1 4
2697 2 6
2698 1 6
2699 2 6
2700 2 6
2701 1 6
2702 1 6
2703 1 6
2704 2 6
2705 2 6
2706 2 6
2707 2 6
2708 2 6
2709 1 6
2710 2 6
2711 2 6
2712 1 6
2745 1 4
2746 1 4
2747 1 4
2748 1 4
2749 1 4
2750 1 4
2751 1 4
2752 1 4
2753 2 6
2754 2 6
2755 2 6
2756 1 6
2757 1 6
2758 2 6
2759 2 6
2760 1 6
2761 1 6
2762 2 6
2763 1 6
2764 1 6
2765 1 6
2766 2 6
2767 1 6
2768 1 6
2801 1 4
2802 1 4
2803 1 4
2804 1 4
2805 1 4
2806 1 4
2807 1 4
2808 1 4
2809 2 6
2810 2 6
2811 2 6
2812 1 6
2813 2 6
2814 1 6
2815 1 6
2816 2 6
2817 1 6
2818 2 6
2819 1 6
2820 2 6
2821 1 6
2822 1 6
2823 2 6
2824 2 6
2857 1 4
2858 1 4
2859 1 4
2860 1 4
2861 1 4
2862 1 4
2863 1 4
2864 1 4
2865 2 6
2866 1 6
2867 2 6
2868 1 6
2869 1 6
2870 2 6
2871 1 6
2872 1 6
2873 1 6
2874 1 6
2875 2 6
2876 2 6
2877 1 6
2878 2 6
2879 1 6
2880 2 6
2913 1 4
2914 1 4
2915 1 4
2916 1 4
2917 1 4
2918 1 4
2919 1 4
2920 1 4
2921 2 6
2922 1 6
2923 1 6
2924 2 6
2925 2 6
2926 1 6
2927 2 6
2928 2 6
2929 1 6
2930 1 6
2931 2 6
2932 1 6
2933 2 6
2934 2 6
2935 2 6
2936 1 6
2969 1 4
2970 1 4
2971 1 4
2972 1 4
2973 1 4
2974 1 4
2975 1 4
2976 1 4
2977 2 6
2978 2 6
2979 2 6
2980 2 6
2981 1 6
2982 1 6
2983 1 6
2984 1 6
2985 2 6
2986 2 6
2987 1 6
2988 2 6
2989 1 6
2990 2 6
2991 1 6
2992 2 6
3025 1 4
3026 1 4
3027 1 4
3028 1 4
3029 1 4
3030 1 4
3031 1 4
3032 1 4
3033 2 6
3034 1 6
3035 2 6
3036 1 6
3037 1 6
3038 1 6
3039 2 6
3040 2 6
3041 1 6
3042 2 6
3043 2 6
3044 1 6
3045 1 6
3046 2 6
3047 2 6
3048 2 6
3081 1 4
3082 1 4
3083 1 4
3084 1 4
3085 1 4
3086 1 4
3087 1 4
3088 1 4
3089 1 6
3090 1 6
3091 2 6
3092 1 6
3093 2 6
3094 2 6
3095 2 6
3096 2 6
3097 1 6
3098 2 6
3099 2 6
3100 2 6
3101 1 6
3102 1 6
3103 1 6
3104 2 6
3137 1 4
3138 1 4
3139 1 4
3140 1 4
3141 1 4
3142 1 4
3143 1 4
3144 1 4
3145 1 6
3146 1 6
3147 2 6
3148 1 6
3149 2 6
3150 2 6
3151 2 6
3152 2 6
3153 2 6
3154 2 6
3155 1 6
3156 2 6
3157 2 6
3158 2 6
3159 2 6
3160 2 6
3193 1 4
3194 1 4
3195 1 4
3196 1 4
3197 1 4
3198 1 4
3199 1 4
3200 1 4
3201 2 6
3202 2 6
3203 2 6
3204 2 6
3205 1 6
3206 1 6
3207 2 6
3208 2 6
3209 2 6
3210 2 6
3211 1 6
3212 2 6
3213 2 6
3214 1 6
3215 2 6
3216 1 6
3249 1 4
3250 1 4
3251 1 4
3252 1 4
3253 1 4
3254 1 4
3255 1 4
3256 1 4
3257 1 6
3258 1 6
3259 2 6
3260 1 6
3261 1 6
3262 1 6
3263 1 6
3264 2 6
3265 2 6
3266 1 6
3267 1 6
3268 1 6
3269 2 6
3270 1 6
3271 1 6
3272 2 6
3305 1 4
3306 1 4
3307 1 4
3308 1 4
3309 1 4
3310 1 4
3311 1 4
3312 1 4
3313 2 6
3314 1 6
3315 2 6
3316 1 6
3317 1 6
3318 1 6
3319 2 6
3320 2 6
3321 2 6
3322 1 6
3323 1 6
3324 2 6
3325 2 6
3326 2 6
3327 1 6
3328 2 6
3361 1 4
3362 1 4
3363 1 4
3364 1 4
3365 1 4
3366 1 4
3367 1 4
3368 1 4
3369 2 6
3370 2 6
3371 2 6
3372 1 6
3373 2 6
3374 2 6
3375 2 6
3376 2 6
3377 1 6
3378 1 6
3379 1 6
3380 1 6
3381 1 6
3382 2 6
3383 2 6
3384 1 6
3417 1 4
3418 2 4
3419 1 4
3420 1 4
3421 1 4
3422 1 4
3423 1 4
3424 1 4
3425 1 6
3426 1 6
3427 2 6
3428 2 6
3429 2 6
3430 1 6
3431 2 6
3432 2 6
3433 1 6
3434 1 6
3435 2 6
3436 2 6
3437 1 6
3438 1 6
3439 1 6
3440 1 6
3473 1 4
3474 1 4
3475 1 4
3476 1 4
3477 1 4
3478 1 4
3479 1 4
3480 1 4
3481 2 6
3482 1 6
3483 1 6
3484 2 6
3485 2 6
3486 1 6
3487 2 6
3488 1 6
3489 1 6
3490 1 6
3491 2 6
3492 1 6
3493 1 6
3494 2 6
3495 1 6
3496 1 6
3529 1 4
3530 1 4
3531 1 4
3532 1 4
3533 1 4
3534 1 4
3535 1 4
3536 1 4
3537 2 6
3538 2 6
3539 2 6
3540 1 6
3541 1 6
3542 1 6
3543 1 6
3544 1 6
3545 1 6
3546 2 6
3547 2 6
3548 2 6
3549 1 6
3550 1 6
3551 1 6
3552 1 6
3585 1 4
3586 1 4
3587 1 4
3588 1 4
3589 1 4
3590 1 4
3591 1 4
3592 1 4
3593 2 6
3594 2 6
3595 1 6
3596 1 6
3597 1 6
3598 2 6
3599 1 6
3600 1 6
3601 2 6
3602 1 6
3603 2 6
3604 1 6
3605 2 6
3606 1 6
3607 1 6
3608 2 6
3641 1 4
3642 1 4
3643 1 4
3644 1 4
3645 1 4
3646 1 4
3647 1 4
3648 1 4
3649 2 6
3650 1 6
3651 1 6
3652 1 6
3653 2 6
3654 1 6
3655 1 6
3656 1 6
3657 2 6
3658 1 6
3659 1 6
3660 1 6
3661 2 6
3662 1 6
3663 1 6
3664 1 6
3697 1 4
3698 1 4
3699 1 4
3700 1 4
3701 1 4
3702 1 4
3703 1 4
3704 1 4
3705 2 6
3706 2 6
3707 1 6
3708 2 6
3709 2 6
3710 2 6
3711 2 6
3712 2 6
3713 1 6
3714 2 6
3715 2 6
3716 1 6
3717 1 6
3718 1 6
3719 1 6
3720 2 6
3753 1 4
3754 1 4
3755 1 4
3756 1 4
3757 1 4
3758 1 4
3759 1 4
3760 1 4
3761 1 6
3762 1 6
3763 2 6
3764 2 6
3765 2 6
3766 1 6
3767 2 6
3768 1 6
3769 2 6
3770 1 6
3771 1 6
3772 1 6
3773 2 6
3774 2 6
3775 1 6
3776 2 6
3809 1 4
3810 1 4
3811 1 4
3812 1 4
3813 1 4
3814 1 4
3815 1 4
3816 1 4
3817 1 6
3818 2 6
3819 2 6
3820 1 6
3821 1 6
3822 2 6
3823 2 6
3824 2 6
3825 2 6
3826 1 6
3827 1 6
3828 2 6
3829 1 6
3830 1 6
3831 2 6
3832 1 6
3865 1 4
3866 1 4
3867 1 4
3868 1 4
3869 1 4
3870 1 4
3871 1 4
3872 1 4
3873 2 6
3874 1 6
3875 1 6
3876 1 6
3877 2 6
3878 1 6
3879 1 6
3880 1 6
3881 2 6
3882 2 6
3883 1 6
3884 1 6
3885 2 6
3886 2 6
3887 2 6
3888 2 6
3921 1 4
3922 1 4
3923 1 4
3924 1 4
3925 1 4
3926 1 4
3927 1 4
3928 1 4
3929 2 6
3930 1 6
3931 1 6
3932 1 6
3933 1 6
3934 2 6
3935 2 6
3936 1 6
3937 1 6
3938 1 6
3939 1 6
3940 1 6
3941 2 6
3942 1 6
3943 2 6
3944 2 6
3977 1 4
3978 1 4
3979 1 4
3980 1 4
3981 1 4
3982 1 4
3983 1 4
3984 1 4
3985 2 6
3986 1 6
3987 2 6
3988 2 6
3989 2 6
3990 1 6
3991 1 6
3992 2 6
3993 1 6
3994 1 6
3995 1 6
3996 2 6
3997 2 6
3998 1 6
3999 2 6
4000 1 6
4033 1 4
4034 1 4
4035 1 4
4036 1 4
4037 1 4
4038 1 4
4039 1 4
4040 1 4
4041 1 6
4042 2 6
4043 2 6
4044 1 6
4045 1 6
4046 2 6
4047 2 6
4048 1 6
4049 2 6
4050 1 6
4051 2 6
4052 2 6
4053 1 6
4054 2 6
4055 2 6
4056 1 6
4089 1 4
4090 1 4
4091 1 4
4092 1 4
4093 1 4
4094 1 4
4095 1 4
4096 1 4
4097 1 6
4098 1 6
4099 1 6
4100 1 6
4101 2 6
4102 2 6
4103 2 6
4104 1 6
4105 1 6
4106 1 6
4107 1 6
4108 1 6
4109 1 6
4110 1 6
4111 1 6
4112 1 6
4145 1 4
4146 1 4
4147 1 4
4148 1 4
4149 1 4
4150 1 4
4151 1 4
4152 1 4
4153 1 6
4154 1 6
4155 1 6
4156 2 6
4157 2 6
4158 1 6
4159 2 6
4160 2 6
4161 2 6
4162 1 6
4163 1 6
4164 2 6
4165 2 6
4166 1 6
4167 2 6
4168 2 6
4201 1 4
4202 1 4
4203 1 4
4204 1 4
4205 1 4
4206 1 4
4207 1 4
4208 1 4
4209 1 6
4210 2 6
4211 2 6
4212 1 6
4213 1 6
4214 1 6
4215 1 6
4216 1 6
4217 1 6
4218 2 6
4219 2 6
4220 2 6
4221 1 6
4222 1 6
4223 2 6
4224 2 6
4257 1 4
4258 1 4
4259 1 4
4260 1 4
4261 1 4
4262 1 4
4263 1 4
4264 1 4
4265 2 6
4266 1 6
4267 2 6
4268 1 6
4269 2 6
4270 2 6
4271 1 6
4272 1 6
4273 2 6
4274 2 6
4275 2 6
4276 2 6
4277 2 6
4278 2 6
4279 2 6
4280 1 6
4313 1 4
4314 1 4
4315 1 4
4316 1 4
4317 1 4
4318 1 4
4319 1 4
4320 1 4
4321 2 6
4322 2 6
4323 2 6
4324 1 6
4325 2 6
4326 1 6
4327 2 6
4328 1 6
4329 2 6
4330 1 6
4331 1 6
4332 2 6
4333 2 6
4334 1 6
4335 2 6
4336 2 6
4369 1 4
4370 1 4
4371 1 4
4372 1 4
4373 1 4
4374 1 4
4375 1 4
4376 1 4
4377 1 6
4378 1 6
4379 1 6
4380 2 6
4381 2 6
4382 2 6
4383 1 6
4384 1 6
4385 1 6
4386 2 6
4387 2 6
4388 1 6
4389 2 6
4390 2 6
4391 1 6
4392 2 6
4425 1 4
4426 1 4
4427 1 4
4428 1 4
4429 1 4
4430 1 4
4431 1 4
4432 1 4
4433 1 6
4434 1 6
4435 2 6
4436 1 6
4437 2 6
4438 2 6
4439 1 6
4440 2 6
4441 2 6
4442 1 6
4443 1 6
4444 1 6
4445 1 6
4446 1 6
4447 1 6
4448 1 6
4481 1 4
4482 1 4
4483 1 4
4484 1 4
4485 1 4
4486 1 4
4487 1 4
4488 1 4
4489 1 6
4490 2 6
4491 1 6
4492 2 6
4493 1 6
4494 1 6
4495 2 6
4496 1 6
4497 2 6
4498 1 6
4499 2 6
4500 2 6
4501 1 6
4502 2 6
4503 2 6
4504 1 6
4537 1 4
4538 1 4
4539 1 4
4540 1 4
4541 1 4
4542 1 4
4543 1 4
4544 1 4
4545 2 6
4546 2 6
4547 2 6
4548 1 6
4549 1 6
4550 2 6
4551 1 6
4552 1 6
4553 1 6
4554 2 6
4555 2 6
4556 2 6
4557 1 6
4558 1 6
4559 1 6
4560 1 6
4593 1 4
4594 1 4
4595 1 4
4596 1 4
4597 1 4
4598 1 4
4599 1 4
4600 1 4
4601 1 6
4602 2 6
4603 2 6
4604 2 6
4605 1 6
4606 1 6
4607 2 6
4608 1 6
4609 2 6
4610 1 6
4611 1 6
4612 2 6
4613 1 6
4614 2 6
4615 1 6
4616 1 6
4649 1 4
4650 1 4
4651 1 4
4652 1 4
4653 1 4
4654 1 4
4655 1 4
4656 1 4
4657 2 6
4658 2 6
4659 2 6
4660 2 6
4661 1 6
4662 2 6
4663 1 6
4664 2 6
4665 1 6
4666 1 6
4667 1 6
4668 1 6
4669 2 6
4670 2 6
4671 2 6
4672 2 6
4705 1 4
4706 1 4
4707 1 4
4708 1 4
4709 1 4
4710 1 4
4711 1 4
4712 1 4
4713 2 6
4714 2 6
4715 2 6
4716 1 6
4717 1 6
4718 1 6
4719 2 6
4720 1 6
4721 1 6
4722 2 6
4723 2 6
4724 2 6
4725 1 6
4726 2 6
4727 2 6
4728 2 6
4761 1 4
4762 2 4
4763 1 4
4764 1 4
4765 1 4
4766 1 4
4767 1 4
4768 1 4
4769 2 6
4770 2 6
4771 2 6
4772 1 6
4773 1 6
4774 1 6
4775 1 6
4776 2 6
4777 2 6
4778 2 6
4779 2 6
4780 2 6
4781 2 6
4782 1 6
4783 2 6
4784 1 6
4817 1 4
4818 1 4
4819 1 4
4820 1 4
4821 1 4
4822 1 4
4823 1 4
4824 1 4
4825 2 6
4826 1 6
4827 1 6
4828 2 6
4829 1 6
4830 1 6
4831 1 6
4832 1 6
4833 2 6
4834 2 6
4835 1 6
4836 1 6
4837 1 6
4838 1 6
4839 2 6
4840 2 6
4873 1 4
4874 1 4
4875 1 4
4876 1 4
4877 1 4
4878 1 4
4879 1 4
4880 1 4
4881 1 6
4882 2 6
4883 2 6
4884 1 6
4885 2 6
4886 1 6
4887 1 6
4888 1 6
4889 1 6
4890 1 6
4891 1 6
4892 1 6
4893 1 6
4894 1 6
4895 2 6
4896 1 6
4929 1 4
4930 1 4
4931 1 4
4932 1 4
4933 1 4
4934 1 4
4935 1 4
4936 1 4
4937 1 6
4938 2 6
4939 2 6
4940 1 6
4941 1 6
4942 1 6
4943 1 6
4944 2 6
4945 1 6
4946 1 6
4947 2 6
4948 2 6
4949 2 6
4950 2 6
4951 1 6
4952 1 6
4985 1 4
4986 1 4
4987 1 4
4988 1 4
4989 1 4
4990 1 4
4991 1 4
4992 1 4
4993 1 6
4994 2 6
4995 1 6
4996 1 6
4997 2 6
4998 2 6
4999 2 6
5000 1 6
5001 2 6
5002 2 6
5003 2 6
5004 2 6
5005 2 6
5006 1 6
5007 1 6
5008 1 6
5041 1 4
5042 1 4
5043 1 4
5044 1 4
5045 1 4
5046 1 4
5047 1 4
5048 1 4
5049 2 6
5050 1 6
5051 1 6
5052 1 6
5053 1 6
5054 1 6
5055 2 6
5056 2 6
5057 1 6
5058 2 6
5059 1 6
5060 2 6
5061 1 6
5062 1 6
5063 2 6
5064 2 6
5097 1 4
5098 1 4
5099 2 4
5100 1 4
5101 1 4
5102 1 4
5103 1 4
5104 1 4
5105 2 6
5106 2 6
5107 2 6
5108 1 6
5109 1 6
5110 1 6
5111 1 6
5112 2 6
5113 2 6
5114 2 6
5115 1 6
5116 2 6
5117 1 6
5118 1 6
5119 2 6
5120 1 6
5153 1 4
5154 1 4
5155 1 4
5156 1 4
5157 1 4
5158 1 4
5159 1 4
5160 1 4
5161 2 6
5162 2 6
5163 1 6
5164 1 6
5165 1 6
5166 2 6
5167 1 6
5168 1 6
5169 1 6
5170 2 6
5171 1 6
5172 2 6
5173 1 6
5174 1 6
5175 2 6
5176 2 6
5209 1 4
5210 1 4
5211 1 4
5212 1 4
5213 1 4
5214 1 4
5215 1 4
5216 1 4
5217 1 6
5218 2 6
5219 1 6
5220 1 6
5221 2 6
5222 1 6
5223 1 6
5224 2 6
5225 1 6
5226 2 6
5227 1 6
5228 1 6
5229 1 6
5230 2 6
5231 1 6
5232 2 6
5265 1 4
5266 1 4
5267 1 4
5268 1 4
5269 1 4
5270 1 4
5271 1 4
5272 1 4
5273 2 6
5274 1 6
5275 2 6
5276 1 6
5277 1 6
5278 2 6
5279 2 6
5280 2 6
5281 2 6
5282 1 6
5283 1 6
5284 2 6
5285 2 6
5286 2 6
5287 2 6
5288 1 6
5321 1 4
5322 1 4
5323 1 4
5324 1 4
5325 1 4
5326 1 4
5327 1 4
5328 1 4
5329 1 6
5330 1 6
5331 2 6
5332 2 6
5333 1 6
5334 2 6
5335 1 6
5336 2 6
5337 1 6
5338 1 6
5339 1 6
5340 1 6
5341 2 6
5342 2 6
5343 2 6
5344 2 6
ITEM: TIMESTEP
11
ITEM: NUMBER OF ATOMS
2304
ITEM: BOX BOUNDS pp pp pp
-2.5841700000000001e-01 3.3661583000000000e+01
-2.5841700000000001e-01 3.3661583000000000e+01
-2.5841700000000001e-01 5.0621583000000001e+01
ITEM: ATOMS id type c_coord
1 1 4
2 1 4
3 1 4
4 1 4
5 1 4
6 1 4
7 1 4
8 1 4
9 1 6
10 1 6
11 2 6
12 1 6
13 2 6
14 2 6
15 2 6
16 1 6
17 2 6
18 1 6
19 2 6
20 1 6
21 2 6
22 1 6
23 2 6
24 2 6
57 1 4
58 1 4
59 1 4
60 1 4
61 1 4
62 1 4
63 1 4
64 1 4
65 1 6
66 1 6
67 1 6
68 1 6
69 2 6
70 2 6
71 1 6
72 2 6
73 2 6
74 2 6
75 1 6
76 2 6
77 1 6
78 1 6
79 2 6
80 2 6
113 1 4
114 1 4
115 1 4
116 1 4
117 1 4
118 1 4
119 1 4
120 1 4
121 2 6
122 1 6
123 1 6
124 1 6
125 1 6
126 2 6
127 2 6
128 1 6
129 2 6
130 2 6
131 2 6
132 1 6
133 2 6
134 2 6
135 1 6
136 2 6
169 1 4
170 1 4
171 1 4
172 1 4
173 1 4
174 1 4
175 1 4
176 1 4
177 1 6
178 1 6
179 1 6
180 1 6
181 2 6
182 2 6
183 1 6
184 2 6
185 1 6
186 1 6
187 2 6
188 2 6
189 1 6
190 2 6
191 2 6
192 2 6
225 1 4
226 1 4
227 1 4
228 1 4
229 1 4
230 1 4
231 1 4
232 1 4
233 1 6
234 2 6
235 2 6
236 1 6
237 1 6
238 2 6
239 2 6
240 2 6
241 2 6
242 2 6
243 2 6
244 1 6
245 1 6
246 2 6
247 2 6
248 2 6
281 1 4
282 1 4
283 1 4
284 1 4
285 1 4
286 1 4
287 1 4
288 1 4
289 1 6
290 1 6
291 1 6
292 2 6
293 2 6
294 2 6
295 2 6
296 1 6
297 1 6
298 1 6
299 1 6
300 1 6
301 2 6
302 2 6
303 1 6
304 1 6
337 1 4
338 1 4
339 1 4
340 1 4
341 1 4
342 1 4
343 1 4
344 1 4
345 2 6
346 1 6
347 2 6
348 2 6
349 2 6
350 1 6
351 2 6
352 1 6
353 1 6
354 1 6
355 2 6
356 1 6
357 1 6
358 1 6
359 1 6
360 2 6
393 1 4
394 1 4
395 1 4
396 1 4
397 1 4
398 1 4
399 1 4
400 1 4
401 1 6
402 1 6
403 1 6
404 2 6
405 1 6
406 1 6
407 1 6
408 1 6
409 2 6
410 1 6
411 2 6
412 1 6
413 1 6
414 2 6
415 2 6
416 1 6
449 1 4
450 1 4
451 1 4
452 1 4
453 1 4
454 1 4
455 1 4
456 1 4
457 1 6
458 1 6
459 1 6
460 2 6
461 2 6
462 1 6
463 2 6
464 2 6
465 2 6
466 2 6
467 1 6
468 1 6
469 2 6
470 2 6
471 1 6
472 2 6
505 1 4
506 1 4
507 1 4
508 1 4
509 1 4
510 1 4
511 1 4
512 1 4
513 2 6
514 2 6
515 1 6
516 2 6
517 1 6
518 1 6
519 1 6
520 2 6
521 1 6
522 2 6
523 1 6
524 1 6
525 2 6
526 2 6
527 2 6
528 2 6
561 1 4
562 1 4
563 1 4
564 1 4
565 1 4
566 1 4
567 1 4
568 1 4
569 2 6
570 2 6
571 2 6
572 2 6
573 1 6
574 1 6
575 2 6
576 1 6
577 1 6
578 1 6
579 2 6
580 1 6
581 2 6
582 2 6
583 1 6
584 2 6
617 1 4
618 1 4
619 1 4
620 1 4
621 1 4
622 1 4
623 1 4
624 1 4
625 1 6
626 2 6
627 1 6
628 2 6
629 1 6
630 2 6
631 1 6
632 1 6
633 1 6
634 1 6
635 2 6
636 2 6
637 2 6
638 2 6
639 1 6
640 2 6
673 1 4
674 1 4
675 1 4
676 1 4
677 1 4
678 1 4
679 1 4
680 1 4
681 2 6
682 2 6
683 2 6
684 2 6
685 1 6
686 1 6
687 1 6
688 1 6
689 1 6
690 2 6
691 1 6
692 1 6
693 2 6
694 1 6
695 1 6
696 2 6
729 1 4
730 1 4
731 1 4
732 1 4
733 1 4
734 1 4
735 1 4
736 1 4
737 2 6
738 1 6
739 2 6
740 2 6
741 2 6
742 1 6
743 1 6
744 2 6
745 1 6
746 2 6
747 2 6
748 1 6
749 2 6
750 2 6
751 1 6
752 1 6
785 1 4
786 1 4
787 1 4
788 1 4
789 1 4
790 1 4
791 1 4
792 1 4
793 1 6
794 1 6
795 1 6
796 1 6
797 2 6
798 2 6
799 2 6
800 2 6
801 2 6
802 1 6
803 2 6
804 1 6
805 1 6
806 1 6
807 1 6
808 2 6
841 1 4
842 1 4
843 1 4
844 1 4
845 1 4
846 1 4
847 1 4
848 1 4
849 2 6
850 1 6
851 2 6
852 1 6
853 2 6
854 2 6
855 2 6
856 2 6
857 2 6
858 1 6
859 1 6
860 1 6
861 1 6
862 1 6
863 1 6
864 2 6
897 1 4
898 1 4
899 1 4
900 1 4
901 1 4
902 1 4
903 1 4
904 1 4
905 1 6
906 2 6
907 2 6
908 1 6
909 2 6
910 2 6
911 2 6
912 2 6
913 2 6
914 2 6
915 1 6
916 1 6
917 2 6
918 2 6
919 2 6
920 2 6
953 1 4
954 1 4
955 1 4
956 1 4
957 1 4
958 1 4
959 1 4
960 1 4
961 2 6
962 2 6
963 1 6
964 2 6
965 1 6
966 1 6
967 2 6
968 2 6
969 1 6
970 2 6
971 1 6
972 1 6
973 2 6
974 2 6
975 1 6
976 2 6
1009 1 4
1010 1 4
1011 1 4
1012 1 4
1013 1 4
1014 1 4
1015 1 4
1016 1 4
1017 1 6
1018 2 6
1019 2 6
1020 1 6
1021 2 6
1022 1 6
1023 2 6
1024 2 6
1025 1 6
1026 1 6
1027 2 6
1028 2 6
1029 2 6
1030 2 6
1031 1 6
1032 1 6
1065 1 4
1066 1 4
1067 1 4
1068 1 4
1069 1 4
1070 1 4
1071 1 4
1072 1 4
1073 1 6
1074 1 6
1075 1 6
1076 2 6
1077 2 6
1078 1 6
1079 1 6
1080 2 6
1081 1 6
1082 2 6
1083 2 6
1084 1 6
1085 2 6
1086 2 6
1087 2 6
1088 2 6
1121 1 4
1122 1 4
1123 1 4
1124 1 4
1125 1 4
1126 1 4
1127 1 4
1128 1 4
1129 1 6
1130 1 6
1131 1 6
1132 2 6
1133 1 6
1134 1 6
1135 1 6
1136 2 6
1137 1 6
1138 2 6
1139 1 6
1140 2 6
1141 2 6
1142 1 6
1143 1 6
1144 2 6
1177 1 4
1178 1 4
1179 1 4
1180 1 4
1181 1 4
1182 1 4
1183 1 4
1184 1 4
1185 2 6
1186 2 6
1187 1 6
1188 1 6
1189 1 6
1190 2 6
1191 1 6
1192 2 6
1193 1 6
1194 2 6
1195 2 6
1196 1 6
1197 2 6
1198 2 6
1199 2 6
1200 1 6
1233 1 4
1234 1 4
1235 1 4
1236 1 4
1237 1 4
1238 1 4
1239 1 4
1240 1 4
1241 2 6
1242 1 6
1243 1 6
1244 2 6
1245 1 6
1246 2 6
1247 1 6
1248 1 6
1249 2 6
1250 1 6
1251 1 6
1252 2 6
1253 2 6
1254 1 6
1255 1 6
1256 2 6
1289 1 4
1290 1 4
1291 1 4
1292 1 4
1293 1 4
1294 1 4
1295 1 4
1296 1 4
1297 2 6
1298 1 6
1299 1 6
1300 1 6
1301 1 6
1302 2 6
1303 2 6
1304 2 6
1305 1 6
1306 2 6
1307 2 6
1308 2 6
1309 1 6
1310 1 6
1311 2 6
1312 2 6
1345 1 4
1346 1 4
1347 1 4
1348 1 4
1349 1 4
1350 1 4
1351 1 4
1352 1 4
1353 1 6
1354 2 6
1355 2 6
1356 1 6
1357 2 6
1358 1 6
1359 1 6
1360 2 6
1361 2 6
1362 1 6
1363 1 6
1364 2 6
1365 2 6
1366 1 6
1367 2 6
1368 1 6
1401 1 4
1402 1 4
1403 1 4
1404 1 4
1405 1 4
1406 1 4
1407 1 4
1408 1 4
1409 2 6
1410 1 6
1411 2 6
1412 2 6
1413 1 6
1414 1 6
1415 1 6
1416 1 6
1417 2 6
1418 2 6
1419 1 6
1420 1 6
1421 1 6
1422 1 6
1423 1 6
1424 1 6
1457 1 4
1458 1 4
1459 1 4
1460 1 4
1461 1 4
1462 1 4
1463 1 4
1464 1 4
1465 2 6
1466 2 6
1467 2 6
1468 2 6
1469 1 6
1470 2 6
1471 1 6
1472 1 6
1473 1 6
1474 1 6
1475 1 6
1476 2 6
1477 1 6
1478 1 6
1479 2 6
1480 2 6
1513 1 4
1514 1 4
1515 1 4
1516 1 4
1517 1 4
1518 1 4
1519 1 4
1520 1 4
1521 1 6
1522 1 6
1523 2 6
1524 1 6
1525 1 6
1526 1 6
1527 2 6
1528 2 6
1529 2 6
1530 1 6
1531 1 6
1532 2 6
1533 1 6
1534 1 6
1535 2 6
1536 1 6
1569 1 4
1570 1 4
1571 1 4
1572 1 4
1573 1 4
1574 1 4
1575 1 4
1576 1 4
1577 2 6
1578 2 6
1579 2 6
1580 2 6
1581 2 6
1582 1 6
1583 2 6
1584 2 6
1585 2 6
1586 2 6
1587 1 6
1588 1 6
1589 2 6
1590 2 6
1591 2 6
1592 2 6
1625 1 4
1626 1 4
1627 1 4
1628 1 4
1629 1 4
1630 1 4
1631 1 4
1632 1 4
1633 1 6
1634 2 6
1635 1 6
1636 1 6
1637 2 6
1638 2 6
1639 1 6
1640 1 6
1641 1 6
1642 1 6
1643 2 6
1644 1 6
1645 2 6
1646 1 6
1647 2 6
1648 1 6
1681 1 4
1682 1 4
1683 1 4
1684 1 4
1685 1 4
1686 1 4
1687 1 4
1688 1 4
1689 2 6
1690 2 6
1691 2 6
1692 1 6
1693 2 6
1694 1 6
1695 1 6
1696 1 6
1697 1 6
1698 2 6
1699 2 6
1700 1 6
1701 2 6
1702 1 6
1703 1 6
1704 2 6
1737 1 4
1738 1 4
1739 1 4
1740 1 4
1741 1 4
1742 1 4
1743 1 4
1744 1 4
1745 1 6
1746 2 6
1747 2 6
1748 1 6
1749 2 6
1750 1 6
1751 2 6
1752 2 6
1753 2 6
1754 2 6
1755 1 6
1756 2 6
1757 1 6
1758 2 6
1759 2 6
1760 2 6
1793 1 4
1794 1 4
1795 1 4
1796 1 4
1797 1 4
1798 1 4
1799 1 4
1800 1 4
1801 1 6
1802 1 6
1803 1 6
1804 1 6
1805 2 6
1806 1 6
1807 2 6
1808 2 6
1809 2 6
1810 1 6
1811 1 6
1812 1 6
1813 1 6
1814 1 6
1815 1 6
1816 2 6
1849 1 4
1850 1 4
1851 1 4
1852 1 4
1853 1 4
1854 1 4
1855 1 4
1856 1 4
1857 2 6
1858 1 6
1859 1 6
1860 2 6
1861 1 6
1862 2 6
1863 2 6
1864 1 6
1865 1 6
1866 2 6
1867 2 6
1868 2 6
1869 1 6
1870 2 6
1871 2 6
1872 1 6
1905 1 4
1906 1 4
1907 1 4
1908 1 4
1909 1 4
1910 1 4
1911 1 4
1912 1 4
1913 1 6
1914 2 6
1915 2 6
1916 1 6
1917 1 6
1918 1 6
1919 2 6
1920 2 6
1921 2 6
1922 1 6
1923 1 6
1924 1 6
1925 2 6
1926 1 6
1927 1 6
1928 2 6
1961 1 4
1962 1 4
1963 1 4
1964 1 4
1965 1 4
1966 1 4
1967 1 4
1968 1 4
1969 1 6
1970 2 6
1971 1 6
1972 1 6
1973 2 6
1974 1 6
1975 1 6
1976 1 6
1977 1 6
1978 1 6
1979 1 6
1980 1 6
1981 1 6
1982 2 6
1983 1 6
1984 1 6
2017 1 4
2018 1 4
2019 1 4
2020 1 4
2021 1 4
2022 1 4
2023 1 4
2024 1 4
2025 1 6
2026 2 6
2027 2 6
2028 1 6
2029 2 6
2030 2 6
2031 1 6
2032 1 6
2033 1 6
2034 2 6
2035 2 6
2036 2 6
2037 2 6
2038 2 6
2039 2 6
2040 2 6
2073 1 4
2074 1 4
2075 1 4
2076 1 4
2077 1 4
2078 1 4
2079 1 4
2080 1 4
2081 2 6
2082 2 6
2083 2 6
2084 1 6
2085 1 6
2086 2 6
2087 1 6
2088 1 6
2089 1 6
2090 2 6
2091 1 6
2092 2 6
2093 1 6
2094 1 6
2095 1 6
2096 1 6
2129 1 4
2130 1 4
2131 1 4
2132 1 4
2133 1 4
2134 1 4
2135 1 4
2136 1 4
2137 1 6
2138 2 6
2139 2 6
2140 1 6
2141 1 6
2142 2 6
2143 2 6
2144 2 6
2145 1 6
2146 2 6
2147 2 6
2148 1 6
2149 1 6
2150 2 6
2151 1 6
2152 2 6
2185 1 4
2186 1 4
2187 1 4
2188 1 4
2189 1 4
2190 1 4
2191 1 4
2192 1 4
2193 1 6
2194 1 6
2195 1 6
2196 1 6
2197 1 6
2198 2 6
2199 2 6
2200 1 6
2201 1 6
2202 1 6
2203 1 6
2204 1 6
2205 2 6
2206 2 6
2207 2 6
2208 2 6
2241 1 4
2242 1 4
2243 1 4
2244 1 4
2245 1 4
2246 1 4
2247 1 4
2248 1 4
2249 2 6
2250 2 6
2251 2 6
2252 2 6
2253 1 6
2254 1 6
2255 1 6
2256 2 6
2257 1 6
2258 2 6
2259 1 6
2260 2 6
2261 2 6
2262 2 6
2263 1 6
2264 2 6
2297 1 4
2298 1 4
2299 1 4
2300 1 4
2301 1 4
2302 1 4
2303 1 4
2304 1 4
2305 1 6
2306 1 6
2307 2 6
2308 1 6
2309 2 6
2310 1 6
2311 1 6
2312 2 6
2313 2 6
2314 1 6
2315 1 6
2316 2 6
2317 2 6
2318 1 6
2319 1 6
2320 2 6
2353 1 4
2354 1 4
2355 1 4
2356 1 4
2357 1 4
2358 1 4
2359 1 4
2360 1 4
2361 1 6
2362 1 6
2363 2 6
2364 1 6
2365 2 6
2366 1 6
2367 2 6
2368 2 6
2369 2 6
2370 1 6
2371 2 6
2372 2 6
2373 1 6
2374 1 6
2375 2 6
2376 2 6
2409 1 4
2410 1 4
2411 1 4
2412 1 4
2413 1 4
2414 1 4
2415 1 4
2416 1 4
2417 2 6
2418 1 6
2419 2 6
2420 2 6
2421 1 6
2422 2 6
2423 1 6
2424 2 6
2425 1 6
2426 2 6
2427 2 6
2428 1 6
2429 2 6
2430 2 6
2431 1 6
2432 1 6
2465 1 4
2466 1 4
2467 1 4
2468 1 4
2469 1 4
2470 1 4
2471 1 4
2472 1 4
2473 2 6
2474 2 6
2475 1 6
2476 1 6
2477 1 6
2478 2 6
2479 1 6
2480 1 6
2481 1 6
2482 1 6
2483 1 6
2484 1 6
2485 1 6
2486 2 6
2487 1 6
2488 2 6
2521 1 4
2522 1 4
2523 1 4
2524 1 4
2525 1 4
2526 1 4
2527 1 4
2528 1 4
2529 2 6
2530 1 6
2531 1 6
2532 2 6
2533 2 6
2534 2 6
2535 1 6
2536 1 6
2537 1 6
2538 1 6
2539 1 6
2540 1 6
2541 2 6
2542 1 6
2543 1 6
2544 1 6
2577 1 4
2578 1 4
2579 1 4
2580 1 4
2581 1 4
2582 1 4
2583 1 4
2584 1 4
2585 1 6
2586 1 6
2587 1 6
2588 1 6
2589 2 6
2590 2 6
2591 2 6
2592 2 6
2593 1 6
2594 2 6
2595 2 6
2596 2 6
2597 2 6
2598 2 6
2599 2 6
2600 1 6
2633 1 4
2634 1 4
2635 1 4
2636 1 4
2637 1 4
2638 1 4
2639 1 4
2640 1 4
2641 1 6
2642 2 6
2643 1 6
2644 2 6
2645 2 6
2646 1 6
2647 1 6
2648 2 6
2649 2 6
2650 2 6
2651 2 6
2652 1 6
2653 2 6
2654 2 6
2655 2 6
2656 2 6
2689 1 4
2690 1 4
2691 1 4
2692 1 4
2693 1 4
2694 1 4
2695 1 4
2696 1 4
2697 2 6
2698 1 6
2699 2 6
2700 2 6
2701 1 6
2702 1 6
2703 1 6
2704 2 6
2705 2 6
2706 2 6
2707 2 6
2708 2 6
2709 1 6
2710 2 6
2711 2 6
2712 1 6
2745 1 4
2746 1 4
2747 1 4
2748 1 4
2749 1 4
2750 1 4
2751 1 4
2752 1 4
2753 2 6
2754 2 6
2755 2 6
2756 1 6
2757 1 6
2758 2 6
2759 2 6
2760 1 6
2761 1 6
2762 2 6
2763 1 6
2764 1 6
2765 1 6
2766 2 6
2767 1 6
2768 1 6
2801 1 4
2802 1 4
2803 1 4
2804 1 4
2805 1 4
2806 1 4
2807 1 4
2808 1 4
2809 2 6
2810 2 6
2811 2 6
2812 1 6
2813 2 6
2814 1 6
2815 1 6
2816 2 6
2817 1 6
2818 2 6
2819 1 6
2820 2 6
2821 1 6
2822 1 6
2823 2 6
2824 2 6
2857 1 4
2858 1 4
2859 1 4
2860 1 4
2861 1 4
2862 1 4
2863 1 4
2864 1 4
2865 2 6
2866 1 6
2867 2 6
2868 1 6
2869 1 6
2870 2 6
2871 1 6
2872 1 6
2873 1 6
2874 1 6
2875 2 6
2876 2 6
2877 1 6
2878 2 6
2879 1 6
2880 2 6
2913 1 4
2914 1 4
2915 1 4
2916 1 4
2917 1 4
2918 1 4
2919 1 4
2920 1 4
2921 2 6
2922 1 6
2923 1 6
2924 2 6
2925 2 6
2926 1 6
2927 2 6
2928 2 6
2929 1 6
2930 1 6
2931 2 6
2932 1 6
2933 2 6
2934 2 6
2935 2 6
2936 1 6
2969 1 4
2970 1 4
2971 1 4
2972 1 4
2973 1 4
2974 1 4
2975 1 4
2976 1 4
2977 2 6
2978 2 6
2979 2 6
2980 2 6
2981 1 6
2982 1 6
2983 1 6
2984 1 6
2985 2 6
2986 2 6
2987 1 6
2988 2 6
2989 1 6
2990 2 6
2991 1 6
2992 2 6
3025 1 4
3026 1 4
3027 1 4
3028 1 4
3029 1 4
3030 1 4
3031 1 4
3032 1 4
3033 2 6
3034 1 6
3035 2 6
3036 1 6
3037 1 6
3038 1 6
3039 2 6
3040 2 6
3041 1 6
3042 2 6
3043 2 6
3044 1 6
3045 1 6
3046 2 6
3047 2 6
3048 2 6
3081 1 4
3082 1 4
3083 1 4
3084 1 4
3085 1 4
3086 1 4
3087 1 4
3088 1 4
3089 1 6
3090 1 6
3091 2 6
3092 1 6
3093 2 6
3094 2 6
3095 2 6
3096 2 6
3097 1 6
3098 2 6
3099 2 6
3100 2 6
3101 1 6
3102 1 6
3103 1 6
3104 2 6
3137 1 4
3138 1 4
3139 1 4
3140 1 4
3141 1 4
3142 1 4
3143 1 4
3144 1 4
3145 1 6
3146 1 6
3147 2 6
3148 1 6
3149 2 6
3150 2 6
3151 2 6
3152 2 6
3153 2 6
3154 2 6
3155 1 6
3156 2 6
3157 2 6
3158 2 6
3159 2 6
3160 2 6
3193 1 4
3194 1 4
3195 1 4
3196 1 4
3197 1 4
3198 1 4
3199 1 4
3200 1 4
3201 2 6
3202 2 6
3203 2 6
3204 2 6
3205 1 6
3206 1 6
3207 2 6
3208 2 6
3209 2 6
3210 2 6
3211 1 6
3212 2 6
3213 2 6
3214 1 6
3215 2 6
3216 1 6
3249 1 4
3250 1 4
3251 1 4
3252 1 4
3253 1 4
3254 1 4
3255 1 4
3256 1 4
3257 1 6
3258 1 6
3259 2 6
3260 1 6
3261 1 6
3262 1 6
3263 1 6
3264 2 6
3265 2 6
3266 1 6
3267 1 6
3268 1 6
3269 2 6
3270 1 6
3271 1 6
3272 2 6
3305 1 4
3306 1 4
3307 1 4
3308 1 4
3309 1 4
3310 1 4
3311 1 4
3312 1 4
3313 2 6
3314 1 6
3315 2 6
3316 1 6
3317 1 6
3318 1 6
3319 2 6
3320 2 6
3321 2 6
3322 1 6
3323 1 6
3324 2 6
3325 2 6
3326 2 6
3327 1 6
3328 2 6
3361 1 4
3362 1 4
3363 1 4
3364 1 4
3365 1 4
3366 1 4
3367 1 4
3368 1 4
3369 2 6
3370 2 6
3371 2 6
3372 1 6
3373 2 6
3374 2 6
3375 2 6
3376 2 6
3377 1 6
3378 1 6
3379 1 6
3380 1 6
3381 1 6
3382 2 6
3383 2 6
3384 1 6
3417 1 4
3418 2 4
3419 1 4
3420 1 4
3421 1 4
3422 1 4
3423 1 4
3424 1 4
3425 1 6
3426 1 6
3427 2 6
3428 2 6
3429 2 6
3430 1 6
3431 2 6
3432 2 6
3433 1 6
3434 1 6
3435 2 6
3436 2 6
3437 1 6
3438 1 6
3439 1 6
3440 1 6
3473 1 4
3474 1 4
3475 1 4
3476 1 4
3477 1 4
3478 1 4
3479 1 4
3480 1 4
3481 2 6
3482 1 6
3483 1 6
3484 2 6
3485 2 6
3486 1 6
3487 2 6
3488 1 6
3489 1 6
3490 1 6
3491 2 6
3492 1 6
3493 1 6
3494 2 6
3495 1 6
3496 1 6
3529 1 4
3530 1 4
3531 1 4
3532 1 4
3533 1 4
3534 1 4
3535 1 4
3536 1 4
3537 2 6
3538 2 6
3539 2 6
3540 1 6
3541 1 6
3542 1 6
3543 1 6
3544 1 6
3545 1 6
3546 2 6
3547 2 6
3548 2 6
3549 1 6
3550 1 6
3551 1 6
3552 1 6
3585 1 4
3586 1 4
3587 1 4
3588 1 4
3589 1 4
3590 1 4
3591 1 4
3592 1 4
3593 2 6
3594 2 6
3595 1 6
3596 1 6
3597 1 6
3598 2 6
3599 1 6
3600 1 6
3601 2 6
3602 1 6
3603 2 6
3604 1 6
3605 2 6
3606 1 6
3607 1 6
3608 2 6
3641 1 4
3642 1 4
3643 1 4
3644 1 4
3645 1 4
3646 1 4
3647 1 4
3648 1 4
3649 2 6
3650 1 6
3651 1 6
3652 1 6
3653 2 6
3654 1 6
3655 1 6
3656 1 6
3657 2 6
3658 1 6
3659 1 6
3660 1 6
3661 2 6
3662 1 6
3663 1 6
3664 1 6
3697 1 4
3698 1 4
3699 1 4
3700 1 4
3701 1 4
3702 1 4
3703 1 4
3704 1 4
3705 2 6
3706 2 6
3707 1 6
3708 2 6
3709 2 6
3710 2 6
3711 2 6
3712 2 6
3713 1 6
3714 2 6
3715 2 6
3716 1 6
3717 1 6
3718 1 6
3719 1 6
3720 2 6
3753 1 4
3754 1 4
3755 1 4
3756 1 4
3757 1 4
3758 1 4
3759 1 4
3760 1 4
3761 1 6
3762 1 6
3763 2 6
3764 2 6
3765 2 6
3766 1 6
3767 2 6
3768 1 6
3769 2 6
3770 1 6
3771 1 6
3772 1 6
3773 2 6
3774 2 6
3775 1 6
3776 2 6
3809 1 4
3810 1 4
3811 1 4
3812 1 4
3813 1 4
3814 1 4
3815 1 4
3816 1 4
3817 1 6
3818 2 6
3819 2 6
3820 1 6
3821 1 6
3822 2 6
3823 2 6
3824 2 6
3825 2 6
3826 1 6
3827 1 6
3828 2 6
3829 1 6
3830 1 6
3831 2 6
3832 1 6
3865 1 4
3866 1 4
3867 1 4
3868 1 4
3869 1 4
3870 1 4
3871 1 4
3872 1 4
3873 2 6
3874 1 6
3875 1 6
3876 1 6
3877 2 6
3878 1 6
3879 1 6
3880 1 6
3881 2 6
3882 2 6
3883 1 6
3884 1 6
3885 2 6
3886 2 6
3887 2 6
3888 2 6
3921 1 4
3922 1 4
3923 1 4
3924 1 4
3925 1 4
3926 1 4
3927 1 4
3928 1 4
3929 2 6
3930 1 6
3931 1 6
3932 1 6
3933 1 6
3934 2 6
3935 2 6
3936 1 6
3937 1 6
3938 1 6
3939 1 6
3940 1 6
3941 2 6
3942 1 6
3943 2 6
3944 2 6
3977 1 4
3978 1 4
3979 1 4
3980 1 4
3981 1 4
3982 1 4
3983 1 4
3984 1 4
3985 2 6
3986 1 6
3987 2 6
3988 2 6
3989 2 6
3990 1 6
3991 1 6
3992 2 6
3993 1 6
3994 1 6
3995 1 6
3996 2 6
3997 2 6
3998 1 6
3999 2 6
4000 1 6
4033 1 4
4034 1 4
4035 1 4
4036 1 4
4037 1 4
4038 1 4
4039 1 4
4040 1 4
4041 1 6
4042 2 6
4043 2 6
4044 1 6
4045 1 6
4046 2 6
4047 2 6
4048 1 6
4049 2 6
4050 1 6
4051 2 6
4052 2 6
4053 1 6
4054 2 6
4055 2 6
4056 1 6
4089 1 4
4090 1 4
4091 1 4
4092 1 4
4093 1 4
4094 1 4
4095 1 4
4096 1 4
4097 1 6
4098 1 6
4099 1 6
4100 1 6
4101 2 6
4102 2 6
4103 2 6
4104 1 6
4105 1 6
4106 1 6
4107 1 6
4108 1 6
4109 1 6
4110 1 6
4111 1 6
4112 1 6
4145 1 4
4146 1 4
4147 1 4
4148 1 4
4149 1 4
4150 1 4
4151 1 4
4152 1 4
4153 1 6
4154 1 6
4155 1 6
4156 2 6
4157 2 6
4158 1 6
4159 2 6
4160 2 6
4161 2 6
4162 1 6
4163 1 6
4164 2 6
4165 2 6
4166 1 6
4167 2 6
4168 2 6
4201 1 4
4202 1 4
4203 1 4
4204 1 4
4205 1 4
4206 1 4
4207 1 4
4208 1 4
4209 1 6
4210 2 6
4211 2 6
4212 1 6
4213 1 6
4214 1 6
4215 1 6
4216 1 6
4217 1 6
4218 2 6
4219 2 6
4220 2 6
4221 1 6
4222 1 6
4223 2 6
4224 2 6
4257 1 4
4258 1 4
4259 1 4
4260 1 4
4261 1 4
4262 1 4
4263 1 4
4264 1 4
4265 2 6
4266 1 6
4267 2 6
4268 1 6
4269 2 6
4270 2 6
4271 1 6
4272 1 6
4273 2 6
4274 2 6
4275 2 6
4276 2 6
4277 2 6
4278 2 6
4279 2 6
4280 1 6
4313 1 4
4314 1 4
4315 1 4
4316 1 4
4317 1 4
4318 1 4
4319 1 4
4320 1 4
4321 2 6
4322 2 6
4323 2 6
4324 1 6
4325 2 6
4326 1 6
4327 2 6
4328 1 6
4329 2 6
4330 1 6
4331 1 6
4332 2 6
4333 2 6
4334 1 6
4335 2 6
4336 2 6
4369 1 4
4370 1 4
4371 1 4
4372 1 4
4373 1 4
4374 1 4
4375 1 4
4376 1 4
4377 1 6
4378 1 6
4379 1 6
4380 2 6
4381 2 6
4382 2 6
4383 1 6
4384 1 6
4385 1 6
4386 2 6
4387 2 6
4388 1 6
4389 2 6
4390 2 6
4391 1 6
4392 2 6
4425 1 4
4426 1 4
4427 1 4
4428 1 4
4429 1 4
4430 1 4
4431 1 4
4432 1 4
4433 1 6
4434 1 6
4435 2 6
4436 1 6
4437 2 6
4438 2 6
4439 1 6
4440 2 6
4441 2 6
4442 1 6
4443 1 6
4444 1 6
4445 1 6
4446 1 6
4447 1 6
4448 1 6
4481 1 4
4482 1 4
4483 1 4
4484 1 4
4485 1 4
4486 1 4
4487 1 4
4488 1 4
4489 1 6
4490 2 6
4491 1 6
4492 2 6
4493 1 6
4494 1 6
4495 2 6
4496 1 6
4497 2 6
4498 1 6
4499 2 6
4500 2 6
4501 1 6
4502 2 6
4503 2 6
4504 1 6
4537 1 4
4538 1 4
4539 1 4
4540 1 4
4541 1 4
4542 1 4
4543 1 4
4544 1 4
4545 2 6
4546 2 6
4547 2 6
4548 1 6
4549 1 6
4550 2 6
4551 1 6
4552 1 6
4553 1 6
4554 2 6
4555 2 6
4556 2 6
4557 1 6
4558 1 6
4559 1 6
4560 1 6
4593 1 4
4594 1 4
4595 1 4
4596 1 4
4597 1 4
4598 1 4
4599 1 4
4600 1 4
4601 1 6
4602 2 6
4603 2 6
4604 2 6
4605 1 6
4606 1 6
4607 2 6
4608 1 6
4609 2 6
4610 1 6
4611 1 6
4612 2 6
4613 1 6
4614 2 6
4615 1 6
4616 1 6
4649 1 4
4650 1 4
4651 1 4
4652 1 4
4653 1 4
4654 1 4
4655 1 4
4656 1 4
4657 2 6
4658 2 6
4659 2 6
4660 2 6
4661 1 6
4662 2 6
4663 1 6
4664 2 6
4665 1 6
4666 1 6
4667 1 6
4668 1 6
4669 2 6
4670 2 6
4671 2 6
4672 2 6
4705 1 4
4706 1 4
4707 1 4
4708 1 4
4709 1 4
4710 1 4
4711 1 4
4712 1 4
4713 2 6
4714 2 6
4715 2 6
4716 1 6
4717 1 6
4718 1 6
4719 2 6
4720 1 6
4721 1 6
4722 2 6
4723 2 6
4724 2 6
4725 1 6
4726 2 6
4727 2 6
4728 2 6
4761 1 4
4762 2 4
4763 1 4
4764 1 4
4765 1 4
4766 1 4
4767 1 4
4768 1 4
4769 2 6
4770 2 6
4771 2 6
4772 1 6
4773 1 6
4774 1 6
4775 1 6
4776 2 6
4777 2 6
4778 2 6
4779 2 6
4780 2 6
4781 2 6
4782 1 6
4783 2 6
4784 1 6
4817 1 4
4818 1 4
4819 1 4
4820 1 4
4821 1 4
4822 1 4
4823 1 4
4824 1 4
4825 2 6
4826 1 6
4827 1 6
4828 2 6
4829 1 6
4830 1 6
4831 1 6
4832 1 6
4833 2 6
4834 2 6
4835 1 6
4836 1 6
4837 1 6
4838 1 6
4839 2 6
4840 2 6
4873 1 4
4874 1 4
4875 1 4
4876 1 4
4877 1 4
4878 1 4
4879 1 4
4880 1 4
4881 1 6
4882 2 6
4883 2 6
4884 1 6
4885 2 6
4886 1 6
4887 1 6
4888 1 6
4889 1 6
4890 1 6
4891 1 6
4892 1 6
4893 1 6
4894 1 6
4895 2 6
4896 1 6
4929 1 4
4930 1 4
4931 1 4
4932 1 4
4933 1 4
4934 1 4
4935 1 4
4936 1 4
4937 1 6
4938 2 6
4939 2 6
4940 1 6
4941 1 6
4942 1 6
4943 1 6
4944 2 6
4945 1 6
4946 1 6
4947 2 6
4948 2 6
4949 2 6
4950 2 6
4951 1 6
4952 1 6
4985 1 4
4986 1 4
4987 1 4
4988 1 4
4989 1 4
4990 1 4
4991 1 4
4992 1 4
4993 1 6
4994 2 6
4995 1 6
4996 1 6
4997 2 6
4998 2 6
4999 2 6
5000 1 6
5001 2 6
5002 2 6
5003 2 6
5004 2 6
5005 2 6
5006 1 6
5007 1 6
5008 1 6
5041 1 4
5042 1 4
5043 1 4
5044 1 4
5045 1 4
5046 1 4
5047 1 4
5048 1 4
5049 2 6
5050 1 6
5051 1 6
5052 1 6
5053 1 6
5054 1 6
5055 2 6
5056 2 6
5057 1 6
5058 2 6
5059 1 6
5060 2 6
5061 1 6
5062 1 6
5063 2 6
5064 2 6
5097 1 4
5098 1 4
5099 2 4
5100 1 4
5101 1 4
5102 1 4
5103 1 4
5104 1 4
5105 2 6
5106 2 6
5107 2 6
5108 1 6
5109 1 6
5110 1 6
5111 1 6
5112 2 6
5113 2 6
5114 2 6
5115 1 6
5116 2 6
5117 1 6
5118 1 6
5119 2 6
5120 1 6
5153 1 4
5154 1 4
5155 1 4
5156 1 4
5157 1 4
5158 1 4
5159 1 4
5160 1 4
5161 2 6
5162 2 6
5163 1 6
5164 1 6
5165 1 6
5166 2 6
5167 1 6
5168 1 6
5169 1 6
5170 2 6
5171 1 6
5172 2 6
5173 1 6
5174 1 6
5175 2 6
5176 2 6
5209 1 4
5210 1 4
5211 1 4
5212 1 4
5213 1 4
5214 1 4
5215 1 4
5216 1 4
5217 1 6
5218 2 6
5219 1 6
5220 1 6
5221 2 6
5222 1 6
5223 1 6
5224 2 6
5225 1 6
5226 2 6
5227 1 6
5228 1 6
5229 1 6
5230 2 6
5231 1 6
5232 2 6
5265 1 4
5266 1 4
5267 1 4
5268 1 4
5269 1 4
5270 1 4
5271 1 4
5272 1 4
5273 2 6
5274 1 6
5275 2 6
5276 1 6
5277 1 6
5278 2 6
5279 2 6
5280 2 6
5281 2 6
5282 1 6
5283 1 6
5284 2 6
5285 2 6
5286 2 6
5287 2 6
5288 1 6
5321 1 4
5322 1 4
5323 1 4
5324 1 4
5325 1 4
5326 1 4
5327 1 4
5328 1 4
5329 1 6
5330 1 6
5331 2 6
5332 2 6
5333 1 6
5334 2 6
5335 1 6
5336 2 6
5337 1 6
5338 1 6
5339 1 6
5340 1 6
5341 2 6
5342 2 6
5343 2 6
5344 2 6
ITEM: TIMESTEP
12
ITEM: NUMBER OF ATOMS
2304
ITEM: BOX BOUNDS pp pp pp
-2.5841700000000001e-01 3.3661583000000000e+01
-2.5841700000000001e-01 3.3661583000000000e+01
-2.5841700000000001e-01 5.0621583000000001e+01
ITEM: ATOMS id type c_coord
1 1 4
2 1 4
3 1 4
4 1 4
5 1 4
6 1 4
7 1 4
8 1 4
9 1 6
10 1 6
11 2 6
12 1 6
13 2 6
14 2 6
15 2 6
16 1 6
17 2 6
18 1 6
19 2 6
20 1 6
21 2 6
22 1 6
23 2 6
24 2 6
57 1 4
58 1 4
59 1 4
60 1 4
61 1 4
62 1 4
63 1 4
64 1 4
65 1 6
66 1 6
67 1 6
68 1 6
69 2 6
70 2 6
71 1 6
72 2 6
73 2 6
74 2 6
75 1 6
76 2 6
77 1 6
78 1 6
79 2 6
80 2 6
113 1 4
114 1 4
115 1 4
116 1 4
117 1 4
118 1 4
119 1 4
120 1 4
121 2 6
122 1 6
123 1 6
124 1 6
125 1 6
126 2 6
127 2 6
128 1 6
129 2 6
130 2 6
131 2 6
132 1 6
133 2 6
134 2 6
135 1 6
136 2 6
169 1 4
170 1 4
171 1 4
172 1 4
173 1 4
174 1 4
175 1 4
176 1 4
177 1 6
178 1 6
179 1 6
180 1 6
181 2 6
182 2 6
183 1 6
184 2 6
185 1 6
186 1 6
187 2 6
188 2 6
189 1 6
190 2 6
191 2 6
192 2 6
225 1 4
226 1 4
227 1 4
228 1 4
229 1 4
230 1 4
231 1 4
232 1 4
233 1 6
234 2 6
235 2 6
236 1 6
237 1 6
238 2 6
239 2 6
240 2 6
241 2 6
242 2 6
243 2 6
244 1 6
245 1 6
246 2 6
247 2 6
248 2 6
281 1 4
282 1 4
283 1 4
284 1 4
285 1 4
286 1 4
287 1 4
288 1 4
289 1 6
290 1 6
291 1 6
292 2 6
293 2 6
294 2 6
295 2 6
296 1 6
297 1 6
298 1 6
299 1 6
300 1 6
301 2 6
302 2 6
303 1 6
304 1 6
337 1 4
338 1 4
339 1 4
340 1 4
341 1 4
342 1 4
343 1 4
344 1 4
345 2 6
346 1 6
347 2 6
348 2 6
349 2 6
350 1 6
351 2 6
352 1 6
353 1 6
354 1 6
355 2 6
356 1 6
357 1 6
358 1 6
359 1 6
360 2 6
393 1 4
394 1 4
395 1 4
396 1 4
397 1 4
398 1 4
399 1 4
400 1 4
401 1 6
402 1 6
403 1 6
404 2 6
405 1 6
406 1 6
407 1 6
408 1 6
409 2 6
410 1 6
411 2 6
412 1 6
413 1 6
414 2 6
415 2 6
416 1 6
449 1 4
450 1 4
451 1 4
452 1 4
453 1 4
454 1 4
455 1 4
456 1 4
457 1 6
458 1 6
459 1 6
460 2 6
461 2 6
462 1 6
463 2 6
464 2 6
465 2 6
466 2 6
467 1 6
468 1 6
469 2 6
470 2 6
471 1 6
472 2 6
505 1 4
506 1 4
507 1 4
508 1 4
509 1 4
510 1 4
511 1 4
512 1 4
513 2 6
514 2 6
515 1 6
516 2 6
517 1 6
518 1 6
519 1 6
520 2 6
521 1 6
522 2 6
523 1 6
524 1 6
525 2 6
526 2 6
527 2 6
528 2 6
561 1 4
562 1 4
563 1 4
564 1 4
565 1 4
566 1 4
567 1 4
568 1 4
569 2 6
570 2 6
571 2 6
572 2 6
573 1 6
574 1 6
575 2 6
576 1 6
577 1 6
578 1 6
579 2 6
580 1 6
581 2 6
582 2 6
583 1 6
584 2 6
617 1 4
618 1 4
619 1 4
620 1 4
621 1 4
622 1 4
623 1 4
624 1 4
625 1 6
626 2 6
627 1 6
628 2 6
629 1 6
630 2 6
631 1 6
632 1 6
633 1 6
634 1 6
635 2 6
636 2 6
637 2 6
638 2 6
639 1 6
640 2 6
673 1 4
674 1 4
675 1 4
676 1 4
677 1 4
678 1 4
679 1 4
680 1 4
681 2 6
682 2 6
683 2 6
684 2 6
685 1 6
686 1 6
687 1 6
688 1 6
689 1 6
690 2 6
691 1 6
692 1 6
693 2 6
694 1 6
695 1 6
696 2 6
729 1 4
730 1 4
731 1 4
732 1 4
733 1 4
734 1 4
735 1 4
736 1 4
737 2 6
738 1 6
739 2 6
740 2 6
741 2 6
742 1 6
743 1 6
744 2 6
745 1 6
746 2 6
747 2 6
748 1 6
749 2 6
750 2 6
751 1 6
752 1 6
785 1 4
786 1 4
787 1 4
788 1 4
789 1 4
790 1 4
791 1 4
792 1 4
793 1 6
794 1 6
795 1 6
796 1 6
797 2 6
798 2 6
799 2 6
800 2 6
801 2 6
802 1 6
803 2 6
804 1 6
805 1 6
806 1 6
807 1 6
808 2 6
841 1 4
842 1 4
843 1 4
844 1 4
845 1 4
846 1 4
847 1 4
848 1 4
849 2 6
850 1 6
851 2 6
852 1 6
853 2 6
854 2 6
855 2 6
856 2 6
857 2 6
858 1 6
859 1 6
860 1 6
861 1 6
862 1 6
863 1 6
864 2 6
897 1 4
898 1 4
899 1 4
900 1 4
901 1 4
902 1 4
903 1 4
904 1 4
905 1 6
906 2 6
907 2 6
908 1 6
909 2 6
910 2 6
911 2 6
912 2 6
913 2 6
914 2 6
915 1 6
916 1 6
917 2 6
918 2 6
919 2 6
920 2 6
953 1 4
954 1 4
955 1 4
956 1 4
957 1 4
958 1 4
959 1 4
960 1 4
961 2 6
962 2 6
963 1 6
964 2 6
965 1 6
966 1 6
967 2 6
968 2 6
969 1 6
970 2 6
971 1 6
972 1 6
973 2 6
974 2 6
975 1 6
976 2 6
1009 1 4
1010 1 4
1011 1 4
1012 1 4
1013 1 4
1014 1 4
1015 1 4
1016 1 4
1017 1 6
1018 2 6
1019 2 6
1020 1 6
1021 2 6
1022 1 6
1023 2 6
1024 2 6
1025 1 6
1026 1 6
1027 2 6
1028 2 6
1029 2 6
1030 2 6
1031 1 6
1032 1 6
1065 1 4
1066 1 4
1067 1 4
1068 1 4
1069 1 4
1070 1 4
1071 1 4
1072 1 4
1073 1 6
1074 1 6
1075 1 6
1076 2 6
1077 2 6
1078 1 6
1079 1 6
1080 2 6
1081 1 6
1082 2 6
1083 2 6
1084 1 6
1085 2 6
1086 2 6
1087 2 6
1088 2 6
1121 1 4
1122 1 4
1123 1 4
1124 1 4
1125 1 4
1126 1 4
1127 1 4
1128 1 4
1129 1 6
1130 1 6
1131 1 6
1132 2 6
1133 1 6
1134 1 6
1135 1 6
1136 2 6
1137 1 6
1138 2 6
1139 1 6
1140 2 6
1141 2 6
1142 1 6
1143 1 6
1144 2 6
1177 1 4
1178 1 4
1179 1 4
1180 1 4
1181 1 4
1182 1 4
1183 1 4
1184 1 4
1185 2 6
1186 2 6
1187 1 6
1188 1 6
1189 1 6
1190 2 6
1191 1 6
1192 2 6
1193 1 6
1194 2 6
1195 2 6
1196 1 6
1197 2 6
1198 2 6
1199 2 6
1200 1 6
1233 1 4
1234 1 4
1235 1 4
1236 1 4
1237 1 4
1238 1 4
1239 1 4
1240 1 4
1241 2 6
1242 1 6
1243 1 6
1244 2 6
1245 1 6
1246 2 6
1247 1 6
1248 1 6
1249 2 6
1250 1 6
1251 1 6
1252 2 6
1253 2 6
1254 1 6
1255 1 6
1256 2 6
1289 1 4
1290 1 4
1291 1 4
1292 1 4
1293 1 4
1294 1 4
1295 1 4
1296 1 4
1297 2 6
1298 1 6
1299 1 6
1300 1 6
1301 1 6
1302 2 6
1303 2 6
1304 2 6
1305 1 6
1306 2 6
1307 2 6
1308 2 6
1309 1 6
1310 1 6
1311 2 6
1312 2 6
1345 1 4
1346 1 4
1347 1 4
1348 1 4
1349 1 4
1350 1 4
1351 1 4
1352 1 4
1353 1 6
1354 2 6
1355 2 6
1356 1 6
1357 2 6
1358 1 6
1359 1 6
1360 2 6
1361 2 6
1362 1 6
1363 1 6
1364 2 6
1365 2 6
1366 1 6
1367 2 6
1368 1 6
1401 1 4
1402 1 4
1403 1 4
1404 1 4
1405 1 4
1406 1 4
1407 1 4
1408 1 4
1409 2 6
1410 1 6
1411 2 6
1412 2 6
1413 1 6
1414 1 6
1415 1 6
1416 1 6
1417 2 6
1418 2 6
1419 1 6
1420 1 6
1421 1 6
1422 1 6
1423 1 6
1424 1 6
1457 1 4
1458 1 4
1459 1 4
1460 1 4
1461 1 4
1462 1 4
1463 1 4
1464 1 4
1465 2 6
1466 2 6
1467 2 6
1468 2 6
1469 1 6
1470 2 6
1471 1 6
1472 1 6
1473 1 6
1474 1 6
1475 1 6
1476 2 6
1477 1 6
1478 1 6
1479 2 6
1480 2 6
1513 1 4
1514 1 4
1515 1 4
1516 1 4
1517 1 4
1518 1 4
1519 1 4
1520 1 4
1521 1 6
1522 1 6
1523 2 6
1524 1 6
1525 1 6
1526 1 6
1527 2 6
1528 2 6
1529 2 6
1530 1 6
1531 1 6
1532 2 6
1533 1 6
1534 1 6
1535 2 6
1536 1 6
1569 1 4
1570 1 4
1571 1 4
1572 1 4
1573 1 4
1574 1 4
1575 1 4
1576 1 4
1577 2 6
1578 2 6
1579 2 6
1580 2 6
1581 2 6
1582 1 6
1583 2 6
1584 2 6
1585 2 6
1586 2 6
1587 1 6
1588 1 6
1589 2 6
1590 2 6
1591 2 6
1592 2 6
1625 1 4
1626 1 4
1627 1 4
1628 1 4
1629 1 4
1630 1 4
1631 1 4
1632 1 4
1633 1 6
1634 2 6
1635 1 6
1636 1 6
1637 2 6
1638 2 6
1639 1 6
1640 1 6
1641 1 6
1642 1 6
1643 2 6
1644 1 6
1645 2 6
1646 1 6
1647 2 6
1648 1 6
1681 1 4
1682 1 4
1683 1 4
1684 1 4
1685 1 4
1686 1 4
1687 1 4
1688 1 4
1689 2 6
1690 2 6
1691 2 6
1692 1 6
1693 2 6
1694 1 6
1695 1 6
1696 1 6
1697 1 6
1698 2 6
1699 2 6
1700 1 6
1701 2 6
1702 1 6
1703 1 6
1704 2 6
1737 1 4
1738 1 4
1739 1 4
1740 1 4
1741 1 4
1742 1 4
1743 1 4
1744 1 4
1745 1 6
1746 2 6
1747 2 6
1748 1 6
1749 2 6
1750 1 6
1751 2 6
1752 2 6
1753 2 6
1754 2 6
1755 1 6
1756 2 6
1757 1 6
1758 2 6
1759 2 6
1760 2 6
1793 1 4
1794 1 4
1795 1 4
1796 1 4
1797 1 4
1798 1 4
1799 1 4
1800 1 4
1801 1 6
1802 1 6
1803 1 6
1804 1 6
1805 2 6
1806 1 6
1807 2 6
1808 2 6
1809 2 6
1810 1 6
1811 1 6
1812 1 6
1813 1 6
1814 1 6
1815 1 6
1816 2 6
1849 1 4
1850 1 4
1851 1 4
1852 1 4
1853 1 4
1854 1 4
1855 1 4
1856 1 4
1857 2 6
1858 1 6
1859 1 6
1860 2 6
1861 1 6
1862 2 6
1863 2 6
1864 1 6
1865 1 6
1866 2 6
1867 2 6
1868 2 6
1869 1 6
1870 2 6
1871 2 6
1872 1 6
1905 1 4
1906 1 4
1907 1 4
1908 1 4
1909 1 4
1910 1 4
1911 1 4
1912 1 4
1913 1 6
1914 2 6
1915 2 6
1916 1 6
1917 1 6
1918 1 6
1919 2 6
1920 2 6
1921 2 6
1922 1 6
1923 1 6
1924 1 6
1925 2 6
1926 1 6
1927 1 6
1928 2 6
1961 1 4
1962 1 4
1963 1 4
1964 1 4
1965 1 4
1966 1 4
1967 1 4
1968 1 4
1969 1 6
1970 2 6
1971 1 6
1972 1 6
1973 2 6
1974 1 6
1975 1 6
1976 1 6
1977 1 6
1978 1 6
1979 1 6
1980 1 6
1981 1 6
1982 2 6
1983 1 6
1984 1 6
2017 1 4
2018 1 4
2019 1 4
2020 1 4
2021 1 4
2022 1 4
2023 1 4
2024 1 4
2025 1 6
2026 2 6
2027 2 6
2028 1 6
2029 2 6
2030 2 6
2031 1 6
2032 1 6
2033 1 6
2034 2 6
2035 2 6
2036 2 6
2037 2 6
2038 2 6
2039 2 6
2040 2 6
2073 1 4
2074 1 4
2075 1 4
2076 1 4
2077 1 4
2078 1 4
2079 1 4
2080 1 4
2081 2 6
2082 2 6
2083 2 6
2084 1 6
2085 1 6
2086 2 6
2087 1 6
2088 1 6
2089 1 6
2090 2 6
2091 1 6
2092 2 6
2093 1 6
2094 1 6
2095 1 6
2096 1 6
2129 1 4
2130 1 4
2131 1 4
2132 1 4
2133 1 4
2134 1 4
2135 1 4
2136 1 4
2137 1 6
2138 2 6
2139 2 6
2140 1 6
2141 1 6
2142 2 6
2143 2 6
2144 2 6
2145 1 6
2146 2 6
2147 2 6
2148 1 6
2149 1 6
2150 2 6
2151 1 6
2152 2 6
2185 1 4
2186 1 4
2187 1 4
2188 1 4
2189 1 4
2190 1 4
2191 1 4
2192 1 4
2193 1 6
2194 1 6
2195 1 6
2196 1 6
2197 1 6
2198 2 6
2199 2 6
2200 1 6
2201 1 6
2202 1 6
2203 1 6
2204 1 6
2205 2 6
2206 2 6
2207 2 6
2208 2 6
2241 1 4
2242 1 4
2243 1 4
2244 1 4
2245 1 4
2246 1 4
2247 1 4
2248 1 4
2249 2 6
2250 2 6
2251 2 6
2252 2 6
2253 1 6
2254 1 6
2255 1 6
2256 2 6
2257 1 6
2258 2 6
2259 1 6
2260 2 6
2261 2 6
2262 2 6
2263 1 6
2264 2 6
2297 1 4
2298 1 4
2299 1 4
2300 1 4
2301 1 4
2302 1 4
2303 1 4
2304 1 4
2305 1 6
2306 1 6
2307 2 6
2308 1 6
2309 2 6
2310 1 6
2311 1 6
2312 2 6
2313 2 6
2314 1 6
2315 1 6
2316 2 6
2317 2 6
2318 1 6
2319 1 6
2320 2 6
2353 1 4
2354 1 4
2355 1 4
2356 1 4
2357 1 4
2358 1 4
2359 1 4
2360 1 4
2361 1 6
2362 1 6
2363 2 6
2364 1 6
2365 2 6
2366 1 6
2367 2 6
2368 2 6
2369 2 6
2370 1 6
2371 2 6
2372 2 6
2373 1 6
2374 1 6
2375 2 6
2376 2 6
2409 1 4
2410 1 4
2411 1 4
2412 1 4
2413 1 4
2414 1 4
2415 1 4
2416 1 4
2417 2 6
2418 1 6
2419 2 6
2420 2 6
2421 1 6
2422 2 6
2423 1 6
2424 2 6
2425 1 6
2426 2 6
2427 2 6
2428 1 6
2429 2 6
2430 2 6
2431 1 6
2432 1 6
2465 1 4
2466 1 4
2467 1 4
2468 1 4
2469 1 4
2470 1 4
2471 1 4
2472 1 4
2473 2 6
2474 2 6
2475 1 6
2476 1 6
2477 1 6
2478 2 6
2479 1 6
2480 1 6
2481 1 6
2482 1 6
2483 1 6
2484 1 6
2485 1 6
2486 2 6
2487 1 6
2488 2 6
2521 1 4
2522 1 4
2523 1 4
2524 1 4
2525 1 4
2526 1 4
2527 1 4
2528 1 4
2529 2 6
2530 1 6
2531 1 6
2532 2 6
2533 2 6
2534 2 6
2535 1 6
2536 1 6
2537 1 6
2538 1 6
2539 1 6
2540 1 6
2541 2 6
2542 1 6
2543 1 6
2544 1 6
2577 1 4
2578 1 4
2579 1 4
2580 1 4
2581 1 4
2582 1 4
2583 1 4
2584 1 4
2585 1 6
2586 1 6
2587 1 6
2588 1 6
2589 2 6
2590 2 6
2591 2 6
2592 2 6
2593 1 6
2594 2 6
2595 2 6
2596 2 6
2597 2 6
2598 2 6
2599 2 6
2600 1 6
2633 1 4
2634 1 4
2635 1 4
2636 1 4
2637 1 4
2638 1 4
2639 1 4
2640 1 4
2641 1 6
2642 2 6
2643 1 6
2644 2 6
2645 2 6
2646 1 6
2647 1 6
2648 2 6
2649 2 6
2650 2 6
2651 2 6
2652 1 6
2653 2 6
2654 2 6
2655 2 6
2656 2 6
2689 1 4
2690 1 4
2691 1 4
2692 1 4
2693 1 4
2694 1 4
2695 1 4
2696 1 4
2697 2 6
2698 1 6
2699 2 6
2700 2 6
2701 1 6
2702 1 6
2703 1 6
2704 2 6
2705 2 6
2706 2 6
2707 2 6
2708 2 6
2709 1 6
2710 2 6
2711 2 6
2712 1 6
2745 1 4
2746 1 4
2747 1 4
2748 1 4
2749 1 4
2750 1 4
2751 1 4
2752 1 4
2753 2 6
2754 2 6
2755 2 6
2756 1 6
2757 1 6
2758 2 6
2759 2 6
2760 1 6
2761 1 6
2762 2 6
2763 1 6
2764 1 6
2765 1 6
2766 2 6
2767 1 6
2768 1 6
2801 1 4
2802 1 4
2803 1 4
2804 1 4
2805 1 4
2806 1 4
2807 1 4
2808 1 4
2809 2 6
2810 2 6
2811 2 6
2812 1 6
2813 2 6
2814 1 6
2815 1 6
2816 2 6
2817 1 6
2818 2 6
2819 1 6
2820 2 6
2821 1 6
2822 1 6
2823 2 6
2824 2 6
2857 1 4
2858 1 4
2859 1 4
2860 1 4
2861 1 4
2862 1 4
2863 1 4
2864 1 4
2865 2 6
2866 1 6
2867 2 6
2868 1 6
2869 1 6
2870 2 6
2871 1 6
2872 1 6
2873 1 6
2874 1 6
2875 2 6
2876 2 6
2877 1 6
2878 2 6
2879 1 6
2880 2 6
2913 1 4
2914 1 4
2915 1 4
2916 1 4
2917 1 4
2918 1 4
2919 1 4
2920 1 4
2921 2 6
2922 1 6
2923 1 6
2924 2 6
2925 2 6
2926 1 6
2927 2 6
2928 2 6
2929 1 6
2930 1 6
2931 2 6
2932 1 6
2933 2 6
2934 2 6
2935 2 6
2936 1 6
2969 1 4
2970 1 4
2971 1 4
2972 1 4
2973 1 4
2974 1 4
2975 1 4
2976 1 4
2977 2 6
2978 2 6
2979 2 6
2980 2 6
2981 1 6
2982 1 6
2983 1 6
2984 1 6
2985 2 6
2986 2 6
2987 1 6
2988 2 6
2989 1 6
2990 2 6
2991 1 6
2992 2 6
3025 1 4
3026 1 4
3027 1 4
3028 1 4
3029 1 4
3030 1 4
3031 1 4
3032 1 4
3033 2 6
3034 1 6
3035 2 6
3036 1 6
3037 1 6
3038 1 6
3039 2 6
3040 2 6
3041 1 6
3042 2 6
3043 2 6
3044 1 6
3045 1 6
3046 2 6
3047 2 6
3048 2 6
3081 1 4
3082 1 4
3083 1 4
3084 1 4
3085 1 4
3086 1 4
3087 1 4
3088 1 4
3089 1 6
3090 1 6
3091 2 6
3092 1 6
3093 2 6
3094 2 6
3095 2 6
3096 2 6
3097 1 6
3098 2 6
3099 2 6
3100 2 6
3101 1 6
3102 1 6
3103 1 6
3104 2 6
3137 1 4
3138 1 4
3139 1 4
3140 1 4
3141 1 4
3142 1 4
3143 1 4
3144 1 4
3145 1 6
3146 1 6
3147 2 6
3148 1 6
3149 2 6
3150 2 6
3151 2 6
3152 2 6
3153 2 6
3154 2 6
3155 1 6
3156 2 6
3157 2 6
3158 2 6
3159 2 6
3160 2 6
3193 1 4
3194 1 4
3195 1 4
3196 1 4
3197 1 4
3198 1 4
3199 1 4
3200 1 4
3201 2 6
3202 2 6
3203 2 6
3204 2 6
3205 1 6
3206 1 6
3207 2 6
3208 2 6
3209 2 6
3210 2 6
3211 1 6
3212 2 6
3213 2 6
3214 1 6
3215 2 6
3216 1 6
3249 1 4
3250 1 4
3251 1 4
3252 1 4
3253 1 4
3254 1 4
3255 1 4
3256 1 4
3257 1 6
3258 1 6
3259 2 6
3260 1 6
3261 1 6
3262 1 6
3263 1 6
3264 2 6
3265 2 6
3266 1 6
3267 1 6
3268 1 6
3269 2 6
3270 1 6
3271 1 6
3272 2 6
3305 1 4
3306 1 4
3307 1 4
3308 1 4
3309 1 4
3310 1 4
3311 1 4
3312 1 4
3313 2 6
3314 1 6
3315 2 6
3316 1 6
3317 1 6
3318 1 6
3319 2 6
3320 2 6
3321 2 6
3322 1 6
3323 1 6
3324 2 6
3325 2 6
3326 2 6
3327 1 6
3328 2 6
3361 1 4
3362 1 4
3363 1 4
3364 1 4
3365 1 4
3366 1 4
3367 1 4
3368 1 4
3369 2 6
3370 2 6
3371 2 6
3372 1 6
3373 2 6
3374 2 6
3375 2 6
3376 2 6
3377 1 6
3378 1 6
3379 1 6
3380 1 6
3381 1 6
3382 2 6
3383 2 6
3384 1 6
3417 1 4
3418 2 4
3419 1 4
3420 1 4
3421 1 4
3422 1 4
3423 1 4
3424 1 4
3425 1 6
3426 1 6
3427 2 6
3428 2 6
3429 2 6
3430 1 6
3431 2 6
3432 2 6
3433 1 6
3434 1 6
3435 2 6
3436 2 6
3437 1 6
3438 1 6
3439 1 6
3440 1 6
3473 1 4
3474 1 4
3475 1 4
3476 1 4
3477 1 4
3478 1 4
3479 1 4
3480 1 4
3481 2 6
3482 1 6
3483 1 6
3484 2 6
3485 2 6
3486 1 6
3487 2 6
3488 1 6
3489 1 6
3490 1 6
3491 2 6
3492 1 6
3493 1 6
3494 2 6
3495 1 6
3496 1 6
3529 1 4
3530 1 4
3531 1 4
3532 1 4
3533 1 4
3534 1 4
3535 1 4
3536 1 4
3537 2 6
3538 2 6
3539 2 6
3540 1 6
3541 1 6
3542 1 6
3543 1 6
3544 1 6
3545 1 6
3546 2 6
3547 2 6
3548 2 6
3549 1 6
3550 1 6
3551 1 6
3552 1 6
3585 1 4
3586 1 4
3587 1 4
3588 1 4
3589 1 4
3590 1 4
3591 1 4
3592 1 4
3593 2 6
3594 2 6
3595 1 6
3596 1 6
3597 1 6
3598 2 6
3599 1 6
3600 1 6
3601 2 6
3602 1 6
3603 2 6
3604 1 6
3605 2 6
3606 1 6
3607 1 6
3608 2 6
3641 1 4
3642 1 4
3643 1 4
3644 1 4
3645 1 4
3646 1 4
3647 1 4
3648 1 4
3649 2 6
3650 1 6
3651 1 6
3652 1 6
3653 2 6
3654 1 6
3655 1 6
3656 1 6
3657 2 6
3658 1 6
3659 1 6
3660 1 6
3661 2 6
3662 1 6
3663 1 6
3664 1 6
3697 1 4
3698 1 4
3699 1 4
3700 1 4
3701 1 4
3702 1 4
3703 1 4
3704 1 4
3705 2 6
3706 2 6
3707 1 6
3708 2 6
3709 2 6
3710 2 6
3711 2 6
3712 2 6
3713 1 6
3714 2 6
3715 2 6
3716 1 6
3717 1 6
3718 1 6
3719 1 6
3720 2 6
3753 1 4
3754 1 4
3755 1 4
3756 1 4
3757 1 4
3758 1 4
3759 1 4
3760 1 4
3761 1 6
3762 1 6
3763 2 6
3764 2 6
3765 2 6
3766 1 6
3767 2 6
3768 1 6
3769 2 6
3770 1 6
3771 1 6
3772 1 6
3773 2 6
3774 2 6
3775 1 6
3776 2 6
3809 1 4
3810 1 4
3811 1 4
3812 1 4
3813 1 4
3814 1 4
3815 1 4
3816 1 4
3817 1 6
3818 2 6
3819 2 6
3820 1 6
3821 1 6
3822 2 6
3823 2 6
3824 2 6
3825 2 6
3826 1 6
3827 1 6
3828 2 6
3829 1 6
3830 1 6
3831 2 6
3832 1 6
3865 1 4
3866 1 4
3867 1 4
3868 1 4
3869 1 4
3870 1 4
3871 1 4
3872 1 4
3873 2 6
3874 1 6
3875 1 6
3876 1 6
3877 2 6
3878 1 6
3879 1 6
3880 1 6
3881 2 6
3882 2 6
3883 1 6
3884 1 6
3885 2 6
3886 2 6
3887 2 6
3888 2 6
3921 1 4
3922 1 4
3923 1 4
3924 1 4
3925 1 4
3926 1 4
3927 1 4
3928 1 4
3929 2 6
3930 1 6
3931 1 6
3932 1 6
3933 1 6
3934 2 6
3935 2 6
3936 1 6
3937 1 6
3938 1 6
3939 1 6
3940 1 6
3941 2 6
3942 1 6
3943 2 6
3944 2 6
3977 1 4
3978 1 4
3979 1 4
3980 1 4
3981 1 4
3982 1 4
3983 1 4
3984 1 4
3985 2 6
3986 1 6
3987 2 6
3988 2 6
3989 2 6
3990 1 6
3991 1 6
3992 2 6
3993 1 6
3994 1 6
3995 1 6
3996 2 6
3997 2 6
3998 1 6
3999 2 6
4000 1 6
4033 1 4
4034 1 4
4035 1 4
4036 1 4
4037 1 4
4038 1 4
4039 1 4
4040 1 4
4041 1 6
4042 2 6
4043 2 6
4044 1 6
4045 1 6
4046 2 6
4047 2 6
4048 1 6
4049 2 6
4050 1 6
4051 2 6
4052 2 6
4053 1 6
4054 2 6
4055 2 6
4056 1 6
4089 1 4
4090 1 4
4091 1 4
4092 1 4
4093 1 4
4094 1 4
4095 1 4
4096 1 4
4097 1 6
4098 1 6
4099 1 6
4100 1 6
4101 2 6
4102 2 6
4103 2 6
4104 1 6
4105 1 6
4106 1 6
4107 1 6
4108 1 6
4109 1 6
4110 1 6
4111 1 6
4112 1 6
4145 1 4
4146 1 4
4147 1 4
4148 1 4
4149 1 4
4150 1 4
4151 1 4
4152 1 4
4153 1 6
4154 1 6
4155 1 6
4156 2 6
4157 2 6
4158 1 6
4159 2 6
4160 2 6
4161 2 6
4162 1 6
4163 1 6
4164 2 6
4165 2 6
4166 1 6
4167 2 6
4168 2 6
4201 1 4
4202 1 4
4203 1 4
4204 1 4
4205 1 4
4206 1 4
4207 1 4
4208 1 4
4209 1 6
4210 2 6
4211 2 6
4212 1 6
4213 1 6
4214 1 6
4215 1 6
4216 1 6
4217 1 6
4218 2 6
4219 2 6
4220 2 6
4221 1 6
4222 1 6
4223 2 6
4224 2 6
4257 1 4
4258 1 4
4259 1 4
4260 1 4
4261 1 4
4262 1 4
4263 1 4
4264 1 4
4265 2 6
4266 1 6
4267 2 6
4268 1 6
4269 2 6
4270 2 6
4271 1 6
4272 1 6
4273 1 6
4274 2 6
4275 2 6
4276 2 6
4277 2 6
4278 2 6
4279 2 6
4280 1 6
4313 1 4
4314 1 4
4315 1 4
4316 1 4
4317 1 4
4318 1 4
4319 1 4
4320 1 4
4321 2 6
4322 2 6
4323 2 6
4324 1 6
4325 2 6
4326 1 6
4327 2 6
4328 1 6
4329 2 6
4330 1 6
4331 1 6
4332 2 6
4333 2 6
4334 1 6
4335 2 6
4336 2 6
4369 1 4
4370 1 4
4371 1 4
4372 1 4
4373 1 4
4374 1 4
4375 1 4
4376 1 4
4377 1 6
4378 1 6
4379 1 6
4380 2 6
4381 2 6
4382 2 6
4383 1 6
4384 1 6
4385 1 6
4386 2 6
4387 2 6
4388 1 6
4389 2 6
4390 2 6
4391 1 6
4392 2 6
4425 1 4
4426 1 4
4427 1 4
4428 1 4
4429 1 4
4430 1 4
4431 1 4
4432 1 4
4433 1 6
4434 1 6
4435 2 6
4436 1 6
4437 2 6
4438 2 6
4439 1 6
4440 2 6
4441 2 6
4442 1 6
4443 1 6
4444 1 6
4445 1 6
4446 1 6
4447 1 6
4448 1 6
4481 1 4
4482 1 4
4483 1 4
4484 1 4
4485 1 4
4486 1 4
4487 1 4
4488 1 4
4489 1 6
4490 2 6
4491 1 6
4492 2 6
4493 1 6
4494 1 6
4495 2 6
4496 1 6
4497 2 6
4498 1 6
4499 2 6
4500 2 6
4501 1 6
4502 2 6
4503 2 6
4504 1 6
4537 1 4
4538 1 4
4539 1 4
4540 1 4
4541 1 4
4542 1 4
4543 1 4
4544 1 4
4545 2 6
4546 2 6
4547 2 6
4548 1 6
4549 1 6
4550 2 6
4551 1 6
4552 1 6
4553 1 6
4554 2 6
4555 2 6
4556 2 6
4557 1 6
4558 1 6
4559 1 6
4560 1 6
4593 1 4
4594 1 4
4595 1 4
4596 1 4
4597 1 4
4598 1 4
4599 1 4
4600 1 4
4601 1 6
4602 2 6
4603 2 6
4604 2 6
4605 1 6
4606 1 6
4607 2 6
4608 1 6
4609 2 6
4610 1 6
4611 1 6
4612 2 6
4613 1 6
4614 2 6
4615 1 6
4616 1 6
4649 1 4
4650 1 4
4651 1 4
4652 1 4
4653 1 4
4654 1 4
4655 1 4
4656 2 4
4657 2 6
4658 2 6
4659 2 6
4660 2 6
4661 1 6
4662 2 6
4663 1 6
4664 2 6
4665 1 6
4666 1 6
4667 1 6
4668 1 6
4669 2 6
4670 2 6
4671 2 6
4672 2 6
4705 1 4
4706 1 4
4707 1 4
4708 1 4
4709 1 4
4710 1 4
4711 1 4
4712 1 4
4713 2 6
4714 2 6
4715 2 6
4716 1 6
4717 1 6
4718 1 6
4719 2 6
4720 1 6
4721 1 6
4722 2 6
4723 2 6
4724 2 6
4725 1 6
4726 2 6
4727 2 6
4728 2 6
4761 1 4
4762 2 4
4763 1 4
4764 1 4
4765 1 4
4766 1 4
4767 1 4
4768 1 4
4769 2 6
4770 2 6
4771 2 6
4772 1 6
4773 1 6
4774 1 6
4775 1 6
4776 2 6
4777 2 6
4778 2 6
4779 2 6
4780 2 6
4781 2 6
4782 1 6
4783 2 6
4784 1 6
4817 1 4
4818 1 4
4819 1 4
4820 1 4
4821 1 4
4822 1 4
4823 1 4
4824 1 4
4825 2 6
4826 1 6
4827 1 6
4828 2 6
4829 1 6
4830 1 6
4831 1 6
4832 1 6
4833 2 6
4834 2 6
4835 1 6
4836 1 6
4837 1 6
4838 1 6
4839 2 6
4840 2 6
4873 1 4
4874 1 4
4875 1 4
4876 1 4
4877 1 4
4878 1 4
4879 1 4
4880 1 4
4881 1 6
4882 2 6
4883 2 6
4884 1 6
4885 2 6
4886 1 6
4887 1 6
4888 1 6
4889 1 6
4890 1 6
4891 1 6
4892 1 6
4893 1 6
4894 1 6
4895 2 6
4896 1 6
4929 1 4
4930 1 4
4931 1 4
4932 1 4
4933 1 4
4934 1 4
4935 1 4
4936 1 4
4937 1 6
4938 2 6
4939 2 6
4940 1 6
4941 1 6
4942 1 6
4943 1 6
4944 2 6
4945 1 6
4946 1 6
4947 2 6
4948 2 6
4949 2 6
4950 2 6
4951 1 6
4952 1 6
4985 1 4
4986 1 4
4987 1 4
4988 1 4
4989 1 4
4990 1 4
4991 1 4
4992 1 4
4993 1 6
4994 2 6
4995 1 6
4996 1 6
4997 2 6
4998 2 6
4999 2 6
5000 1 6
5001 2 6
5002 2 6
5003 2 6
5004 2 6
5005 2 6
5006 1 6
5007 1 6
5008 1 6
5041 1 4
5042 1 4
5043 1 4
5044 1 4
5045 1 4
5046 1 4
5047 1 4
5048 1 4
5049 2 6
5050 1 6
5051 1 6
5052 1 6
5053 1 6
5054 1 6
5055 2 6
5056 2 6
5057 1 6
5058 2 6
5059 1 6
5060 2 6
5061 1 6
5062 1 6
5063 2 6
5064 2 6
5097 1 4
5098 1 4
5099 2 4
5100 1 4
5101 1 4
5102 1 4
5103 1 4
5104 1 4
5105 2 6
5106 2 6
5107 2 6
5108 1 6
5109 1 6
5110 1 6
5111 1 6
5112 2 6
5113 2 6
5114 2 6
5115 1 6
5116 2 6
5117 1 6
5118 1 6
5119 2 6
5120 1 6
5153 1 4
5154 1 4
5155 1 4
5156 1 4
5157 1 4
5158 1 4
5159 1 4
5160 1 4
5161 2 6
5162 2 6
5163 1 6
5164 1 6
5165 1 6
5166 2 6
5167 1 6
5168 1 6
5169 1 6
5170 2 6
5171 1 6
5172 2 6
5173 1 6
5174 1 6
5175 2 6
5176 2 6
5209 1 4
5210 1 4
5211 1 4
5212 1 4
5213 1 4
5214 1 4
5215 1 4
5216 1 4
5217 1 6
5218 2 6
5219 1 6
5220 1 6
5221 2 6
5222 1 6
5223 1 6
5224 2 6
5225 1 6
5226 2 6
5227 1 6
5228 1 6
5229 1 6
5230 2 6
5231 1 6
5232 2 6
5265 1 4
5266 1 4
5267 1 4
5268 1 4
5269 1 4
5270 1 4
5271 1 4
5272 1 4
5273 2 6
5274 1 6
5275 2 6
5276 1 6
5277 1 6
5278 2 6
5279 2 6
5280 2 6
5281 2 6
5282 1 6
5283 1 6
5284 2 6
5285 2 6
5286 2 6
5287 2 6
5288 1 6
5321 1 4
5322 1 4
5323 1 4
5324 1 4
5325 1 4
5326 1 4
5327 1 4
5328 1 4
5329 1 6
5330 1 6
5331 2 6
5332 2 6
5333 1 6
5334 2 6
5335 1 6
5336 2 6
5337 1 6
5338 1 6
5339 1 6
5340 1 6
5341 2 6
5342 2 6
5343 2 6
5344 2 6
ITEM: TIMESTEP
13
ITEM: NUMBER OF ATOMS
2304
ITEM: BOX BOUNDS pp pp pp
-2.5841700000000001e-01 3.3661583000000000e+01
-2.5841700000000001e-01 3.3661583000000000e+01
-2.5841700000000001e-01 5.0621583000000001e+01
ITEM: ATOMS id type c_coord
1 1 4
2 1 4
3 1 4
4 1 4
5 1 4
6 1 4
7 1 4
8 1 4
9 1 6
10 1 6
11 2 6
12 1 6
13 2 6
14 2 6
15 2 6
16 1 6
17 2 6
18 1 6
19 2 6
20 1 6
21 2 6
22 1 6
23 2 6
24 2 6
57 1 4
58 1 4
59 1 4
60 1 4
61 1 4
62 1 4
63 1 4
64 1 4
65 1 6
66 1 6
67 1 6
68 1 6
69 2 6
70 2 6
71 1 6
72 2 6
73 2 6
74 2 6
75 1 6
76 2 6
77 1 6
78 1 6
79 2 6
80 2 6
113 1 4
114 1 4
115 1 4
116 1 4
117 1 4
118 1 4
119 1 4
120 1 4
121 2 6
122 1 6
123 1 6
124 1 6
125 1 6
126 2 6
127 2 6
128 1 6
129 2 6
130 2 6
131 2 6
132 1 6
133 2 6
134 2 6
135 1 6
136 2 6
169 1 4
170 1 4
171 1 4
172 1 4
173 1 4
174 1 4
175 1 4
176 1 4
177 1 6
178 1 6
179 1 6
180 1 6
181 2 6
182 2 6
183 1 6
184 2 6
185 1 6
186 1 6
187 2 6
188 2 6
189 1 6
190 2 6
191 2 6
192 2 6
225 1 4
226 1 4
227 1 4
228 1 4
229 1 4
230 1 4
231 1 4
232 1 4
233 1 6
234 2 6
235 2 6
236 1 6
237 1 6
238 2 6
239 2 6
240 2 6
241 2 6
242 2 6
243 2 6
244 1 6
245 1 6
246 2 6
247 2 6
248 2 6
281 1 4
282 1 4
283 1 4
284 1 4
285 1 4
286 1 4
287 1 4
288 1 4
289 1 6
290 1 6
291 1 6
292 2 6
293 2 6
294 2 6
295 2 6
296 1 6
297 1 6
298 1 6
299 1 6
300 1 6
301 2 6
302 2 6
303 1 6
304 1 6
337 1 4
338 1 4
339 1 4
340 1 4
341 1 4
342 1 4
343 1 4
344 1 4
345 2 6
346 1 6
347 2 6
348 2 6
349 2 6
350 1 6
351 2 6
352 1 6
353 1 6
354 1 6
355 2 6
356 1 6
357 1 6
358 1 6
359 1 6
360 2 6
393 1 4
394 1 4
395 1 4
396 1 4
397 1 4
398 1 4
399 1 4
400 1 4
401 1 6
402 1 6
403 1 6
404 2 6
405 1 6
406 1 6
407 1 6
408 1 6
409 2 6
410 1 6
411 2 6
412 1 6
413 1 6
414 2 6
415 2 6
416 1 6
449 1 4
450 1 4
451 1 4
452 1 4
453 1 4
454 1 4
455 1 4
456 1 4
457 1 6
458 1 6
459 1 6
460 2 6
461 2 6
462 1 6
463 2 6
464 2 6
465 2 6
466 2 6
467 1 6
468 1 6
469 2 6
470 2 6
471 1 6
472 2 6
505 1 4
506 1 4
507 1 4
508 1 4
509 1 4
510 1 4
511 1 4
512 1 4
513 2 6
514 2 6
515 1 6
516 2 6
517 1 6
518 1 6
519 1 6
520 2 6
521 1 6
522 2 6
523 1 6
524 1 6
525 2 6
526 2 6
527 2 6
528 2 6
561 1 4
562 1 4
563 1 4
564 1 4
565 1 4
566 1 4
567 1 4
568 1 4
569 2 6
570 2 6
571 2 6
572 2 6
573 1 6
574 1 6
575 2 6
576 1 6
577 1 6
578 1 6
579 2 6
580 1 6
581 2 6
582 2 6
583 1 6
584 2 6
617 1 4
618 1 4
619 1 4
620 1 4
621 1 4
622 1 4
623 1 4
624 1 4
625 1 6
626 2 6
627 1 6
628 2 6
629 1 6
630 2 6
631 1 6
632 1 6
633 1 6
634 1 6
635 2 6
636 2 6
637 2 6
638 2 6
639 1 6
640 2 6
673 1 4
674 1 4
675 1 4
676 1 4
677 1 4
678 1 4
679 1 4
680 1 4
681 2 6
682 2 6
683 2 6
684 2 6
685 1 6
686 1 6
687 1 6
688 1 6
689 1 6
690 2 6
691 1 6
692 1 6
693 2 6
694 1 6
695 1 6
696 2 6
729 1 4
730 1 4
731 1 4
732 1 4
733 1 4
734 1 4
735 1 4
736 1 4
737 2 6
738 1 6
739 2 6
740 2 6
741 2 6
742 1 6
743 1 6
744 2 6
745 1 6
746 2 6
747 2 6
748 1 6
749 2 6
750 2 6
751 1 6
752 1 6
785 1 4
786 1 4
787 1 4
788 1 4
789 1 4
790 1 4
791 1 4
792 1 4
793 1 6
794 1 6
795 1 6
796 1 6
797 2 6
798 2 6
799 2 6
800 2 6
801 2 6
802 1 6
803 2 6
804 1 6
805 1 6
806 1 6
807 1 6
808 2 6
841 1 4
842 1 4
843 1 4
844 1 4
845 1 4
846 1 4
847 1 4
848 1 4
849 2 6
850 1 6
851 2 6
852 1 6
853 2 6
854 2 6
855 2 6
856 2 6
857 2 6
858 1 6
859 1 6
860 1 6
861 1 6
862 1 6
863 1 6
864 2 6
897 1 4
898 1 4
899 1 4
900 1 4
901 1 4
902 1 4
903 1 4
904 1 4
905 1 6
906 2 6
907 2 6
908 1 6
909 2 6
910 2 6
911 2 6
912 2 6
913 2 6
914 2 6
915 1 6
916 1 6
917 2 6
918 2 6
919 2 6
920 2 6
953 1 4
954 1 4
955 1 4
956 1 4
957 1 4
958 1 4
959 1 4
960 1 4
961 2 6
962 2 6
963 1 6
964 2 6
965 1 6
966 1 6
967 2 6
968 2 6
969 1 6
970 2 6
971 1 6
972 1 6
973 2 6
974 2 6
975 1 6
976 2 6
1009 1 4
1010 1 4
1011 1 4
1012 1 4
1013 1 4
1014 1 4
1015 1 4
1016 1 4
1017 1 6
1018 2 6
1019 2 6
1020 1 6
1021 2 6
1022 1 6
1023 2 6
1024 2 6
1025 1 6
1026 1 6
1027 2 6
1028 2 6
1029 2 6
1030 2 6
1031 1 6
1032 1 6
1065 1 4
1066 1 4
1067 1 4
1068 1 4
1069 1 4
1070 1 4
1071 1 4
1072 1 4
1073 1 6
1074 1 6
1075 1 6
1076 2 6
1077 2 6
1078 1 6
1079 1 6
1080 2 6
1081 1 6
1082 2 6
1083 2 6
1084 1 6
1085 2 6
1086 2 6
1087 2 6
1088 2 6
1121 1 4
1122 1 4
1123 1 4
1124 1 4
1125 1 4
1126 1 4
1127 1 4
1128 1 4
1129 1 6
1130 1 6
1131 1 6
1132 2 6
1133 1 6
1134 1 6
1135 1 6
1136 2 6
1137 1 6
1138 2 6
1139 1 6
1140 2 6
1141 2 6
1142 1 6
1143 1 6
1144 2 6
1177 1 4
1178 1 4
1179 1 4
1180 1 4
1181 1 4
1182 1 4
1183 1 4
1184 1 4
1185 2 6
1186 2 6
1187 1 6
1188 1 6
1189 1 6
1190 2 6
1191 1 6
1192 2 6
1193 1 6
1194 2 6
1195 2 6
1196 1 6
1197 2 6
1198 2 6
1199 2 6
1200 1 6
1233 1 4
1234 1 4
1235 1 4
1236 1 4
1237 1 4
1238 1 4
1239 1 4
1240 1 4
1241 2 6
1242 1 6
1243 1 6
1244 2 6
1245 1 6
1246 2 6
1247 1 6
1248 1 6
1249 2 6
1250 1 6
1251 1 6
1252 2 6
1253 2 6
1254 1 6
1255 1 6
1256 2 6
1289 1 4
1290 1 4
1291 1 4
1292 1 4
1293 1 4
1294 1 4
1295 1 4
1296 1 4
1297 2 6
1298 1 6
1299 1 6
1300 1 6
1301 1 6
1302 2 6
1303 2 6
1304 2 6
1305 1 6
1306 2 6
1307 2 6
1308 2 6
1309 1 6
1310 1 6
1311 2 6
1312 2 6
1345 1 4
1346 1 4
1347 1 4
1348 1 4
1349 1 4
1350 1 4
1351 1 4
1352 1 4
1353 1 6
1354 2 6
1355 2 6
1356 1 6
1357 2 6
1358 1 6
1359 1 6
1360 2 6
1361 2 6
1362 1 6
1363 1 6
1364 2 6
1365 2 6
1366 1 6
1367 2 6
1368 1 6
1401 1 4
1402 1 4
1403 1 4
1404 1 4
1405 1 4
1406 1 4
1407 1 4
1408 1 4
1409 2 6
1410 1 6
1411 2 6
1412 2 6
1413 1 6
1414 1 6
1415 1 6
1416 1 6
1417 2 6
1418 2 6
1419 1 6
1420 1 6
1421 1 6
1422 1 6
1423 1 6
1424 1 6
1457 1 4
1458 1 4
1459 1 4
1460 1 4
1461 1 4
1462 1 4
1463 1 4
1464 1 4
1465 2 6
1466 2 6
1467 2 6
1468 2 6
1469 1 6
1470 2 6
1471 1 6
1472 1 6
1473 1 6
1474 1 6
1475 1 6
1476 2 6
1477 1 6
1478 1 6
1479 2 6
1480 2 6
1513 1 4
1514 1 4
1515 1 4
1516 1 4
1517 1 4
1518 1 4
1519 1 4
1520 1 4
1521 1 6
1522 1 6
1523 2 6
1524 1 6
1525 1 6
1526 1 6
1527 2 6
1528 2 6
1529 2 6
1530 1 6
1531 1 6
1532 2 6
1533 1 6
1534 1 6
1535 2 6
1536 1 6
1569 1 4
1570 1 4
1571 1 4
1572 1 4
1573 1 4
1574 1 4
1575 1 4
1576 1 4
1577 2 6
1578 2 6
1579 2 6
1580 2 6
1581 2 6
1582 1 6
1583 2 6
1584 2 6
1585 2 6
1586 2 6
1587 1 6
1588 1 6
1589 2 6
1590 2 6
1591 2 6
1592 2 6
1625 1 4
1626 1 4
1627 1 4
1628 1 4
1629 1 4
1630 1 4
1631 1 4
1632 1 4
1633 1 6
1634 2 6
1635 1 6
1636 1 6
1637 2 6
1638 2 6
1639 1 6
1640 1 6
1641 1 6
1642 1 6
1643 2 6
1644 1 6
1645 2 6
1646 1 6
1647 2 6
1648 1 6
1681 1 4
1682 1 4
1683 1 4
1684 1 4
1685 1 4
1686 1 4
1687 1 4
1688 1 4
1689 2 6
1690 2 6
1691 2 6
1692 1 6
1693 2 6
1694 1 6
1695 1 6
1696 1 6
1697 1 6
1698 2 6
1699 2 6
1700 1 6
1701 2 6
1702 1 6
1703 1 6
1704 2 6
1737 1 4
1738 1 4
1739 1 4
1740 1 4
1741 1 4
1742 1 4
1743 1 4
1744 1 4
1745 1 6
1746 2 6
1747 2 6
1748 1 6
1749 2 6
1750 1 6
1751 2 6
1752 2 6
1753 2 6
1754 2 6
1755 1 6
1756 2 6
1757 1 6
1758 2 6
1759 2 6
1760 2 6
1793 1 4
1794 1 4
1795 1 4
1796 1 4
1797 1 4
1798 1 4
1799 1 4
1800 1 4
1801 1 6
1802 1 6
1803 1 6
1804 1 6
1805 2 6
1806 1 6
1807 2 6
1808 2 6
1809 2 6
1810 1 6
1811 1 6
1812 1 6
1813 1 6
1814 1 6
1815 1 6
1816 2 6
1849 1 4
1850 1 4
1851 1 4
1852 1 4
1853 1 4
1854 1 4
1855 1 4
1856 1 4
1857 2 6
1858 1 6
1859 1 6
1860 2 6
1861 1 6
1862 2 6
1863 2 6
1864 1 6
1865 1 6
1866 2 6
1867 2 6
1868 2 6
1869 1 6
1870 2 6
1871 2 6
1872 1 6
1905 1 4
1906 1 4
1907 1 4
1908 1 4
1909 1 4
1910 1 4
1911 1 4
1912 1 4
1913 1 6
1914 2 6
1915 2 6
1916 1 6
1917 1 6
1918 1 6
1919 2 6
1920 2 6
1921 2 6
1922 1 6
1923 1 6
1924 1 6
1925 2 6
1926 1 6
1927 1 6
1928 2 6
1961 1 4
1962 1 4
1963 1 4
1964 1 4
1965 1 4
1966 1 4
1967 1 4
1968 1 4
1969 1 6
1970 2 6
1971 1 6
1972 1 6
1973 2 6
1974 1 6
1975 1 6
1976 1 6
1977 1 6
1978 1 6
1979 1 6
1980 1 6
1981 1 6
1982 2 6
1983 1 6
1984 1 6
2017 1 4
2018 1 4
2019 1 4
2020 1 4
2021 1 4
2022 1 4
2023 1 4
2024 1 4
2025 1 6
2026 2 6
2027 2 6
2028 1 6
2029 2 6
2030 2 6
2031 1 6
2032 1 6
2033 1 6
2034 2 6
2035 2 6
2036 2 6
2037 2 6
2038 2 6
2039 2 6
2040 2 6
2073 1 4
2074 1 4
2075 1 4
2076 1 4
2077 1 4
2078 1 4
2079 1 4
2080 1 4
2081 2 6
2082 2 6
2083 2 6
2084 1 6
2085 1 6
2086 2 6
2087 1 6
2088 1 6
2089 1 6
2090 2 6
2091 1 6
2092 2 6
2093 1 6
2094 1 6
2095 1 6
2096 1 6
2129 1 4
2130 1 4
2131 1 4
2132 1 4
2133 1 4
2134 1 4
2135 1 4
2136 1 4
2137 1 6
2138 2 6
2139 2 6
2140 1 6
2141 1 6
2142 2 6
2143 2 6
2144 2 6
2145 1 6
2146 2 6
2147 2 6
2148 1 6
2149 1 6
2150 2 6
2151 1 6
2152 2 6
2185 1 4
2186 1 4
2187 1 4
2188 1 4
2189 1 4
2190 1 4
2191 1 4
2192 1 4
2193 1 6
2194 1 6
2195 1 6
2196 1 6
2197 1 6
2198 2 6
2199 2 6
2200 1 6
2201 1 6
2202 1 6
2203 1 6
2204 1 6
2205 2 6
2206 2 6
2207 2 6
2208 2 6
2241 1 4
2242 1 4
2243 1 4
2244 1 4
2245 1 4
2246 1 4
2247 1 4
2248 1 4
2249 2 6
2250 2 6
2251 2 6
2252 2 6
2253 1 6
2254 1 6
2255 1 6
2256 2 6
2257 1 6
2258 2 6
2259 1 6
2260 2 6
2261 2 6
2262 2 6
2263 1 6
2264 2 6
2297 1 4
2298 1 4
2299 1 4
2300 1 4
2301 1 4
2302 1 4
2303 1 4
2304 1 4
2305 1 6
2306 1 6
2307 2 6
2308 1 6
2309 2 6
2310 1 6
2311 1 6
2312 2 6
2313 2 6
2314 1 6
2315 1 6
2316 2 6
2317 2 6
2318 1 6
2319 1 6
2320 2 6
2353 1 4
2354 1 4
2355 1 4
2356 1 4
2357 1 4
2358 1 4
2359 1 4
2360 1 4
2361 1 6
2362 1 6
2363 2 6
2364 1 6
2365 2 6
2366 1 6
2367 2 6
2368 2 6
2369 2 6
2370 1 6
2371 2 6
2372 2 6
2373 1 6
2374 1 6
2375 2 6
2376 2 6
2409 1 4
2410 1 4
2411 1 4
2412 1 4
2413 1 4
2414 1 4
2415 1 4
2416 1 4
2417 2 6
2418 1 6
2419 2 6
2420 2 6
2421 1 6
2422 2 6
2423 1 6
2424 2 6
2425 1 6
2426 2 6
2427 2 6
2428 1 6
2429 2 6
2430 2 6
2431 1 6
2432 1 6
2465 1 4
2466 1 4
2467 1 4
2468 1 4
2469 1 4
2470 1 4
2471 1 4
2472 1 4
2473 2 6
2474 2 6
2475 1 6
2476 1 6
2477 1 6
2478 2 6
2479 1 6
2480 1 6
2481 1 6
2482 1 6
2483 1 6
2484 1 6
2485 1 6
2486 2 6
2487 1 6
2488 2 6
2521 1 4
2522 1 4
2523 1 4
2524 1 4
2525 1 4
2526 1 4
2527 1 4
2528 1 4
2529 2 6
2530 1 6
2531 1 6
2532 2 6
2533 2 6
2534 2 6
2535 1 6
2536 1 6
2537 1 6
2538 1 6
2539 1 6
2540 1 6
2541 2 6
2542 1 6
2543 1 6
2544 1 6
2577 1 4
2578 1 4
2579 1 4
2580 1 4
2581 1 4
2582 1 4
2583 1 4
2584 1 4
2585 1 6
2586 1 6
2587 1 6
2588 1 6
2589 2 6
2590 2 6
2591 2 6
2592 2 6
2593 1 6
2594 2 6
2595 2 6
2596 2 6
2597 2 6
2598 2 6
2599 2 6
2600 1 6
2633 1 4
2634 1 4
2635 1 4
2636 1 4
2637 1 4
2638 1 4
2639 1 4
2640 1 4
2641 1 6
2642 2 6
2643 1 6
2644 2 6
2645 2 6
2646 1 6
2647 1 6
2648 2 6
2649 2 6
2650 2 6
2651 2 6
2652 1 6
2653 2 6
2654 2 6
2655 2 6
2656 2 6
2689 1 4
2690 1 4
2691 1 4
2692 1 4
2693 1 4
2694 1 4
2695 1 4
2696 1 4
2697 2 6
2698 1 6
2699 2 6
2700 2 6
2701 1 6
2702 1 6
2703 1 6
2704 2 6
2705 2 6
2706 2 6
2707 2 6
2708 2 6
2709 1 6
2710 2 6
2711 2 6
2712 1 6
2745 1 4
2746 1 4
2747 1 4
2748 1 4
2749 1 4
2750 1 4
2751 1 4
2752 1 4
2753 2 6
2754 2 6
2755 2 6
2756 1 6
2757 1 6
2758 2 6
2759 2 6
2760 1 6
2761 1 6
2762 2 6
2763 1 6
2764 1 6
2765 1 6
2766 2 6
2767 1 6
2768 1 6
2801 1 4
2802 1 4
2803 1 4
2804 1 4
2805 1 4
2806 1 4
2807 1 4
2808 1 4
2809 2 6
2810 2 6
2811 2 6
2812 1 6
2813 2 6
2814 1 6
2815 1 6
2816 2 6
2817 1 6
2818 2 6
2819 1 6
2820 2 6
2821 1 6
2822 1 6
2823 2 6
2824 2 6
2857 1 4
2858 1 4
2859 1 4
2860 1 4
2861 1 4
2862 1 4
2863 1 4
2864 1 4
2865 2 6
2866 1 6
2867 2 6
2868 1 6
2869 1 6
2870 2 6
2871 1 6
2872 1 6
2873 1 6
2874 1 6
2875 2 6
2876 2 6
2877 1 6
2878 2 6
2879 1 6
2880 2 6
2913 1 4
2914 1 4
2915 1 4
2916 1 4
2917 1 4
2918 1 4
2919 1 4
2920 1 4
2921 2 6
2922 1 6
2923 1 6
2924 2 6
2925 2 6
2926 1 6
2927 2 6
2928 2 6
2929 1 6
2930 1 6
2931 2 6
2932 1 6
2933 2 6
2934 2 6
2935 2 6
2936 1 6
2969 1 4
2970 1 4
2971 1 4
2972 1 4
2973 1 4
2974 1 4
2975 1 4
2976 1 4
2977 2 6
2978 2 6
2979 2 6
2980 2 6
2981 1 6
2982 1 6
2983 1 6
2984 1 6
2985 2 6
2986 2 6
2987 1 6
2988 2 6
2989 1 6
2990 2 6
2991 1 6
2992 2 6
3025 1 4
3026 1 4
3027 1 4
3028 1 4
3029 1 4
3030 1 4
3031 1 4
3032 1 4
3033 2 6
3034 1 6
3035 2 6
3036 1 6
3037 1 6
3038 1 6
3039 2 6
3040 2 6
3041 1 6
3042 2 6
3043 2 6
3044 1 6
3045 1 6
3046 2 6
3047 2 6
3048 2 6
3081 1 4
3082 1 4
3083 1 4
3084 1 4
3085 1 4
3086 1 4
3087 1 4
3088 1 4
3089 1 6
3090 1 6
3091 2 6
3092 1 6
3093 2 6
3094 2 6
3095 2 6
3096 2 6
3097 1 6
3098 2 6
3099 2 6
3100 2 6
3101 1 6
3102 1 6
3103 1 6
3104 2 6
3137 1 4
3138 1 4
3139 1 4
3140 1 4
3141 1 4
3142 1 4
3143 1 4
3144 1 4
3145 1 6
3146 1 6
3147 2 6
3148 1 6
3149 2 6
3150 2 6
3151 2 6
3152 2 6
3153 2 6
3154 2 6
3155 1 6
3156 2 6
3157 2 6
3158 2 6
3159 2 6
3160 2 6
3193 1 4
3194 1 4
3195 1 4
3196 1 4
3197 1 4
3198 1 4
3199 1 4
3200 1 4
3201 2 6
3202 2 6
3203 2 6
3204 2 6
3205 1 6
3206 1 6
3207 2 6
3208 2 6
3209 2 6
3210 2 6
3211 1 6
3212 2 6
3213 2 6
3214 1 6
3215 2 6
3216 1 6
3249 1 4
3250 1 4
3251 1 4
3252 1 4
3253 1 4
3254 1 4
3255 1 4
3256 1 4
3257 1 6
3258 1 6
3259 2 6
3260 1 6
3261 1 6
3262 1 6
3263 1 6
3264 2 6
3265 2 6
3266 1 6
3267 1 6
3268 1 6
3269 2 6
3270 1 6
3271 1 6
3272 2 6
3305 1 4
3306 1 4
3307 1 4
3308 1 4
3309 1 4
3310 1 4
3311 1 4
3312 1 4
3313 2 6
3314 1 6
3315 2 6
3316 1 6
3317 1 6
3318 1 6
3319 2 6
3320 2 6
3321 2 6
3322 1 6
3323 1 6
3324 2 6
3325 2 6
3326 2 6
3327 1 6
3328 2 6
3361 1 4
3362 1 4
3363 1 4
3364 1 4
3365 1 4
3366 1 4
3367 1 4
3368 1 4
3369 2 6
3370 2 6
3371 2 6
3372 1 6
3373 2 6
3374 2 6
3375 2 6
3376 2 6
3377 1 6
3378 1 6
3379 1 6
3380 1 6
3381 1 6
3382 2 6
3383 2 6
3384 1 6
3417 1 4
3418 2 4
3419 1 4
3420 1 4
3421 1 4
3422 1 4
3423 1 4
3424 1 4
3425 1 6
3426 1 6
3427 2 6
3428 2 6
3429 2 6
3430 1 6
3431 2 6
3432 2 6
3433 1 6
3434 1 6
3435 2 6
3436 2 6
3437 1 6
3438 1 6
3439 1 6
3440 1 6
3473 1 4
3474 1 4
3475 1 4
3476 1 4
3477 1 4
3478 1 4
3479 1 4
3480 1 4
3481 2 6
3482 1 6
3483 1 6
3484 2 6
3485 2 6
3486 1 6
3487 2 6
3488 1 6
3489 1 6
3490 1 6
3491 2 6
3492 1 6
3493 1 6
3494 2 6
3495 1 6
3496 1 6
3529 1 4
3530 1 4
3531 1 4
3532 1 4
3533 1 4
3534 1 4
3535 1 4
3536 1 4
3537 2 6
3538 2 6
3539 2 6
3540 1 6
3541 1 6
3542 1 6
3543 1 6
3544 1 6
3545 1 6
3546 2 6
3547 2 6
3548 2 6
3549 1 6
3550 1 6
3551 1 6
3552 1 6
3585 1 4
3586 1 4
3587 1 4
3588 1 4
3589 1 4
3590 1 4
3591 1 4
3592 1 4
3593 2 6
3594 2 6
3595 1 6
3596 1 6
3597 1 6
3598 2 6
3599 1 6
3600 1 6
3601 2 6
3602 1 6
3603 2 6
3604 1 6
3605 2 6
3606 1 6
3607 1 6
3608 2 6
3641 1 4
3642 1 4
3643 1 4
3644 1 4
3645 1 4
3646 1 4
3647 1 4
3648 1 4
3649 2 6
3650 1 6
3651 1 6
3652 1 6
3653 2 6
3654 1 6
3655 1 6
3656 1 6
3657 2 6
3658 1 6
3659 1 6
3660 1 6
3661 2 6
3662 1 6
3663 1 6
3664 1 6
3697 1 4
3698 1 4
3699 1 4
3700 1 4
3701 1 4
3702 1 4
3703 1 4
3704 1 4
3705 2 6
3706 2 6
3707 1 6
3708 2 6
3709 2 6
3710 2 6
3711 2 6
3712 2 6
3713 1 6
3714 2 6
3715 2 6
3716 1 6
3717 1 6
3718 1 6
3719 1 6
3720 2 6
3753 1 4
3754 1 4
3755 1 4
3756 1 4
3757 1 4
3758 1 4
3759 1 4
3760 1 4
3761 1 6
3762 1 6
3763 2 6
3764 2 6
3765 2 6
3766 1 6
3767 2 6
3768 1 6
3769 2 6
3770 1 6
3771 1 6
3772 1 6
3773 2 6
3774 2 6
3775 1 6
3776 2 6
3809 1 4
3810 1 4
3811 1 4
3812 1 4
3813 1 4
3814 1 4
3815 1 4
3816 1 4
3817 1 6
3818 2 6
3819 2 6
3820 1 6
3821 1 6
3822 2 6
3823 2 6
3824 2 6
3825 2 6
3826 1 6
3827 1 6
3828 2 6
3829 1 6
3830 1 6
3831 2 6
3832 1 6
3865 1 4
3866 1 4
3867 1 4
3868 1 4
3869 1 4
3870 1 4
3871 1 4
3872 1 4
3873 2 6
3874 1 6
3875 1 6
3876 1 6
3877 2 6
3878 1 6
3879 1 6
3880 1 6
3881 2 6
3882 2 6
3883 1 6
3884 1 6
3885 2 6
3886 2 6
3887 2 6
3888 2 6
3921 1 4
3922 1 4
3923 1 4
3924 1 4
3925 1 4
3926 1 4
3927 1 4
3928 1 4
3929 2 6
3930 1 6
3931 1 6
3932 1 6
3933 1 6
3934 2 6
3935 2 6
3936 1 6
3937 1 6
3938 1 6
3939 1 6
3940 1 6
3941 2 6
3942 1 6
3943 2 6
3944 2 6
3977 1 4
3978 1 4
3979 1 4
3980 1 4
3981 1 4
3982 1 4
3983 1 4
3984 1 4
3985 2 6
3986 1 6
3987 2 6
3988 2 6
3989 2 6
3990 1 6
3991 1 6
3992 2 6
3993 1 6
3994 1 6
3995 1 6
3996 2 6
3997 2 6
3998 1 6
3999 2 6
4000 1 6
4033 1 4
4034 1 4
4035 1 4
4036 1 4
4037 1 4
4038 1 4
4039 1 4
4040 1 4
4041 1 6
4042 2 6
4043 2 6
4044 1 6
4045 1 6
4046 2 6
4047 2 6
4048 1 6
4049 2 6
4050 1 6
4051 2 6
4052 2 6
4053 1 6
4054 2 6
4055 2 6
4056 1 6
4089 1 4
4090 1 4
4091 1 4
4092 1 4
4093 1 4
4094 1 4
4095 1 4
4096 1 4
4097 1 6
4098 1 6
4099 1 6
4100 1 6
4101 2 6
4102 2 6
4103 2 6
4104 1 6
4105 1 6
4106 1 6
4107 1 6
4108 1 6
4109 1 6
4110 1 6
4111 1 6
4112 1 6
4145 1 4
4146 1 4
4147 1 4
4148 1 4
4149 1 4
4150 1 4
4151 1 4
4152 1 4
4153 1 6
4154 1 6
4155 1 6
4156 2 6
4157 2 6
4158 1 6
4159 2 6
4160 2 6
4161 2 6
4162 1 6
4163 1 6
4164 2 6
4165 2 6
4166 1 6
4167 2 6
4168 2 6
4201 1 4
4202 1 4
4203 1 4
4204 1 4
4205 1 4
4206 1 4
4207 1 4
4208 1 4
4209 1 6
4210 2 6
4211 2 6
4212 1 6
4213 1 6
4214 1 6
4215 1 6
4216 1 6
4217 1 6
4218 2 6
4219 2 6
4220 2 6
4221 1 6
4222 1 6
4223 2 6
4224 2 6
4257 1 4
4258 1 4
4259 1 4
4260 1 4
4261 1 4
4262 1 4
4263 1 4
4264 1 4
4265 2 6
4266 1 6
4267 2 6
4268 1 6
4269 2 6
4270 2 6
4271 1 6
4272 1 6
4273 1 6
4274 2 6
4275 2 6
4276 2 6
4277 2 6
4278 2 6
4279 2 6
4280 1 6
4313 1 4
4314 1 4
4315 1 4
4316 1 4
4317 1 4
4318 1 4
4319 1 4
4320 1 4
4321 2 6
4322 2 6
4323 2 6
4324 1 6
4325 2 6
4326 1 6
4327 2 6
4328 1 6
4329 2 6
4330 1 6
4331 1 6
4332 2 6
4333 2 6
4334 1 6
4335 2 6
4336 2 6
4369 1 4
4370 1 4
4371 1 4
4372 1 4
4373 1 4
4374 1 4
4375 1 4
4376 1 4
4377 1 6
4378 1 6
4379 1 6
4380 2 6
4381 2 6
4382 2 6
4383 1 6
4384 1 6
4385 1 6
4386 2 6
4387 2 6
4388 1 6
4389 2 6
4390 2 6
4391 1 6
4392 2 6
4425 1 4
4426 1 4
4427 1 4
4428 1 4
4429 1 4
4430 1 4
4431 1 4
4432 1 4
4433 1 6
4434 1 6
4435 2 6
4436 1 6
4437 2 6
4438 2 6
4439 1 6
4440 2 6
4441 2 6
4442 1 6
4443 1 6
4444 1 6
4445 1 6
4446 1 6
4447 1 6
4448 1 6
4481 1 4
4482 1 4
4483 1 4
4484 1 4
4485 1 4
4486 1 4
4487 1 4
4488 1 4
4489 1 6
4490 2 6
4491 1 6
4492 2 6
4493 1 6
4494 1 6
4495 2 6
4496 1 6
4497 2 6
4498 1 6
4499 2 6
4500 2 6
4501 1 6
4502 2 6
4503 2 6
4504 1 6
4537 1 4
4538 1 4
4539 1 4
4540 1 4
4541 1 4
4542 1 4
4543 1 4
4544 1 4
4545 2 6
4546 2 6
4547 2 6
4548 1 6
4549 1 6
4550 2 6
4551 1 6
4552 1 6
4553 1 6
4554 2 6
4555 2 6
4556 2 6
4557 1 6
4558 1 6
4559 1 6
4560 1 6
4593 1 4
4594 1 4
4595 1 4
4596 1 4
4597 1 4
4598 1 4
4599 1 4
4600 1 4
4601 1 6
4602 2 6
4603 2 6
4604 2 6
4605 1 6
4606 1 6
4607 2 6
4608 1 6
4609 2 6
4610 1 6
4611 1 6
4612 2 6
4613 1 6
4614 2 6
4615 1 6
4616 1 6
4649 1 4
4650 1 4
4651 1 4
4652 1 4
4653 1 4
4654 1 4
4655 1 4
4656 2 4
4657 2 6
4658 2 6
4659 2 6
4660 2 6
4661 1 6
4662 2 6
4663 1 6
4664 2 6
4665 1 6
4666 1 6
4667 1 6
4668 1 6
4669 2 6
4670 2 6
4671 2 6
4672 2 6
4705 1 4
4706 1 4
4707 1 4
4708 1 4
4709 1 4
4710 1 4
4711 1 4
4712 1 4
4713 2 6
4714 2 6
4715 2 6
4716 1 6
4717 1 6
4718 1 6
4719 2 6
4720 1 6
4721 1 6
4722 2 6
4723 2 6
4724 2 6
4725 1 6
4726 2 6
4727 2 6
4728 2 6
4761 1 4
4762 2 4
4763 1 4
4764 1 4
4765 1 4
4766 1 4
4767 1 4
4768 1 4
4769 2 6
4770 2 6
4771 2 6
4772 1 6
4773 1 6
4774 1 6
4775 1 6
4776 2 6
4777 2 6
4778 2 6
4779 2 6
4780 2 6
4781 2 6
4782 1 6
4783 2 6
4784 1 6
4817 1 4
4818 1 4
4819 1 4
4820 1 4
4821 1 4
4822 1 4
4823 1 4
4824 1 4
4825 2 6
4826 1 6
4827 1 6
4828 2 6
4829 1 6
4830 1 6
4831 1 6
4832 1 6
4833 2 6
4834 2 6
4835 1 6
4836 1 6
4837 1 6
4838 1 6
4839 2 6
4840 2 6
4873 1 4
4874 1 4
4875 1 4
4876 1 4
4877 1 4
4878 1 4
4879 1 4
4880 1 4
4881 1 6
4882 2 6
4883 2 6
4884 1 6
4885 2 6
4886 1 6
4887 1 6
4888 1 6
4889 1 6
4890 1 6
4891 1 6
4892 1 6
4893 1 6
4894 1 6
4895 2 6
4896 1 6
4929 1 4
4930 1 4
4931 1 4
4932 1 4
4933 1 4
4934 1 4
4935 1 4
4936 1 4
4937 1 6
4938 2 6
4939 2 6
4940 1 6
4941 1 6
4942 1 6
4943 1 6
4944 2 6
4945 1 6
4946 1 6
4947 2 6
4948 2 6
4949 2 6
4950 2 6
4951 1 6
4952 1 6
4985 1 4
4986 1 4
4987 1 4
4988 1 4
4989 1 4
4990 1 4
4991 1 4
4992 1 4
4993 1 6
4994 2 6
4995 1 6
4996 1 6
4997 2 6
4998 2 6
4999 2 6
5000 1 6
5001 2 6
5002 2 6
5003 2 6
5004 2 6
5005 2 6
5006 1 6
5007 1 6
5008 1 6
5041 1 4
5042 1 4
5043 1 4
5044 1 4
5045 1 4
5046 1 4
5047 1 4
5048 1 4
5049 2 6
5050 1 6
5051 1 6
5052 1 6
5053 1 6
5054 1 6
5055 2 6
5056 2 6
5057 1 6
5058 2 6
5059 1 6
5060 2 6
5061 1 6
5062 1 6
5063 2 6
5064 2 6
5097 1 4
5098 1 4
5099 2 4
5100 1 4
5101 1 4
5102 1 4
5103 1 4
5104 1 4
5105 2 6
5106 2 6
5107 2 6
5108 1 6
5109 1 6
5110 1 6
5111 1 6
5112 2 6
5113 2 6
5114 2 6
5115 1 6
5116 2 6
5117 1 6
5118 1 6
5119 2 6
5120 1 6
5153 1 4
5154 1 4
5155 1 4
5156 1 4
5157 1 4
5158 1 4
5159 1 4
5160 1 4
5161 2 6
5162 2 6
5163 1 6
5164 1 6
5165 1 6
5166 2 6
5167 1 6
5168 1 6
5169 1 6
5170 2 6
5171 1 6
5172 2 6
5173 1 6
5174 1 6
5175 2 6
5176 2 6
5209 1 4
5210 1 4
5211 1 4
5212 1 4
5213 1 4
5214 1 4
5215 1 4
5216 1 4
5217 1 6
5218 2 6
5219 1 6
5220 1 6
5221 2 6
5222 1 6
5223 1 6
5224 2 6
5225 1 6
5226 2 6
5227 1 6
5228 1 6
5229 1 6
5230 2 6
5231 1 6
5232 2 6
5265 1 4
5266 1 4
5267 1 4
5268 1 4
5269 1 4
5270 1 4
5271 1 4
5272 1 4
5273 2 6
5274 1 6
5275 2 6
5276 1 6
5277 1 6
5278 2 6
5279 2 6
5280 2 6
5281 2 6
5282 1 6
5283 1 6
5284 2 6
5285 2 6
5286 2 6
5287 2 6
5288 1 6
5321 1 4
5322 1 4
5323 1 4
5324 1 4
5325 1 4
5326 1 4
5327 1 4
5328 1 4
5329 1 6
5330 1 6
5331 2 6
5332 2 6
5333 1 6
5334 2 6
5335 1 6
5336 2 6
5337 1 6
5338 1 6
5339 1 6
5340 1 6
5341 2 6
5342 2 6
5343 2 6
5344 2 6
ITEM: TIMESTEP
14
ITEM: NUMBER OF ATOMS
2304
ITEM: BOX BOUNDS pp pp pp
-2.5841700000000001e-01 3.3661583000000000e+01
-2.5841700000000001e-01 3.3661583000000000e+01
-2.5841700000000001e-01 5.0621583000000001e+01
ITEM: ATOMS id type c_coord
1 1 4
2 1 4
3 1 4
4 1 4
5 1 4
6 1 4
7 1 4
8 1 4
9 1 6
10 1 6
11 2 6
12 1 6
13 2 6
14 2 6
15 2 6
16 1 6
17 2 6
18 1 6
19 2 6
20 1 6
21 2 6
22 1 6
23 2 6
24 2 6
57 1 4
58 1 4
59 1 4
60 1 4
61 1 4
62 1 4
63 1 4
64 1 4
65 1 6
66 1 6
67 1 6
68 1 6
69 2 6
70 2 6
71 1 6
72 2 6
73 2 6
74 2 6
75 1 6
76 2 6
77 1 6
78 1 6
79 2 6
80 2 6
113 1 4
114 1 4
115 1 4
116 1 4
117 1 4
118 1 4
119 1 4
120 1 4
121 2 6
122 1 6
123 1 6
124 1 6
125 1 6
126 2 6
127 2 6
128 1 6
129 2 6
130 2 6
131 2 6
132 1 6
133 2 6
134 2 6
135 1 6
136 2 6
169 1 4
170 1 4
171 1 4
172 1 4
173 1 4
174 1 4
175 1 4
176 1 4
177 1 6
178 1 6
179 1 6
180 1 6
181 2 6
182 2 6
183 1 6
184 2 6
185 1 6
186 1 6
187 2 6
188 2 6
189 1 6
190 2 6
191 2 6
192 2 6
225 1 4
226 1 4
227 1 4
228 1 4
229 1 4
230 1 4
231 1 4
232 1 4
233 1 6
234 2 6
235 2 6
236 1 6
237 1 6
238 2 6
239 2 6
240 2 6
241 2 6
242 2 6
243 2 6
244 1 6
245 1 6
246 2 6
247 2 6
248 2 6
281 1 4
282 1 4
283 1 4
284 1 4
285 1 4
286 1 4
287 1 4
288 1 4
289 1 6
290 1 6
291 1 6
292 2 6
293 2 6
294 2 6
295 2 6
296 1 6
297 1 6
298 1 6
299 1 6
300 1 6
301 2 6
302 2 6
303 1 6
304 1 6
337 1 4
338 1 4
339 1 4
340 1 4
341 1 4
342 1 4
343 1 4
344 1 4
345 2 6
346 1 6
347 2 6
348 2 6
349 2 6
350 1 6
351 2 6
352 1 6
353 1 6
354 1 6
355 2 6
356 1 6
357 1 6
358 1 6
359 1 6
360 2 6
393 1 4
394 1 4
395 1 4
396 1 4
397 1 4
398 1 4
399 1 4
400 1 4
401 1 6
402 1 6
403 1 6
404 2 6
405 1 6
406 1 6
407 1 6
408 1 6
409 2 6
410 1 6
411 2 6
412 1 6
413 1 6
414 2 6
415 2 6
416 1 6
449 1 4
450 1 4
451 1 4
452 1 4
453 1 4
454 1 4
455 1 4
456 1 4
457 1 6
458 1 6
459 1 6
460 2 6
461 2 6
462 1 6
463 2 6
464 2 6
465 2 6
466 2 6
467 1 6
468 1 6
469 2 6
470 2 6
471 1 6
472 2 6
505 1 4
506 1 4
507 1 4
508 1 4
509 1 4
510 1 4
511 1 4
512 1 4
513 2 6
514 2 6
515 1 6
516 2 6
517 1 6
518 1 6
519 1 6
520 2 6
521 1 6
522 2 6
523 1 6
524 1 6
525 2 6
526 2 6
527 2 6
528 2 6
561 1 4
562 1 4
563 1 4
564 1 4
565 1 4
566 1 4
567 1 4
568 1 4
569 2 6
570 2 6
571 2 6
572 2 6
573 1 6
574 1 6
575 2 6
576 1 6
577 1 6
578 1 6
579 2 6
580 1 6
581 2 6
582 2 6
583 1 6
584 2 6
617 1 4
618 1 4
619 1 4
620 1 4
621 1 4
622 1 4
623 1 4
624 1 4
625 1 6
626 2 6
627 1 6
628 2 6
629 1 6
630 2 6
631 1 6
632 1 6
633 1 6
634 1 6
635 2 6
636 2 6
637 2 6
638 2 6
639 1 6
640 2 6
673 1 4
674 1 4
675 1 4
676 1 4
677 1 4
678 1 4
679 1 4
680 1 4
681 2 6
682 2 6
683 2 6
684 2 6
685 1 6
686 1 6
687 1 6
688 1 6
689 1 6
690 2 6
691 1 6
692 1 6
693 2 6
694 1 6
695 1 6
696 2 6
729 1 4
730 1 4
731 1 4
732 1 4
733 1 4
734 1 4
735 1 4
736 1 4
737 2 6
738 1 6
739 2 6
740 2 6
741 2 6
742 1 6
743 1 6
744 2 6
745 1 6
746 2 6
747 2 6
748 1 6
749 2 6
750 2 6
751 1 6
752 1 6
785 1 4
786 1 4
787 1 4
788 1 4
789 1 4
790 1 4
791 1 4
792 1 4
793 1 6
794 1 6
795 1 6
796 1 6
797 2 6
798 2 6
799 2 6
800 2 6
801 2 6
802 1 6
803 2 6
804 1 6
805 1 6
806 1 6
807 1 6
808 2 6
841 1 4
842 1 4
843 1 4
844 1 4
845 1 4
846 1 4
847 1 4
848 1 4
849 2 6
850 1 6
851 2 6
852 1 6
853 2 6
854 2 6
855 2 6
856 2 6
857 2 6
858 1 6
859 1 6
860 1 6
861 1 6
862 1 6
863 1 6
864 2 6
897 1 4
898 1 4
899 1 4
900 1 4
901 1 4
902 1 4
903 1 4
904 1 4
905 1 6
906 2 6
907 2 6
908 1 6
909 2 6
910 2 6
911 2 6
912 2 6
913 2 6
914 2 6
915 1 6
916 1 6
917 2 6
918 2 6
919 2 6
920 2 6
953 1 4
954 1 4
955 1 4
956 1 4
957 1 4
958 1 4
959 1 4
960 1 4
961 2 6
962 2 6
963 1 6
964 2 6
965 1 6
966 1 6
967 2 6
968 2 6
969 1 6
970 2 6
971 1 6
972 1 6
973 2 6
974 2 6
975 1 6
976 2 6
1009 1 4
1010 1 4
1011 1 4
1012 1 4
1013 1 4
1014 1 4
1015 1 4
1016 1 4
1017 1 6
1018 2 6
1019 2 6
1020 1 6
1021 2 6
1022 1 6
1023 2 6
1024 2 6
1025 1 6
1026 1 6
1027 2 6
1028 2 6
1029 2 6
1030 2 6
1031 1 6
1032 1 6
1065 1 4
1066 1 4
1067 1 4
1068 1 4
1069 1 4
1070 1 4
1071 1 4
1072 1 4
1073 1 6
1074 1 6
1075 1 6
1076 2 6
1077 2 6
1078 1 6
1079 1 6
1080 2 6
1081 1 6
1082 2 6
1083 2 6
1084 1 6
1085 2 6
1086 2 6
1087 2 6
1088 2 6
1121 1 4
1122 1 4
1123 1 4
1124 1 4
1125 1 4
1126 1 4
1127 1 4
1128 1 4
1129 1 6
1130 1 6
1131 1 6
1132 2 6
1133 1 6
1134 1 6
1135 1 6
1136 2 6
1137 1 6
1138 2 6
1139 1 6
1140 2 6
1141 2 6
1142 1 6
1143 1 6
1144 2 6
1177 1 4
1178 1 4
1179 1 4
1180 1 4
1181 1 4
1182 1 4
1183 1 4
1184 1 4
1185 2 6
1186 2 6
1187 1 6
1188 1 6
1189 1 6
1190 2 6
1191 1 6
1192 2 6
1193 1 6
1194 2 6
1195 2 6
1196 1 6
1197 2 6
1198 2 6
1199 2 6
1200 1 6
1233 1 4
1234 1 4
1235 1 4
1236 1 4
1237 1 4
1238 1 4
1239 1 4
1240 1 4
1241 2 6
1242 1 6
1243 1 6
1244 2 6
1245 1 6
1246 2 6
1247 1 6
1248 1 6
1249 2 6
1250 1 6
1251 1 6
1252 2 6
1253 2 6
1254 1 6
1255 1 6
1256 2 6
1289 1 4
1290 1 4
1291 1 4
1292 1 4
1293 1 4
1294 1 4
1295 1 4
1296 1 4
1297 2 6
1298 1 6
1299 1 6
1300 1 6
1301 1 6
1302 2 6
1303 2 6
1304 2 6
1305 1 6
1306 2 6
1307 2 6
1308 2 6
1309 1 6
1310 1 6
1311 2 6
1312 2 6
1345 1 4
1346 1 4
1347 1 4
1348 1 4
1349 1 4
1350 1 4
1351 1 4
1352 1 4
1353 1 6
1354 2 6
1355 2 6
1356 1 6
1357 2 6
1358 1 6
1359 1 6
1360 2 6
1361 2 6
1362 1 6
1363 1 6
1364 2 6
1365 2 6
1366 1 6
1367 2 6
1368 1 6
1401 1 4
1402 1 4
1403 1 4
1404 1 4
1405 1 4
1406 1 4
1407 1 4
1408 1 4
1409 2 6
1410 1 6
1411 2 6
1412 2 6
1413 1 6
1414 1 6
1415 1 6
1416 1 6
1417 2 6
1418 2 6
1419 1 6
1420 1 6
1421 1 6
1422 1 6
1423 1 6
1424 1 6
1457 1 4
1458 1 4
1459 1 4
1460 1 4
1461 1 4
1462 1 4
1463 1 4
1464 1 4
1465 2 6
1466 2 6
1467 2 6
1468 2 6
1469 1 6
1470 2 6
1471 1 6
1472 1 6
1473 1 6
1474 1 6
1475 1 6
1476 2 6
1477 1 6
1478 1 6
1479 2 6
1480 2 6
1513 1 4
1514 1 4
1515 1 4
1516 1 4
1517 1 4
1518 1 4
1519 1 4
1520 1 4
1521 1 6
1522 1 6
1523 2 6
1524 1 6
1525 1 6
1526 1 6
1527 2 6
1528 2 6
1529 2 6
1530 1 6
1531 1 6
1532 2 6
1533 1 6
1534 1 6
1535 2 6
1536 1 6
1569 1 4
1570 1 4
1571 1 4
1572 1 4
1573 1 4
1574 1 4
1575 1 4
1576 1 4
1577 2 6
1578 2 6
1579 2 6
1580 2 6
1581 2 6
1582 1 6
1583 2 6
1584 2 6
1585 2 6
1586 2 6
1587 1 6
1588 1 6
1589 2 6
1590 2 6
1591 2 6
1592 2 6
1625 1 4
1626 1 4
1627 1 4
1628 1 4
1629 1 4
1630 1 4
1631 1 4
1632 1 4
1633 1 6
1634 2 6
1635 1 6
1636 1 6
1637 2 6
1638 2 6
1639 1 6
1640 1 6
1641 1 6
1642 1 6
1643 2 6
1644 1 6
1645 2 6
1646 1 6
1647 2 6
1648 1 6
1681 1 4
1682 1 4
1683 1 4
1684 1 4
1685 1 4
1686 1 4
1687 1 4
1688 1 4
1689 2 6
1690 2 6
1691 2 6
1692 1 6
1693 2 6
1694 1 6
1695 1 6
1696 1 6
1697 1 6
1698 2 6
1699 2 6
1700 1 6
1701 2 6
1702 1 6
1703 1 6
1704 2 6
1737 1 4
1738 1 4
1739 1 4
1740 1 4
1741 1 4
1742 1 4
1743 1 4
1744 1 4
1745 1 6
1746 2 6
1747 2 6
1748 1 6
1749 2 6
1750 1 6
1751 2 6
1752 2 6
1753 2 6
1754 2 6
1755 1 6
1756 2 6
1757 1 6
1758 2 6
1759 2 6
1760 2 6
1793 1 4
1794 1 4
1795 1 4
1796 1 4
1797 1 4
1798 1 4
1799 1 4
1800 1 4
1801 1 6
1802 1 6
1803 1 6
1804 1 6
1805 2 6
1806 1 6
1807 2 6
1808 2 6
1809 2 6
1810 1 6
1811 1 6
1812 1 6
1813 1 6
1814 1 6
1815 1 6
1816 2 6
1849 1 4
1850 1 4
1851 1 4
1852 1 4
1853 1 4
1854 1 4
1855 1 4
1856 1 4
1857 2 6
1858 1 6
1859 1 6
1860 2 6
1861 1 6
1862 2 6
1863 2 6
1864 1 6
1865 1 6
1866 2 6
1867 2 6
1868 2 6
1869 1 6
1870 2 6
1871 2 6
1872 1 6
1905 1 4
1906 1 4
1907 1 4
1908 1 4
1909 1 4
1910 1 4
1911 1 4
1912 1 4
1913 1 6
1914 2 6
1915 2 6
1916 1 6
1917 1 6
1918 1 6
1919 2 6
1920 2 6
1921 2 6
1922 1 6
1923 1 6
1924 1 6
1925 2 6
1926 1 6
1927 1 6
1928 2 6
1961 1 4
1962 1 4
1963 1 4
1964 1 4
1965 1 4
1966 1 4
1967 1 4
1968 1 4
1969 1 6
1970 2 6
1971 1 6
1972 1 6
1973 2 6
1974 1 6
1975 1 6
1976 1 6
1977 1 6
1978 1 6
1979 1 6
1980 1 6
1981 1 6
1982 2 6
1983 1 6
1984 1 6
2017 1 4
2018 1 4
2019 1 4
2020 1 4
2021 1 4
2022 1 4
2023 1 4
2024 1 4
2025 1 6
2026 2 6
2027 2 6
2028 1 6
2029 2 6
2030 2 6
2031 1 6
2032 1 6
2033 1 6
2034 2 6
2035 2 6
2036 2 6
2037 2 6
2038 2 6
2039 2 6
2040 2 6
2073 1 4
2074 1 4
2075 1 4
2076 1 4
2077 1 4
2078 1 4
2079 1 4
2080 1 4
2081 2 6
2082 2 6
2083 2 6
2084 1 6
2085 1 6
2086 2 6
2087 1 6
2088 1 6
2089 1 6
2090 2 6
2091 1 6
2092 2 6
2093 1 6
2094 1 6
2095 1 6
2096 1 6
2129 1 4
2130 1 4
2131 1 4
2132 1 4
2133 1 4
2134 1 4
2135 1 4
2136 1 4
2137 1 6
2138 2 6
2139 2 6
2140 1 6
2141 1 6
2142 2 6
2143 2 6
2144 2 6
2145 1 6
2146 2 6
2147 2 6
2148 1 6
2149 1 6
2150 2 6
2151 1 6
2152 2 6
2185 1 4
2186 1 4
2187 1 4
2188 1 4
2189 1 4
2190 1 4
2191 1 4
2192 1 4
2193 1 6
2194 1 6
2195 1 6
2196 1 6
2197 1 6
2198 2 6
2199 2 6
2200 1 6
2201 1 6
2202 1 6
2203 1 6
2204 1 6
2205 2 6
2206 2 6
2207 2 6
2208 2 6
2241 1 4
2242 1 4
2243 1 4
2244 1 4
2245 1 4
2246 1 4
2247 1 4
2248 1 4
2249 2 6
2250 2 6
2251 2 6
2252 2 6
2253 1 6
2254 1 6
2255 1 6
2256 2 6
2257 1 6
2258 2 6
2259 1 6
2260 2 6
2261 2 6
2262 2 6
2263 1 6
2264 2 6
2297 1 4
2298 1 4
2299 1 4
2300 1 4
2301 1 4
2302 1 4
2303 1 4
2304 1 4
2305 1 6
2306 1 6
2307 2 6
2308 1 6
2309 2 6
2310 1 6
2311 1 6
2312 2 6
2313 2 6
2314 1 6
2315 1 6
2316 2 6
2317 2 6
2318 1 6
2319 1 6
2320 2 6
2353 1 4
2354 1 4
2355 1 4
2356 1 4
2357 1 4
2358 1 4
2359 1 4
2360 1 4
2361 1 6
2362 1 6
2363 2 6
2364 1 6
2365 2 6
2366 1 6
2367 2 6
2368 2 6
2369 2 6
2370 1 6
2371 2 6
2372 2 6
2373 1 6
2374 1 6
2375 2 6
2376 2 6
2409 1 4
2410 1 4
2411 1 4
2412 1 4
2413 1 4
2414 1 4
2415 1 4
2416 1 4
2417 2 6
2418 1 6
2419 2 6
2420 2 6
2421 1 6
2422 2 6
2423 1 6
2424 2 6
2425 1 6
2426 2 6
2427 2 6
2428 1 6
2429 2 6
2430 2 6
2431 1 6
2432 1 6
2465 1 4
2466 1 4
2467 1 4
2468 1 4
2469 1 4
2470 1 4
2471 1 4
2472 1 4
2473 2 6
2474 2 6
2475 1 6
2476 1 6
2477 1 6
2478 2 6
2479 1 6
2480 1 6
2481 1 6
2482 1 6
2483 1 6
2484 1 6
2485 1 6
2486 2 6
2487 1 6
2488 2 6
2521 1 4
2522 1 4
2523 1 4
2524 1 4
2525 1 4
2526 1 4
2527 1 4
2528 1 4
2529 2 6
2530 1 6
2531 1 6
2532 2 6
2533 2 6
2534 2 6
2535 1 6
2536 1 6
2537 1 6
2538 1 6
2539 1 6
2540 1 6
2541 2 6
2542 1 6
2543 1 6
2544 1 6
2577 1 4
2578 1 4
2579 1 4
2580 1 4
2581 1 4
2582 1 4
2583 1 4
2584 1 4
2585 1 6
2586 1 6
2587 1 6
2588 1 6
2589 2 6
2590 2 6
2591 2 6
2592 2 6
2593 1 6
2594 2 6
2595 2 6
2596 2 6
2597 2 6
2598 2 6
2599 2 6
2600 1 6
2633 1 4
2634 1 4
2635 1 4
2636 1 4
2637 1 4
2638 1 4
2639 1 4
2640 1 4
2641 1 6
2642 2 6
2643 1 6
2644 2 6
2645 2 6
2646 1 6
2647 1 6
2648 2 6
2649 2 6
2650 2 6
2651 2 6
2652 1 6
2653 2 6
2654 2 6
2655 2 6
2656 2 6
2689 1 4
2690 1 4
2691 1 4
2692 1 4
2693 1 4
2694 1 4
2695 1 4
2696 1 4
2697 2 6
2698 1 6
2699 2 6
2700 2 6
2701 1 6
2702 1 6
2703 1 6
2704 2 6
2705 2 6
2706 2 6
2707 2 6
2708 2 6
2709 1 6
2710 2 6
2711 2 6
2712 1 6
2745 1 4
2746 1 4
2747 1 4
2748 1 4
2749 1 4
2750 1 4
2751 1 4
2752 1 4
2753 2 6
2754 2 6
2755 2 6
2756 1 6
2757 1 6
2758 2 6
2759 2 6
2760 1 6
2761 1 6
2762 2 6
2763 1 6
2764 1 6
2765 1 6
2766 2 6
2767 1 6
2768 1 6
2801 1 4
2802 1 4
2803 1 4
2804 1 4
2805 1 4
2806 1 4
2807 1 4
2808 1 4
2809 2 6
2810 2 6
2811 2 6
2812 1 6
2813 2 6
2814 1 6
2815 1 6
2816 2 6
2817 1 6
2818 2 6
2819 1 6
2820 2 6
2821 1 6
2822 1 6
2823 2 6
2824 2 6
2857 1 4
2858 1 4
2859 1 4
2860 1 4
2861 1 4
2862 1 4
2863 1 4
2864 1 4
2865 2 6
2866 1 6
2867 2 6
2868 1 6
2869 1 6
2870 2 6
2871 1 6
2872 1 6
2873 1 6
2874 1 6
2875 2 6
2876 2 6
2877 1 6
2878 2 6
2879 1 6
2880 2 6
2913 1 4
2914 1 4
2915 1 4
2916 1 4
2917 1 4
2918 1 4
2919 1 4
2920 1 4
2921 2 6
2922 1 6
2923 1 6
2924 2 6
2925 2 6
2926 1 6
2927 2 6
2928 2 6
2929 1 6
2930 1 6
2931 2 6
2932 1 6
2933 2 6
2934 2 6
2935 2 6
2936 1 6
2969 1 4
2970 1 4
2971 1 4
2972 1 4
2973 1 4
2974 1 4
2975 1 4
2976 1 4
2977 2 6
2978 2 6
2979 2 6
2980 2 6
2981 1 6
2982 1 6
2983 1 6
2984 1 6
2985 2 6
2986 2 6
2987 1 6
2988 2 6
2989 1 6
2990 2 6
2991 1 6
2992 2 6
3025 1 4
3026 1 4
3027 1 4
3028 1 4
3029 1 4
3030 1 4
3031 1 4
3032 1 4
3033 2 6
3034 1 6
3035 2 6
3036 1 6
3037 1 6
3038 1 6
3039 2 6
3040 2 6
3041 1 6
3042 2 6
3043 2 6
3044 1 6
3045 1 6
3046 2 6
3047 2 6
3048 2 6
3081 1 4
3082 1 4
3083 1 4
3084 1 4
3085 1 4
3086 1 4
3087 1 4
3088 1 4
3089 1 6
3090 1 6
3091 2 6
3092 1 6
3093 2 6
3094 2 6
3095 2 6
3096 2 6
3097 1 6
3098 2 6
3099 2 6
3100 2 6
3101 1 6
3102 1 6
3103 1 6
3104 2 6
3137 1 4
3138 1 4
3139 1 4
3140 1 4
3141 1 4
3142 1 4
3143 1 4
3144 1 4
3145 1 6
3146 1 6
3147 2 6
3148 1 6
3149 2 6
3150 2 6
3151 2 6
3152 2 6
3153 2 6
3154 2 6
3155 1 6
3156 2 6
3157 2 6
3158 2 6
3159 2 6
3160 2 6
3193 1 4
3194 1 4
3195 1 4
3196 1 4
3197 1 4
3198 1 4
3199 1 4
3200 1 4
3201 2 6
3202 2 6
3203 2 6
3204 2 6
3205 1 6
3206 1 6
3207 2 6
3208 2 6
3209 2 6
3210 2 6
3211 1 6
3212 2 6
3213 2 6
3214 1 6
3215 2 6
3216 1 6
3249 1 4
3250 1 4
3251 1 4
3252 1 4
3253 1 4
3254 1 4
3255 1 4
3256 1 4
3257 1 6
3258 1 6
3259 2 6
3260 1 6
3261 1 6
3262 1 6
3263 1 6
3264 2 6
3265 2 6
3266 1 6
3267 1 6
3268 1 6
3269 2 6
3270 1 6
3271 1 6
3272 2 6
3305 1 4
3306 1 4
3307 1 4
3308 1 4
3309 1 4
3310 1 4
3311 1 4
3312 1 4
3313 2 6
3314 1 6
3315 2 6
3316 1 6
3317 1 6
3318 1 6
3319 2 6
3320 2 6
3321 2 6
3322 1 6
3323 1 6
3324 2 6
3325 2 6
3326 2 6
3327 1 6
3328 2 6
3361 1 4
3362 1 4
3363 1 4
3364 1 4
3365 1 4
3366 1 4
3367 1 4
3368 1 4
3369 2 6
3370 2 6
3371 2 6
3372 1 6
3373 2 6
3374 2 6
3375 2 6
3376 2 6
3377 1 6
3378 1 6
3379 1 6
3380 1 6
3381 1 6
3382 2 6
3383 2 6
3384 1 6
3417 1 4
3418 2 4
3419 1 4
3420 1 4
3421 1 4
3422 1 4
3423 1 4
3424 1 4
3425 1 6
3426 1 6
3427 2 6
3428 2 6
3429 2 6
3430 1 6
3431 2 6
3432 2 6
3433 1 6
3434 1 6
3435 2 6
3436 2 6
3437 1 6
3438 1 6
3439 1 6
3440 1 6
3473 1 4
3474 1 4
3475 1 4
3476 1 4
3477 1 4
3478 1 4
3479 1 4
3480 1 4
3481 2 6
3482 1 6
3483 1 6
3484 2 6
3485 2 6
3486 1 6
3487 2 6
3488 1 6
3489 1 6
3490 1 6
3491 2 6
3492 1 6
3493 1 6
3494 2 6
3495 1 6
3496 1 6
3529 1 4
3530 1 4
3531 1 4
3532 1 4
3533 1 4
3534 1 4
3535 1 4
3536 1 4
3537 2 6
3538 2 6
3539 2 6
3540 1 6
3541 1 6
3542 1 6
3543 1 6
3544 1 6
3545 1 6
3546 2 6
3547 2 6
3548 2 6
3549 1 6
3550 1 6
3551 1 6
3552 1 6
3585 1 4
3586 1 4
3587 1 4
3588 1 4
3589 1 4
3590 1 4
3591 1 4
3592 1 4
3593 2 6
3594 2 6
3595 1 6
3596 1 6
3597 1 6
3598 2 6
3599 1 6
3600 1 6
3601 2 6
3602 1 6
3603 2 6
3604 1 6
3605 2 6
3606 1 6
3607 1 6
3608 2 6
3641 1 4
3642 1 4
3643 1 4
3644 1 4
3645 1 4
3646 1 4
3647 1 4
3648 1 4
3649 2 6
3650 1 6
3651 1 6
3652 1 6
3653 2 6
3654 1 6
3655 1 6
3656 1 6
3657 2 6
3658 1 6
3659 1 6
3660 1 6
3661 2 6
3662 1 6
3663 1 6
3664 1 6
3697 1 4
3698 1 4
3699 1 4
3700 1 4
3701 1 4
3702 1 4
3703 1 4
3704 1 4
3705 2 6
3706 2 6
3707 1 6
3708 2 6
3709 2 6
3710 2 6
3711 2 6
3712 2 6
3713 1 6
3714 2 6
3715 2 6
3716 1 6
3717 1 6
3718 1 6
3719 1 6
3720 2 6
3753 1 4
3754 1 4
3755 1 4
3756 1 4
3757 1 4
3758 1 4
3759 1 4
3760 1 4
3761 1 6
3762 1 6
3763 2 6
3764 2 6
3765 2 6
3766 1 6
3767 2 6
3768 1 6
3769 2 6
3770 1 6
3771 1 6
3772 1 6
3773 2 6
3774 2 6
3775 1 6
3776 2 6
3809 1 4
3810 1 4
3811 1 4
3812 1 4
3813 1 4
3814 1 4
3815 1 4
3816 1 4
3817 1 6
3818 2 6
3819 2 6
3820 1 6
3821 1 6
3822 2 6
3823 2 6
3824 2 6
3825 2 6
3826 1 6
3827 1 6
3828 2 6
3829 1 6
3830 1 6
3831 2 6
3832 1 6
3865 1 4
3866 1 4
3867 1 4
3868 1 4
3869 1 4
3870 1 4
3871 1 4
3872 1 4
3873 2 6
3874 1 6
3875 1 6
3876 1 6
3877 2 6
3878 1 6
3879 1 6
3880 1 6
3881 2 6
3882 2 6
3883 1 6
3884 1 6
3885 2 6
3886 2 6
3887 2 6
3888 2 6
3921 1 4
3922 1 4
3923 1 4
3924 1 4
3925 1 4
3926 1 4
3927 1 4
3928 1 4
3929 2 6
3930 1 6
3931 1 6
3932 1 6
3933 1 6
3934 2 6
3935 2 6
3936 1 6
3937 1 6
3938 1 6
3939 1 6
3940 1 6
3941 2 6
3942 1 6
3943 2 6
3944 2 6
3977 1 4
3978 1 4
3979 1 4
3980 1 4
3981 1 4
3982 1 4
3983 1 4
3984 1 4
3985 2 6
3986 1 6
3987 2 6
3988 2 6
3989 2 6
3990 1 6
3991 1 6
3992 2 6
3993 1 6
3994 1 6
3995 1 6
3996 2 6
3997 2 6
3998 1 6
3999 2 6
4000 1 6
4033 1 4
4034 1 4
4035 1 4
4036 1 4
4037 1 4
4038 1 4
4039 1 4
4040 1 4
4041 1 6
4042 2 6
4043 2 6
4044 1 6
4045 1 6
4046 2 6
4047 2 6
4048 1 6
4049 2 6
4050 1 6
4051 2 6
4052 2 6
4053 1 6
4054 2 6
4055 2 6
4056 1 6
4089 1 4
4090 1 4
4091 1 4
4092 1 4
4093 1 4
4094 1 4
4095 1 4
4096 1 4
4097 1 6
4098 1 6
4099 1 6
4100 1 6
4101 2 6
4102 2 6
4103 2 6
4104 1 6
4105 1 6
4106 1 6
4107 1 6
4108 1 6
4109 1 6
4110 1 6
4111 1 6
4112 1 6
4145 1 4
4146 1 4
4147 1 4
4148 1 4
4149 1 4
4150 1 4
4151 1 4
4152 1 4
4153 1 6
4154 1 6
4155 1 6
4156 2 6
4157 2 6
4158 1 6
4159 2 6
4160 2 6
4161 2 6
4162 1 6
4163 1 6
4164 2 6
4165 2 6
4166 1 6
4167 2 6
4168 2 6
4201 1 4
4202 1 4
4203 1 4
4204 1 4
4205 1 4
4206 1 4
4207 1 4
4208 1 4
4209 1 6
4210 2 6
4211 2 6
4212 1 6
4213 1 6
4214 1 6
4215 1 6
4216 1 6
4217 1 6
4218 2 6
4219 2 6
4220 2 6
4221 1 6
4222 1 6
4223 2 6
4224 2 6
4257 1 4
4258 1 4
4259 1 4
4260 1 4
4261 1 4
4262 1 4
4263 1 4
4264 1 4
4265 2 6
4266 1 6
4267 2 6
4268 1 6
4269 2 6
4270 2 6
4271 1 6
4272 1 6
4273 1 6
4274 2 6
4275 2 6
4276 2 6
4277 2 6
4278 2 6
4279 2 6
4280 1 6
4313 1 4
4314 1 4
4315 1 4
4316 1 4
4317 1 4
4318 1 4
4319 1 4
4320 1 4
4321 2 6
4322 2 6
4323 2 6
4324 1 6
4325 2 6
4326 1 6
4327 2 6
4328 1 6
4329 2 6
4330 1 6
4331 1 6
4332 2 6
4333 2 6
4334 1 6
4335 2 6
4336 2 6
4369 1 4
4370 1 4
4371 1 4
4372 1 4
4373 1 4
4374 1 4
4375 1 4
4376 1 4
4377 1 6
4378 1 6
4379 1 6
4380 2 6
4381 2 6
4382 2 6
4383 1 6
4384 1 6
4385 1 6
4386 2 6
4387 2 6
4388 1 6
4389 2 6
4390 2 6
4391 1 6
4392 2 6
4425 1 4
4426 1 4
4427 1 4
4428 1 4
4429 1 4
4430 1 4
4431 1 4
4432 1 4
4433 1 6
4434 1 6
4435 2 6
4436 1 6
4437 2 6
4438 2 6
4439 1 6
4440 2 6
4441 2 6
4442 1 6
4443 1 6
4444 1 6
4445 1 6
4446 1 6
4447 1 6
4448 1 6
4481 1 4
4482 1 4
4483 1 4
4484 1 4
4485 1 4
4486 1 4
4487 1 4
4488 1 4
4489 1 6
4490 2 6
4491 1 6
4492 2 6
4493 1 6
4494 1 6
4495 2 6
4496 1 6
4497 2 6
4498 1 6
4499 2 6
4500 2 6
4501 1 6
4502 2 6
4503 2 6
4504 1 6
4537 1 4
4538 1 4
4539 1 4
4540 1 4
4541 1 4
4542 1 4
4543 1 4
4544 1 4
4545 2 6
4546 2 6
4547 2 6
4548 1 6
4549 1 6
4550 2 6
4551 1 6
4552 1 6
4553 1 6
4554 2 6
4555 2 6
4556 2 6
4557 1 6
4558 1 6
4559 1 6
4560 1 6
4593 1 4
4594 1 4
4595 1 4
4596 1 4
4597 1 4
4598 1 4
4599 1 4
4600 1 4
4601 1 6
4602 2 6
4603 2 6
4604 2 6
4605 1 6
4606 1 6
4607 2 6
4608 1 6
4609 2 6
4610 1 6
4611 1 6
4612 2 6
4613 1 6
4614 2 6
4615 1 6
4616 1 6
4649 1 4
4650 1 4
4651 1 4
4652 1 4
4653 1 4
4654 1 4
4655 1 4
4656 2 4
4657 2 6
4658 2 6
4659 2 6
4660 2 6
4661 1 6
4662 2 6
4663 1 6
4664 2 6
4665 1 6
4666 1 6
4667 1 6
4668 1 6
4669 2 6
4670 2 6
4671 2 6
4672 2 6
4705 1 4
4706 1 4
4707 1 4
4708 1 4
4709 1 4
4710 1 4
4711 1 4
4712 1 4
4713 2 6
4714 2 6
4715 2 6
4716 1 6
4717 1 6
4718 1 6
4719 2 6
4720 1 6
4721 1 6
4722 2 6
4723 2 6
4724 2 6
4725 1 6
4726 2 6
4727 2 6
4728 2 6
4761 1 4
4762 2 4
4763 1 4
4764 1 4
4765 1 4
4766 1 4
4767 1 4
4768 1 4
4769 2 6
4770 2 6
4771 2 6
4772 1 6
4773 1 6
4774 1 6
4775 1 6
4776 2 6
4777 2 6
4778 2 6
4779 2 6
4780 2 6
4781 2 6
4782 1 6
4783 2 6
4784 1 6
4817 1 4
4818 1 4
4819 1 4
4820 1 4
4821 1 4
4822 1 4
4823 1 4
4824 1 4
4825 2 6
4826 1 6
4827 1 6
4828 2 6
4829 1 6
4830 1 6
4831 1 6
4832 1 6
4833 2 6
4834 2 6
4835 1 6
4836 1 6
4837 1 6
4838 1 6
4839 2 6
4840 2 6
4873 1 4
4874 1 4
4875 1 4
4876 1 4
4877 1 4
4878 1 4
4879 1 4
4880 1 4
4881 1 6
4882 2 6
4883 2 6
4884 1 6
4885 2 6
4886 1 6
4887 1 6
4888 1 6
4889 1 6
4890 1 6
4891 1 6
4892 1 6
4893 1 6
4894 1 6
4895 2 6
4896 1 6
4929 1 4
4930 1 4
4931 1 4
4932 1 4
4933 1 4
4934 1 4
4935 1 4
4936 1 4
4937 1 6
4938 2 6
4939 2 6
4940 1 6
4941 1 6
4942 1 6
4943 1 6
4944 2 6
4945 1 6
4946 1 6
4947 2 6
4948 2 6
4949 2 6
4950 2 6
4951 1 6
4952 1 6
4985 1 4
4986 1 4
4987 1 4
4988 1 4
4989 1 4
4990 1 4
4991 1 4
4992 1 4
4993 1 6
4994 2 6
4995 1 6
4996 1 6
4997 2 6
4998 2 6
4999 2 6
5000 1 6
5001 2 6
5002 2 6
5003 2 6
5004 2 6
5005 2 6
5006 1 6
5007 1 6
5008 1 6
5041 1 4
5042 1 4
5043 1 4
5044 1 4
5045 1 4
5046 1 4
5047 1 4
5048 1 4
5049 2 6
5050 1 6
5051 1 6
5052 1 6
5053 1 6
5054 1 6
5055 2 6
5056 2 6
5057 1 6
5058 2 6
5059 1 6
5060 2 6
5061 1 6
5062 1 6
5063 2 6
5064 2 6
5097 1 4
5098 1 4
5099 2 4
5100 1 4
5101 1 4
5102 1 4
5103 1 4
5104 1 4
5105 2 6
5106 2 6
5107 2 6
5108 1 6
5109 1 6
5110 1 6
5111 1 6
5112 2 6
5113 2 6
5114 2 6
5115 1 6
5116 2 6
5117 1 6
5118 1 6
5119 2 6
5120 1 6
5153 1 4
5154 1 4
5155 1 4
5156 1 4
5157 1 4
5158 1 4
5159 1 4
5160 1 4
5161 2 6
5162 2 6
5163 1 6
5164 1 6
5165 1 6
5166 2 6
5167 1 6
5168 1 6
5169 1 6
5170 2 6
5171 1 6
5172 2 6
5173 1 6
5174 1 6
5175 2 6
5176 2 6
5209 1 4
5210 1 4
5211 1 4
5212 1 4
5213 1 4
5214 1 4
5215 1 4
5216 1 4
5217 1 6
5218 2 6
5219 1 6
5220 1 6
5221 2 6
5222 1 6
5223 1 6
5224 2 6
5225 1 6
5226 2 6
5227 1 6
5228 1 6
5229 1 6
5230 2 6
5231 1 6
5232 2 6
5265 1 4
5266 1 4
5267 1 4
5268 1 4
5269 1 4
5270 1 4
5271 1 4
5272 1 4
5273 2 6
5274 1 6
5275 2 6
5276 1 6
5277 1 6
5278 2 6
5279 2 6
5280 2 6
5281 2 6
5282 1 6
5283 1 6
5284 2 6
5285 2 6
5286 2 6
5287 2 6
5288 1 6
5321 1 4
5322 1 4
5323 1 4
5324 1 4
5325 1 4
5326 1 4
5327 1 4
5328 1 4
5329 1 6
5330 1 6
5331 2 6
5332 2 6
5333 1 6
5334 2 6
5335 1 6
5336 2 6
5337 1 6
5338 1 6
5339 1 6
5340 1 6
5341 2 6
5342 2 6
5343 2 6
5344 2 6
ITEM: TIMESTEP
15
ITEM: NUMBER OF ATOMS
2304
ITEM: BOX BOUNDS pp pp pp
-2.5841700000000001e-01 3.3661583000000000e+01
-2.5841700000000001e-01 3.3661583000000000e+01
-2.5841700000000001e-01 5.0621583000000001e+01
ITEM: ATOMS id type c_coord
1 1 4
2 1 4
3 1 4
4 1 4
5 1 4
6 1 4
7 1 4
8 1 4
9 1 6
10 1 6
11 2 6
12 1 6
13 2 6
14 2 6
15 2 6
16 1 6
17 2 6
18 1 6
19 2 6
20 1 6
21 2 6
22 1 6
23 2 6
24 2 6
57 1 4
58 1 4
59 1 4
60 1 4
61 1 4
62 1 4
63 1 4
64 1 4
65 1 6
66 1 6
67 1 6
68 1 6
69 2 6
70 2 6
71 1 6
72 2 6
73 2 6
74 2 6
75 1 6
76 2 6
77 1 6
78 1 6
79 2 6
80 2 6
113 1 4
114 1 4
115 1 4
116 1 4
117 1 4
118 1 4
119 1 4
120 1 4
121 2 6
122 1 6
123 1 6
124 1 6
125 1 6
126 2 6
127 2 6
128 1 6
129 2 6
130 2 6
131 2 6
132 1 6
133 2 6
134 2 6
135 1 6
136 2 6
169 1 4
170 1 4
171 1 4
172 1 4
173 1 4
174 1 4
175 1 4
176 1 4
177 1 6
178 1 6
179 1 6
180 1 6
181 2 6
182 2 6
183 1 6
184 2 6
185 1 6
186 1 6
187 2 6
188 2 6
189 1 6
190 2 6
191 2 6
192 2 6
225 1 4
226 1 4
227 1 4
228 1 4
229 1 4
230 1 4
231 1 4
232 1 4
233 1 6
234 2 6
235 2 6
236 1 6
237 1 6
238 2 6
239 2 6
240 2 6
241 2 6
242 2 6
243 2 6
244 1 6
245 1 6
246 2 6
247 2 6
248 2 6
281 1 4
282 1 4
283 1 4
284 1 4
285 1 4
286 1 4
287 1 4
288 1 4
289 1 6
290 1 6
291 1 6
292 2 6
293 2 6
294 2 6
295 2 6
296 1 6
297 1 6
298 1 6
299 1 6
300 1 6
301 2 6
302 2 6
303 1 6
304 1 6
337 1 4
338 1 4
339 1 4
340 1 4
341 1 4
342 1 4
343 1 4
344 1 4
345 2 6
346 1 6
347 2 6
348 2 6
349 2 6
350 1 6
351 2 6
352 1 6
353 1 6
354 1 6
355 2 6
356 1 6
357 2 6
358 1 6
359 1 6
360 2 6
393 1 4
394 1 4
395 1 4
396 1 4
397 1 4
398 1 4
399 1 4
400 1 4
401 1 6
402 1 6
403 1 6
404 2 6
405 1 6
406 1 6
407 1 6
408 1 6
409 2 6
410 1 6
411 2 6
412 1 6
413 1 6
414 2 6
415 2 6
416 1 6
449 1 4
450 1 4
451 1 4
452 1 4
453 1 4
454 1 4
455 1 4
456 1 4
457 1 6
458 1 6
459 1 6
460 2 6
461 2 6
462 1 6
463 2 6
464 2 6
465 2 6
466 2 6
467 1 6
468 1 6
469 2 6
470 2 6
471 1 6
472 2 6
505 1 4
506 1 4
507 1 4
508 1 4
509 1 4
510 1 4
511 1 4
512 1 4
513 2 6
514 2 6
515 1 6
516 2 6
517 1 6
518 1 6
519 1 6
520 2 6
521 1 6
522 2 6
523 1 6
524 1 6
525 2 6
526 2 6
527 2 6
528 2 6
561 1 4
562 1 4
563 1 4
564 1 4
565 1 4
566 1 4
567 1 4
568 1 4
569 2 6
570 2 6
571 2 6
572 2 6
573 1 6
574 1 6
575 2 6
576 1 6
577 1 6
578 1 6
579 2 6
580 1 6
581 2 6
582 2 6
583 1 6
584 2 6
617 1 4
618 1 4
619 1 4
620 1 4
621 1 4
622 1 4
623 1 4
624 1 4
625 1 6
626 2 6
627 1 6
628 2 6
629 1 6
630 2 6
631 1 6
632 1 6
633 1 6
634 1 6
635 2 6
636 1 6
637 2 6
638 2 6
639 1 6
640 2 6
673 1 4
674 1 4
675 1 4
676 1 4
677 1 4
678 1 4
679 1 4
680 1 4
681 2 6
682 2 6
683 2 6
684 2 6
685 1 6
686 1 6
687 1 6
688 1 6
689 1 6
690 2 6
691 1 6
692 1 6
693 2 6
694 1 6
695 1 6
696 2 6
729 1 4
730 1 4
731 1 4
732 1 4
733 1 4
734 1 4
735 1 4
736 1 4
737 2 6
738 1 6
739 2 6
740 2 6
741 2 6
742 1 6
743 1 6
744 2 6
745 1 6
746 2 6
747 2 6
748 1 6
749 2 6
750 2 6
751 1 6
752 1 6
785 1 4
786 1 4
787 1 4
788 1 4
789 1 4
790 1 4
791 1 4
792 1 4
793 1 6
794 1 6
795 1 6
796 1 6
797 2 6
798 2 6
799 2 6
800 2 6
801 2 6
802 1 6
803 2 6
804 1 6
805 1 6
806 1 6
807 1 6
808 2 6
841 1 4
842 1 4
843 1 4
844 1 4
845 1 4
846 1 4
847 1 4
848 1 4
849 2 6
850 1 6
851 2 6
852 1 6
853 2 6
854 2 6
855 2 6
856 2 6
857 2 6
858 1 6
859 1 6
860 1 6
861 1 6
862 1 6
863 1 6
864 2 6
897 1 4
898 1 4
899 1 4
900 1 4
901 1 4
902 1 4
903 1 4
904 1 4
905 1 6
906 2 6
907 2 6
908 1 6
909 2 6
910 2 6
911 2 6
912 2 6
913 2 6
914 2 6
915 1 6
916 1 6
917 2 6
918 2 6
919 2 6
920 2 6
953 1 4
954 1 4
955 1 4
956 1 4
957 1 4
958 1 4
959 1 4
960 1 4
961 2 6
962 2 6
963 1 6
964 2 6
965 1 6
966 1 6
967 2 6
968 2 6
969 1 6
970 2 6
971 1 6
972 1 6
973 2 6
974 2 6
975 1 6
976 2 6
1009 1 4
1010 1 4
1011 1 4
1012 1 4
1013 1 4
1014 1 4
1015 1 4
1016 1 4
1017 1 6
1018 2 6
1019 2 6
1020 1 6
1021 2 6
1022 1 6
1023 2 6
1024 2 6
1025 1 6
1026 1 6
1027 2 6
1028 2 6
1029 2 6
1030 2 6
1031 1 6
1032 1 6
1065 1 4
1066 1 4
1067 1 4
1068 1 4
1069 1 4
1070 1 4
1071 1 4
1072 1 4
1073 1 6
1074 1 6
1075 1 6
1076 2 6
1077 2 6
1078 1 6
1079 1 6
1080 2 6
1081 1 6
1082 2 6
1083 2 6
1084 1 6
1085 2 6
1086 2 6
1087 2 6
1088 2 6
1121 1 4
1122 1 4
1123 1 4
1124 1 4
1125 1 4
1126 1 4
1127 1 4
1128 1 4
1129 1 6
1130 1 6
1131 1 6
1132 2 6
1133 1 6
1134 1 6
1135 1 6
1136 2 6
1137 1 6
1138 2 6
1139 1 6
1140 2 6
1141 2 6
1142 1 6
1143 1 6
1144 2 6
1177 1 4
1178 1 4
1179 1 4
1180 1 4
1181 1 4
1182 1 4
1183 1 4
1184 1 4
1185 2 6
1186 2 6
1187 1 6
1188 1 6
1189 1 6
1190 2 6
1191 1 6
1192 2 6
1193 1 6
1194 2 6
1195 2 6
1196 1 6
1197 2 6
1198 2 6
1199 2 6
1200 1 6
1233 1 4
1234 1 4
1235 1 4
1236 1 4
1237 1 4
1238 1 4
1239 1 4
1240 1 4
1241 2 6
1242 1 6
1243 1 6
1244 2 6
1245 1 6
1246 2 6
1247 1 6
1248 1 6
1249 2 6
1250 1 6
1251 1 6
1252 2 6
1253 2 6
1254 1 6
1255 1 6
1256 2 6
1289 1 4
1290 1 4
1291 1 4
1292 1 4
1293 1 4
1294 1 4
1295 1 4
1296 1 4
1297 2 6
1298 1 6
1299 1 6
1300 1 6
1301 1 6
1302 2 6
1303 2 6
1304 2 6
1305 1 6
1306 2 6
1307 2 6
1308 2 6
1309 1 6
1310 1 6
1311 2 6
1312 2 6
1345 1 4
1346 1 4
1347 1 4
1348 1 4
1349 1 4
1350 1 4
1351 1 4
1352 1 4
1353 1 6
1354 2 6
1355 2 6
1356 1 6
1357 2 6
1358 1 6
1359 1 6
1360 2 6
1361 2 6
1362 1 6
1363 1 6
1364 2 6
1365 2 6
1366 1 6
1367 2 6
1368 1 6
1401 1 4
1402 1 4
1403 1 4
1404 1 4
1405 1 4
1406 1 4
1407 1 4
1408 1 4
1409 2 6
1410 1 6
1411 2 6
1412 2 6
1413 1 6
1414 1 6
1415 1 6
1416 1 6
1417 2 6
1418 2 6
1419 1 6
1420 1 6
1421 1 6
1422 1 6
1423 1 6
1424 1 6
1457 1 4
1458 1 4
1459 1 4
1460 1 4
1461 1 4
1462 1 4
1463 1 4
1464 1 4
1465 2 6
1466 2 6
1467 2 6
1468 2 6
1469 1 6
1470 2 6
1471 1 6
1472 1 6
1473 1 6
1474 1 6
1475 1 6
1476 2 6
1477 1 6
1478 1 6
1479 2 6
1480 2 6
1513 1 4
1514 1 4
1515 1 4
1516 1 4
1517 1 4
1518 1 4
1519 1 4
1520 1 4
1521 1 6
1522 1 6
1523 2 6
1524 1 6
1525 1 6
1526 1 6
1527 2 6
1528 2 6
1529 2 6
1530 1 6
1531 1 6
1532 2 6
1533 1 6
1534 1 6
1535 2 6
1536 1 6
1569 1 4
1570 1 4
1571 1 4
1572 1 4
1573 1 4
1574 1 4
1575 1 4
1576 1 4
1577 2 6
1578 2 6
1579 2 6
1580 2 6
1581 2 6
1582 1 6
1583 2 6
1584 2 6
1585 2 6
1586 2 6
1587 1 6
1588 1 6
1589 2 6
1590 2 6
1591 2 6
1592 2 6
1625 1 4
1626 1 4
1627 1 4
1628 1 4
1629 1 4
1630 1 4
1631 1 4
1632 1 4
1633 1 6
1634 2 6
1635 1 6
1636 1 6
1637 2 6
1638 2 6
1639 1 6
1640 1 6
1641 1 6
1642 1 6
1643 2 6
1644 1 6
1645 2 6
1646 1 6
1647 2 6
1648 1 6
1681 1 4
1682 1 4
1683 1 4
1684 1 4
1685 1 4
1686 1 4
1687 1 4
1688 1 4
1689 2 6
1690 2 6
1691 2 6
1692 1 6
1693 2 6
1694 1 6
1695 1 6
1696 1 6
1697 1 6
1698 2 6
1699 2 6
1700 1 6
1701 2 6
1702 1 6
1703 1 6
1704 2 6
1737 1 4
1738 1 4
1739 1 4
1740 1 4
1741 1 4
1742 1 4
1743 1 4
1744 1 4
1745 1 6
1746 2 6
1747 2 6
1748 1 6
1749 2 6
1750 1 6
1751 2 6
1752 2 6
1753 2 6
1754 2 6
1755 1 6
1756 2 6
1757 1 6
1758 2 6
1759 2 6
1760 2 6
1793 1 4
1794 1 4
1795 1 4
1796 1 4
1797 1 4
1798 1 4
1799 1 4
1800 1 4
1801 1 6
1802 1 6
1803 1 6
1804 1 6
1805 2 6
1806 1 6
1807 2 6
1808 2 6
1809 2 6
1810 1 6
1811 1 6
1812 1 6
1813 1 6
1814 1 6
1815 1 6
1816 2 6
1849 1 4
1850 1 4
1851 1 4
1852 1 4
1853 1 4
1854 1 4
1855 1 4
1856 1 4
1857 2 6
1858 1 6
1859 1 6
1860 2 6
1861 1 6
1862 2 6
1863 2 6
1864 1 6
1865 1 6
1866 2 6
1867 2 6
1868 2 6
1869 1 6
1870 2 6
1871 2 6
1872 1 6
1905 1 4
1906 1 4
1907 1 4
1908 1 4
1909 1 4
1910 1 4
1911 1 4
1912 1 4
1913 1 6
1914 2 6
1915 2 6
1916 1 6
1917 1 6
1918 1 6
1919 2 6
1920 2 6
1921 2 6
1922 1 6
1923 1 6
1924 1 6
1925 2 6
1926 1 6
1927 1 6
1928 2 6
1961 1 4
1962 1 4
1963 1 4
1964 1 4
1965 1 4
1966 1 4
1967 1 4
1968 1 4
1969 1 6
1970 2 6
1971 1 6
1972 1 6
1973 2 6
1974 1 6
1975 1 6
1976 1 6
1977 1 6
1978 1 6
1979 1 6
1980 1 6
1981 1 6
1982 2 6
1983 1 6
1984 1 6
2017 1 4
2018 1 4
2019 1 4
2020 1 4
2021 1 4
2022 1 4
2023 1 4
2024 1 4
2025 1 6
2026 2 6
2027 2 6
2028 1 6
2029 2 6
2030 2 6
2031 1 6
2032 1 6
2033 1 6
2034 2 6
2035 2 6
2036 2 6
2037 2 6
2038 2 6
2039 2 6
2040 2 6
2073 1 4
2074 1 4
2075 1 4
2076 1 4
2077 1 4
2078 1 4
2079 1 4
2080 1 4
2081 2 6
2082 2 6
2083 2 6
2084 1 6
2085 1 6
2086 2 6
2087 1 6
2088 1 6
2089 1 6
2090 2 6
2091 1 6
2092 2 6
2093 1 6
2094 1 6
2095 1 6
2096 1 6
2129 1 4
2130 1 4
2131 1 4
2132 1 4
2133 1 4
2134 1 4
2135 1 4
2136 1 4
2137 1 6
2138 2 6
2139 2 6
2140 1 6
2141 1 6
2142 2 6
2143 2 6
2144 2 6
2145 1 6
2146 2 6
2147 2 6
2148 1 6
2149 1 6
2150 2 6
2151 1 6
2152 2 6
2185 1 4
2186 1 4
2187 1 4
2188 1 4
2189 1 4
2190 1 4
2191 1 4
2192 1 4
2193 1 6
2194 1 6
2195 1 6
2196 1 6
2197 1 6
2198 2 6
2199 2 6
2200 1 6
2201 1 6
2202 1 6
2203 1 6
2204 1 6
2205 2 6
2206 2 6
2207 2 6
2208 2 6
2241 1 4
2242 1 4
2243 1 4
2244 1 4
2245 1 4
2246 1 4
2247 1 4
2248 1 4
2249 2 6
2250 2 6
2251 2 6
2252 2 6
2253 1 6
2254 1 6
2255 1 6
2256 2 6
2257 1 6
2258 2 6
2259 1 6
2260 2 6
2261 2 6
2262 2 6
2263 1 6
2264 2 6
2297 1 4
2298 1 4
2299 1 4
2300 1 4
2301 1 4
2302 1 4
2303 1 4
2304 1 4
2305 1 6
2306 1 6
2307 2 6
2308 1 6
2309 2 6
2310 1 6
2311 1 6
2312 2 6
2313 2 6
2314 1 6
2315 1 6
2316 2 6
2317 2 6
2318 1 6
2319 1 6
2320 2 6
2353 1 4
2354 1 4
2355 1 4
2356 1 4
2357 1 4
2358 1 4
2359 1 4
2360 1 4
2361 1 6
2362 1 6
2363 2 6
2364 1 6
2365 2 6
2366 1 6
2367 2 6
2368 2 6
2369 2 6
2370 1 6
2371 2 6
2372 2 6
2373 1 6
2374 1 6
2375 2 6
2376 2 6
2409 1 4
2410 1 4
2411 1 4
2412 1 4
2413 1 4
2414 1 4
2415 1 4
2416 1 4
2417 2 6
2418 1 6
2419 2 6
2420 2 6
2421 1 6
2422 2 6
2423 1 6
2424 2 6
2425 1 6
2426 2 6
2427 2 6
2428 1 6
2429 2 6
2430 2 6
2431 1 6
2432 1 6
2465 1 4
2466 1 4
2467 1 4
2468 1 4
2469 1 4
2470 1 4
2471 1 4
2472 1 4
2473 2 6
2474 2 6
2475 1 6
2476 1 6
2477 1 6
2478 2 6
2479 1 6
2480 1 6
2481 1 6
2482 1 6
2483 1 6
2484 1 6
2485 1 6
2486 2 6
2487 1 6
2488 2 6
2521 1 4
2522 1 4
2523 1 4
2524 1 4
2525 1 4
2526 1 4
2527 1 4
2528 1 4
2529 2 6
2530 1 6
2531 1 6
2532 2 6
2533 2 6
2534 2 6
2535 1 6
2536 1 6
2537 1 6
2538 1 6
2539 1 6
2540 1 6
2541 2 6
2542 1 6
2543 1 6
2544 1 6
2577 1 4
2578 1 4
2579 1 4
2580 1 4
2581 1 4
2582 1 4
2583 1 4
2584 1 4
2585 1 6
2586 1 6
2587 1 6
2588 1 6
2589 2 6
2590 2 6
2591 2 6
2592 2 6
2593 1 6
2594 2 6
2595 2 6
2596 2 6
2597 2 6
2598 2 6
2599 2 6
2600 1 6
2633 1 4
2634 1 4
2635 1 4
2636 1 4
2637 1 4
2638 1 4
2639 1 4
2640 1 4
2641 1 6
2642 2 6
2643 1 6
2644 2 6
2645 2 6
2646 1 6
2647 1 6
2648 2 6
2649 2 6
2650 2 6
2651 2 6
2652 1 6
2653 2 6
2654 2 6
2655 2 6
2656 2 6
2689 1 4
2690 1 4
2691 1 4
2692 1 4
2693 1 4
2694 1 4
2695 1 4
2696 1 4
2697 2 6
2698 1 6
2699 2 6
2700 2 6
2701 1 6
2702 1 6
2703 1 6
2704 2 6
2705 2 6
2706 2 6
2707 2 6
2708 2 6
2709 1 6
2710 2 6
2711 2 6
2712 1 6
2745 1 4
2746 1 4
2747 1 4
2748 1 4
2749 1 4
2750 1 4
2751 1 4
2752 1 4
2753 2 6
2754 2 6
2755 2 6
2756 1 6
2757 1 6
2758 2 6
2759 2 6
2760 1 6
2761 1 6
2762 2 6
2763 1 6
2764 1 6
2765 1 6
2766 2 6
2767 1 6
2768 1 6
2801 1 4
2802 1 4
2803 1 4
2804 1 4
2805 1 4
2806 1 4
2807 1 4
2808 1 4
2809 2 6
2810 2 6
2811 2 6
2812 1 6
2813 2 6
2814 1 6
2815 1 6
2816 2 6
2817 1 6
2818 2 6
2819 1 6
2820 2 6
2821 1 6
2822 1 6
2823 2 6
2824 2 6
2857 1 4
2858 1 4
2859 1 4
2860 1 4
2861 1 4
2862 1 4
2863 1 4
2864 1 4
2865 2 6
2866 1 6
2867 2 6
2868 1 6
2869 1 6
2870 2 6
2871 1 6
2872 1 6
2873 1 6
2874 1 6
2875 2 6
2876 2 6
2877 1 6
2878 2 6
2879 1 6
2880 2 6
2913 1 4
2914 1 4
2915 1 4
2916 1 4
2917 1 4
2918 1 4
2919 1 4
2920 1 4
2921 2 6
2922 1 6
2923 1 6
2924 2 6
2925 2 6
2926 1 6
2927 2 6
2928 2 6
2929 1 6
2930 1 6
2931 2 6
2932 1 6
2933 2 6
2934 2 6
2935 2 6
2936 1 6
2969 1 4
2970 1 4
2971 1 4
2972 1 4
2973 1 4
2974 1 4
2975 1 4
2976 1 4
2977 2 6
2978 2 6
2979 2 6
2980 2 6
2981 1 6
2982 1 6
2983 1 6
2984 1 6
2985 2 6
2986 2 6
2987 1 6
2988 2 6
2989 1 6
2990 2 6
2991 1 6
2992 2 6
3025 1 4
3026 1 4
3027 1 4
3028 1 4
3029 1 4
3030 1 4
3031 1 4
3032 1 4
3033 2 6
3034 1 6
3035 2 6
3036 1 6
3037 1 6
3038 1 6
3039 2 6
3040 2 6
3041 1 6
3042 2 6
3043 2 6
3044 1 6
3045 1 6
3046 2 6
3047 2 6
3048 2 6
3081 1 4
3082 1 4
3083 1 4
3084 1 4
3085 1 4
3086 1 4
3087 1 4
3088 1 4
3089 1 6
3090 1 6
3091 2 6
3092 1 6
3093 2 6
3094 2 6
3095 2 6
3096 2 6
3097 1 6
3098 2 6
3099 2 6
3100 2 6
3101 1 6
3102 1 6
3103 1 6
3104 2 6
3137 1 4
3138 1 4
3139 1 4
3140 1 4
3141 1 4
3142 1 4
3143 1 4
3144 1 4
3145 1 6
3146 1 6
3147 2 6
3148 1 6
3149 2 6
3150 2 6
3151 2 6
3152 2 6
3153 2 6
3154 2 6
3155 1 6
3156 2 6
3157 2 6
3158 2 6
3159 2 6
3160 2 6
3193 1 4
3194 1 4
3195 1 4
3196 1 4
3197 1 4
3198 1 4
3199 1 4
3200 1 4
3201 2 6
3202 2 6
3203 2 6
3204 2 6
3205 1 6
3206 1 6
3207 2 6
3208 2 6
3209 2 6
3210 2 6
3211 1 6
3212 2 6
3213 2 6
3214 1 6
3215 2 6
3216 1 6
3249 1 4
3250 1 4
3251 1 4
3252 1 4
3253 1 4
3254 1 4
3255 1 4
3256 1 4
3257 1 6
3258 1 6
3259 2 6
3260 1 6
3261 1 6
3262 1 6
3263 1 6
3264 2 6
3265 2 6
3266 1 6
3267 1 6
3268 1 6
3269 2 6
3270 1 6
3271 1 6
3272 2 6
3305 1 4
3306 1 4
3307 1 4
3308 1 4
3309 1 4
3310 1 4
3311 1 4
3312 1 4
3313 2 6
3314 1 6
3315 2 6
3316 1 6
3317 1 6
3318 1 6
3319 2 6
3320 2 6
3321 2 6
3322 1 6
3323 1 6
3324 2 6
3325 2 6
3326 2 6
3327 1 6
3328 2 6
3361 1 4
3362 1 4
3363 1 4
3364 1 4
3365 1 4
3366 1 4
3367 1 4
3368 1 4
3369 2 6
3370 2 6
3371 2 6
3372 1 6
3373 2 6
3374 2 6
3375 2 6
3376 2 6
3377 1 6
3378 1 6
3379 1 6
3380 1 6
3381 1 6
3382 2 6
3383 2 6
3384 1 6
3417 1 4
3418 2 4
3419 1 4
3420 1 4
3421 1 4
3422 1 4
3423 1 4
3424 1 4
3425 1 6
3426 1 6
3427 2 6
3428 2 6
3429 2 6
3430 1 6
3431 2 6
3432 2 6
3433 1 6
3434 1 6
3435 2 6
3436 2 6
3437 1 6
3438 1 6
3439 1 6
3440 1 6
3473 1 4
3474 1 4
3475 1 4
3476 1 4
3477 1 4
3478 1 4
3479 1 4
3480 1 4
3481 2 6
3482 1 6
3483 1 6
3484 2 6
3485 2 6
3486 1 6
3487 2 6
3488 1 6
3489 1 6
3490 1 6
3491 2 6
3492 1 6
3493 1 6
3494 2 6
3495 1 6
3496 1 6
3529 1 4
3530 1 4
3531 1 4
3532 1 4
3533 1 4
3534 1 4
3535 1 4
3536 1 4
3537 2 6
3538 2 6
3539 2 6
3540 1 6
3541 1 6
3542 1 6
3543 1 6
3544 1 6
3545 1 6
3546 2 6
3547 2 6
3548 2 6
3549 1 6
3550 1 6
3551 1 6
3552 1 6
3585 1 4
3586 1 4
3587 1 4
3588 1 4
3589 1 4
3590 1 4
3591 1 4
3592 1 4
3593 2 6
3594 2 6
3595 1 6
3596 1 6
3597 1 6
3598 2 6
3599 1 6
3600 1 6
3601 2 6
3602 1 6
3603 2 6
3604 1 6
3605 2 6
3606 1 6
3607 1 6
3608 2 6
3641 1 4
3642 1 4
3643 1 4
3644 1 4
3645 1 4
3646 1 4
3647 1 4
3648 1 4
3649 2 6
3650 1 6
3651 1 6
3652 1 6
3653 2 6
3654 1 6
3655 1 6
3656 1 6
3657 2 6
3658 1 6
3659 1 6
3660 1 6
3661 2 6
3662 1 6
3663 1 6
3664 1 6
3697 1 4
3698 1 4
3699 1 4
3700 1 4
3701 1 4
3702 1 4
3703 1 4
3704 1 4
3705 2 6
3706 2 6
3707 1 6
3708 2 6
3709 2 6
3710 2 6
3711 2 6
3712 2 6
3713 1 6
3714 2 6
3715 2 6
3716 1 6
3717 1 6
3718 1 6
3719 1 6
3720 2 6
3753 1 4
3754 1 4
3755 1 4
3756 1 4
3757 1 4
3758 1 4
3759 1 4
3760 1 4
3761 1 6
3762 1 6
3763 2 6
3764 2 6
3765 2 6
3766 1 6
3767 2 6
3768 1 6
3769 2 6
3770 1 6
3771 1 6
3772 1 6
3773 2 6
3774 2 6
3775 1 6
3776 2 6
3809 1 4
3810 1 4
3811 1 4
3812 1 4
3813 1 4
3814 1 4
3815 1 4
3816 1 4
3817 1 6
3818 2 6
3819 2 6
3820 1 6
3821 1 6
3822 2 6
3823 2 6
3824 2 6
3825 2 6
3826 1 6
3827 1 6
3828 2 6
3829 1 6
3830 1 6
3831 2 6
3832 1 6
3865 1 4
3866 1 4
3867 1 4
3868 1 4
3869 1 4
3870 1 4
3871 1 4
3872 1 4
3873 2 6
3874 1 6
3875 1 6
3876 1 6
3877 2 6
3878 1 6
3879 1 6
3880 1 6
3881 2 6
3882 2 6
3883 1 6
3884 1 6
3885 2 6
3886 2 6
3887 2 6
3888 2 6
3921 1 4
3922 1 4
3923 1 4
3924 1 4
3925 1 4
3926 1 4
3927 1 4
3928 1 4
3929 2 6
3930 1 6
3931 1 6
3932 1 6
3933 1 6
3934 2 6
3935 2 6
3936 1 6
3937 1 6
3938 1 6
3939 1 6
3940 1 6
3941 2 6
3942 1 6
3943 2 6
3944 2 6
3977 1 4
3978 1 4
3979 1 4
3980 1 4
3981 1 4
3982 1 4
3983 1 4
3984 1 4
3985 2 6
3986 1 6
3987 2 6
3988 2 6
3989 2 6
3990 1 6
3991 1 6
3992 2 6
3993 1 6
3994 1 6
3995 1 6
3996 2 6
3997 2 6
3998 1 6
3999 2 6
4000 1 6
4033 1 4
4034 1 4
4035 1 4
4036 1 4
4037 1 4
4038 1 4
4039 1 4
4040 1 4
4041 1 6
4042 2 6
4043 2 6
4044 1 6
4045 1 6
4046 2 6
4047 2 6
4048 1 6
4049 2 6
4050 1 6
4051 2 6
4052 2 6
4053 1 6
4054 2 6
4055 2 6
4056 1 6
4089 1 4
4090 1 4
4091 1 4
4092 1 4
4093 1 4
4094 1 4
4095 1 4
4096 1 4
4097 1 6
4098 1 6
4099 1 6
4100 1 6
4101 2 6
4102 2 6
4103 2 6
4104 1 6
4105 1 6
4106 1 6
4107 1 6
4108 1 6
4109 1 6
4110 1 6
4111 1 6
4112 1 6
4145 1 4
4146 1 4
4147 1 4
4148 1 4
4149 1 4
4150 1 4
4151 1 4
4152 1 4
4153 1 6
4154 1 6
4155 1 6
4156 2 6
4157 2 6
4158 1 6
4159 2 6
4160 2 6
4161 2 6
4162 1 6
4163 1 6
4164 2 6
4165 2 6
4166 1 6
4167 2 6
4168 2 6
4201 1 4
4202 1 4
4203 1 4
4204 1 4
4205 1 4
4206 1 4
4207 1 4
4208 1 4
4209 1 6
4210 2 6
4211 2 6
4212 1 6
4213 1 6
4214 1 6
4215 1 6
4216 1 6
4217 1 6
4218 2 6
4219 2 6
4220 2 6
4221 1 6
4222 1 6
4223 2 6
4224 2 6
4257 1 4
4258 1 4
4259 1 4
4260 1 4
4261 1 4
4262 1 4
4263 1 4
4264 1 4
4265 2 6
4266 1 6
4267 2 6
4268 1 6
4269 2 6
4270 2 6
4271 1 6
4272 1 6
4273 1 6
4274 2 6
4275 2 6
4276 2 6
4277 2 6
4278 2 6
4279 2 6
4280 1 6
4313 1 4
4314 1 4
4315 1 4
4316 1 4
4317 1 4
4318 1 4
4319 1 4
4320 1 4
4321 2 6
4322 2 6
4323 2 6
4324 1 6
4325 2 6
4326 1 6
4327 2 6
4328 1 6
4329 2 6
4330 1 6
4331 1 6
4332 2 6
4333 2 6
4334 1 6
4335 2 6
4336 2 6
4369 1 4
4370 1 4
4371 1 4
4372 1 4
4373 1 4
4374 1 4
4375 1 4
4376 1 4
4377 1 6
4378 1 6
4379 1 6
4380 2 6
4381 2 6
4382 2 6
4383 1 6
4384 1 6
4385 1 6
4386 2 6
4387 2 6
4388 1 6
4389 2 6
4390 2 6
4391 1 6
4392 2 6
4425 1 4
4426 1 4
4427 1 4
4428 1 4
4429 1 4
4430 1 4
4431 1 4
4432 1 4
4433 1 6
4434 1 6
4435 2 6
4436 1 6
4437 2 6
4438 2 6
4439 1 6
4440 2 6
4441 2 6
4442 1 6
4443 1 6
4444 1 6
4445 1 6
4446 1 6
4447 1 6
4448 1 6
4481 1 4
4482 1 4
4483 1 4
4484 1 4
4485 1 4
4486 1 4
4487 1 4
4488 1 4
4489 1 6
4490 2 6
4491 1 6
4492 2 6
4493 1 6
4494 1 6
4495 2 6
4496 1 6
4497 2 6
4498 1 6
4499 2 6
4500 2 6
4501 1 6
4502 2 6
4503 2 6
4504 1 6
4537 1 4
4538 1 4
4539 1 4
4540 1 4
4541 1 4
4542 1 4
4543 1 4
4544 1 4
4545 2 6
4546 2 6
4547 2 6
4548 1 6
4549 1 6
4550 2 6
4551 1 6
4552 1 6
4553 1 6
4554 2 6
4555 2 6
4556 2 6
4557 1 6
4558 1 6
4559 1 6
4560 1 6
4593 1 4
4594 1 4
4595 1 4
4596 1 4
4597 1 4
4598 1 4
4599 1 4
4600 1 4
4601 1 6
4602 2 6
4603 2 6
4604 2 6
4605 1 6
4606 1 6
4607 2 6
4608 1 6
4609 2 6
4610 1 6
4611 1 6
4612 2 6
4613 1 6
4614 2 6
4615 1 6
4616 1 6
4649 1 4
4650 1 4
4651 1 4
4652 1 4
4653 1 4
4654 1 4
4655 1 4
4656 2 4
4657 2 6
4658 2 6
4659 2 6
4660 2 6
4661 1 6
4662 2 6
4663 1 6
4664 2 6
4665 1 6
4666 1 6
4667 1 6
4668 1 6
4669 2 6
4670 2 6
4671 2 6
4672 2 6
4705 1 4
4706 1 4
4707 1 4
4708 1 4
4709 1 4
4710 1 4
4711 1 4
4712 1 4
4713 2 6
4714 2 6
4715 2 6
4716 1 6
4717 1 6
4718 1 6
4719 2 6
4720 1 6
4721 1 6
4722 2 6
4723 2 6
4724 2 6
4725 1 6
4726 2 6
4727 2 6
4728 2 6
4761 1 4
4762 2 4
4763 1 4
4764 1 4
4765 1 4
4766 1 4
4767 1 4
4768 1 4
4769 2 6
4770 2 6
4771 2 6
4772 1 6
4773 1 6
4774 1 6
4775 1 6
4776 2 6
4777 2 6
4778 2 6
4779 2 6
4780 2 6
4781 2 6
4782 1 6
4783 2 6
4784 1 6
4817 1 4
4818 1 4
4819 1 4
4820 1 4
4821 1 4
4822 1 4
4823 1 4
4824 1 4
4825 2 6
4826 1 6
4827 1 6
4828 2 6
4829 1 6
4830 1 6
4831 1 6
4832 1 6
4833 2 6
4834 2 6
4835 1 6
4836 1 6
4837 1 6
4838 1 6
4839 2 6
4840 2 6
4873 1 4
4874 1 4
4875 1 4
4876 1 4
4877 1 4
4878 1 4
4879 1 4
4880 1 4
4881 1 6
4882 2 6
4883 2 6
4884 1 6
4885 2 6
4886 1 6
4887 1 6
4888 1 6
4889 1 6
4890 1 6
4891 1 6
4892 1 6
4893 1 6
4894 1 6
4895 2 6
4896 1 6
4929 1 4
4930 1 4
4931 1 4
4932 1 4
4933 1 4
4934 1 4
4935 1 4
4936 1 4
4937 1 6
4938 2 6
4939 2 6
4940 1 6
4941 1 6
4942 1 6
4943 1 6
4944 2 6
4945 1 6
4946 1 6
4947 2 6
4948 2 6
4949 2 6
4950 2 6
4951 1 6
4952 1 6
4985 1 4
4986 1 4
4987 1 4
4988 1 4
4989 1 4
4990 1 4
4991 1 4
4992 1 4
4993 1 6
4994 2 6
4995 1 6
4996 1 6
4997 2 6
4998 2 6
4999 2 6
5000 1 6
5001 2 6
5002 2 6
5003 2 6
5004 2 6
5005 2 6
5006 1 6
5007 1 6
5008 1 6
5041 1 4
5042 1 4
5043 1 4
5044 1 4
5045 1 4
5046 1 4
5047 1 4
5048 1 4
5049 2 6
5050 1 6
5051 1 6
5052 1 6
5053 1 6
5054 1 6
5055 2 6
5056 2 6
5057 1 6
5058 2 6
5059 1 6
5060 2 6
5061 1 6
5062 1 6
5063 2 6
5064 2 6
5097 1 4
5098 1 4
5099 2 4
5100 1 4
5101 1 4
5102 1 4
5103 1 4
5104 1 4
5105 2 6
5106 2 6
5107 2 6
5108 1 6
5109 1 6
5110 1 6
5111 1 6
5112 2 6
5113 2 6
5114 2 6
5115 1 6
5116 2 6
5117 1 6
5118 1 6
5119 2 6
5120 1 6
5153 1 4
5154 1 4
5155 1 4
5156 1 4
5157 1 4
5158 1 4
5159 1 4
5160 1 4
5161 2 6
5162 2 6
5163 1 6
5164 1 6
5165 1 6
5166 2 6
5167 1 6
5168 1 6
5169 1 6
5170 2 6
5171 1 6
5172 2 6
5173 1 6
5174 1 6
5175 2 6
5176 2 6
5209 1 4
5210 1 4
5211 1 4
5212 1 4
5213 1 4
5214 1 4
5215 1 4
5216 1 4
5217 1 6
5218 2 6
5219 1 6
5220 1 6
5221 2 6
5222 1 6
5223 1 6
5224 2 6
5225 1 6
5226 2 6
5227 1 6
5228 1 6
5229 1 6
5230 2 6
5231 1 6
5232 2 6
5265 1 4
5266 1 4
5267 1 4
5268 1 4
5269 1 4
5270 1 4
5271 1 4
5272 1 4
5273 2 6
5274 1 6
5275 2 6
5276 1 6
5277 1 6
5278 2 6
5279 2 6
5280 2 6
5281 2 6
5282 1 6
5283 1 6
5284 2 6
5285 2 6
5286 2 6
5287 2 6
5288 1 6
5321 1 4
5322 1 4
5323 1 4
5324 1 4
5325 1 4
5326 1 4
5327 1 4
5328 1 4
5329 1 6
5330 1 6
5331 2 6
5332 2 6
5333 1 6
5334 2 6
5335 1 6
5336 2 6
5337 1 6
5338 1 6
5339 1 6
5340 1 6
5341 2 6
5342 2 6
5343 2 6
5344 2 6
ITEM: TIMESTEP
16
ITEM: NUMBER OF ATOMS
2304
ITEM: BOX BOUNDS pp pp pp
-2.5841700000000001e-01 3.3661583000000000e+01
-2.5841700000000001e-01 3.3661583000000000e+01
-2.5841700000000001e-01 5.0621583000000001e+01
ITEM: ATOMS id type c_coord
1 1 4
2 1 4
3 1 4
4 1 4
5 1 4
6 1 4
7 1 4
8 1 4
9 1 6
10 1 6
11 2 6
12 1 6
13 2 6
14 2 6
15 2 6
16 1 6
17 2 6
18 1 6
19 2 6
20 1 6
21 2 6
22 1 6
23 2 6
24 2 6
57 1 4
58 1 4
59 1 4
60 1 4
61 1 4
62 1 4
63 1 4
64 1 4
65 1 6
66 1 6
67 1 6
68 1 6
69 2 6
70 2 6
71 1 6
72 2 6
73 2 6
74 2 6
75 1 6
76 2 6
77 1 6
78 1 6
79 2 6
80 2 6
113 1 4
114 1 4
115 1 4
116 1 4
117 1 4
118 1 4
119 1 4
120 1 4
121 2 6
122 1 6
123 1 6
124 1 6
125 1 6
126 2 6
127 2 6
128 1 6
129 2 6
130 2 6
131 2 6
132 1 6
133 2 6
134 2 6
135 1 6
136 2 6
169 1 4
170 1 4
171 1 4
172 1 4
173 1 4
174 1 4
175 1 4
176 1 4
177 1 6
178 1 6
179 1 6
180 1 6
181 2 6
182 2 6
183 1 6
184 2 6
185 1 6
186 1 6
187 2 6
188 2 6
189 1 6
190 2 6
191 2 6
192 2 6
225 1 4
226 1 4
227 1 4
228 1 4
229 1 4
230 1 4
231 1 4
232 1 4
233 1 6
234 2 6
235 2 6
236 1 6
237 1 6
238 2 6
239 2 6
240 2 6
241 2 6
242 2 6
243 2 6
244 1 6
245 1 6
246 2 6
247 2 6
248 2 6
281 1 4
282 1 4
283 1 4
284 1 4
285 1 4
286 1 4
287 1 4
288 1 4
289 1 6
290 1 6
291 1 6
292 2 6
293 2 6
294 2 6
295 2 6
296 1 6
297 1 6
298 1 6
299 1 6
300 1 6
301 2 6
302 2 6
303 1 6
304 1 6
337 1 4
338 1 4
339 1 4
340 1 4
341 1 4
342 1 4
343 1 4
344 1 4
345 2 6
346 1 6
347 2 6
348 2 6
349 2 6
350 1 6
351 2 6
352 1 6
353 1 6
354 1 6
355 2 6
356 1 6
357 2 6
358 1 6
359 2 6
360 2 6
393 1 4
394 1 4
395 1 4
396 1 4
397 1 4
398 1 4
399 1 4
400 1 4
401 1 6
402 1 6
403 1 6
404 2 6
405 1 6
406 1 6
407 1 6
408 1 6
409 2 6
410 1 6
411 2 6
412 1 6
413 1 6
414 2 6
415 2 6
416 1 6
449 1 4
450 1 4
451 1 4
452 1 4
453 1 4
454 1 4
455 1 4
456 1 4
457 1 6
458 1 6
459 1 6
460 2 6
461 2 6
462 1 6
463 2 6
464 2 6
465 2 6
466 2 6
467 1 6
468 1 6
469 2 6
470 2 6
471 1 6
472 2 6
505 1 4
506 1 4
507 1 4
508 1 4
509 1 4
510 1 4
511 1 4
512 1 4
513 2 6
514 2 6
515 1 6
516 2 6
517 1 6
518 1 6
519 1 6
520 2 6
521 1 6
522 2 6
523 1 6
524 1 6
525 2 6
526 2 6
527 2 6
528 2 6
561 1 4
562 1 4
563 1 4
564 1 4
565 1 4
566 1 4
567 1 4
568 1 4
569 2 6
570 2 6
571 2 6
572 2 6
573 1 6
574 1 6
575 2 6
576 1 6
577 1 6
578 1 6
579 2 6
580 1 6
581 2 6
582 2 6
583 1 6
584 2 6
617 1 4
618 1 4
619 1 4
620 1 4
621 1 4
622 1 4
623 1 4
624 1 4
625 1 6
626 2 6
627 1 6
628 2 6
629 1 6
630 2 6
631 1 6
632 1 6
633 1 6
634 1 6
635 2 6
636 1 6
637 2 6
638 2 6
639 1 6
640 2 6
673 1 4
674 1 4
675 1 4
676 1 4
677 1 4
678 1 4
679 1 4
680 1 4
681 2 6
682 2 6
683 2 6
684 2 6
685 1 6
686 1 6
687 1 6
688 1 6
689 1 6
690 2 6
691 1 6
692 1 6
693 2 6
694 1 6
695 1 6
696 2 6
729 1 4
730 1 4
731 1 4
732 1 4
733 1 4
734 1 4
735 1 4
736 1 4
737 2 6
738 1 6
739 2 6
740 2 6
741 2 6
742 1 6
743 1 6
744 2 6
745 1 6
746 2 6
747 2 6
748 1 6
749 2 6
750 2 6
751 1 6
752 1 6
785 1 4
786 1 4
787 1 4
788 1 4
789 1 4
790 1 4
791 1 4
792 1 4
793 1 6
794 1 6
795 1 6
796 1 6
797 2 6
798 2 6
799 2 6
800 2 6
801 2 6
802 1 6
803 2 6
804 1 6
805 1 6
806 1 6
807 1 6
808 2 6
841 1 4
842 1 4
843 1 4
844 1 4
845 1 4
846 1 4
847 1 4
848 1 4
849 2 6
850 1 6
851 2 6
852 1 6
853 2 6
854 2 6
855 2 6
856 2 6
857 2 6
858 1 6
859 1 6
860 1 6
861 1 6
862 1 6
863 1 6
864 2 6
897 1 4
898 1 4
899 1 4
900 1 4
901 1 4
902 1 4
903 1 4
904 1 4
905 1 6
906 2 6
907 2 6
908 1 6
909 2 6
910 2 6
911 2 6
912 2 6
913 2 6
914 2 6
915 1 6
916 1 6
917 2 6
918 2 6
919 2 6
920 2 6
953 1 4
954 1 4
955 1 4
956 1 4
957 1 4
958 1 4
959 1 4
960 1 4
961 2 6
962 2 6
963 1 6
964 2 6
965 1 6
966 1 6
967 2 6
968 2 6
969 1 6
970 2 6
971 1 6
972 1 6
973 2 6
974 2 6
975 1 6
976 2 6
1009 1 4
1010 1 4
1011 1 4
1012 1 4
1013 1 4
1014 1 4
1015 1 4
1016 1 4
1017 1 6
1018 2 6
1019 2 6
1020 1 6
1021 2 6
1022 1 6
1023 2 6
1024 2 6
1025 1 6
1026 1 6
1027 2 6
1028 2 6
1029 2 6
1030 2 6
1031 1 6
1032 1 6
1065 1 4
1066 1 4
1067 1 4
1068 1 4
1069 1 4
1070 1 4
1071 1 4
1072 1 4
1073 1 6
1074 1 6
1075 1 6
1076 2 6
1077 2 6
1078 1 6
1079 1 6
1080 2 6
1081 1 6
1082 2 6
1083 2 6
1084 1 6
1085 2 6
1086 2 6
1087 2 6
1088 2 6
1121 1 4
1122 1 4
1123 1 4
1124 1 4
1125 1 4
1126 1 4
1127 1 4
1128 1 4
1129 1 6
1130 1 6
1131 1 6
1132 2 6
1133 1 6
1134 1 6
1135 1 6
1136 2 6
1137 1 6
1138 2 6
1139 1 6
1140 2 6
1141 2 6
1142 1 6
1143 1 6
1144 2 6
1177 1 4
1178 1 4
1179 1 4
1180 1 4
1181 1 4
1182 1 4
1183 1 4
1184 1 4
1185 2 6
1186 2 6
1187 1 6
1188 1 6
1189 1 6
1190 2 6
1191 1 6
1192 2 6
1193 1 6
1194 2 6
1195 1 6
1196 1 6
1197 2 6
1198 2 6
1199 2 6
1200 1 6
1233 1 4
1234 1 4
1235 1 4
1236 1 4
1237 1 4
1238 1 4
1239 1 4
1240 1 4
1241 2 6
1242 1 6
1243 1 6
1244 2 6
1245 1 6
1246 2 6
1247 1 6
1248 1 6
1249 2 6
1250 1 6
1251 1 6
1252 2 6
1253 2 6
1254 1 6
1255 1 6
1256 2 6
1289 1 4
1290 1 4
1291 1 4
1292 1 4
1293 1 4
1294 1 4
1295 1 4
1296 1 4
1297 2 6
1298 1 6
1299 1 6
1300 1 6
1301 1 6
1302 2 6
1303 2 6
1304 2 6
1305 1 6
1306 2 6
1307 2 6
1308 2 6
1309 1 6
1310 1 6
1311 2 6
1312 2 6
1345 1 4
1346 1 4
1347 1 4
1348 1 4
1349 1 4
1350 1 4
1351 1 4
1352 1 4
1353 1 6
1354 2 6
1355 2 6
1356 1 6
1357 2 6
1358 1 6
1359 1 6
1360 2 6
1361 2 6
1362 1 6
1363 1 6
1364 2 6
1365 2 6
1366 1 6
1367 2 6
1368 1 6
1401 1 4
1402 1 4
1403 1 4
1404 1 4
1405 1 4
1406 1 4
1407 1 4
1408 1 4
1409 2 6
1410 1 6
1411 2 6
1412 2 6
1413 1 6
1414 1 6
1415 1 6
1416 1 6
1417 2 6
1418 2 6
1419 1 6
1420 1 6
1421 1 6
1422 1 6
1423 1 6
1424 1 6
1457 1 4
1458 1 4
1459 1 4
1460 1 4
1461 1 4
1462 1 4
1463 1 4
1464 1 4
1465 2 6
1466 2 6
1467 2 6
1468 2 6
1469 1 6
1470 2 6
1471 1 6
1472 1 6
1473 1 6
1474 1 6
1475 1 6
1476 2 6
1477 1 6
1478 1 6
1479 2 6
1480 2 6
1513 1 4
1514 1 4
1515 1 4
1516 1 4
1517 1 4
1518 1 4
1519 1 4
1520 1 4
1521 1 6
1522 1 6
1523 2 6
1524 1 6
1525 1 6
1526 1 6
1527 2 6
1528 2 6
1529 2 6
1530 1 6
1531 1 6
1532 2 6
1533 1 6
1534 1 6
1535 2 6
1536 1 6
1569 1 4
1570 1 4
1571 1 4
1572 1 4
1573 1 4
1574 1 4
1575 1 4
1576 1 4
1577 2 6
1578 2 6
1579 2 6
1580 2 6
1581 2 6
1582 1 6
1583 2 6
1584 2 6
1585 2 6
1586 2 6
1587 1 6
1588 1 6
1589 2 6
1590 2 6
1591 2 6
1592 2 6
1625 1 4
1626 1 4
1627 1 4
1628 1 4
1629 1 4
1630 1 4
1631 1 4
1632 1 4
1633 1 6
1634 2 6
1635 1 6
1636 1 6
1637 2 6
1638 2 6
1639 1 6
1640 1 6
1641 1 6
1642 1 6
1643 2 6
1644 1 6
1645 2 6
1646 1 6
1647 2 6
1648 1 6
1681 1 4
1682 1 4
1683 1 4
1684 1 4
1685 1 4
1686 1 4
1687 1 4
1688 1 4
1689 2 6
1690 2 6
1691 2 6
1692 1 6
1693 2 6
1694 1 6
1695 1 6
1696 1 6
1697 1 6
1698 2 6
1699 2 6
1700 1 6
1701 2 6
1702 1 6
1703 1 6
1704 2 6
1737 1 4
1738 1 4
1739 1 4
1740 1 4
1741 1 4
1742 1 4
1743 1 4
1744 1 4
1745 1 6
1746 2 6
1747 2 6
1748 1 6
1749 2 6
1750 1 6
1751 2 6
1752 2 6
1753 2 6
1754 2 6
1755 1 6
1756 2 6
1757 1 6
1758 2 6
1759 2 6
1760 2 6
1793 1 4
1794 1 4
1795 1 4
1796 1 4
1797 1 4
1798 1 4
1799 1 4
1800 1 4
1801 1 6
1802 1 6
1803 1 6
1804 1 6
1805 2 6
1806 1 6
1807 2 6
1808 2 6
1809 2 6
1810 1 6
1811 1 6
1812 1 6
1813 1 6
1814 1 6
1815 1 6
1816 2 6
1849 1 4
1850 1 4
1851 1 4
1852 1 4
1853 1 4
1854 1 4
1855 1 4
1856 1 4
1857 2 6
1858 1 6
1859 1 6
1860 2 6
1861 1 6
1862 2 6
1863 2 6
1864 1 6
1865 1 6
1866 2 6
1867 2 6
1868 2 6
1869 1 6
1870 2 6
1871 2 6
1872 1 6
1905 1 4
1906 1 4
1907 1 4
1908 1 4
1909 1 4
1910 1 4
1911 1 4
1912 1 4
1913 1 6
1914 2 6
1915 2 6
1916 1 6
1917 1 6
1918 1 6
1919 2 6
1920 2 6
1921 2 6
1922 1 6
1923 1 6
1924 1 6
1925 2 6
1926 1 6
1927 1 6
1928 2 6
1961 1 4
1962 1 4
1963 1 4
1964 1 4
1965 1 4
1966 1 4
1967 1 4
1968 1 4
1969 1 6
1970 2 6
1971 1 6
1972 1 6
1973 2 6
1974 1 6
1975 1 6
1976 1 6
1977 1 6
1978 1 6
1979 1 6
1980 1 6
1981 1 6
1982 2 6
1983 1 6
1984 1 6
2017 1 4
2018 1 4
2019 1 4
2020 1 4
2021 1 4
2022 1 4
2023 1 4
2024 1 4
2025 1 6
2026 2 6
2027 2 6
2028 1 6
2029 2 6
2030 2 6
2031 1 6
2032 1 6
2033 1 6
2034 2 6
2035 2 6
2036 2 6
2037 2 6
2038 2 6
2039 2 6
2040 2 6
2073 1 4
2074 1 4
2075 1 4
2076 1 4
2077 1 4
2078 1 4
2079 1 4
2080 1 4
2081 2 6
2082 2 6
2083 2 6
2084 1 6
2085 1 6
2086 2 6
2087 1 6
2088 1 6
2089 1 6
2090 2 6
2091 1 6
2092 2 6
2093 1 6
2094 1 6
2095 1 6
2096 1 6
2129 1 4
2130 1 4
2131 1 4
2132 1 4
2133 1 4
2134 1 4
2135 1 4
2136 1 4
2137 1 6
2138 2 6
2139 2 6
2140 1 6
2141 1 6
2142 2 6
2143 2 6
2144 2 6
2145 1 6
2146 2 6
2147 2 6
2148 1 6
2149 1 6
2150 2 6
2151 1 6
2152 2 6
2185 1 4
2186 1 4
2187 1 4
2188 1 4
2189 1 4
2190 1 4
2191 1 4
2192 1 4
2193 1 6
2194 1 6
2195 1 6
2196 1 6
2197 1 6
2198 2 6
2199 2 6
2200 1 6
2201 1 6
2202 1 6
2203 1 6
2204 1 6
2205 2 6
2206 2 6
2207 2 6
2208 2 6
2241 1 4
2242 1 4
2243 1 4
2244 1 4
2245 1 4
2246 1 4
2247 1 4
2248 1 4
2249 2 6
2250 2 6
2251 2 6
2252 2 6
2253 1 6
2254 1 6
2255 1 6
2256 2 6
2257 1 6
2258 2 6
2259 1 6
2260 2 6
2261 2 6
2262 2 6
2263 1 6
2264 2 6
2297 1 4
2298 1 4
2299 1 4
2300 1 4
2301 1 4
2302 1 4
2303 1 4
2304 1 4
2305 1 6
2306 1 6
2307 2 6
2308 1 6
2309 2 6
2310 1 6
2311 1 6
2312 2 6
2313 2 6
2314 1 6
2315 1 6
2316 2 6
2317 2 6
2318 1 6
2319 1 6
2320 2 6
2353 1 4
2354 1 4
2355 1 4
2356 1 4
2357 1 4
2358 1 4
2359 1 4
2360 1 4
2361 1 6
2362 1 6
2363 2 6
2364 1 6
2365 2 6
2366 1 6
2367 2 6
2368 2 6
2369 2 6
2370 1 6
2371 2 6
2372 2 6
2373 1 6
2374 1 6
2375 2 6
2376 2 6
2409 1 4
2410 1 4
2411 1 4
2412 1 4
2413 1 4
2414 1 4
2415 1 4
2416 1 4
2417 2 6
2418 1 6
2419 2 6
2420 2 6
2421 1 6
2422 2 6
2423 1 6
2424 2 6
2425 1 6
2426 2 6
2427 2 6
2428 1 6
2429 2 6
2430 2 6
2431 1 6
2432 1 6
2465 1 4
2466 1 4
2467 1 4
2468 1 4
2469 1 4
2470 1 4
2471 1 4
2472 1 4
2473 2 6
2474 2 6
2475 1 6
2476 1 6
2477 1 6
2478 2 6
2479 1 6
2480 1 6
2481 1 6
2482 1 6
2483 1 6
2484 1 6
2485 1 6
2486 2 6
2487 1 6
2488 2 6
2521 1 4
2522 1 4
2523 1 4
2524 1 4
2525 1 4
2526 1 4
2527 1 4
2528 1 4
2529 2 6
2530 1 6
2531 1 6
2532 2 6
2533 2 6
2534 2 6
2535 1 6
2536 1 6
2537 1 6
2538 1 6
2539 1 6
2540 1 6
2541 2 6
2542 1 6
2543 1 6
2544 1 6
2577 1 4
2578 1 4
2579 1 4
2580 1 4
2581 1 4
2582 1 4
2583 1 4
2584 1 4
2585 1 6
2586 1 6
2587 1 6
2588 1 6
2589 2 6
2590 2 6
2591 2 6
2592 2 6
2593 1 6
2594 2 6
2595 2 6
2596 2 6
2597 2 6
2598 2 6
2599 2 6
2600 1 6
2633 1 4
2634 1 4
2635 1 4
2636 1 4
2637 1 4
2638 1 4
2639 1 4
2640 1 4
2641 1 6
2642 2 6
2643 1 6
2644 2 6
2645 2 6
2646 1 6
2647 1 6
2648 2 6
2649 2 6
2650 2 6
2651 2 6
2652 1 6
2653 2 6
2654 2 6
2655 2 6
2656 2 6
2689 1 4
2690 1 4
2691 1 4
2692 1 4
2693 1 4
2694 1 4
2695 1 4
2696 1 4
2697 2 6
2698 1 6
2699 2 6
2700 2 6
2701 1 6
2702 1 6
2703 1 6
2704 2 6
2705 2 6
2706 2 6
2707 2 6
2708 2 6
2709 1 6
2710 2 6
2711 2 6
2712 1 6
2745 1 4
2746 1 4
2747 1 4
2748 1 4
2749 1 4
2750 1 4
2751 1 4
2752 1 4
2753 2 6
2754 2 6
2755 2 6
2756 1 6
2757 1 6
2758 2 6
2759 2 6
2760 1 6
2761 1 6
2762 2 6
2763 1 6
2764 1 6
2765 1 6
2766 2 6
2767 1 6
2768 1 6
2801 1 4
2802 1 4
2803 1 4
2804 1 4
2805 1 4
2806 1 4
2807 1 4
2808 1 4
2809 2 6
2810 2 6
2811 2 6
2812 1 6
2813 2 6
2814 1 6
2815 1 6
2816 2 6
2817 1 6
2818 2 6
2819 1 6
2820 2 6
2821 1 6
2822 1 6
2823 2 6
2824 2 6
2857 1 4
2858 1 4
2859 1 4
2860 1 4
2861 1 4
2862 1 4
2863 1 4
2864 1 4
2865 2 6
2866 1 6
2867 2 6
2868 1 6
2869 1 6
2870 2 6
2871 1 6
2872 1 6
2873 1 6
2874 1 6
2875 2 6
2876 2 6
2877 1 6
2878 2 6
2879 1 6
2880 2 6
2913 1 4
2914 1 4
2915 1 4
2916 1 4
2917 1 4
2918 1 4
2919 1 4
2920 1 4
2921 2 6
2922 1 6
2923 1 6
2924 2 6
2925 2 6
2926 1 6
2927 2 6
2928 2 6
2929 1 6
2930 1 6
2931 2 6
2932 1 6
2933 2 6
2934 2 6
2935 2 6
2936 1 6
2969 1 4
2970 1 4
2971 1 4
2972 1 4
2973 1 4
2974 1 4
2975 1 4
2976 1 4
2977 2 6
2978 2 6
2979 2 6
2980 2 6
2981 1 6
2982 1 6
2983 1 6
2984 1 6
2985 2 6
2986 2 6
2987 1 6
2988 2 6
2989 1 6
2990 2 6
2991 1 6
2992 2 6
3025 1 4
3026 1 4
3027 1 4
3028 1 4
3029 1 4
3030 1 4
3031 1 4
3032 1 4
3033 2 6
3034 1 6
3035 2 6
3036 1 6
3037 1 6
3038 1 6
3039 2 6
3040 2 6
3041 1 6
3042 2 6
3043 2 6
3044 1 6
3045 1 6
3046 2 6
3047 2 6
3048 2 6
3081 1 4
3082 1 4
3083 1 4
3084 1 4
3085 1 4
3086 1 4
3087 1 4
3088 1 4
3089 1 6
3090 1 6
3091 2 6
3092 1 6
3093 2 6
3094 2 6
3095 2 6
3096 2 6
3097 1 6
3098 2 6
3099 2 6
3100 2 6
3101 1 6
3102 1 6
3103 1 6
3104 2 6
3137 1 4
3138 1 4
3139 1 4
3140 1 4
3141 1 4
3142 1 4
3143 1 4
3144 1 4
3145 1 6
3146 1 6
3147 2 6
3148 1 6
3149 2 6
3150 2 6
3151 2 6
3152 2 6
3153 2 6
3154 2 6
3155 1 6
3156 2 6
3157 2 6
3158 2 6
3159 2 6
3160 2 6
3193 1 4
3194 1 4
3195 1 4
3196 1 4
3197 1 4
3198 1 4
3199 1 4
3200 1 4
3201 2 6
3202 2 6
3203 2 6
3204 2 6
3205 1 6
3206 1 6
3207 2 6
3208 2 6
3209 2 6
3210 2 6
3211 1 6
3212 2 6
3213 2 6
3214 1 6
3215 2 6
3216 1 6
3249 1 4
3250 1 4
3251 1 4
3252 1 4
3253 1 4
3254 1 4
3255 1 4
3256 1 4
3257 1 6
3258 1 6
3259 2 6
3260 1 6
3261 1 6
3262 1 6
3263 1 6
3264 2 6
3265 2 6
3266 1 6
3267 1 6
3268 1 6
3269 2 6
3270 1 6
3271 1 6
3272 2 6
3305 1 4
3306 1 4
3307 1 4
3308 1 4
3309 1 4
3310 1 4
3311 1 4
3312 1 4
3313 2 6
3314 1 6
3315 2 6
3316 1 6
3317 1 6
3318 1 6
3319 2 6
3320 2 6
3321 2 6
3322 1 6
3323 1 6
3324 2 6
3325 2 6
3326 2 6
3327 1 6
3328 2 6
3361 1 4
3362 1 4
3363 1 4
3364 1 4
3365 1 4
3366 1 4
3367 1 4
3368 1 4
3369 2 6
3370 2 6
3371 2 6
3372 1 6
3373 2 6
3374 2 6
3375 2 6
3376 2 6
3377 1 6
3378 1 6
3379 1 6
3380 1 6
3381 1 6
3382 2 6
3383 2 6
3384 1 6
3417 1 4
3418 2 4
3419 1 4
3420 1 4
3421 1 4
3422 1 4
3423 1 4
3424 1 4
3425 1 6
3426 1 6
3427 2 6
3428 2 6
3429 2 6
3430 1 6
3431 2 6
3432 2 6
3433 1 6
3434 1 6
3435 2 6
3436 2 6
3437 1 6
3438 1 6
3439 1 6
3440 1 6
3473 1 4
3474 1 4
3475 1 4
3476 1 4
3477 1 4
3478 1 4
3479 1 4
3480 1 4
3481 2 6
3482 1 6
3483 1 6
3484 2 6
3485 2 6
3486 1 6
3487 2 6
3488 1 6
3489 1 6
3490 1 6
3491 2 6
3492 1 6
3493 1 6
3494 2 6
3495 1 6
3496 1 6
3529 1 4
3530 1 4
3531 1 4
3532 1 4
3533 1 4
3534 1 4
3535 1 4
3536 1 4
3537 2 6
3538 2 6
3539 2 6
3540 1 6
3541 1 6
3542 1 6
3543 1 6
3544 1 6
3545 1 6
3546 2 6
3547 2 6
3548 2 6
3549 1 6
3550 1 6
3551 1 6
3552 1 6
3585 1 4
3586 1 4
3587 1 4
3588 1 4
3589 1 4
3590 1 4
3591 1 4
3592 1 4
3593 2 6
3594 2 6
3595 1 6
3596 1 6
3597 1 6
3598 2 6
3599 1 6
3600 1 6
3601 2 6
3602 1 6
3603 2 6
3604 1 6
3605 2 6
3606 1 6
3607 1 6
3608 2 6
3641 1 4
3642 1 4
3643 1 4
3644 1 4
3645 1 4
3646 1 4
3647 1 4
3648 1 4
3649 2 6
3650 1 6
3651 1 6
3652 1 6
3653 2 6
3654 1 6
3655 1 6
3656 1 6
3657 2 6
3658 1 6
3659 1 6
3660 1 6
3661 2 6
3662 1 6
3663 1 6
3664 1 6
3697 1 4
3698 1 4
3699 1 4
3700 1 4
3701 1 4
3702 1 4
3703 1 4
3704 1 4
3705 2 6
3706 2 6
3707 1 6
3708 2 6
3709 2 6
3710 2 6
3711 2 6
3712 2 6
3713 1 6
3714 2 6
3715 2 6
3716 1 6
3717 1 6
3718 1 6
3719 1 6
3720 2 6
3753 1 4
3754 1 4
3755 1 4
3756 1 4
3757 1 4
3758 1 4
3759 1 4
3760 1 4
3761 1 6
3762 1 6
3763 2 6
3764 2 6
3765 2 6
3766 1 6
3767 2 6
3768 1 6
3769 2 6
3770 1 6
3771 1 6
3772 1 6
3773 2 6
3774 2 6
3775 1 6
3776 2 6
3809 1 4
3810 1 4
3811 1 4
3812 1 4
3813 1 4
3814 1 4
3815 1 4
3816 1 4
3817 1 6
3818 2 6
3819 2 6
3820 1 6
3821 1 6
3822 2 6
3823 2 6
3824 2 6
3825 2 6
3826 1 6
3827 1 6
3828 2 6
3829 1 6
3830 1 6
3831 2 6
3832 1 6
3865 1 4
3866 1 4
3867 1 4
3868 1 4
3869 1 4
3870 1 4
3871 1 4
3872 1 4
3873 2 6
3874 1 6
3875 1 6
3876 1 6
3877 2 6
3878 1 6
3879 1 6
3880 1 6
3881 2 6
3882 2 6
3883 1 6
3884 1 6
3885 2 6
3886 2 6
3887 2 6
3888 2 6
3921 1 4
3922 1 4
3923 1 4
3924 1 4
3925 1 4
3926 1 4
3927 1 4
3928 1 4
3929 2 6
3930 1 6
3931 1 6
3932 1 6
3933 1 6
3934 2 6
3935 2 6
3936 1 6
3937 1 6
3938 1 6
3939 1 6
3940 1 6
3941 2 6
3942 1 6
3943 2 6
3944 2 6
3977 1 4
3978 1 4
3979 1 4
3980 1 4
3981 1 4
3982 1 4
3983 1 4
3984 1 4
3985 2 6
3986 1 6
3987 2 6
3988 2 6
3989 2 6
3990 1 6
3991 1 6
3992 2 6
3993 1 6
3994 1 6
3995 1 6
3996 2 6
3997 2 6
3998 1 6
3999 2 6
4000 1 6
4033 1 4
4034 1 4
4035 1 4
4036 1 4
4037 1 4
4038 1 4
4039 1 4
4040 1 4
4041 1 6
4042 2 6
4043 2 6
4044 1 6
4045 1 6
4046 2 6
4047 2 6
4048 1 6
4049 2 6
4050 1 6
4051 2 6
4052 2 6
4053 1 6
4054 2 6
4055 2 6
4056 1 6
4089 1 4
4090 1 4
4091 1 4
4092 1 4
4093 1 4
4094 1 4
4095 1 4
4096 1 4
4097 1 6
4098 1 6
4099 1 6
4100 1 6
4101 2 6
4102 2 6
4103 2 6
4104 1 6
4105 1 6
4106 1 6
4107 1 6
4108 1 6
4109 1 6
4110 1 6
4111 1 6
4112 1 6
4145 1 4
4146 1 4
4147 1 4
4148 1 4
4149 1 4
4150 1 4
4151 1 4
4152 1 4
4153 1 6
4154 1 6
4155 1 6
4156 2 6
4157 2 6
4158 1 6
4159 2 6
4160 2 6
4161 2 6
4162 1 6
4163 1 6
4164 2 6
4165 2 6
4166 1 6
4167 2 6
4168 2 6
4201 1 4
4202 1 4
4203 1 4
4204 1 4
4205 1 4
4206 1 4
4207 1 4
4208 1 4
4209 1 6
4210 2 6
4211 2 6
4212 1 6
4213 1 6
4214 1 6
4215 1 6
4216 1 6
4217 1 6
4218 2 6
4219 2 6
4220 2 6
4221 1 6
4222 1 6
4223 2 6
4224 2 6
4257 1 4
4258 1 4
4259 1 4
4260 1 4
4261 1 4
4262 1 4
4263 1 4
4264 1 4
4265 2 6
4266 1 6
4267 2 6
4268 1 6
4269 2 6
4270 2 6
4271 1 6
4272 1 6
4273 1 6
4274 2 6
4275 2 6
4276 2 6
4277 2 6
4278 2 6
4279 2 6
4280 1 6
4313 1 4
4314 1 4
4315 1 4
4316 1 4
4317 1 4
4318 1 4
4319 1 4
4320 1 4
4321 2 6
4322 2 6
4323 2 6
4324 1 6
4325 2 6
4326 1 6
4327 2 6
4328 1 6
4329 2 6
4330 1 6
4331 1 6
4332 2 6
4333 2 6
4334 1 6
4335 2 6
4336 2 6
4369 1 4
4370 1 4
4371 1 4
4372 1 4
4373 1 4
4374 1 4
4375 1 4
4376 1 4
4377 1 6
4378 1 6
4379 1 6
4380 2 6
4381 2 6
4382 2 6
4383 1 6
4384 1 6
4385 1 6
4386 2 6
4387 2 6
4388 1 6
4389 2 6
4390 2 6
4391 1 6
4392 2 6
4425 1 4
4426 1 4
4427 1 4
4428 1 4
4429 1 4
4430 1 4
4431 1 4
4432 1 4
4433 1 6
4434 1 6
4435 2 6
4436 1 6
4437 2 6
4438 2 6
4439 1 6
4440 2 6
4441 2 6
4442 1 6
4443 1 6
4444 1 6
4445 1 6
4446 1 6
4447 1 6
4448 1 6
4481 1 4
4482 1 4
4483 1 4
4484 1 4
4485 1 4
4486 1 4
4487 1 4
4488 1 4
4489 1 6
4490 2 6
4491 1 6
4492 2 6
4493 1 6
4494 1 6
4495 2 6
4496 1 6
4497 2 6
4498 1 6
4499 2 6
4500 2 6
4501 1 6
4502 2 6
4503 2 6
4504 1 6
4537 1 4
4538 1 4
4539 1 4
4540 1 4
4541 1 4
4542 1 4
4543 1 4
4544 1 4
4545 2 6
4546 2 6
4547 2 6
4548 1 6
4549 1 6
4550 2 6
4551 1 6
4552 1 6
4553 1 6
4554 2 6
4555 2 6
4556 2 6
4557 1 6
4558 1 6
4559 1 6
4560 1 6
4593 1 4
4594 1 4
4595 1 4
4596 1 4
4597 1 4
4598 1 4
4599 1 4
4600 1 4
4601 1 6
4602 2 6
4603 2 6
4604 2 6
4605 1 6
4606 1 6
4607 2 6
4608 1 6
4609 2 6
4610 1 6
4611 1 6
4612 2 6
4613 1 6
4614 2 6
4615 1 6
4616 1 6
4649 1 4
4650 1 4
4651 1 4
4652 1 4
4653 1 4
4654 1 4
4655 1 4
4656 2 4
4657 2 6
4658 2 6
4659 2 6
4660 2 6
4661 1 6
4662 2 6
4663 1 6
4664 2 6
4665 1 6
4666 1 6
4667 1 6
4668 1 6
4669 2 6
4670 2 6
4671 2 6
4672 2 6
4705 1 4
4706 1 4
4707 1 4
4708 1 4
4709 1 4
4710 1 4
4711 1 4
4712 1 4
4713 2 6
4714 2 6
4715 2 6
4716 1 6
4717 1 6
4718 1 6
4719 2 6
4720 1 6
4721 1 6
4722 2 6
4723 2 6
4724 2 6
4725 1 6
4726 2 6
4727 2 6
4728 2 6
4761 1 4
4762 2 4
4763 1 4
4764 1 4
4765 1 4
4766 1 4
4767 1 4
4768 1 4
4769 2 6
4770 2 6
4771 2 6
4772 1 6
4773 1 6
4774 1 6
4775 1 6
4776 2 6
4777 2 6
4778 2 6
4779 2 6
4780 2 6
4781 2 6
4782 1 6
4783 2 6
4784 1 6
4817 1 4
4818 1 4
4819 1 4
4820 1 4
4821 1 4
4822 1 4
4823 1 4
4824 1 4
4825 2 6
4826 1 6
4827 1 6
4828 2 6
4829 1 6
4830 1 6
4831 1 6
4832 1 6
4833 2 6
4834 2 6
4835 1 6
4836 1 6
4837 1 6
4838 1 6
4839 2 6
4840 2 6
4873 1 4
4874 1 4
4875 1 4
4876 1 4
4877 1 4
4878 1 4
4879 1 4
4880 1 4
4881 1 6
4882 2 6
4883 2 6
4884 1 6
4885 2 6
4886 1 6
4887 1 6
4888 1 6
4889 1 6
4890 1 6
4891 1 6
4892 1 6
4893 1 6
4894 1 6
4895 2 6
4896 1 6
4929 1 4
4930 1 4
4931 1 4
4932 1 4
4933 1 4
4934 1 4
4935 1 4
4936 1 4
4937 1 6
4938 2 6
4939 2 6
4940 1 6
4941 1 6
4942 1 6
4943 1 6
4944 2 6
4945 1 6
4946 1 6
4947 2 6
4948 2 6
4949 2 6
4950 2 6
4951 1 6
4952 1 6
4985 1 4
4986 1 4
4987 1 4
4988 1 4
4989 1 4
4990 1 4
4991 1 4
4992 1 4
4993 1 6
4994 2 6
4995 1 6
4996 1 6
4997 2 6
4998 2 6
4999 2 6
5000 1 6
5001 2 6
5002 2 6
5003 2 6
5004 2 6
5005 2 6
5006 1 6
5007 1 6
5008 1 6
5041 1 4
5042 1 4
5043 1 4
5044 1 4
5045 1 4
5046 1 4
5047 1 4
5048 1 4
5049 2 6
5050 1 6
5051 1 6
5052 1 6
5053 1 6
5054 1 6
5055 2 6
5056 2 6
5057 1 6
5058 2 6
5059 1 6
5060 2 6
5061 1 6
5062 1 6
5063 2 6
5064 2 6
5097 1 4
5098 1 4
5099 2 4
5100 1 4
5101 1 4
5102 1 4
5103 1 4
5104 1 4
5105 2 6
5106 2 6
5107 2 6
5108 1 6
5109 1 6
5110 1 6
5111 1 6
5112 2 6
5113 2 6
5114 2 6
5115 1 6
5116 2 6
5117 1 6
5118 1 6
5119 2 6
5120 1 6
5153 1 4
5154 1 4
5155 1 4
5156 1 4
5157 1 4
5158 1 4
5159 1 4
5160 1 4
5161 2 6
5162 2 6
5163 1 6
5164 1 6
5165 1 6
5166 2 6
5167 1 6
5168 1 6
5169 1 6
5170 2 6
5171 1 6
5172 2 6
5173 1 6
5174 1 6
5175 2 6
5176 2 6
5209 1 4
5210 1 4
5211 1 4
5212 1 4
5213 1 4
5214 1 4
5215 1 4
5216 1 4
5217 1 6
5218 2 6
5219 1 6
5220 1 6
5221 2 6
5222 1 6
5223 1 6
5224 2 6
5225 1 6
5226 2 6
5227 1 6
5228 1 6
5229 1 6
5230 2 6
5231 1 6
5232 2 6
5265 1 4
5266 1 4
5267 1 4
5268 1 4
5269 1 4
5270 1 4
5271 1 4
5272 1 4
5273 2 6
5274 1 6
5275 2 6
5276 1 6
5277 1 6
5278 2 6
5279 2 6
5280 2 6
5281 2 6
5282 1 6
5283 1 6
5284 2 6
5285 2 6
5286 2 6
5287 2 6
5288 1 6
5321 1 4
5322 1 4
5323 1 4
5324 1 4
5325 1 4
5326 1 4
5327 1 4
5328 1 4
5329 1 6
5330 1 6
5331 2 6
5332 2 6
5333 1 6
5334 2 6
5335 1 6
5336 2 6
5337 1 6
5338 1 6
5339 1 6
5340 1 6
5341 2 6
5342 2 6
5343 2 6
5344 2 6
ITEM: TIMESTEP
17
ITEM: NUMBER OF ATOMS
2304
ITEM: BOX BOUNDS pp pp pp
-2.5841700000000001e-01 3.3661583000000000e+01
-2.5841700000000001e-01 3.3661583000000000e+01
-2.5841700000000001e-01 5.0621583000000001e+01
ITEM: ATOMS id type c_coord
1 1 4
2 1 4
3 1 4
4 1 4
5 1 4
6 1 4
7 1 4
8 1 4
9 1 6
10 1 6
11 2 6
12 1 6
13 2 6
14 2 6
15 2 6
16 1 6
17 2 6
18 1 6
19 2 6
20 1 6
21 2 6
22 1 6
23 2 6
24 2 6
57 1 4
58 1 4
59 1 4
60 1 4
61 1 4
62 1 4
63 1 4
64 1 4
65 1 6
66 1 6
67 1 6
68 1 6
69 2 6
70 2 6
71 1 6
72 2 6
73 2 6
74 2 6
75 1 6
76 2 6
77 1 6
78 1 6
79 2 6
80 2 6
113 1 4
114 1 4
115 1 4
116 1 4
117 1 4
118 1 4
119 1 4
120 1 4
121 2 6
122 1 6
123 1 6
124 1 6
125 1 6
126 2 6
127 2 6
128 1 6
129 2 6
130 2 6
131 2 6
132 1 6
133 2 6
134 2 6
135 1 6
136 2 6
169 1 4
170 1 4
171 1 4
172 1 4
173 1 4
174 1 4
175 1 4
176 1 4
177 1 6
178 1 6
179 1 6
180 1 6
181 2 6
182 2 6
183 1 6
184 2 6
185 1 6
186 1 6
187 2 6
188 2 6
189 1 6
190 2 6
191 2 6
192 2 6
225 1 4
226 1 4
227 1 4
228 1 4
229 1 4
230 1 4
231 1 4
232 1 4
233 1 6
234 2 6
235 2 6
236 1 6
237 1 6
238 2 6
239 2 6
240 2 6
241 2 6
242 2 6
243 2 6
244 1 6
245 1 6
246 2 6
247 2 6
248 2 6
281 1 4
282 1 4
283 1 4
284 1 4
285 1 4
286 1 4
287 1 4
288 1 4
289 1 6
290 1 6
291 1 6
292 2 6
293 2 6
294 2 6
295 2 6
296 1 6
297 1 6
298 1 6
299 1 6
300 1 6
301 2 6
302 2 6
303 1 6
304 1 6
337 1 4
338 1 4
339 1 4
340 1 4
341 1 4
342 1 4
343 1 4
344 1 4
345 2 6
346 1 6
347 2 6
348 2 6
349 2 6
350 1 6
351 2 6
352 1 6
353 1 6
354 1 6
355 2 6
356 1 6
357 2 6
358 1 6
359 2 6
360 2 6
393 1 4
394 1 4
395 1 4
396 1 4
397 1 4
398 1 4
399 1 4
400 1 4
401 1 6
402 1 6
403 1 6
404 2 6
405 1 6
406 1 6
407 1 6
408 1 6
409 2 6
410 1 6
411 2 6
412 1 6
413 1 6
414 2 6
415 2 6
416 1 6
449 1 4
450 1 4
451 1 4
452 1 4
453 1 4
454 1 4
455 1 4
456 1 4
457 1 6
458 1 6
459 1 6
460 2 6
461 2 6
462 1 6
463 2 6
464 2 6
465 2 6
466 2 6
467 1 6
468 1 6
469 2 6
470 2 6
471 1 6
472 2 6
505 1 4
506 1 4
507 1 4
508 1 4
509 1 4
510 1 4
511 1 4
512 1 4
513 2 6
514 2 6
515 1 6
516 2 6
517 1 6
518 1 6
519 1 6
520 2 6
521 1 6
522 2 6
523 1 6
524 1 6
525 2 6
526 2 6
527 2 6
528 2 6
561 1 4
562 1 4
563 1 4
564 1 4
565 1 4
566 1 4
567 1 4
568 1 4
569 2 6
570 2 6
571 2 6
572 2 6
573 1 6
574 1 6
575 2 6
576 1 6
577 1 6
578 1 6
579 2 6
580 1 6
581 2 6
582 2 6
583 1 6
584 2 6
617 1 4
618 1 4
619 1 4
620 1 4
621 1 4
622 1 4
623 1 4
624 1 4
625 1 6
626 2 6
627 1 6
628 2 6
629 1 6
630 2 6
631 1 6
632 1 6
633 1 6
634 1 6
635 2 6
636 1 6
637 2 6
638 2 6
639 1 6
640 2 6
673 1 4
674 1 4
675 1 4
676 1 4
677 1 4
678 1 4
679 1 4
680 1 4
681 2 6
682 2 6
683 2 6
684 2 6
685 1 6
686 1 6
687 1 6
688 1 6
689 1 6
690 2 6
691 1 6
692 1 6
693 2 6
694 1 6
695 1 6
696 2 6
729 1 4
730 1 4
731 1 4
732 1 4
733 1 4
734 1 4
735 1 4
736 1 4
737 2 6
738 1 6
739 2 6
740 2 6
741 2 6
742 1 6
743 1 6
744 2 6
745 1 6
746 2 6
747 2 6
748 1 6
749 2 6
750 2 6
751 1 6
752 1 6
785 1 4
786 1 4
787 1 4
788 1 4
789 1 4
790 1 4
791 1 4
792 1 4
793 1 6
794 1 6
795 1 6
796 1 6
797 2 6
798 2 6
799 2 6
800 2 6
801 2 6
802 1 6
803 2 6
804 1 6
805 1 6
806 1 6
807 1 6
808 2 6
841 1 4
842 1 4
843 1 4
844 1 4
845 1 4
846 1 4
847 1 4
848 1 4
849 2 6
850 1 6
851 2 6
852 1 6
853 2 6
854 2 6
855 2 6
856 2 6
857 2 6
858 1 6
859 1 6
860 1 6
861 1 6
862 1 6
863 1 6
864 2 6
897 1 4
898 1 4
899 1 4
900 1 4
901 1 4
902 1 4
903 1 4
904 1 4
905 1 6
906 2 6
907 2 6
908 1 6
909 2 6
910 2 6
911 2 6
912 2 6
913 2 6
914 2 6
915 1 6
916 1 6
917 2 6
918 2 6
919 2 6
920 2 6
953 1 4
954 1 4
955 1 4
956 1 4
957 1 4
958 1 4
959 1 4
960 1 4
961 2 6
962 2 6
963 1 6
964 2 6
965 1 6
966 1 6
967 2 6
968 2 6
969 1 6
970 2 6
971 1 6
972 1 6
973 2 6
974 2 6
975 1 6
976 2 6
1009 1 4
1010 1 4
1011 1 4
1012 1 4
1013 1 4
1014 1 4
1015 1 4
1016 1 4
1017 1 6
1018 2 6
1019 2 6
1020 1 6
1021 2 6
1022 1 6
1023 2 6
1024 2 6
1025 1 6
1026 1 6
1027 2 6
1028 2 6
1029 2 6
1030 2 6
1031 1 6
1032 1 6
1065 1 4
1066 1 4
1067 1 4
1068 1 4
1069 1 4
1070 1 4
1071 1 4
1072 1 4
1073 1 6
1074 1 6
1075 1 6
1076 2 6
1077 2 6
1078 1 6
1079 1 6
1080 2 6
1081 1 6
1082 2 6
1083 2 6
1084 1 6
1085 2 6
1086 2 6
1087 2 6
1088 2 6
1121 1 4
1122 1 4
1123 1 4
1124 1 4
1125 1 4
1126 1 4
1127 1 4
1128 1 4
1129 1 6
1130 1 6
1131 1 6
1132 2 6
1133 1 6
1134 1 6
1135 1 6
1136 2 6
1137 1 6
1138 2 6
1139 1 6
1140 2 6
1141 2 6
1142 1 6
1143 1 6
1144 2 6
1177 1 4
1178 1 4
1179 1 4
1180 1 4
1181 1 4
1182 1 4
1183 1 4
1184 1 4
1185 2 6
1186 2 6
1187 1 6
1188 1 6
1189 1 6
1190 2 6
1191 1 6
1192 2 6
1193 1 6
1194 2 6
1195 1 6
1196 1 6
1197 2 6
1198 2 6
1199 2 6
1200 1 6
1233 1 4
1234 1 4
1235 1 4
1236 1 4
1237 1 4
1238 1 4
1239 1 4
1240 1 4
1241 2 6
1242 1 6
1243 1 6
1244 2 6
1245 1 6
1246 2 6
1247 1 6
1248 1 6
1249 2 6
1250 1 6
1251 1 6
1252 2 6
1253 2 6
1254 1 6
1255 1 6
1256 2 6
1289 1 4
1290 1 4
1291 1 4
1292 1 4
1293 1 4
1294 1 4
1295 1 4
1296 1 4
1297 2 6
1298 1 6
1299 1 6
1300 1 6
1301 1 6
1302 2 6
1303 2 6
1304 2 6
1305 1 6
1306 2 6
1307 2 6
1308 2 6
1309 1 6
1310 1 6
1311 2 6
1312 2 6
1345 1 4
1346 1 4
1347 1 4
1348 1 4
1349 1 4
1350 1 4
1351 1 4
1352 1 4
1353 1 6
1354 2 6
1355 2 6
1356 1 6
1357 2 6
1358 1 6
1359 1 6
1360 2 6
1361 2 6
1362 1 6
1363 1 6
1364 2 6
1365 2 6
1366 1 6
1367 2 6
1368 1 6
1401 1 4
1402 1 4
1403 1 4
1404 1 4
1405 1 4
1406 1 4
1407 1 4
1408 1 4
1409 2 6
1410 1 6
1411 2 6
1412 2 6
1413 1 6
1414 1 6
1415 1 6
1416 1 6
1417 2 6
1418 2 6
1419 1 6
1420 1 6
1421 1 6
1422 1 6
1423 1 6
1424 1 6
1457 1 4
1458 1 4
1459 1 4
1460 1 4
1461 1 4
1462 1 4
1463 1 4
1464 1 4
1465 2 6
1466 2 6
1467 2 6
1468 2 6
1469 1 6
1470 2 6
1471 1 6
1472 1 6
1473 1 6
1474 1 6
1475 1 6
1476 2 6
1477 1 6
1478 1 6
1479 2 6
1480 2 6
1513 1 4
1514 1 4
1515 1 4
1516 1 4
1517 1 4
1518 1 4
1519 1 4
1520 1 4
1521 1 6
1522 1 6
1523 2 6
1524 1 6
1525 1 6
1526 1 6
1527 2 6
1528 2 6
1529 2 6
1530 1 6
1531 1 6
1532 2 6
1533 1 6
1534 1 6
1535 2 6
1536 1 6
1569 1 4
1570 1 4
1571 1 4
1572 1 4
1573 1 4
1574 1 4
1575 1 4
1576 1 4
1577 2 6
1578 2 6
1579 2 6
1580 2 6
1581 2 6
1582 1 6
1583 2 6
1584 2 6
1585 2 6
1586 2 6
1587 1 6
1588 1 6
1589 2 6
1590 2 6
1591 2 6
1592 2 6
1625 1 4
1626 1 4
1627 1 4
1628 1 4
1629 1 4
1630 1 4
1631 1 4
1632 1 4
1633 1 6
1634 2 6
1635 1 6
1636 1 6
1637 2 6
1638 2 6
1639 1 6
1640 1 6
1641 1 6
1642 1 6
1643 2 6
1644 1 6
1645 2 6
1646 1 6
1647 2 6
1648 1 6
1681 1 4
1682 1 4
1683 1 4
1684 1 4
1685 1 4
1686 1 4
1687 1 4
1688 1 4
1689 2 6
1690 2 6
1691 2 6
1692 1 6
1693 2 6
1694 1 6
1695 1 6
1696 1 6
1697 1 6
1698 2 6
1699 2 6
1700 1 6
1701 2 6
1702 1 6
1703 1 6
1704 2 6
1737 1 4
1738 1 4
1739 1 4
1740 1 4
1741 1 4
1742 1 4
1743 1 4
1744 1 4
1745 1 6
1746 2 6
1747 2 6
1748 1 6
1749 2 6
1750 1 6
1751 2 6
1752 2 6
1753 2 6
1754 2 6
1755 1 6
1756 2 6
1757 1 6
1758 2 6
1759 2 6
1760 2 6
1793 1 4
1794 1 4
1795 1 4
1796 1 4
1797 1 4
1798 1 4
1799 1 4
1800 1 4
1801 1 6
1802 1 6
1803 1 6
1804 1 6
1805 2 6
1806 1 6
1807 2 6
1808 2 6
1809 2 6
1810 1 6
1811 1 6
1812 1 6
1813 1 6
1814 1 6
1815 1 6
1816 2 6
1849 1 4
1850 1 4
1851 1 4
1852 1 4
1853 1 4
1854 1 4
1855 1 4
1856 1 4
1857 2 6
1858 1 6
1859 1 6
1860 2 6
1861 1 6
1862 2 6
1863 2 6
1864 1 6
1865 1 6
1866 2 6
1867 2 6
1868 2 6
1869 1 6
1870 2 6
1871 2 6
1872 1 6
1905 1 4
1906 1 4
1907 1 4
1908 1 4
1909 1 4
1910 1 4
1911 1 4
1912 1 4
1913 1 6
1914 2 6
1915 2 6
1916 1 6
1917 1 6
1918 1 6
1919 2 6
1920 2 6
1921 2 6
1922 1 6
1923 1 6
1924 1 6
1925 2 6
1926 1 6
1927 1 6
1928 2 6
1961 1 4
1962 1 4
1963 1 4
1964 1 4
1965 1 4
1966 1 4
1967 1 4
1968 1 4
1969 1 6
1970 2 6
1971 1 6
1972 1 6
1973 2 6
1974 1 6
1975 1 6
1976 1 6
1977 1 6
1978 1 6
1979 1 6
1980 1 6
1981 1 6
1982 2 6
1983 1 6
1984 1 6
2017 1 4
2018 1 4
2019 1 4
2020 1 4
2021 1 4
2022 1 4
2023 1 4
2024 1 4
2025 1 6
2026 2 6
2027 2 6
2028 1 6
2029 2 6
2030 2 6
2031 1 6
2032 1 6
2033 1 6
2034 2 6
2035 2 6
2036 2 6
2037 2 6
2038 2 6
2039 2 6
2040 2 6
2073 1 4
2074 1 4
2075 1 4
2076 1 4
2077 1 4
2078 1 4
2079 1 4
2080 1 4
2081 2 6
2082 2 6
2083 2 6
2084 1 6
2085 1 6
2086 2 6
2087 1 6
2088 1 6
2089 1 6
2090 2 6
2091 1 6
2092 2 6
2093 1 6
2094 1 6
2095 1 6
2096 1 6
2129 1 4
2130 1 4
2131 1 4
2132 1 4
2133 1 4
2134 1 4
2135 1 4
2136 1 4
2137 1 6
2138 2 6
2139 2 6
2140 1 6
2141 1 6
2142 2 6
2143 2 6
2144 2 6
2145 1 6
2146 2 6
2147 2 6
2148 1 6
2149 1 6
2150 2 6
2151 1 6
2152 2 6
2185 1 4
2186 1 4
2187 1 4
2188 1 4
2189 1 4
2190 1 4
2191 1 4
2192 1 4
2193 1 6
2194 1 6
2195 1 6
2196 1 6
2197 1 6
2198 2 6
2199 2 6
2200 1 6
2201 1 6
2202 1 6
2203 1 6
2204 1 6
2205 2 6
2206 2 6
2207 2 6
2208 2 6
2241 1 4
2242 1 4
2243 1 4
2244 1 4
2245 1 4
2246 1 4
2247 1 4
2248 1 4
2249 2 6
2250 2 6
2251 2 6
2252 2 6
2253 1 6
2254 1 6
2255 1 6
2256 2 6
2257 1 6
2258 2 6
2259 1 6
2260 2 6
2261 2 6
2262 2 6
2263 1 6
2264 2 6
2297 1 4
2298 1 4
2299 1 4
2300 1 4
2301 1 4
2302 1 4
2303 1 4
2304 1 4
2305 1 6
2306 1 6
2307 2 6
2308 1 6
2309 2 6
2310 1 6
2311 1 6
2312 2 6
2313 2 6
2314 1 6
2315 1 6
2316 2 6
2317 2 6
2318 1 6
2319 1 6
2320 2 6
2353 1 4
2354 1 4
2355 1 4
2356 1 4
2357 1 4
2358 1 4
2359 1 4
2360 1 4
2361 1 6
2362 1 6
2363 2 6
2364 1 6
2365 2 6
2366 1 6
2367 2 6
2368 2 6
2369 2 6
2370 1 6
2371 2 6
2372 2 6
2373 1 6
2374 1 6
2375 2 6
2376 2 6
2409 1 4
2410 1 4
2411 1 4
2412 1 4
2413 1 4
2414 1 4
2415 1 4
2416 1 4
2417 2 6
2418 1 6
2419 2 6
2420 2 6
2421 1 6
2422 2 6
2423 1 6
2424 2 6
2425 1 6
2426 2 6
2427 2 6
2428 1 6
2429 2 6
2430 2 6
2431 1 6
2432 1 6
2465 1 4
2466 1 4
2467 1 4
2468 1 4
2469 1 4
2470 1 4
2471 1 4
2472 1 4
2473 2 6
2474 2 6
2475 1 6
2476 1 6
2477 1 6
2478 2 6
2479 1 6
2480 1 6
2481 1 6
2482 1 6
2483 1 6
2484 1 6
2485 1 6
2486 2 6
2487 1 6
2488 2 6
2521 1 4
2522 1 4
2523 1 4
2524 1 4
2525 1 4
2526 1 4
2527 1 4
2528 1 4
2529 2 6
2530 1 6
2531 1 6
2532 2 6
2533 2 6
2534 2 6
2535 1 6
2536 1 6
2537 1 6
2538 1 6
2539 1 6
2540 1 6
2541 2 6
2542 1 6
2543 1 6
2544 1 6
2577 1 4
2578 1 4
2579 1 4
2580 1 4
2581 1 4
2582 1 4
2583 1 4
2584 1 4
2585 1 6
2586 1 6
2587 1 6
2588 1 6
2589 2 6
2590 2 6
2591 2 6
2592 2 6
2593 1 6
2594 2 6
2595 2 6
2596 2 6
2597 2 6
2598 2 6
2599 2 6
2600 1 6
2633 1 4
2634 1 4
2635 1 4
2636 1 4
2637 1 4
2638 1 4
2639 1 4
2640 1 4
2641 1 6
2642 2 6
2643 1 6
2644 2 6
2645 2 6
2646 1 6
2647 1 6
2648 2 6
2649 2 6
2650 2 6
2651 2 6
2652 1 6
2653 2 6
2654 2 6
2655 2 6
2656 2 6
2689 1 4
2690 1 4
2691 1 4
2692 1 4
2693 1 4
2694 1 4
2695 1 4
2696 1 4
2697 2 6
2698 1 6
2699 2 6
2700 2 6
2701 1 6
2702 1 6
2703 1 6
2704 2 6
2705 2 6
2706 2 6
2707 2 6
2708 2 6
2709 1 6
2710 2 6
2711 2 6
2712 1 6
2745 1 4
2746 1 4
2747 1 4
2748 1 4
2749 1 4
2750 1 4
2751 1 4
2752 1 4
2753 2 6
2754 2 6
2755 2 6
2756 1 6
2757 1 6
2758 2 6
2759 2 6
2760 1 6
2761 1 6
2762 2 6
2763 1 6
2764 1 6
2765 1 6
2766 2 6
2767 1 6
2768 1 6
2801 1 4
2802 1 4
2803 1 4
2804 1 4
2805 1 4
2806 1 4
2807 1 4
2808 1 4
2809 2 6
2810 2 6
2811 2 6
2812 1 6
2813 2 6
2814 1 6
2815 1 6
2816 2 6
2817 1 6
2818 2 6
2819 1 6
2820 2 6
2821 1 6
2822 1 6
2823 2 6
2824 2 6
2857 1 4
2858 1 4
2859 1 4
2860 1 4
2861 1 4
2862 1 4
2863 1 4
2864 1 4
2865 2 6
2866 1 6
2867 2 6
2868 1 6
2869 1 6
2870 2 6
2871 1 6
2872 1 6
2873 1 6
2874 1 6
2875 2 6
2876 2 6
2877 1 6
2878 2 6
2879 1 6
2880 2 6
2913 1 4
2914 1 4
2915 1 4
2916 1 4
2917 1 4
2918 1 4
2919 1 4
2920 1 4
2921 2 6
2922 1 6
2923 1 6
2924 2 6
2925 2 6
2926 1 6
2927 2 6
2928 2 6
2929 1 6
2930 1 6
2931 2 6
2932 1 6
2933 2 6
2934 2 6
2935 2 6
2936 1 6
2969 1 4
2970 1 4
2971 1 4
2972 1 4
2973 1 4
2974 1 4
2975 1 4
2976 1 4
2977 2 6
2978 2 6
2979 2 6
2980 2 6
2981 1 6
2982 1 6
2983 1 6
2984 1 6
2985 2 6
2986 2 6
2987 1 6
2988 2 6
2989 1 6
2990 2 6
2991 1 6
2992 2 6
3025 1 4
3026 1 4
3027 1 4
3028 1 4
3029 1 4
3030 1 4
3031 1 4
3032 1 4
3033 2 6
3034 1 6
3035 2 6
3036 1 6
3037 1 6
3038 1 6
3039 2 6
3040 2 6
3041 1 6
3042 2 6
3043 2 6
3044 1 6
3045 1 6
3046 2 6
3047 2 6
3048 2 6
3081 1 4
3082 1 4
3083 1 4
3084 1 4
3085 1 4
3086 1 4
3087 1 4
3088 1 4
3089 1 6
3090 1 6
3091 2 6
3092 1 6
3093 2 6
3094 2 6
3095 2 6
3096 2 6
3097 1 6
3098 2 6
3099 2 6
3100 2 6
3101 1 6
3102 1 6
3103 1 6
3104 2 6
3137 1 4
3138 1 4
3139 1 4
3140 1 4
3141 1 4
3142 1 4
3143 1 4
3144 1 4
3145 1 6
3146 1 6
3147 2 6
3148 1 6
3149 2 6
3150 2 6
3151 2 6
3152 2 6
3153 2 6
3154 2 6
3155 1 6
3156 2 6
3157 2 6
3158 2 6
3159 2 6
3160 2 6
3193 1 4
3194 1 4
3195 1 4
3196 1 4
3197 1 4
3198 1 4
3199 1 4
3200 1 4
3201 2 6
3202 1 6
3203 2 6
3204 2 6
3205 1 6
3206 1 6
3207 2 6
3208 2 6
3209 2 6
3210 2 6
3211 1 6
3212 2 6
3213 2 6
3214 1 6
3215 2 6
3216 1 6
3249 1 4
3250 1 4
3251 1 4
3252 1 4
3253 1 4
3254 1 4
3255 1 4
3256 1 4
3257 1 6
3258 1 6
3259 2 6
3260 1 6
3261 1 6
3262 1 6
3263 1 6
3264 2 6
3265 2 6
3266 1 6
3267 1 6
3268 1 6
3269 2 6
3270 1 6
3271 1 6
3272 2 6
3305 1 4
3306 1 4
3307 1 4
3308 1 4
3309 1 4
3310 1 4
3311 1 4
3312 1 4
3313 2 6
3314 1 6
3315 2 6
3316 1 6
3317 1 6
3318 1 6
3319 2 6
3320 2 6
3321 2 6
3322 1 6
3323 1 6
3324 2 6
3325 2 6
3326 2 6
3327 1 6
3328 2 6
3361 1 4
3362 1 4
3363 1 4
3364 1 4
3365 1 4
3366 1 4
3367 1 4
3368 1 4
3369 2 6
3370 2 6
3371 2 6
3372 1 6
3373 2 6
3374 2 6
3375 2 6
3376 2 6
3377 1 6
3378 1 6
3379 1 6
3380 1 6
3381 1 6
3382 2 6
3383 2 6
3384 1 6
3417 1 4
3418 2 4
3419 1 4
3420 1 4
3421 1 4
3422 1 4
3423 1 4
3424 1 4
3425 1 6
3426 1 6
3427 2 6
3428 2 6
3429 2 6
3430 1 6
3431 2 6
3432 2 6
3433 1 6
3434 1 6
3435 2 6
3436 2 6
3437 1 6
3438 1 6
3439 1 6
3440 1 6
3473 1 4
3474 1 4
3475 1 4
3476 1 4
3477 1 4
3478 1 4
3479 1 4
3480 1 4
3481 2 6
3482 1 6
3483 1 6
3484 2 6
3485 2 6
3486 1 6
3487 2 6
3488 1 6
3489 1 6
3490 1 6
3491 2 6
3492 1 6
3493 1 6
3494 2 6
3495 1 6
3496 1 6
3529 1 4
3530 1 4
3531 1 4
3532 1 4
3533 1 4
3534 1 4
3535 1 4
3536 1 4
3537 2 6
3538 2 6
3539 2 6
3540 1 6
3541 1 6
3542 1 6
3543 1 6
3544 1 6
3545 1 6
3546 2 6
3547 2 6
3548 2 6
3549 1 6
3550 1 6
3551 1 6
3552 1 6
3585 1 4
3586 1 4
3587 1 4
3588 1 4
3589 1 4
3590 1 4
3591 1 4
3592 1 4
3593 2 6
3594 2 6
3595 1 6
3596 1 6
3597 1 6
3598 2 6
3599 1 6
3600 1 6
3601 2 6
3602 1 6
3603 2 6
3604 1 6
3605 2 6
3606 1 6
3607 1 6
3608 2 6
3641 1 4
3642 1 4
3643 1 4
3644 1 4
3645 1 4
3646 1 4
3647 1 4
3648 1 4
3649 2 6
3650 1 6
3651 1 6
3652 1 6
3653 2 6
3654 1 6
3655 1 6
3656 1 6
3657 2 6
3658 1 6
3659 1 6
3660 1 6
3661 2 6
3662 1 6
3663 1 6
3664 1 6
3697 1 4
3698 1 4
3699 1 4
3700 1 4
3701 1 4
3702 1 4
3703 1 4
3704 1 4
3705 2 6
3706 2 6
3707 1 6
3708 2 6
3709 2 6
3710 2 6
3711 2 6
3712 2 6
3713 1 6
3714 2 6
3715 2 6
3716 1 6
3717 1 6
3718 1 6
3719 1 6
3720 2 6
3753 1 4
3754 1 4
3755 1 4
3756 1 4
3757 1 4
3758 1 4
3759 1 4
3760 1 4
3761 1 6
3762 1 6
3763 2 6
3764 2 6
3765 2 6
3766 1 6
3767 2 6
3768 1 6
3769 2 6
3770 1 6
3771 1 6
3772 1 6
3773 2 6
3774 2 6
3775 1 6
3776 2 6
3809 1 4
3810 1 4
3811 1 4
3812 1 4
3813 1 4
3814 1 4
3815 1 4
3816 1 4
3817 1 6
3818 2 6
3819 2 6
3820 1 6
3821 1 6
3822 2 6
3823 2 6
3824 2 6
3825 2 6
3826 1 6
3827 1 6
3828 2 6
3829 1 6
3830 1 6
3831 2 6
3832 1 6
3865 1 4
3866 1 4
3867 1 4
3868 1 4
3869 1 4
3870 1 4
3871 1 4
3872 1 4
3873 2 6
3874 1 6
3875 1 6
3876 1 6
3877 2 6
3878 1 6
3879 1 6
3880 1 6
3881 2 6
3882 2 6
3883 1 6
3884 1 6
3885 2 6
3886 2 6
3887 2 6
3888 2 6
3921 1 4
3922 1 4
3923 1 4
3924 1 4
3925 1 4
3926 1 4
3927 1 4
3928 1 4
3929 2 6
3930 1 6
3931 1 6
3932 1 6
3933 1 6
3934 2 6
3935 2 6
3936 1 6
3937 1 6
3938 1 6
3939 1 6
3940 1 6
3941 2 6
3942 1 6
3943 2 6
3944 2 6
3977 1 4
3978 1 4
3979 1 4
3980 1 4
3981 1 4
3982 1 4
3983 1 4
3984 1 4
3985 2 6
3986 1 6
3987 2 6
3988 2 6
3989 2 6
3990 1 6
3991 1 6
3992 2 6
3993 1 6
3994 1 6
3995 1 6
3996 2 6
3997 2 6
3998 1 6
3999 2 6
4000 1 6
4033 1 4
4034 1 4
4035 1 4
4036 1 4
4037 1 4
4038 1 4
4039 1 4
4040 1 4
4041 1 6
4042 2 6
4043 2 6
4044 1 6
4045 1 6
4046 2 6
4047 2 6
4048 1 6
4049 2 6
4050 1 6
4051 2 6
4052 2 6
4053 1 6
4054 2 6
4055 2 6
4056 1 6
4089 1 4
4090 1 4
4091 1 4
4092 1 4
4093 1 4
4094 1 4
4095 1 4
4096 1 4
4097 1 6
4098 1 6
4099 1 6
4100 1 6
4101 2 6
4102 2 6
4103 2 6
4104 1 6
4105 1 6
4106 1 6
4107 1 6
4108 1 6
4109 1 6
4110 1 6
4111 1 6
4112 1 6
4145 1 4
4146 1 4
4147 1 4
4148 1 4
4149 1 4
4150 1 4
4151 1 4
4152 1 4
4153 1 6
4154 1 6
4155 1 6
4156 2 6
4157 2 6
4158 1 6
4159 2 6
4160 2 6
4161 2 6
4162 1 6
4163 1 6
4164 2 6
4165 2 6
4166 1 6
4167 2 6
4168 2 6
4201 1 4
4202 1 4
4203 1 4
4204 1 4
4205 1 4
4206 1 4
4207 1 4
4208 1 4
4209 1 6
4210 2 6
4211 2 6
4212 1 6
4213 1 6
4214 1 6
4215 1 6
4216 1 6
4217 1 6
4218 2 6
4219 2 6
4220 2 6
4221 1 6
4222 1 6
4223 2 6
4224 2 6
4257 1 4
4258 1 4
4259 1 4
4260 1 4
4261 1 4
4262 1 4
4263 1 4
4264 1 4
4265 2 6
4266 1 6
4267 2 6
4268 1 6
4269 2 6
4270 2 6
4271 1 6
4272 1 6
4273 1 6
4274 2 6
4275 2 6
4276 2 6
4277 2 6
4278 2 6
4279 2 6
4280 1 6
4313 1 4
4314 1 4
4315 1 4
4316 1 4
4317 1 4
4318 1 4
4319 1 4
4320 1 4
4321 2 6
4322 2 6
4323 2 6
4324 1 6
4325 2 6
4326 1 6
4327 2 6
4328 1 6
4329 2 6
4330 1 6
4331 1 6
4332 2 6
4333 2 6
4334 1 6
4335 2 6
4336 2 6
4369 1 4
4370 1 4
4371 1 4
4372 1 4
4373 1 4
4374 1 4
4375 1 4
4376 1 4
4377 1 6
4378 1 6
4379 1 6
4380 2 6
4381 2 6
4382 2 6
4383 1 6
4384 1 6
4385 1 6
4386 2 6
4387 2 6
4388 1 6
4389 2 6
4390 2 6
4391 1 6
4392 2 6
4425 1 4
4426 1 4
4427 1 4
4428 1 4
4429 1 4
4430 1 4
4431 1 4
4432 1 4
4433 1 6
4434 1 6
4435 2 6
4436 1 6
4437 2 6
4438 2 6
4439 1 6
4440 2 6
4441 2 6
4442 1 6
4443 1 6
4444 1 6
4445 1 6
4446 1 6
4447 1 6
4448 1 6
4481 1 4
4482 1 4
4483 1 4
4484 1 4
4485 1 4
4486 1 4
4487 1 4
4488 1 4
4489 1 6
4490 2 6
4491 1 6
4492 2 6
4493 1 6
4494 1 6
4495 2 6
4496 1 6
4497 2 6
4498 1 6
4499 2 6
4500 2 6
4501 1 6
4502 2 6
4503 2 6
4504 1 6
4537 1 4
4538 1 4
4539 1 4
4540 1 4
4541 1 4
4542 1 4
4543 1 4
4544 1 4
4545 2 6
4546 2 6
4547 2 6
4548 1 6
4549 1 6
4550 2 6
4551 1 6
4552 1 6
4553 1 6
4554 2 6
4555 2 6
4556 2 6
4557 1 6
4558 1 6
4559 1 6
4560 1 6
4593 1 4
4594 1 4
4595 1 4
4596 1 4
4597 1 4
4598 1 4
4599 1 4
4600 1 4
4601 1 6
4602 2 6
4603 2 6
4604 2 6
4605 1 6
4606 1 6
4607 2 6
4608 1 6
4609 2 6
4610 1 6
4611 1 6
4612 2 6
4613 1 6
4614 2 6
4615 1 6
4616 1 6
4649 1 4
4650 1 4
4651 1 4
4652 1 4
4653 1 4
4654 1 4
4655 1 4
4656 2 4
4657 2 6
4658 2 6
4659 2 6
4660 2 6
4661 1 6
4662 2 6
4663 1 6
4664 2 6
4665 1 6
4666 1 6
4667 1 6
4668 1 6
4669 2 6
4670 2 6
4671 2 6
4672 2 6
4705 1 4
4706 1 4
4707 1 4
4708 1 4
4709 1 4
4710 1 4
4711 1 4
4712 1 4
4713 2 6
4714 2 6
4715 2 6
4716 1 6
4717 1 6
4718 1 6
4719 2 6
4720 1 6
4721 1 6
4722 2 6
4723 2 6
4724 2 6
4725 1 6
4726 2 6
4727 2 6
4728 2 6
4761 1 4
4762 2 4
4763 1 4
4764 1 4
4765 1 4
4766 1 4
4767 1 4
4768 1 4
4769 2 6
4770 2 6
4771 2 6
4772 1 6
4773 1 6
4774 1 6
4775 1 6
4776 2 6
4777 2 6
4778 2 6
4779 2 6
4780 2 6
4781 2 6
4782 1 6
4783 2 6
4784 1 6
4817 1 4
4818 1 4
4819 1 4
4820 1 4
4821 1 4
4822 1 4
4823 1 4
4824 1 4
4825 2 6
4826 1 6
4827 1 6
4828 2 6
4829 1 6
4830 1 6
4831 1 6
4832 1 6
4833 2 6
4834 2 6
4835 1 6
4836 1 6
4837 1 6
4838 1 6
4839 2 6
4840 2 6
4873 1 4
4874 1 4
4875 1 4
4876 1 4
4877 1 4
4878 1 4
4879 1 4
4880 1 4
4881 1 6
4882 2 6
4883 2 6
4884 1 6
4885 2 6
4886 1 6
4887 1 6
4888 1 6
4889 1 6
4890 1 6
4891 1 6
4892 1 6
4893 1 6
4894 1 6
4895 2 6
4896 1 6
4929 1 4
4930 1 4
4931 1 4
4932 1 4
4933 1 4
4934 1 4
4935 1 4
4936 1 4
4937 1 6
4938 2 6
4939 2 6
4940 1 6
4941 1 6
4942 1 6
4943 1 6
4944 2 6
4945 1 6
4946 1 6
4947 2 6
4948 2 6
4949 2 6
4950 2 6
4951 1 6
4952 1 6
4985 1 4
4986 1 4
4987 1 4
4988 1 4
4989 1 4
4990 1 4
4991 1 4
4992 1 4
4993 1 6
4994 2 6
4995 1 6
4996 1 6
4997 2 6
4998 2 6
4999 2 6
5000 1 6
5001 2 6
5002 2 6
5003 2 6
5004 2 6
5005 2 6
5006 1 6
5007 1 6
5008 1 6
5041 1 4
5042 1 4
5043 1 4
5044 1 4
5045 1 4
5046 1 4
5047 1 4
5048 1 4
5049 2 6
5050 1 6
5051 1 6
5052 1 6
5053 1 6
5054 1 6
5055 2 6
5056 2 6
5057 1 6
5058 2 6
5059 1 6
5060 2 6
5061 1 6
5062 1 6
5063 2 6
5064 2 6
5097 1 4
5098 1 4
5099 2 4
5100 1 4
5101 1 4
5102 1 4
5103 1 4
5104 1 4
5105 2 6
5106 2 6
5107 2 6
5108 1 6
5109 1 6
5110 1 6
5111 1 6
5112 2 6
5113 2 6
5114 2 6
5115 1 6
5116 2 6
5117 1 6
5118 1 6
5119 2 6
5120 1 6
5153 1 4
5154 1 4
5155 1 4
5156 1 4
5157 1 4
5158 1 4
5159 1 4
5160 1 4
5161 2 6
5162 2 6
5163 1 6
5164 1 6
5165 1 6
5166 2 6
5167 1 6
5168 1 6
5169 1 6
5170 2 6
5171 1 6
5172 2 6
5173 1 6
5174 1 6
5175 2 6
5176 2 6
5209 1 4
5210 2 4
5211 1 4
5212 1 4
5213 1 4
5214 1 4
5215 1 4
5216 1 4
5217 1 6
5218 2 6
5219 1 6
5220 1 6
5221 2 6
5222 1 6
5223 1 6
5224 2 6
5225 1 6
5226 2 6
5227 1 6
5228 1 6
5229 1 6
5230 2 6
5231 1 6
5232 2 6
5265 1 4
5266 1 4
5267 1 4
5268 1 4
5269 1 4
5270 1 4
5271 1 4
5272 1 4
5273 2 6
5274 1 6
5275 2 6
5276 1 6
5277 1 6
5278 2 6
5279 2 6
5280 2 6
5281 2 6
5282 1 6
5283 1 6
5284 2 6
5285 2 6
5286 2 6
5287 2 6
5288 1 6
5321 1 4
5322 1 4
5323 1 4
5324 1 4
5325 1 4
5326 1 4
5327 1 4
5328 1 4
5329 1 6
5330 1 6
5331 2 6
5332 2 6
5333 1 6
5334 2 6
5335 1 6
5336 2 6
5337 1 6
5338 1 6
5339 1 6
5340 1 6
5341 2 6
5342 2 6
5343 2 6
5344 2 6
ITEM: TIMESTEP
18
ITEM: NUMBER OF ATOMS
2304
ITEM: BOX BOUNDS pp pp pp
-2.5841700000000001e-01 3.3661583000000000e+01
-2.5841700000000001e-01 3.3661583000000000e+01
-2.5841700000000001e-01 5.0621583000000001e+01
ITEM: ATOMS id type c_coord
1 1 4
2 1 4
3 1 4
4 1 4
5 1 4
6 1 4
7 1 4
8 1 4
9 1 6
10 1 6
11 2 6
12 1 6
13 2 6
14 2 6
15 2 6
16 1 6
17 2 6
18 1 6
19 2 6
20 1 6
21 2 6
22 1 6
23 2 6
24 2 6
57 1 4
58 1 4
59 1 4
60 1 4
61 1 4
62 1 4
63 1 4
64 1 4
65 1 6
66 1 6
67 1 6
68 1 6
69 2 6
70 2 6
71 1 6
72 2 6
73 2 6
74 2 6
75 1 6
76 2 6
77 1 6
78 1 6
79 2 6
80 2 6
113 1 4
114 1 4
115 1 4
116 1 4
117 1 4
118 1 4
119 1 4
120 1 4
121 2 6
122 1 6
123 1 6
124 1 6
125 1 6
126 2 6
127 2 6
128 1 6
129 2 6
130 2 6
131 2 6
132 1 6
133 2 6
134 2 6
135 1 6
136 2 6
169 1 4
170 1 4
171 1 4
172 1 4
173 1 4
174 1 4
175 1 4
176 1 4
177 1 6
178 1 6
179 1 6
180 1 6
181 2 6
182 2 6
183 1 6
184 2 6
185 1 6
186 1 6
187 2 6
188 2 6
189 1 6
190 2 6
191 2 6
192 2 6
225 1 4
226 1 4
227 1 4
228 1 4
229 1 4
230 1 4
231 1 4
232 1 4
233 1 6
234 2 6
235 2 6
236 1 6
237 1 6
238 2 6
239 2 6
240 2 6
241 2 6
242 2 6
243 2 6
244 1 6
245 1 6
246 2 6
247 2 6
248 2 6
281 1 4
282 1 4
283 1 4
284 1 4
285 1 4
286 1 4
287 1 4
288 1 4
289 1 6
290 1 6
291 1 6
292 2 6
293 2 6
294 2 6
295 2 6
296 1 6
297 1 6
298 1 6
299 1 6
300 1 6
301 2 6
302 2 6
303 1 6
304 1 6
337 1 4
338 1 4
339 1 4
340 1 4
341 1 4
342 1 4
343 1 4
344 1 4
345 2 6
346 1 6
347 2 6
348 2 6
349 2 6
350 1 6
351 2 6
352 1 6
353 1 6
354 1 6
355 2 6
356 1 6
357 2 6
358 1 6
359 2 6
360 2 6
393 1 4
394 1 4
395 1 4
396 1 4
397 1 4
398 1 4
399 1 4
400 1 4
401 1 6
402 1 6
403 1 6
404 2 6
405 1 6
406 1 6
407 1 6
408 1 6
409 2 6
410 1 6
411 2 6
412 1 6
413 1 6
414 2 6
415 2 6
416 1 6
449 1 4
450 1 4
451 1 4
452 1 4
453 1 4
454 1 4
455 1 4
456 1 4
457 1 6
458 1 6
459 1 6
460 2 6
461 2 6
462 1 6
463 2 6
464 2 6
465 2 6
466 2 6
467 1 6
468 1 6
469 2 6
470 2 6
471 1 6
472 2 6
505 1 4
506 1 4
507 1 4
508 1 4
509 1 4
510 1 4
511 1 4
512 1 4
513 2 6
514 2 6
515 1 6
516 2 6
517 1 6
518 1 6
519 1 6
520 2 6
521 1 6
522 2 6
523 1 6
524 1 6
525 2 6
526 2 6
527 2 6
528 2 6
561 1 4
562 1 4
563 1 4
564 1 4
565 1 4
566 1 4
567 1 4
568 1 4
569 2 6
570 2 6
571 2 6
572 2 6
573 1 6
574 1 6
575 2 6
576 1 6
577 1 6
578 1 6
579 2 6
580 1 6
581 2 6
582 2 6
583 1 6
584 2 6
617 1 4
618 1 4
619 1 4
620 1 4
621 1 4
622 1 4
623 1 4
624 1 4
625 1 6
626 2 6
627 1 6
628 2 6
629 1 6
630 2 6
631 1 6
632 1 6
633 1 6
634 1 6
635 2 6
636 1 6
637 2 6
638 2 6
639 1 6
640 2 6
673 1 4
674 1 4
675 1 4
676 1 4
677 1 4
678 1 4
679 1 4
680 1 4
681 2 6
682 2 6
683 2 6
684 2 6
685 1 6
686 1 6
687 1 6
688 1 6
689 1 6
690 2 6
691 1 6
692 1 6
693 2 6
694 1 6
695 1 6
696 2 6
729 1 4
730 1 4
731 1 4
732 1 4
733 1 4
734 1 4
735 1 4
736 1 4
737 2 6
738 1 6
739 2 6
740 2 6
741 2 6
742 1 6
743 1 6
744 2 6
745 1 6
746 2 6
747 2 6
748 1 6
749 2 6
750 2 6
751 1 6
752 1 6
785 1 4
786 1 4
787 1 4
788 1 4
789 1 4
790 1 4
791 1 4
792 1 4
793 1 6
794 1 6
795 1 6
796 1 6
797 2 6
798 2 6
799 2 6
800 2 6
801 2 6
802 1 6
803 2 6
804 1 6
805 1 6
806 1 6
807 1 6
808 2 6
841 1 4
842 1 4
843 1 4
844 1 4
845 1 4
846 1 4
847 1 4
848 1 4
849 2 6
850 1 6
851 2 6
852 1 6
853 2 6
854 2 6
855 2 6
856 2 6
857 2 6
858 1 6
859 1 6
860 1 6
861 1 6
862 1 6
863 1 6
864 2 6
897 1 4
898 1 4
899 1 4
900 1 4
901 1 4
902 1 4
903 1 4
904 1 4
905 1 6
906 2 6
907 2 6
908 1 6
909 2 6
910 2 6
911 2 6
912 2 6
913 2 6
914 2 6
915 1 6
916 1 6
917 2 6
918 2 6
919 2 6
920 2 6
953 1 4
954 1 4
955 1 4
956 1 4
957 1 4
958 1 4
959 1 4
960 1 4
961 2 6
962 2 6
963 1 6
964 2 6
965 1 6
966 1 6
967 2 6
968 2 6
969 1 6
970 2 6
971 1 6
972 1 6
973 2 6
974 2 6
975 1 6
976 2 6
1009 1 4
1010 1 4
1011 1 4
1012 1 4
1013 1 4
1014 1 4
1015 1 4
1016 1 4
1017 1 6
1018 2 6
1019 2 6
1020 1 6
1021 2 6
1022 1 6
1023 2 6
1024 2 6
1025 1 6
1026 1 6
1027 2 6
1028 2 6
1029 2 6
1030 2 6
1031 1 6
1032 1 6
1065 1 4
1066 1 4
1067 1 4
1068 1 4
1069 1 4
1070 1 4
1071 1 4
1072 1 4
1073 1 6
1074 1 6
1075 1 6
1076 2 6
1077 2 6
1078 1 6
1079 1 6
1080 2 6
1081 1 6
1082 2 6
1083 2 6
1084 1 6
1085 2 6
1086 2 6
1087 2 6
1088 2 6
1121 1 4
1122 1 4
1123 1 4
1124 1 4
1125 1 4
1126 1 4
1127 1 4
1128 1 4
1129 1 6
1130 1 6
1131 1 6
1132 2 6
1133 1 6
1134 1 6
1135 1 6
1136 2 6
1137 1 6
1138 2 6
1139 1 6
1140 2 6
1141 2 6
1142 1 6
1143 1 6
1144 2 6
1177 1 4
1178 1 4
1179 1 4
1180 1 4
1181 1 4
1182 1 4
1183 1 4
1184 1 4
1185 2 6
1186 2 6
1187 1 6
1188 1 6
1189 1 6
1190 2 6
1191 1 6
1192 2 6
1193 1 6
1194 2 6
1195 1 6
1196 1 6
1197 2 6
1198 2 6
1199 2 6
1200 1 6
1233 1 4
1234 1 4
1235 1 4
1236 1 4
1237 1 4
1238 1 4
1239 1 4
1240 1 4
1241 2 6
1242 1 6
1243 1 6
1244 2 6
1245 1 6
1246 2 6
1247 1 6
1248 1 6
1249 2 6
1250 1 6
1251 1 6
1252 2 6
1253 2 6
1254 1 6
1255 1 6
1256 2 6
1289 1 4
1290 1 4
1291 1 4
1292 1 4
1293 1 4
1294 1 4
1295 1 4
1296 1 4
1297 2 6
1298 1 6
1299 1 6
1300 1 6
1301 1 6
1302 2 6
1303 2 6
1304 2 6
1305 1 6
1306 2 6
1307 2 6
1308 2 6
1309 1 6
1310 1 6
1311 2 6
1312 2 6
1345 1 4
1346 1 4
1347 1 4
1348 1 4
1349 1 4
1350 1 4
1351 1 4
1352 1 4
1353 1 6
1354 2 6
1355 2 6
1356 1 6
1357 2 6
1358 1 6
1359 1 6
1360 2 6
1361 2 6
1362 1 6
1363 1 6
1364 2 6
1365 2 6
1366 1 6
1367 2 6
1368 1 6
1401 1 4
1402 1 4
1403 1 4
1404 1 4
1405 1 4
1406 1 4
1407 1 4
1408 1 4
1409 2 6
1410 1 6
1411 2 6
1412 2 6
1413 1 6
1414 1 6
1415 1 6
1416 1 6
1417 2 6
1418 2 6
1419 1 6
1420 1 6
1421 1 6
1422 1 6
1423 1 6
1424 1 6
1457 1 4
1458 1 4
1459 1 4
1460 1 4
1461 1 4
1462 1 4
1463 1 4
1464 1 4
1465 2 6
1466 2 6
1467 2 6
1468 2 6
1469 1 6
1470 2 6
1471 1 6
1472 1 6
1473 1 6
1474 1 6
1475 1 6
1476 2 6
1477 1 6
1478 1 6
1479 2 6
1480 2 6
1513 1 4
1514 1 4
1515 1 4
1516 1 4
1517 1 4
1518 1 4
1519 1 4
1520 1 4
1521 1 6
1522 1 6
1523 2 6
1524 1 6
1525 1 6
1526 1 6
1527 2 6
1528 2 6
1529 2 6
1530 1 6
1531 1 6
1532 2 6
1533 1 6
1534 1 6
1535 2 6
1536 1 6
1569 1 4
1570 1 4
1571 1 4
1572 1 4
1573 1 4
1574 1 4
1575 1 4
1576 1 4
1577 2 6
1578 2 6
1579 2 6
1580 2 6
1581 2 6
1582 1 6
1583 2 6
1584 2 6
1585 2 6
1586 2 6
1587 1 6
1588 1 6
1589 2 6
1590 2 6
1591 2 6
1592 2 6
1625 1 4
1626 1 4
1627 1 4
1628 1 4
1629 1 4
1630 1 4
1631 1 4
1632 1 4
1633 1 6
1634 2 6
1635 1 6
1636 1 6
1637 2 6
1638 2 6
1639 1 6
1640 1 6
1641 1 6
1642 1 6
1643 2 6
1644 1 6
1645 2 6
1646 1 6
1647 2 6
1648 1 6
1681 1 4
1682 1 4
1683 1 4
1684 1 4
1685 1 4
1686 1 4
1687 1 4
1688 1 4
1689 2 6
1690 2 6
1691 2 6
1692 1 6
1693 2 6
1694 1 6
1695 1 6
1696 1 6
1697 1 6
1698 2 6
1699 2 6
1700 1 6
1701 2 6
1702 1 6
1703 1 6
1704 2 6
1737 1 4
1738 1 4
1739 1 4
1740 1 4
1741 1 4
1742 1 4
1743 1 4
1744 1 4
1745 1 6
1746 2 6
1747 2 6
1748 1 6
1749 2 6
1750 1 6
1751 2 6
1752 2 6
1753 2 6
1754 2 6
1755 1 6
1756 2 6
1757 1 6
1758 2 6
1759 2 6
1760 2 6
1793 1 4
1794 1 4
1795 1 4
1796 1 4
1797 1 4
1798 1 4
1799 1 4
1800 1 4
1801 1 6
1802 1 6
1803 1 6
1804 1 6
1805 2 6
1806 1 6
1807 2 6
1808 2 6
1809 2 6
1810 1 6
1811 1 6
1812 1 6
1813 1 6
1814 1 6
1815 1 6
1816 2 6
1849 1 4
1850 1 4
1851 1 4
1852 1 4
1853 1 4
1854 1 4
1855 1 4
1856 1 4
1857 2 6
1858 1 6
1859 1 6
1860 2 6
1861 1 6
1862 2 6
1863 2 6
1864 1 6
1865 1 6
1866 2 6
1867 2 6
1868 2 6
1869 1 6
1870 2 6
1871 2 6
1872 1 6
1905 1 4
1906 1 4
1907 1 4
1908 1 4
1909 1 4
1910 1 4
1911 1 4
1912 1 4
1913 1 6
1914 2 6
1915 2 6
1916 1 6
1917 1 6
1918 1 6
1919 2 6
1920 2 6
1921 2 6
1922 1 6
1923 1 6
1924 1 6
1925 2 6
1926 1 6
1927 1 6
1928 2 6
1961 1 4
1962 1 4
1963 1 4
1964 1 4
1965 1 4
1966 1 4
1967 1 4
1968 1 4
1969 1 6
1970 2 6
1971 1 6
1972 1 6
1973 2 6
1974 1 6
1975 1 6
1976 1 6
1977 1 6
1978 1 6
1979 1 6
1980 1 6
1981 1 6
1982 2 6
1983 1 6
1984 1 6
2017 1 4
2018 1 4
2019 1 4
2020 1 4
2021 1 4
2022 1 4
2023 1 4
2024 1 4
2025 1 6
2026 2 6
2027 2 6
2028 1 6
2029 2 6
2030 2 6
2031 1 6
2032 1 6
2033 1 6
2034 2 6
2035 2 6
2036 2 6
2037 2 6
2038 2 6
2039 2 6
2040 2 6
2073 1 4
2074 1 4
2075 1 4
2076 1 4
2077 1 4
2078 1 4
2079 1 4
2080 1 4
2081 2 6
2082 2 6
2083 2 6
2084 1 6
2085 1 6
2086 2 6
2087 1 6
2088 1 6
2089 1 6
2090 2 6
2091 1 6
2092 2 6
2093 1 6
2094 1 6
2095 1 6
2096 1 6
2129 1 4
2130 1 4
2131 1 4
2132 1 4
2133 1 4
2134 1 4
2135 1 4
2136 1 4
2137 1 6
2138 2 6
2139 2 6
2140 1 6
2141 1 6
2142 2 6
2143 2 6
2144 2 6
2145 1 6
2146 2 6
2147 2 6
2148 1 6
2149 1 6
2150 2 6
2151 1 6
2152 2 6
2185 1 4
2186 1 4
2187 1 4
2188 1 4
2189 1 4
2190 1 4
2191 1 4
2192 1 4
2193 1 6
2194 1 6
2195 1 6
2196 1 6
2197 1 6
2198 2 6
2199 2 6
2200 1 6
2201 1 6
2202 1 6
2203 1 6
2204 1 6
2205 2 6
2206 2 6
2207 2 6
2208 2 6
2241 1 4
2242 1 4
2243 1 4
2244 1 4
2245 1 4
2246 1 4
2247 1 4
2248 1 4
2249 2 6
2250 2 6
2251 2 6
2252 2 6
2253 1 6
2254 1 6
2255 1 6
2256 2 6
2257 1 6
2258 2 6
2259 1 6
2260 2 6
2261 2 6
2262 2 6
2263 1 6
2264 2 6
2297 1 4
2298 1 4
2299 1 4
2300 1 4
2301 1 4
2302 1 4
2303 1 4
2304 1 4
2305 1 6
2306 1 6
2307 2 6
2308 1 6
2309 2 6
2310 1 6
2311 1 6
2312 2 6
2313 2 6
2314 1 6
2315 1 6
2316 2 6
2317 2 6
2318 1 6
2319 1 6
2320 2 6
2353 1 4
2354 1 4
2355 1 4
2356 1 4
2357 1 4
2358 1 4
2359 1 4
2360 1 4
2361 1 6
2362 1 6
2363 2 6
2364 1 6
2365 2 6
2366 1 6
2367 2 6
2368 2 6
2369 2 6
2370 1 6
2371 2 6
2372 2 6
2373 1 6
2374 1 6
2375 2 6
2376 2 6
2409 1 4
2410 1 4
2411 1 4
2412 1 4
2413 1 4
2414 1 4
2415 1 4
2416 1 4
2417 2 6
2418 1 6
2419 2 6
2420 2 6
2421 1 6
2422 2 6
2423 1 6
2424 2 6
2425 1 6
2426 2 6
2427 2 6
2428 1 6
2429 2 6
2430 2 6
2431 1 6
2432 1 6
2465 1 4
2466 1 4
2467 1 4
2468 1 4
2469 1 4
2470 1 4
2471 1 4
2472 1 4
2473 2 6
2474 2 6
2475 1 6
2476 1 6
2477 1 6
2478 2 6
2479 1 6
2480 1 6
2481 1 6
2482 1 6
2483 1 6
2484 1 6
2485 1 6
2486 2 6
2487 1 6
2488 2 6
2521 1 4
2522 1 4
2523 1 4
2524 1 4
2525 1 4
2526 1 4
2527 1 4
2528 1 4
2529 2 6
2530 1 6
2531 1 6
2532 2 6
2533 2 6
2534 2 6
2535 1 6
2536 1 6
2537 1 6
2538 1 6
2539 1 6
2540 1 6
2541 2 6
2542 1 6
2543 1 6
2544 1 6
2577 1 4
2578 1 4
2579 1 4
2580 1 4
2581 1 4
2582 1 4
2583 1 4
2584 1 4
2585 1 6
2586 1 6
2587 1 6
2588 1 6
2589 2 6
2590 2 6
2591 2 6
2592 2 6
2593 1 6
2594 2 6
2595 2 6
2596 2 6
2597 2 6
2598 2 6
2599 2 6
2600 1 6
2633 1 4
2634 1 4
2635 1 4
2636 1 4
2637 1 4
2638 1 4
2639 1 4
2640 1 4
2641 1 6
2642 2 6
2643 1 6
2644 2 6
2645 2 6
2646 1 6
2647 1 6
2648 2 6
2649 2 6
2650 2 6
2651 2 6
2652 1 6
2653 2 6
2654 2 6
2655 2 6
2656 2 6
2689 1 4
2690 1 4
2691 1 4
2692 1 4
2693 1 4
2694 1 4
2695 1 4
2696 1 4
2697 2 6
2698 1 6
2699 2 6
2700 2 6
2701 1 6
2702 1 6
2703 1 6
2704 2 6
2705 2 6
2706 2 6
2707 2 6
2708 2 6
2709 1 6
2710 2 6
2711 2 6
2712 1 6
2745 1 4
2746 1 4
2747 1 4
2748 1 4
2749 1 4
2750 1 4
2751 1 4
2752 1 4
2753 2 6
2754 2 6
2755 2 6
2756 1 6
2757 1 6
2758 2 6
2759 2 6
2760 1 6
2761 1 6
2762 2 6
2763 1 6
2764 1 6
2765 1 6
2766 2 6
2767 1 6
2768 1 6
2801 1 4
2802 1 4
2803 1 4
2804 1 4
2805 1 4
2806 1 4
2807 1 4
2808 1 4
2809 2 6
2810 2 6
2811 2 6
2812 1 6
2813 2 6
2814 1 6
2815 1 6
2816 2 6
2817 1 6
2818 2 6
2819 1 6
2820 2 6
2821 1 6
2822 1 6
2823 2 6
2824 2 6
2857 1 4
2858 1 4
2859 1 4
2860 1 4
2861 1 4
2862 1 4
2863 1 4
2864 1 4
2865 2 6
2866 1 6
2867 2 6
2868 1 6
2869 1 6
2870 2 6
2871 1 6
2872 1 6
2873 1 6
2874 1 6
2875 2 6
2876 2 6
2877 1 6
2878 2 6
2879 1 6
2880 2 6
2913 1 4
2914 1 4
2915 1 4
2916 1 4
2917 1 4
2918 1 4
2919 1 4
2920 1 4
2921 2 6
2922 1 6
2923 1 6
2924 2 6
2925 2 6
2926 1 6
2927 2 6
2928 2 6
2929 1 6
2930 1 6
2931 2 6
2932 1 6
2933 2 6
2934 2 6
2935 2 6
2936 1 6
2969 1 4
2970 1 4
2971 1 4
2972 1 4
2973 1 4
2974 1 4
2975 1 4
2976 1 4
2977 2 6
2978 2 6
2979 2 6
2980 2 6
2981 1 6
2982 1 6
2983 1 6
2984 1 6
2985 2 6
2986 2 6
2987 1 6
2988 2 6
2989 1 6
2990 2 6
2991 1 6
2992 2 6
3025 1 4
3026 1 4
3027 1 4
3028 1 4
3029 1 4
3030 1 4
3031 1 4
3032 1 4
3033 2 6
3034 1 6
3035 2 6
3036 1 6
3037 1 6
3038 1 6
3039 2 6
3040 2 6
3041 1 6
3042 2 6
3043 2 6
3044 1 6
3045 1 6
3046 2 6
3047 2 6
3048 2 6
3081 1 4
3082 1 4
3083 1 4
3084 1 4
3085 1 4
3086 1 4
3087 1 4
3088 1 4
3089 1 6
3090 1 6
3091 2 6
3092 1 6
3093 2 6
3094 2 6
3095 2 6
3096 2 6
3097 1 6
3098 2 6
3099 2 6
3100 2 6
3101 1 6
3102 1 6
3103 1 6
3104 2 6
3137 1 4
3138 1 4
3139 1 4
3140 1 4
3141 1 4
3142 1 4
3143 1 4
3144 1 4
3145 1 6
3146 1 6
3147 2 6
3148 1 6
3149 2 6
3150 2 6
3151 2 6
3152 2 6
3153 2 6
3154 2 6
3155 1 6
3156 2 6
3157 2 6
3158 2 6
3159 2 6
3160 2 6
3193 1 4
3194 1 4
3195 1 4
3196 1 4
3197 1 4
3198 1 4
3199 1 4
3200 1 4
3201 2 6
3202 1 6
3203 2 6
3204 2 6
3205 1 6
3206 1 6
3207 2 6
3208 2 6
3209 2 6
3210 2 6
3211 1 6
3212 2 6
3213 2 6
3214 1 6
3215 2 6
3216 1 6
3249 1 4
3250 1 4
3251 1 4
3252 1 4
3253 1 4
3254 1 4
3255 1 4
3256 1 4
3257 1 6
3258 1 6
3259 2 6
3260 1 6
3261 1 6
3262 1 6
3263 1 6
3264 2 6
3265 2 6
3266 1 6
3267 1 6
3268 1 6
3269 2 6
3270 1 6
3271 1 6
3272 2 6
3305 1 4
3306 1 4
3307 1 4
3308 1 4
3309 1 4
3310 1 4
3311 1 4
3312 1 4
3313 2 6
3314 1 6
3315 2 6
3316 1 6
3317 1 6
3318 1 6
3319 2 6
3320 2 6
3321 2 6
3322 1 6
3323 1 6
3324 2 6
3325 2 6
3326 2 6
3327 1 6
3328 2 6
3361 1 4
3362 1 4
3363 1 4
3364 1 4
3365 1 4
3366 1 4
3367 1 4
3368 1 4
3369 2 6
3370 2 6
3371 2 6
3372 1 6
3373 2 6
3374 2 6
3375 2 6
3376 2 6
3377 1 6
3378 1 6
3379 1 6
3380 1 6
3381 1 6
3382 2 6
3383 2 6
3384 1 6
3417 1 4
3418 2 4
3419 1 4
3420 1 4
3421 1 4
3422 1 4
3423 1 4
3424 1 4
3425 1 6
3426 1 6
3427 2 6
3428 2 6
3429 2 6
3430 1 6
3431 2 6
3432 2 6
3433 1 6
3434 1 6
3435 2 6
3436 2 6
3437 1 6
3438 1 6
3439 1 6
3440 1 6
3473 1 4
3474 1 4
3475 1 4
3476 1 4
3477 1 4
3478 1 4
3479 1 4
3480 1 4
3481 2 6
3482 1 6
3483 1 6
3484 2 6
3485 2 6
3486 1 6
3487 2 6
3488 1 6
3489 1 6
3490 1 6
3491 2 6
3492 1 6
3493 1 6
3494 2 6
3495 1 6
3496 1 6
3529 1 4
3530 1 4
3531 1 4
3532 1 4
3533 1 4
3534 1 4
3535 1 4
3536 1 4
3537 2 6
3538 2 6
3539 2 6
3540 1 6
3541 1 6
3542 1 6
3543 1 6
3544 1 6
3545 1 6
3546 2 6
3547 2 6
3548 2 6
3549 1 6
3550 1 6
3551 1 6
3552 1 6
3585 1 4
3586 1 4
3587 1 4
3588 1 4
3589 1 4
3590 1 4
3591 1 4
3592 1 4
3593 2 6
3594 2 6
3595 1 6
3596 1 6
3597 1 6
3598 2 6
3599 1 6
3600 1 6
3601 2 6
3602 1 6
3603 2 6
3604 1 6
3605 2 6
3606 1 6
3607 1 6
3608 2 6
3641 1 4
3642 1 4
3643 1 4
3644 1 4
3645 1 4
3646 1 4
3647 1 4
3648 1 4
3649 2 6
3650 1 6
3651 1 6
3652 1 6
3653 2 6
3654 1 6
3655 1 6
3656 1 6
3657 2 6
3658 1 6
3659 1 6
3660 1 6
3661 2 6
3662 1 6
3663 1 6
3664 1 6
3697 1 4
3698 1 4
3699 1 4
3700 1 4
3701 1 4
3702 1 4
3703 1 4
3704 1 4
3705 2 6
3706 2 6
3707 1 6
3708 2 6
3709 2 6
3710 2 6
3711 2 6
3712 2 6
3713 1 6
3714 2 6
3715 2 6
3716 1 6
3717 1 6
3718 1 6
3719 1 6
3720 2 6
3753 1 4
3754 1 4
3755 1 4
3756 1 4
3757 1 4
3758 1 4
3759 1 4
3760 1 4
3761 1 6
3762 1 6
3763 2 6
3764 2 6
3765 2 6
3766 1 6
3767 2 6
3768 1 6
3769 2 6
3770 1 6
3771 1 6
3772 1 6
3773 2 6
3774 2 6
3775 1 6
3776 2 6
3809 1 4
3810 1 4
3811 1 4
3812 1 4
3813 1 4
3814 1 4
3815 1 4
3816 1 4
3817 1 6
3818 2 6
3819 2 6
3820 1 6
3821 1 6
3822 2 6
3823 2 6
3824 2 6
3825 2 6
3826 1 6
3827 1 6
3828 2 6
3829 1 6
3830 1 6
3831 2 6
3832 1 6
3865 1 4
3866 1 4
3867 1 4
3868 1 4
3869 1 4
3870 1 4
3871 1 4
3872 1 4
3873 2 6
3874 1 6
3875 1 6
3876 1 6
3877 2 6
3878 1 6
3879 1 6
3880 1 6
3881 2 6
3882 2 6
3883 1 6
3884 1 6
3885 2 6
3886 2 6
3887 2 6
3888 2 6
3921 1 4
3922 1 4
3923 1 4
3924 1 4
3925 1 4
3926 1 4
3927 1 4
3928 1 4
3929 2 6
3930 1 6
3931 1 6
3932 1 6
3933 1 6
3934 2 6
3935 2 6
3936 1 6
3937 1 6
3938 1 6
3939 1 6
3940 1 6
3941 2 6
3942 1 6
3943 2 6
3944 2 6
3977 1 4
3978 1 4
3979 1 4
3980 1 4
3981 1 4
3982 1 4
3983 1 4
3984 1 4
3985 2 6
3986 1 6
3987 2 6
3988 2 6
3989 2 6
3990 1 6
3991 1 6
3992 2 6
3993 1 6
3994 1 6
3995 1 6
3996 2 6
3997 2 6
3998 1 6
3999 2 6
4000 1 6
4033 1 4
4034 1 4
4035 1 4
4036 1 4
4037 1 4
4038 1 4
4039 1 4
4040 1 4
4041 1 6
4042 2 6
4043 2 6
4044 1 6
4045 1 6
4046 2 6
4047 2 6
4048 1 6
4049 2 6
4050 1 6
4051 2 6
4052 2 6
4053 1 6
4054 2 6
4055 2 6
4056 1 6
4089 1 4
4090 1 4
4091 1 4
4092 1 4
4093 1 4
4094 1 4
4095 1 4
4096 1 4
4097 1 6
4098 1 6
4099 1 6
4100 1 6
4101 2 6
4102 2 6
4103 2 6
4104 1 6
4105 1 6
4106 1 6
4107 1 6
4108 1 6
4109 1 6
4110 1 6
4111 1 6
4112 1 6
4145 1 4
4146 1 4
4147 1 4
4148 1 4
4149 1 4
4150 1 4
4151 1 4
4152 1 4
4153 1 6
4154 1 6
4155 1 6
4156 2 6
4157 2 6
4158 1 6
4159 2 6
4160 2 6
4161 2 6
4162 1 6
4163 1 6
4164 2 6
4165 2 6
4166 1 6
4167 2 6
4168 2 6
4201 1 4
4202 1 4
4203 1 4
4204 1 4
4205 1 4
4206 1 4
4207 1 4
4208 1 4
4209 1 6
4210 2 6
4211 2 6
4212 1 6
4213 1 6
4214 1 6
4215 1 6
4216 1 6
4217 1 6
4218 2 6
4219 2 6
4220 2 6
4221 1 6
4222 1 6
4223 2 6
4224 2 6
4257 1 4
4258 1 4
4259 1 4
4260 1 4
4261 1 4
4262 1 4
4263 1 4
4264 1 4
4265 2 6
4266 1 6
4267 2 6
4268 1 6
4269 2 6
4270 2 6
4271 1 6
4272 1 6
4273 1 6
4274 2 6
4275 2 6
4276 2 6
4277 2 6
4278 2 6
4279 2 6
4280 1 6
4313 1 4
4314 1 4
4315 1 4
4316 1 4
4317 1 4
4318 1 4
4319 1 4
4320 1 4
4321 2 6
4322 2 6
4323 2 6
4324 1 6
4325 2 6
4326 1 6
4327 2 6
4328 1 6
4329 2 6
4330 1 6
4331 1 6
4332 2 6
4333 2 6
4334 1 6
4335 2 6
4336 2 6
4369 1 4
4370 1 4
4371 1 4
4372 1 4
4373 1 4
4374 1 4
4375 1 4
4376 1 4
4377 1 6
4378 1 6
4379 1 6
4380 2 6
4381 2 6
4382 2 6
4383 1 6
4384 1 6
4385 1 6
4386 2 6
4387 2 6
4388 1 6
4389 2 6
4390 2 6
4391 1 6
4392 2 6
4425 1 4
4426 1 4
4427 1 4
4428 1 4
4429 1 4
4430 1 4
4431 1 4
4432 1 4
4433 1 6
4434 1 6
4435 2 6
4436 1 6
4437 2 6
4438 2 6
4439 1 6
4440 2 6
4441 2 6
4442 1 6
4443 1 6
4444 1 6
4445 1 6
4446 1 6
4447 1 6
4448 1 6
4481 1 4
4482 1 4
4483 1 4
4484 1 4
4485 1 4
4486 1 4
4487 1 4
4488 1 4
4489 1 6
4490 2 6
4491 1 6
4492 2 6
4493 1 6
4494 1 6
4495 2 6
4496 1 6
4497 2 6
4498 1 6
4499 2 6
4500 2 6
4501 1 6
4502 2 6
4503 2 6
4504 1 6
4537 1 4
4538 1 4
4539 1 4
4540 1 4
4541 1 4
4542 1 4
4543 1 4
4544 1 4
4545 2 6
4546 2 6
4547 2 6
4548 1 6
4549 1 6
4550 2 6
4551 1 6
4552 1 6
4553 1 6
4554 2 6
4555 2 6
4556 2 6
4557 1 6
4558 1 6
4559 1 6
4560 1 6
4593 1 4
4594 1 4
4595 1 4
4596 1 4
4597 1 4
4598 1 4
4599 1 4
4600 1 4
4601 1 6
4602 2 6
4603 2 6
4604 2 6
4605 1 6
4606 1 6
4607 2 6
4608 1 6
4609 2 6
4610 1 6
4611 1 6
4612 2 6
4613 1 6
4614 2 6
4615 1 6
4616 1 6
4649 1 4
4650 1 4
4651 1 4
4652 1 4
4653 1 4
4654 1 4
4655 1 4
4656 2 4
4657 2 6
4658 2 6
4659 2 6
4660 2 6
4661 1 6
4662 2 6
4663 1 6
4664 2 6
4665 1 6
4666 1 6
4667 1 6
4668 1 6
4669 2 6
4670 2 6
4671 2 6
4672 2 6
4705 1 4
4706 1 4
4707 1 4
4708 1 4
4709 1 4
4710 1 4
4711 1 4
4712 1 4
4713 2 6
4714 2 6
4715 2 6
4716 1 6
4717 1 6
4718 1 6
4719 2 6
4720 1 6
4721 1 6
4722 2 6
4723 2 6
4724 2 6
4725 1 6
4726 2 6
4727 2 6
4728 2 6
4761 1 4
4762 2 4
4763 1 4
4764 1 4
4765 1 4
4766 1 4
4767 1 4
4768 1 4
4769 2 6
4770 2 6
4771 2 6
4772 1 6
4773 1 6
4774 1 6
4775 1 6
4776 2 6
4777 2 6
4778 2 6
4779 2 6
4780 2 6
4781 2 6
4782 1 6
4783 2 6
4784 1 6
4817 1 4
4818 1 4
4819 1 4
4820 1 4
4821 1 4
4822 1 4
4823 1 4
4824 1 4
4825 2 6
4826 1 6
4827 1 6
4828 2 6
4829 1 6
4830 1 6
4831 1 6
4832 1 6
4833 2 6
4834 2 6
4835 1 6
4836 1 6
4837 1 6
4838 1 6
4839 2 6
4840 2 6
4873 1 4
4874 1 4
4875 1 4
4876 1 4
4877 1 4
4878 1 4
4879 1 4
4880 1 4
4881 1 6
4882 2 6
4883 2 6
4884 1 6
4885 2 6
4886 1 6
4887 1 6
4888 1 6
4889 1 6
4890 1 6
4891 1 6
4892 1 6
4893 1 6
4894 1 6
4895 2 6
4896 1 6
4929 1 4
4930 1 4
4931 1 4
4932 1 4
4933 1 4
4934 1 4
4935 1 4
4936 1 4
4937 1 6
4938 2 6
4939 2 6
4940 1 6
4941 1 6
4942 1 6
4943 1 6
4944 2 6
4945 1 6
4946 1 6
4947 2 6
4948 2 6
4949 2 6
4950 2 6
4951 1 6
4952 1 6
4985 1 4
4986 1 4
4987 1 4
4988 1 4
4989 1 4
4990 1 4
4991 1 4
4992 1 4
4993 1 6
4994 2 6
4995 1 6
4996 1 6
4997 2 6
4998 2 6
4999 2 6
5000 1 6
5001 2 6
5002 2 6
5003 2 6
5004 2 6
5005 2 6
5006 1 6
5007 1 6
5008 1 6
5041 1 4
5042 1 4
5043 1 4
5044 1 4
5045 1 4
5046 1 4
5047 1 4
5048 1 4
5049 2 6
5050 1 6
5051 1 6
5052 1 6
5053 1 6
5054 1 6
5055 2 6
5056 2 6
5057 1 6
5058 2 6
5059 1 6
5060 2 6
5061 1 6
5062 1 6
5063 2 6
5064 2 6
5097 1 4
5098 1 4
5099 2 4
5100 1 4
5101 1 4
5102 1 4
5103 1 4
5104 1 4
5105 2 6
5106 2 6
5107 2 6
5108 1 6
5109 1 6
5110 1 6
5111 1 6
5112 2 6
5113 2 6
5114 2 6
5115 1 6
5116 2 6
5117 1 6
5118 1 6
5119 2 6
5120 1 6
5153 1 4
5154 1 4
5155 1 4
5156 1 4
5157 1 4
5158 1 4
5159 1 4
5160 1 4
5161 2 6
5162 2 6
5163 1 6
5164 1 6
5165 1 6
5166 2 6
5167 1 6
5168 1 6
5169 1 6
5170 2 6
5171 1 6
5172 2 6
5173 1 6
5174 1 6
5175 2 6
5176 2 6
5209 1 4
5210 2 4
5211 1 4
5212 1 4
5213 1 4
5214 1 4
5215 1 4
5216 1 4
5217 1 6
5218 2 6
5219 1 6
5220 1 6
5221 2 6
5222 1 6
5223 1 6
5224 2 6
5225 1 6
5226 2 6
5227 1 6
5228 1 6
5229 1 6
5230 2 6
5231 1 6
5232 2 6
5265 1 4
5266 1 4
5267 1 4
5268 1 4
5269 1 4
5270 1 4
5271 1 4
5272 1 4
5273 2 6
5274 1 6
5275 2 6
5276 1 6
5277 1 6
5278 2 6
5279 2 6
5280 2 6
5281 2 6
5282 1 6
5283 1 6
5284 2 6
5285 2 6
5286 2 6
5287 2 6
5288 1 6
5321 1 4
5322 1 4
5323 1 4
5324 1 4
5325 1 4
5326 1 4
5327 1 4
5328 1 4
5329 1 6
5330 1 6
5331 2 6
5332 2 6
5333 1 6
5334 2 6
5335 1 6
5336 2 6
5337 1 6
5338 1 6
5339 1 6
5340 1 6
5341 2 6
5342 2 6
5343 2 6
5344 2 6
ITEM: TIMESTEP
19
ITEM: NUMBER OF ATOMS
2304
ITEM: BOX BOUNDS pp pp pp
-2.5841700000000001e-01 3.3661583000000000e+01
-2.5841700000000001e-01 3.3661583000000000e+01
-2.5841700000000001e-01 5.0621583000000001e+01
ITEM: ATOMS id type c_coord
1 1 4
2 1 4
3 1 4
4 1 4
5 1 4
6 1 4
7 1 4
8 1 4
9 1 6
10 1 6
11 2 6
12 1 6
13 2 6
14 2 6
15 2 6
16 1 6
17 2 6
18 1 6
19 2 6
20 1 6
21 2 6
22 1 6
23 2 6
24 2 6
57 1 4
58 1 4
59 1 4
60 1 4
61 1 4
62 1 4
63 1 4
64 1 4
65 1 6
66 1 6
67 1 6
68 1 6
69 2 6
70 2 6
71 1 6
72 2 6
73 2 6
74 2 6
75 1 6
76 2 6
77 1 6
78 1 6
79 2 6
80 2 6
113 1 4
114 1 4
115 1 4
116 1 4
117 1 4
118 1 4
119 1 4
120 1 4
121 2 6
122 1 6
123 1 6
124 1 6
125 1 6
126 2 6
127 2 6
128 1 6
129 2 6
130 2 6
131 2 6
132 1 6
133 2 6
134 2 6
135 1 6
136 2 6
169 1 4
170 1 4
171 1 4
172 1 4
173 1 4
174 1 4
175 1 4
176 1 4
177 1 6
178 1 6
179 1 6
180 1 6
181 2 6
182 2 6
183 1 6
184 2 6
185 1 6
186 1 6
187 2 6
188 2 6
189 1 6
190 2 6
191 2 6
192 2 6
225 1 4
226 1 4
227 1 4
228 1 4
229 1 4
230 1 4
231 1 4
232 1 4
233 1 6
234 2 6
235 2 6
236 1 6
237 1 6
238 2 6
239 2 6
240 2 6
241 2 6
242 2 6
243 2 6
244 1 6
245 1 6
246 1 6
247 2 6
248 2 6
281 1 4
282 1 4
283 1 4
284 1 4
285 1 4
286 1 4
287 1 4
288 1 4
289 1 6
290 1 6
291 1 6
292 2 6
293 2 6
294 2 6
295 2 6
296 1 6
297 1 6
298 1 6
299 1 6
300 1 6
301 2 6
302 2 6
303 1 6
304 1 6
337 1 4
338 1 4
339 1 4
340 1 4
341 1 4
342 1 4
343 1 4
344 1 4
345 2 6
346 1 6
347 2 6
348 2 6
349 2 6
350 1 6
351 2 6
352 1 6
353 1 6
354 1 6
355 2 6
356 1 6
357 2 6
358 1 6
359 2 6
360 2 6
393 1 4
394 1 4
395 1 4
396 1 4
397 1 4
398 1 4
399 1 4
400 1 4
401 1 6
402 1 6
403 1 6
404 2 6
405 1 6
406 1 6
407 1 6
408 1 6
409 2 6
410 1 6
411 2 6
412 1 6
413 1 6
414 2 6
415 2 6
416 1 6
449 1 4
450 1 4
451 1 4
452 1 4
453 1 4
454 1 4
455 1 4
456 1 4
457 1 6
458 1 6
459 1 6
460 2 6
461 2 6
462 1 6
463 2 6
464 2 6
465 2 6
466 2 6
467 1 6
468 1 6
469 2 6
470 2 6
471 1 6
472 2 6
505 1 4
506 1 4
507 1 4
508 1 4
509 1 4
510 1 4
511 1 4
512 1 4
513 2 6
514 2 6
515 1 6
516 2 6
517 1 6
518 1 6
519 1 6
520 2 6
521 1 6
522 2 6
523 1 6
524 1 6
525 2 6
526 2 6
527 2 6
528 2 6
561 1 4
562 1 4
563 1 4
564 1 4
565 1 4
566 1 4
567 1 4
568 1 4
569 2 6
570 2 6
571 2 6
572 2 6
573 1 6
574 1 6
575 2 6
576 1 6
577 1 6
578 1 6
579 2 6
580 1 6
581 2 6
582 2 6
583 1 6
584 2 6
617 1 4
618 1 4
619 1 4
620 1 4
621 1 4
622 1 4
623 1 4
624 1 4
625 1 6
626 2 6
627 1 6
628 2 6
629 1 6
630 2 6
631 1 6
632 1 6
633 1 6
634 1 6
635 2 6
636 1 6
637 2 6
638 2 6
639 1 6
640 2 6
673 1 4
674 1 4
675 1 4
676 1 4
677 1 4
678 1 4
679 1 4
680 1 4
681 2 6
682 2 6
683 2 6
684 2 6
685 1 6
686 1 6
687 1 6
688 1 6
689 1 6
690 2 6
691 1 6
692 1 6
693 2 6
694 1 6
695 1 6
696 2 6
729 1 4
730 1 4
731 1 4
732 1 4
733 1 4
734 1 4
735 1 4
736 1 4
737 2 6
738 1 6
739 2 6
740 2 6
741 2 6
742 1 6
743 1 6
744 2 6
745 1 6
746 2 6
747 2 6
748 1 6
749 2 6
750 2 6
751 1 6
752 1 6
785 1 4
786 1 4
787 1 4
788 1 4
789 1 4
790 1 4
791 1 4
792 1 4
793 1 6
794 1 6
795 1 6
796 1 6
797 2 6
798 2 6
799 2 6
800 2 6
801 2 6
802 1 6
803 2 6
804 1 6
805 1 6
806 1 6
807 1 6
808 2 6
841 1 4
842 1 4
843 1 4
844 1 4
845 1 4
846 1 4
847 1 4
848 1 4
849 2 6
850 1 6
851 2 6
852 1 6
853 2 6
854 2 6
855 2 6
856 2 6
857 2 6
858 1 6
859 1 6
860 1 6
861 1 6
862 1 6
863 1 6
864 2 6
897 1 4
898 1 4
899 1 4
900 1 4
901 1 4
902 1 4
903 1 4
904 1 4
905 1 6
906 2 6
907 2 6
908 1 6
909 2 6
910 2 6
911 2 6
912 2 6
913 2 6
914 2 6
915 1 6
916 1 6
917 2 6
918 2 6
919 2 6
920 2 6
953 1 4
954 1 4
955 1 4
956 1 4
957 1 4
958 1 4
959 1 4
960 1 4
961 2 6
962 2 6
963 1 6
964 2 6
965 1 6
966 1 6
967 2 6
968 2 6
969 1 6
970 2 6
971 1 6
972 1 6
973 2 6
974 2 6
975 1 6
976 2 6
1009 1 4
1010 1 4
1011 1 4
1012 1 4
1013 1 4
1014 1 4
1015 1 4
1016 1 4
1017 1 6
1018 2 6
1019 2 6
1020 1 6
1021 2 6
1022 1 6
1023 2 6
1024 2 6
1025 1 6
1026 1 6
1027 2 6
1028 2 6
1029 2 6
1030 2 6
1031 1 6
1032 1 6
1065 1 4
1066 1 4
1067 1 4
1068 1 4
1069 1 4
1070 1 4
1071 1 4
1072 1 4
1073 1 6
1074 1 6
1075 1 6
1076 2 6
1077 2 6
1078 1 6
1079 1 6
1080 2 6
1081 1 6
1082 2 6
1083 2 6
1084 1 6
1085 2 6
1086 2 6
1087 2 6
1088 2 6
1121 1 4
1122 1 4
1123 1 4
1124 1 4
1125 1 4
1126 1 4
1127 1 4
1128 1 4
1129 1 6
1130 1 6
1131 1 6
1132 2 6
1133 1 6
1134 1 6
1135 1 6
1136 2 6
1137 1 6
1138 2 6
1139 1 6
1140 2 6
1141 2 6
1142 1 6
1143 1 6
1144 2 6
1177 1 4
1178 1 4
1179 1 4
1180 1 4
1181 1 4
1182 1 4
1183 1 4
1184 1 4
1185 2 6
1186 2 6
1187 1 6
1188 1 6
1189 1 6
1190 2 6
1191 1 6
1192 2 6
1193 1 6
1194 2 6
1195 1 6
1196 1 6
1197 2 6
1198 2 6
1199 2 6
1200 1 6
1233 1 4
1234 1 4
1235 1 4
1236 1 4
1237 1 4
1238 1 4
1239 1 4
1240 1 4
1241 2 6
1242 1 6
1243 1 6
1244 2 6
1245 1 6
1246 2 6
1247 1 6
1248 1 6
1249 2 6
1250 1 6
1251 1 6
1252 2 6
1253 2 6
1254 1 6
1255 1 6
1256 2 6
1289 1 4
1290 1 4
1291 1 4
1292 1 4
1293 1 4
1294 1 4
1295 1 4
1296 1 4
1297 2 6
1298 1 6
1299 1 6
1300 1 6
1301 1 6
1302 2 6
1303 2 6
1304 2 6
1305 1 6
1306 2 6
1307 2 6
1308 2 6
1309 1 6
1310 1 6
1311 2 6
1312 2 6
1345 1 4
1346 1 4
1347 1 4
1348 1 4
1349 1 4
1350 1 4
1351 1 4
1352 1 4
1353 1 6
1354 2 6
1355 2 6
1356 1 6
1357 2 6
1358 1 6
1359 1 6
1360 2 6
1361 2 6
1362 1 6
1363 1 6
1364 2 6
1365 2 6
1366 1 6
1367 2 6
1368 1 6
1401 1 4
1402 1 4
1403 1 4
1404 1 4
1405 1 4
1406 1 4
1407 1 4
1408 1 4
1409 2 6
1410 1 6
1411 2 6
1412 2 6
1413 1 6
1414 1 6
1415 1 6
1416 1 6
1417 2 6
1418 2 6
1419 1 6
1420 1 6
1421 1 6
1422 1 6
1423 1 6
1424 1 6
1457 1 4
1458 1 4
1459 1 4
1460 1 4
1461 1 4
1462 1 4
1463 1 4
1464 1 4
1465 2 6
1466 2 6
1467 2 6
1468 2 6
1469 1 6
1470 2 6
1471 1 6
1472 1 6
1473 1 6
1474 1 6
1475 1 6
1476 2 6
1477 1 6
1478 1 6
1479 2 6
1480 2 6
1513 1 4
1514 1 4
1515 1 4
1516 1 4
1517 1 4
1518 1 4
1519 1 4
1520 1 4
1521 1 6
1522 1 6
1523 2 6
1524 1 6
1525 1 6
1526 1 6
1527 2 6
1528 2 6
1529 2 6
1530 1 6
1531 1 6
1532 2 6
1533 1 6
1534 1 6
1535 2 6
1536 1 6
1569 1 4
1570 1 4
1571 1 4
1572 1 4
1573 1 4
1574 1 4
1575 1 4
1576 1 4
1577 2 6
1578 2 6
1579 2 6
1580 2 6
1581 2 6
1582 1 6
1583 2 6
1584 2 6
1585 2 6
1586 2 6
1587 1 6
1588 1 6
1589 2 6
1590 2 6
1591 2 6
1592 2 6
1625 1 4
1626 1 4
1627 1 4
1628 1 4
1629 1 4
1630 1 4
1631 1 4
1632 1 4
1633 1 6
1634 2 6
1635 1 6
1636 1 6
1637 2 6
1638 2 6
1639 1 6
1640 1 6
1641 1 6
1642 1 6
1643 2 6
1644 1 6
1645 2 6
1646 1 6
1647 2 6
1648 1 6
1681 1 4
1682 1 4
1683 1 4
1684 1 4
1685 1 4
1686 1 4
1687 1 4
1688 1 4
1689 2 6
1690 2 6
1691 2 6
1692 1 6
1693 2 6
1694 1 6
1695 1 6
1696 1 6
1697 1 6
1698 2 6
1699 2 6
1700 1 6
1701 2 6
1702 1 6
1703 1 6
1704 2 6
1737 1 4
1738 1 4
1739 1 4
1740 1 4
1741 1 4
1742 1 4
1743 1 4
1744 1 4
1745 1 6
1746 2 6
1747 2 6
1748 1 6
1749 2 6
1750 1 6
1751 2 6
1752 2 6
1753 2 6
1754 2 6
1755 1 6
1756 2 6
1757 1 6
1758 2 6
1759 2 6
1760 2 6
1793 1 4
1794 1 4
1795 1 4
1796 1 4
1797 1 4
1798 1 4
1799 1 4
1800 1 4
1801 1 6
1802 1 6
1803 1 6
1804 1 6
1805 2 6
1806 1 6
1807 2 6
1808 2 6
1809 2 6
1810 1 6
1811 1 6
1812 1 6
1813 1 6
1814 1 6
1815 1 6
1816 2 6
1849 1 4
1850 1 4
1851 1 4
1852 1 4
1853 1 4
1854 1 4
1855 1 4
1856 1 4
1857 2 6
1858 1 6
1859 1 6
1860 2 6
1861 1 6
1862 2 6
1863 2 6
1864 1 6
1865 1 6
1866 2 6
1867 2 6
1868 2 6
1869 1 6
1870 2 6
1871 2 6
1872 1 6
1905 1 4
1906 1 4
1907 1 4
1908 1 4
1909 1 4
1910 1 4
1911 1 4
1912 1 4
1913 1 6
1914 2 6
1915 2 6
1916 1 6
1917 1 6
1918 1 6
1919 2 6
1920 2 6
1921 2 6
1922 1 6
1923 1 6
1924 1 6
1925 2 6
1926 1 6
1927 1 6
1928 2 6
1961 1 4
1962 1 4
1963 1 4
1964 1 4
1965 1 4
1966 1 4
1967 1 4
1968 1 4
1969 1 6
1970 2 6
1971 1 6
1972 1 6
1973 2 6
1974 1 6
1975 1 6
1976 1 6
1977 1 6
1978 1 6
1979 1 6
1980 1 6
1981 1 6
1982 2 6
1983 1 6
1984 1 6
2017 1 4
2018 1 4
2019 1 4
2020 1 4
2021 1 4
2022 1 4
2023 1 4
2024 1 4
2025 1 6
2026 2 6
2027 2 6
2028 1 6
2029 2 6
2030 2 6
2031 1 6
2032 1 6
2033 1 6
2034 2 6
2035 2 6
2036 2 6
2037 2 6
2038 2 6
2039 2 6
2040 2 6
2073 1 4
2074 1 4
2075 1 4
2076 1 4
2077 1 4
2078 1 4
2079 1 4
2080 1 4
2081 2 6
2082 2 6
2083 2 6
2084 1 6
2085 1 6
2086 2 6
2087 1 6
2088 1 6
2089 1 6
2090 2 6
2091 1 6
2092 2 6
2093 1 6
2094 1 6
2095 1 6
2096 1 6
2129 1 4
2130 1 4
2131 1 4
2132 1 4
2133 1 4
2134 1 4
2135 1 4
2136 1 4
2137 1 6
2138 2 6
2139 2 6
2140 1 6
2141 1 6
2142 2 6
2143 2 6
2144 2 6
2145 1 6
2146 2 6
2147 2 6
2148 1 6
2149 1 6
2150 2 6
2151 1 6
2152 2 6
2185 1 4
2186 1 4
2187 1 4
2188 1 4
2189 1 4
2190 1 4
2191 1 4
2192 1 4
2193 1 6
2194 1 6
2195 1 6
2196 1 6
2197 1 6
2198 2 6
2199 2 6
2200 1 6
2201 1 6
2202 1 6
2203 1 6
2204 1 6
2205 2 6
2206 2 6
2207 2 6
2208 2 6
2241 1 4
2242 1 4
2243 1 4
2244 1 4
2245 1 4
2246 1 4
2247 1 4
2248 1 4
2249 2 6
2250 2 6
2251 2 6
2252 2 6
2253 1 6
2254 1 6
2255 1 6
2256 2 6
2257 1 6
2258 2 6
2259 1 6
2260 2 6
2261 2 6
2262 2 6
2263 1 6
2264 2 6
2297 1 4
2298 1 4
2299 1 4
2300 1 4
2301 1 4
2302 1 4
2303 1 4
2304 1 4
2305 1 6
2306 1 6
2307 2 6
2308 1 6
2309 2 6
2310 1 6
2311 1 6
2312 2 6
2313 2 6
2314 1 6
2315 1 6
2316 2 6
2317 2 6
2318 1 6
2319 1 6
2320 2 6
2353 1 4
2354 1 4
2355 1 4
2356 1 4
2357 1 4
2358 1 4
2359 1 4
2360 1 4
2361 1 6
2362 1 6
2363 2 6
2364 1 6
2365 2 6
2366 1 6
2367 2 6
2368 2 6
2369 2 6
2370 1 6
2371 2 6
2372 2 6
2373 1 6
2374 1 6
2375 2 6
2376 2 6
2409 1 4
2410 1 4
2411 1 4
2412 1 4
2413 1 4
2414 1 4
2415 1 4
2416 1 4
2417 2 6
2418 1 6
2419 2 6
2420 2 6
2421 1 6
2422 2 6
2423 1 6
2424 2 6
2425 1 6
2426 2 6
2427 2 6
2428 1 6
2429 2 6
2430 2 6
2431 1 6
2432 1 6
2465 1 4
2466 1 4
2467 1 4
2468 1 4
2469 1 4
2470 1 4
2471 1 4
2472 1 4
2473 2 6
2474 2 6
2475 1 6
2476 1 6
2477 1 6
2478 2 6
2479 1 6
2480 1 6
2481 1 6
2482 1 6
2483 1 6
2484 1 6
2485 1 6
2486 2 6
2487 1 6
2488 2 6
2521 1 4
2522 1 4
2523 1 4
2524 1 4
2525 1 4
2526 1 4
2527 1 4
2528 1 4
2529 2 6
2530 1 6
2531 1 6
2532 2 6
2533 2 6
2534 2 6
2535 1 6
2536 1 6
2537 1 6
2538 1 6
2539 1 6
2540 1 6
2541 2 6
2542 1 6
2543 1 6
2544 1 6
2577 1 4
2578 1 4
2579 1 4
2580 1 4
2581 1 4
2582 1 4
2583 1 4
2584 1 4
2585 1 6
2586 1 6
2587 1 6
2588 1 6
2589 2 6
2590 2 6
2591 2 6
2592 2 6
2593 1 6
2594 2 6
2595 2 6
2596 2 6
2597 2 6
2598 2 6
2599 2 6
2600 1 6
2633 1 4
2634 1 4
2635 1 4
2636 1 4
2637 1 4
2638 1 4
2639 1 4
2640 1 4
2641 1 6
2642 2 6
2643 1 6
2644 2 6
2645 2 6
2646 1 6
2647 1 6
2648 2 6
2649 2 6
2650 2 6
2651 2 6
2652 1 6
2653 2 6
2654 2 6
2655 2 6
2656 2 6
2689 1 4
2690 1 4
2691 1 4
2692 1 4
2693 1 4
2694 1 4
2695 1 4
2696 1 4
2697 2 6
2698 1 6
2699 2 6
2700 2 6
2701 1 6
2702 1 6
2703 1 6
2704 2 6
2705 2 6
2706 2 6
2707 2 6
2708 2 6
2709 1 6
2710 2 6
2711 2 6
2712 1 6
2745 1 4
2746 1 4
2747 1 4
2748 1 4
2749 1 4
2750 1 4
2751 1 4
2752 1 4
2753 2 6
2754 2 6
2755 2 6
2756 1 6
2757 1 6
2758 2 6
2759 2 6
2760 1 6
2761 1 6
2762 2 6
2763 1 6
2764 1 6
2765 1 6
2766 2 6
2767 1 6
2768 1 6
2801 1 4
2802 1 4
2803 1 4
2804 1 4
2805 1 4
2806 1 4
2807 1 4
2808 1 4
2809 2 6
2810 2 6
2811 2 6
2812 1 6
2813 2 6
2814 1 6
2815 1 6
2816 2 6
2817 1 6
2818 2 6
2819 1 6
2820 2 6
2821 1 6
2822 1 6
[truncated: 40,597,388 more chars]
