# Supplementary material for: Oxidation-State Dynamics and Emerging Patterns in Magnetite
Source: J Phys Chem Lett. 2023 Jul 21;14(30):6800–7. doi: 10.1021/acs.jpclett.3c01290 (PMC10405268; doi:10.1021/acs.jpclett.3c01290)
Supplement: Supplementary file 1 — jz3c01290_si_001.zip [file jz3c01290_si_001.zip › magnetite_lammps_demo/magnetite_lammps_demo/load_trj.tcl]

global env
set env(LAMMPSREMAPFIELDS) vx=q
topo readlammpsdata swp.data
animate delete beg 0 end 0 skip 0 0
set mol [mol addfile swap.lammpstrj waitfor all]
# insert "mol addfile command here, if needed"
set nf [molinfo $mol get numframes]
set sel [atomselect $mol all]
for {set i 0} {$i < $nf} {incr i} {
  $sel frame $i
  $sel set charge [$sel get vx]
  $sel set user [$sel get vx]
  $sel set vx 0.0 
}
$sel delete
unset sel
unset env(LAMMPSREMAPFIELDS) 
