# Supplementary material for: Oxidation-State Dynamics and Emerging Patterns in Magnetite
Source: J Phys Chem Lett. 2023 Jul 21;14(30):6800–7. doi: 10.1021/acs.jpclett.3c01290 (PMC10405268; doi:10.1021/acs.jpclett.3c01290)
Supplement: Supplementary file 1 — jz3c01290_si_001.zip [file jz3c01290_si_001.zip › magnetite_lammps_demo/magnetite_lammps_demo/log.lammps]

LAMMPS (15 Sep 2022)
OMP_NUM_THREADS environment is not set. Defaulting to 1 thread. (src/comm.cpp:98)
  using 1 OpenMP thread(s) per MPI task
# Demo script to run a hybrid MC/MD simulation for bulk magnetite. Charges
# on oct are half +2 and half +3, while all tet irons are +3 initially.
# swaps are allowed between oct and tet iron sites.
#
# Thermo output (log):
#   f_swp[1] : performed total swaps in MC cycle
#   f_swp[2] : succesful swaps in MC cycle
#   v_rfet3  : ratio of tet irons with +3 divided by total tet irons
#   v_rfeo3  : ratio of oct irons with +3 divided by total oct irons
#   v_rfet   : ratio of tet irons divided by total number of irons
#              (might fluctuate due to compute coord)
#   v_rfeo   : ratio of oct irons divided by total number of irons
#              (might fluctuate due to compute coord)

# iron charges
variable q3 equal 1.575
variable q2 equal 1.050

# Simulated annealing (linear)
# Normally, starting temperature should be chosen so that
# (successful exchanges)/(total exchanges) is approximately 1.
variable Tmc0   equal 10000 # start temperature
variable Tmc1   equal 300   # final temperature
variable cycles equal 10    # number of cycles
variable swaps  equal 100   # swaps in cycle
# Temperature decrement
variable dT equal (${Tmc0}-${Tmc1})/(${cycles}-1)
variable dT equal (10000-${Tmc1})/(${cycles}-1)
variable dT equal (10000-300)/(${cycles}-1)
variable dT equal (10000-300)/(10-1)

# MD temperature
variable Tmd equal 300
# Automatic determination of coupling to heat bath
# (needs to be adjusted if Tmc >> Tmd)
variable Tdamp equal dt*100.0

# initialize random number generator
variable rand equal round(random(0,1e7,452345))

# load simulation settings
include settings.lmp
units              real
atom_style         full
timestep	   0.5
boundary	   p p p

pair_style         lj/cut/coul/long 12.0
bond_style         harmonic
angle_style        harmonic
dihedral_style     fourier
improper_style     cvff
kspace_style       pppm 1.0e-6

pair_modify        mix arithmetic
special_bonds      amber
neighbor           2.0 bin
neigh_modify       every 1 delay 0 check yes

# load Fd3m unit cell; replicate to reasonable size
read_data mFd3m.data
Reading data file ...
  orthogonal box = (-0.258417 -0.258417 -0.258417) to (8.221583 8.221583 8.221583)
  1 by 2 by 2 MPI processor grid
  reading atoms ...
  56 atoms
Finding 1-2 1-3 1-4 neighbors ...
  special bond factors lj:    0        0        0.5     
  special bond factors coul:  0        0        0.8333333333333334
     0 = max # of 1-2 neighbors
     0 = max # of 1-3 neighbors
     0 = max # of 1-4 neighbors
     1 = max # of special neighbors
  special bonds CPU = 0.116 seconds
  read_data CPU = 0.238 seconds
replicate 4 4 6 # required for Cc (just in case)
Replicating atoms ...
  orthogonal box = (-0.258417 -0.258417 -0.258417) to (33.661583 33.661583 50.621583)
  1 by 2 by 2 MPI processor grid
  5376 atoms
Finding 1-2 1-3 1-4 neighbors ...
  special bond factors lj:    0        0        0.5     
  special bond factors coul:  0        0        0.8333333333333334
     0 = max # of 1-2 neighbors
     0 = max # of 1-3 neighbors
     0 = max # of 1-4 neighbors
     1 = max # of special neighbors
  special bonds CPU = 0.104 seconds
  replicate CPU = 0.231 seconds

# load force field parameters
kspace_style pppm 1.0e-6
include magnetite.parm
mass  1   55.845   # fe3
mass  2   55.845   # fe2
mass  3   15.9994  # ob

pair_coeff  1  1   9.0298e-07  4.90620  # fe3
pair_coeff  2  2   9.0298e-07  4.90620  # fe2
pair_coeff  3  3   0.1554      3.16554  # ob

# group all iron atoms in fe
group fe type 1 2
2304 atoms in group fe
variable nfe equal count(fe)

# distinguish between oct and tet irons via
# coordination to oxygen
compute coord fe coord/atom cutoff 2.75
dump coord fe custom 1 fe.coord id type c_coord
dump_modify coord sort id
run 0 # needed to evaluate compute coord
WARNING: No fixes with time integration, atoms won't move (src/verlet.cpp:60)
PPPM initialization ...
  using 12-bit tables for long-range coulomb (src/kspace.cpp:342)
  G vector (1/distance) = 0.29593432
  grid = 54 54 72
  stencil order = 5
  estimated absolute RMS force accuracy = 0.00041518084
  estimated relative force accuracy = 1.2503048e-06
  using double precision FFTW3
  3d grid and FFT values/proc = 97524 52488
Generated 3 of 3 mixed pair_coeff terms from arithmetic mixing rule
Neighbor list info ...
  update: every = 1 steps, delay = 0 steps, check = yes
  max neighbors/atom: 2000, page size: 100000
  master list distance cutoff = 14
  ghost atom cutoff = 14
  binsize = 7, bins = 5 5 8
  2 neighbor lists, perpetual/occasional/extra = 1 1 0
  (1) pair lj/cut/coul/long, perpetual
      attributes: half, newton on
      pair build: half/bin/newton
      stencil: half/bin/3d
      bin: standard
  (2) compute coord/atom, occasional
      attributes: full, newton on
      pair build: full/bin
      stencil: full/bin/3d
      bin: standard
Per MPI rank memory allocation (min/avg/max) = 25.61 | 25.62 | 25.62 Mbytes
   Step          Temp          E_pair         E_mol          TotEng         Press     
         0   0             -1008447.8      0             -1008447.8     -897.01013    
Loop time of 0.0053431 on 4 procs for 0 steps with 5376 atoms

69.9% CPU use with 4 MPI tasks x 1 OpenMP threads

MPI task timing breakdown:
Section |  min time  |  avg time  |  max time  |%varavg| %total
---------------------------------------------------------------
Pair    | 0          | 0          | 0          |   0.0 |  0.00
Bond    | 0          | 0          | 0          |   0.0 |  0.00
Kspace  | 0          | 0          | 0          |   0.0 |  0.00
Neigh   | 0          | 0          | 0          |   0.0 |  0.00
Comm    | 0          | 0          | 0          |   0.0 |  0.00
Output  | 0          | 0          | 0          |   0.0 |  0.00
Modify  | 0          | 0          | 0          |   0.0 |  0.00
Other   |            | 0.005343   |            |       |100.00

Nlocal:           1344 ave        1344 max        1344 min
Histogram: 4 0 0 0 0 0 0 0 0 0
Nghost:          11987 ave       11987 max       11987 min
Histogram: 4 0 0 0 0 0 0 0 0 0
Neighs:         722496 ave      735048 max      709944 min
Histogram: 2 0 0 0 0 0 0 0 0 2
FullNghs:  1.44499e+06 ave 1.44499e+06 max 1.44499e+06 min
Histogram: 4 0 0 0 0 0 0 0 0 0

Total # of neighbors = 5779968
Ave neighs/atom = 1075.1429
Ave special neighs/atom = 0
Neighbor list builds = 0
Dangerous builds = 0
variable fet atom (c_coord>0)&&(c_coord<5)
variable feo atom c_coord>=5

# initialise random charges on oct so that half are +2
# and half are +3, while all tet irons are +3.
group fet variable fet
768 atoms in group fet
group feo variable feo
1536 atoms in group feo
# set all irons to type 1
set group fe type 1
Setting atom values ...
  2304 settings made for type
# initialize fet with +3
set group fet charge ${q3}
set group fet charge 1.575
Setting atom values ...
  768 settings made for charge
# initialize all feo with same charge
set group feo charge ${q2}
set group feo charge 1.05
Setting atom values ...
  1536 settings made for charge
# select half of feo and assign them new type and charge
set group feo type/ratio 2 0.5 ${rand}
set group feo type/ratio 2 0.5 855824
Setting atom values ...
  768 settings made for type/ratio
group feo3 type 2
768 atoms in group feo3
set group feo3 charge ${q3}
set group feo3 charge 1.575
Setting atom values ...
  768 settings made for charge
# clean up groups
group feo3 delete
group fet delete
group feo delete

# create +3 and +2 tet and oct iron groups dynamically
# for later evaluation in thermo output
group fet dynamic all var fet every 100
dynamic group fet defined
group feo dynamic all var feo every 100
dynamic group feo defined
variable rfet equal count(fet)/${nfe}
variable rfet equal count(fet)/2304
variable rfeo equal count(feo)/${nfe}
variable rfeo equal count(feo)/2304

variable fe3 atom "q == 1.575"
variable fe2 atom "q == 1.050"
group fe3 variable fe3
1536 atoms in group fe3
group fe2 variable fe2
768 atoms in group fe2

set group fe3 type 1
Setting atom values ...
  1536 settings made for type
set group fe2 type 2
Setting atom values ...
  768 settings made for type

variable  fet3 atom "gmask(fet) && q == 1.575"
group  fet3 dynamic fe var fet3 every 100
dynamic group fet3 defined
variable  rfet3 equal count(fet3)/count(fet)

variable  feo3 atom "gmask(feo) && q == 1.575"
group  feo3 dynamic fe var feo3 every 100
dynamic group feo3 defined
variable  rfeo3 equal count(feo3)/count(feo)

dump dmp all custom 1000 swap.lammpstrj id c_coord type q x y z
dump_modify dmp sort id

thermo ${swaps}
thermo 100

# initial equilibration with linear simulated annealing
label loop
  variable n loop ${cycles}
  variable n loop 10
  variable Tmc equal ${Tmc0}-($n-1)*${dT} # set current MC temperature
  variable Tmc equal 10000-($n-1)*${dT} 
  variable Tmc equal 10000-(1-1)*${dT} 
  variable Tmc equal 10000-(1-1)*1077.77777777778 

  fix swp fe atom/swap 1 1 ${rand} ${Tmc} ke no types 1 2
  fix swp fe atom/swap 1 1 710414 ${Tmc} ke no types 1 2
  fix swp fe atom/swap 1 1 710414 10000 ke no types 1 2
  thermo_style custom step temp v_Tmc pe f_swp[1] f_swp[2] v_rfet3 v_rfeo3 v_rfet v_rfeo
  run ${swaps}
  run 100
WARNING: No fixes with time integration, atoms won't move (src/verlet.cpp:60)
PPPM initialization ...
  using 12-bit tables for long-range coulomb (src/kspace.cpp:342)
  G vector (1/distance) = 0.29593432
  grid = 54 54 72
  stencil order = 5
  estimated absolute RMS force accuracy = 0.00041518084
  estimated relative force accuracy = 1.2503048e-06
  using double precision FFTW3
  3d grid and FFT values/proc = 97524 52488
Generated 3 of 3 mixed pair_coeff terms from arithmetic mixing rule
Per MPI rank memory allocation (min/avg/max) = 27.07 | 27.08 | 27.09 Mbytes
   Step          Temp          v_Tmc          PotEng        f_swp[1]       f_swp[2]       v_rfet3        v_rfeo3         v_rfet         v_rfeo    
         0   0              10000         -1004334.2      0              0              1              0.5            0.33333333     0.66666667   
       100   0              10000         -1005105.8      100            45             0.97265625     0.51367188     0.33333333     0.66666667   
Loop time of 79.5168 on 4 procs for 100 steps with 5376 atoms

Performance: 0.054 ns/day, 441.760 hours/ns, 1.258 timesteps/s
39.0% CPU use with 4 MPI tasks x 1 OpenMP threads

MPI task timing breakdown:
Section |  min time  |  avg time  |  max time  |%varavg| %total
---------------------------------------------------------------
Pair    | 1.8083     | 1.8686     | 1.9273     |   3.1 |  2.35
Bond    | 0.00015055 | 0.00016206 | 0.00017542 |   0.0 |  0.00
Kspace  | 11.231     | 11.315     | 11.458     |   2.5 | 14.23
Neigh   | 6.9769     | 7.1283     | 7.2593     |   3.9 |  8.96
Comm    | 2.3016     | 2.5452     | 2.7631     |  10.3 |  3.20
Output  | 13.583     | 14.097     | 14.48      |   8.8 | 17.73
Modify  | 42.197     | 42.558     | 43.059     |   5.0 | 53.52
Other   |            | 0.003869   |            |       |  0.00

Nlocal:           1344 ave        1344 max        1344 min
Histogram: 4 0 0 0 0 0 0 0 0 0
Nghost:          11987 ave       11987 max       11987 min
Histogram: 4 0 0 0 0 0 0 0 0 0
Neighs:         722496 ave      735048 max      709944 min
Histogram: 2 0 0 0 0 0 0 0 0 2
FullNghs:  1.44499e+06 ave 1.44499e+06 max 1.44499e+06 min
Histogram: 4 0 0 0 0 0 0 0 0 0

Total # of neighbors = 5779968
Ave neighs/atom = 1075.1429
Ave special neighs/atom = 0
Neighbor list builds = 200
Dangerous builds = 0

  next n
jump SELF loop
  variable n loop ${cycles}
  variable n loop 10
  variable Tmc equal ${Tmc0}-($n-1)*${dT} # set current MC temperature
  variable Tmc equal 10000-($n-1)*${dT} 
  variable Tmc equal 10000-(2-1)*${dT} 
  variable Tmc equal 10000-(2-1)*1077.77777777778 

  fix swp fe atom/swap 1 1 ${rand} ${Tmc} ke no types 1 2
  fix swp fe atom/swap 1 1 755762 ${Tmc} ke no types 1 2
  fix swp fe atom/swap 1 1 755762 8922.22222222222 ke no types 1 2
  thermo_style custom step temp v_Tmc pe f_swp[1] f_swp[2] v_rfet3 v_rfeo3 v_rfet v_rfeo
  run ${swaps}
  run 100
WARNING: No fixes with time integration, atoms won't move (src/verlet.cpp:60)
PPPM initialization ...
  using 12-bit tables for long-range coulomb (src/kspace.cpp:342)
  G vector (1/distance) = 0.29593432
  grid = 54 54 72
  stencil order = 5
  estimated absolute RMS force accuracy = 0.00041518084
  estimated relative force accuracy = 1.2503048e-06
  using double precision FFTW3
  3d grid and FFT values/proc = 97524 52488
Generated 3 of 3 mixed pair_coeff terms from arithmetic mixing rule
Per MPI rank memory allocation (min/avg/max) = 27.07 | 27.08 | 27.09 Mbytes
   Step          Temp          v_Tmc          PotEng        f_swp[1]       f_swp[2]       v_rfet3        v_rfeo3         v_rfet         v_rfeo    
       100   0              8922.2222     -1005105.8      0              0              0.97265625     0.51367188     0.33333333     0.66666667   
       200   0              8922.2222     -1005503.1      100            41             0.95833333     0.52083333     0.33333333     0.66666667   
Loop time of 77.4836 on 4 procs for 100 steps with 5376 atoms

Performance: 0.056 ns/day, 430.465 hours/ns, 1.291 timesteps/s
39.4% CPU use with 4 MPI tasks x 1 OpenMP threads

MPI task timing breakdown:
Section |  min time  |  avg time  |  max time  |%varavg| %total
---------------------------------------------------------------
Pair    | 1.6398     | 1.8017     | 1.9561     |   8.5 |  2.33
Bond    | 0.00015139 | 0.00016344 | 0.00017615 |   0.0 |  0.00
Kspace  | 10.893     | 10.99      | 11.137     |   2.7 | 14.18
Neigh   | 7.1424     | 7.3529     | 7.5197     |   5.6 |  9.49
Comm    | 1.9377     | 2.0378     | 2.2003     |   7.4 |  2.63
Output  | 13.344     | 13.819     | 14.126     |   8.6 | 17.83
Modify  | 41.177     | 41.476     | 41.876     |   4.3 | 53.53
Other   |            | 0.006794   |            |       |  0.01

Nlocal:           1344 ave        1344 max        1344 min
Histogram: 4 0 0 0 0 0 0 0 0 0
Nghost:          11987 ave       11987 max       11987 min
Histogram: 4 0 0 0 0 0 0 0 0 0
Neighs:         722496 ave      735048 max      709944 min
Histogram: 2 0 0 0 0 0 0 0 0 2
FullNghs:  1.44499e+06 ave 1.44499e+06 max 1.44499e+06 min
Histogram: 4 0 0 0 0 0 0 0 0 0

Total # of neighbors = 5779968
Ave neighs/atom = 1075.1429
Ave special neighs/atom = 0
Neighbor list builds = 200
Dangerous builds = 0

  next n
jump SELF loop
  variable n loop ${cycles}
  variable n loop 10
  variable Tmc equal ${Tmc0}-($n-1)*${dT} # set current MC temperature
  variable Tmc equal 10000-($n-1)*${dT} 
  variable Tmc equal 10000-(3-1)*${dT} 
  variable Tmc equal 10000-(3-1)*1077.77777777778 

  fix swp fe atom/swap 1 1 ${rand} ${Tmc} ke no types 1 2
  fix swp fe atom/swap 1 1 4574249 ${Tmc} ke no types 1 2
  fix swp fe atom/swap 1 1 4574249 7844.44444444444 ke no types 1 2
  thermo_style custom step temp v_Tmc pe f_swp[1] f_swp[2] v_rfet3 v_rfeo3 v_rfet v_rfeo
  run ${swaps}
  run 100
WARNING: No fixes with time integration, atoms won't move (src/verlet.cpp:60)
PPPM initialization ...
  using 12-bit tables for long-range coulomb (src/kspace.cpp:342)
  G vector (1/distance) = 0.29593432
  grid = 54 54 72
  stencil order = 5
  estimated absolute RMS force accuracy = 0.00041518084
  estimated relative force accuracy = 1.2503048e-06
  using double precision FFTW3
  3d grid and FFT values/proc = 97524 52488
Generated 3 of 3 mixed pair_coeff terms from arithmetic mixing rule
Per MPI rank memory allocation (min/avg/max) = 27.07 | 27.08 | 27.09 Mbytes
   Step          Temp          v_Tmc          PotEng        f_swp[1]       f_swp[2]       v_rfet3        v_rfeo3         v_rfet         v_rfeo    
       200   0              7844.4444     -1005503.1      0              0              0.95833333     0.52083333     0.33333333     0.66666667   
       300   0              7844.4444     -1005512.8      100            38             0.94791667     0.52604167     0.33333333     0.66666667   
Loop time of 76.8772 on 4 procs for 100 steps with 5376 atoms

Performance: 0.056 ns/day, 427.096 hours/ns, 1.301 timesteps/s
39.5% CPU use with 4 MPI tasks x 1 OpenMP threads

MPI task timing breakdown:
Section |  min time  |  avg time  |  max time  |%varavg| %total
---------------------------------------------------------------
Pair    | 1.6353     | 1.8129     | 1.91       |   7.8 |  2.36
Bond    | 0.0001492  | 0.00016031 | 0.00017942 |   0.0 |  0.00
Kspace  | 11.169     | 11.33      | 11.486     |   3.4 | 14.74
Neigh   | 6.2204     | 6.3881     | 6.5282     |   4.5 |  8.31
Comm    | 1.8874     | 2.0338     | 2.1825     |   8.1 |  2.65
Output  | 13.058     | 13.368     | 13.661     |   6.7 | 17.39
Modify  | 41.651     | 41.921     | 42.312     |   4.1 | 54.53
Other   |            | 0.02395    |            |       |  0.03

Nlocal:           1344 ave        1344 max        1344 min
Histogram: 4 0 0 0 0 0 0 0 0 0
Nghost:          11987 ave       11987 max       11987 min
Histogram: 4 0 0 0 0 0 0 0 0 0
Neighs:         722496 ave      735048 max      709944 min
Histogram: 2 0 0 0 0 0 0 0 0 2
FullNghs:  1.44499e+06 ave 1.44499e+06 max 1.44499e+06 min
Histogram: 4 0 0 0 0 0 0 0 0 0

Total # of neighbors = 5779968
Ave neighs/atom = 1075.1429
Ave special neighs/atom = 0
Neighbor list builds = 200
Dangerous builds = 0

  next n
jump SELF loop
  variable n loop ${cycles}
  variable n loop 10
  variable Tmc equal ${Tmc0}-($n-1)*${dT} # set current MC temperature
  variable T      -1007785        7300           849            0.92838542     0.53580729     0.33333333     0.66666667   
      7400   0             -1007805.8      7400           860            0.93098958     0.53450521     0.33333333     0.66666667   
      7500   0             -1007794.1      7500           869            0.93098958     0.53450521     0.33333333     0.66666667   
      7600   0             -1007758.5      7600           877            0.93098958     0.53450521     0.33333333     0.66666667   
      7700   0             -1007785.1      7700           886            0.93229167     0.53385417     0.33333333     0.66666667   
      7800   0             -1007798.8      7800           893            0.93098958     0.53450521     0.33333333     0.66666667   
      7900   0             -1007860.1      7900           908            0.93229167     0.53385417     0.33333333     0.66666667   
      8000   0             -1007846.8      8000           917            0.93359375     0.53320312     0.33333333     0.66666667   
      8100   0             -1007910.2      8100           930            0.93619792     0.53190104     0.33333333     0.66666667   
      8200   0             -1007886.1      8200           940            0.93880208     0.53059896     0.33333333     0.66666667   
      8300   0             -1007841.7      8300           955            0.93880208     0.53059896     0.33333333     0.66666667   
      8400   0             -1007848.7      8400           963            0.93880208     0.53059896     0.33333333     0.66666667   
      8500   0             -1007858.8      8500           975            0.93880208     0.53059896     0.33333333     0.66666667   
      8600   0             -1007839.8      8600           986            0.93880208     0.53059896     0.33333333     0.66666667   
      8700   0             -1007848.3      8700           1000           0.93619792     0.53190104     0.33333333     0.66666667   
      8800   0             -1007842.4      8800           1010           0.93359375     0.53320312     0.33333333     0.66666667   
      8900   0             -1007887.6      8900           1019           0.93619792     0.53190104     0.33333333     0.66666667   
      9000   0             -1007844.4      9000           1025           0.9375         0.53125        0.33333333     0.66666667   
      9100   0             -1007819.2      9100           1030           0.9375         0.53125        0.33333333     0.66666667   
      9200   0             -1007847.1      9200           1043           0.9375         0.53125        0.33333333     0.66666667   
      9300   0             -1007908.1      9300           1052           0.93880208     0.53059896     0.33333333     0.66666667   
      9400   0             -1007886.5      9400           1060           0.93619792     0.53190104     0.33333333     0.66666667   
      9500   0             -1007829.8      9500           1072           0.93489583     0.53255208     0.33333333     0.66666667   
      9600   0             -1007770        9600           1085           0.93229167     0.53385417     0.33333333     0.66666667   
      9700   0             -1007759.4      9700           1099           0.93489583     0.53255208     0.33333333     0.66666667   
      9800   0             -1007797.4      9800           1109           0.93489583     0.53255208     0.33333333     0.66666667   
      9900   0             -1007828.1      9900           1121           0.93619792     0.53190104     0.33333333     0.66666667   
     10000   0             -1007828        10000          1128           0.93619792     0.53190104     0.33333333     0.66666667   
Loop time of 6386.97 on 1 procs for 10000 steps with 5376 atoms

Performance: 0.068 ns/day, 354.832 hours/ns, 1.566 timesteps/s
55.1% CPU use with 1 MPI tasks x 1 OpenMP threads

MPI task timing breakdown:
Section |  min time  |  avg time  |  max time  |%varavg| %total
---------------------------------------------------------------
Pair    | 739.27     | 739.27     | 739.27     |   0.0 | 11.57
Bond    | 0.04065    | 0.04065    | 0.04065    |   0.0 |  0.00
Kspace  | 472.15     | 472.15     | 472.15     |   0.0 |  7.39
Neigh   | 1014.5     | 1014.5     | 1014.5     |   0.0 | 15.88
Comm    | 9.3699     | 9.3699     | 9.3699     |   0.0 |  0.15
Output  | 0.2397     | 0.2397     | 0.2397     |   0.0 |  0.00
Modify  | 4150.3     | 4150.3     | 4150.3     |   0.0 | 64.98
Other   |            | 1.069      |            |       |  0.02

Nlocal:           5376 ave        5376 max        5376 min
Histogram: 1 0 0 0 0 0 0 0 0 0
Nghost:          21863 ave       21863 max       21863 min
Histogram: 1 0 0 0 0 0 0 0 0 0
Neighs:    2.88998e+06 ave 2.88998e+06 max 2.88998e+06 min
Histogram: 1 0 0 0 0 0 0 0 0 0
FullNghs:  5.77997e+06 ave 5.77997e+06 max 5.77997e+06 min
Histogram: 1 0 0 0 0 0 0 0 0 0

Total # of neighbors = 5779968
Ave neighs/atom = 1075.1429
Ave special neighs/atom = 0
Neighbor list builds = 20000
Dangerous builds = 0
0
    | 13.342     | 13.674     |   8.2 | 18.44
Modify  | 37.348     | 37.614     | 38.028     |   4.4 | 51.99
Other   |            | 0.02072    |            |       |  0.03

Nlocal:           1344 ave        1344 max        1344 min
Histogram: 4 0 0 0 0 0 0 0 0 0
Nghost:          11987 ave       11987 max       11987 min
Histogram: 4 0 0 0 0 0 0 0 0 0
Neighs:         722496 ave      735048 max      709944 min
Histogram: 2 0 0 0 0 0 0 0 0 2
FullNghs:  1.44499e+06 ave 1.44499e+06 max 1.44499e+06 min
Histogram: 4 0 0 0 0 0 0 0 0 0

Total # of neighbors = 5779968
Ave neighs/atom = 1075.1429
Ave special neighs/atom = 0
Neighbor list builds = 200
Dangerous builds = 0

  next n
jump SELF loop
  variable n loop ${cycles}
  variable n loop 10
  variable Tmc equal ${Tmc0}-($n-1)*${dT} # set current MC temperature
  variable Tmc equal 10000-($n-1)*${dT} 
  variable Tmc equal 10000-(6-1)*${dT} 
  variable Tmc equal 10000-(6-1)*1077.77777777778 

  fix swp fe atom/swap 1 1 ${rand} ${Tmc} ke no types 1 2
  fix swp fe atom/swap 1 1 1165944 ${Tmc} ke no types 1 2
  fix swp fe atom/swap 1 1 1165944 4611.1111111111 ke no types 1 2
  thermo_style custom step temp v_Tmc pe f_swp[1] f_swp[2] v_rfet3 v_rfeo3 v_rfet v_rfeo
  run ${swaps}
  run 100
WARNING: No fixes with time integration, atoms won't move (src/verlet.cpp:60)
PPPM initialization ...
  using 12-bit tables for long-range coulomb (src/kspace.cpp:342)
  G vector (1/distance) = 0.29593432
  grid = 54 54 72
  stencil order = 5
  estimated absolute RMS force accuracy = 0.00041518084
  estimated relative force accuracy = 1.2503048e-06
  using double precision FFTW3
  3d grid and FFT values/proc = 97524 52488
Generated 3 of 3 mixed pair_coeff terms from arithmetic mixing rule
Per MPI rank memory allocation (min/avg/max) = 27.07 | 27.08 | 27.09 Mbytes
   Step          Temp          v_Tmc          PotEng        f_swp[1]       f_swp[2]       v_rfet3        v_rfeo3         v_rfet         v_rfeo    
       500   0              4611.1111     -1006117.9      0              0              0.92708333     0.53645833     0.33333333     0.66666667   
       600   0              4611.1111     -1006349.9      100            30             0.92838542     0.53580729     0.33333333     0.66666667   
Loop time of 80.3341 on 4 procs for 100 steps with 5376 atoms

Performance: 0.054 ns/day, 446.301 hours/ns, 1.245 timesteps/s
38.9% CPU use with 4 MPI tasks x 1 OpenMP threads

MPI task timing breakdown:
Section |  min time  |  avg time  |  max time  |%varavg| %total
---------------------------------------------------------------
Pair    | 1.7476     | 1.8161     | 1.8718     |   3.4 |  2.26
Bond    | 0.00015218 | 0.0001641  | 0.00017714 |   0.0 |  0.00
Kspace  | 11.344     | 11.549     | 11.629     |   3.5 | 14.38
Neigh   | 6.4143     | 6.6256     | 6.8156     |   5.5 |  8.25
Comm    | 2.446      | 2.7619     | 3.0129     |  12.7 |  3.44
Output  | 15.244     | 15.846     | 16.263     |   9.8 | 19.73
Modify  | 41.343     | 41.719     | 42.259     |   5.5 | 51.93
Other   |            | 0.01655    |            |       |  0.02

Nlocal:           1344 ave        1344 max        1344 min
Histogram: 4 0 0 0 0 0 0 0 0 0
Nghost:          11987 ave       11987 max       11987 min
Histogram: 4 0 0 0 0 0 0 0 0 0
Neighs:         722496 ave      735048 max      709944 min
Histogram: 2 0 0 0 0 0 0 0 0 2
FullNghs:  1.44499e+06 ave 1.44499e+06 max 1.44499e+06 min
Histogram: 4 0 0 0 0 0 0 0 0 0

Total # of neighbors = 5779968
Ave neighs/atom = 1075.1429
Ave special neighs/atom = 0
Neighbor list builds = 200
Dangerous builds = 0

  next n
jump SELF loop
  variable n loop ${cycles}
  variable n loop 10
  variable Tmc equal ${Tmc0}-($n-1)*${dT} # set current MC temperature
  variable Tmc equal 10000-($n-1)*${dT} 
  variable Tmc equal 10000-(7-1)*${dT} 
  variable Tmc equal 10000-(7-1)*1077.77777777778 

  fix swp fe atom/swap 1 1 ${rand} ${Tmc} ke no types 1 2
  fix swp fe atom/swap 1 1 3631288 ${Tmc} ke no types 1 2
  fix swp fe atom/swap 1 1 3631288 3533.33333333332 ke no types 1 2
  thermo_style custom step temp v_Tmc pe f_swp[1] f_swp[2] v_rfet3 v_rfeo3 v_rfet v_rfeo
  run ${swaps}
  run 100
WARNING: No fixes with time integration, atoms won't move (src/verlet.cpp:60)
PPPM initialization ...
  using 12-bit tables for long-range coulomb (src/kspace.cpp:342)
  G vector (1/distance) = 0.29593432
  grid = 54 54 72
  stencil order = 5
  estimated absolute RMS force accuracy = 0.00041518084
  estimated relative force accuracy = 1.2503048e-06
  using double precision FFTW3
  3d grid and FFT values/proc = 97524 52488
Generated 3 of 3 mixed pair_coeff terms from arithmetic mixing rule
Per MPI rank memory allocation (min/avg/max) = 27.07 | 27.08 | 27.09 Mbytes
   Step          Temp          v_Tmc          PotEng        f_swp[1]       f_swp[2]       v_rfet3        v_rfeo3         v_rfet         v_rfeo    
       600   0              3533.3333     -1006349.9      0              0              0.92838542     0.53580729     0.33333333     0.66666667   
       700   0              3533.3333     -1006460.1      100            25             0.9296875      0.53515625     0.33333333     0.66666667   
Loop time of 74.1357 on 4 procs for 100 steps with 5376 atoms

Performance: 0.058 ns/day, 411.865 hours/ns, 1.349 timesteps/s
39.3% CPU use with 4 MPI tasks x 1 OpenMP threads

MPI task timing breakdown:
Section |  min time  |  avg time  |  max time  |%varavg| %total
---------------------------------------------------------------
Pair    | 1.8681     | 1.9504     | 2.0319     |   4.2 |  2.63
Bond    | 0.00015625 | 0.00016586 | 0.00017035 |   0.0 |  0.00
Kspace  | 10.195     | 10.235     | 10.285     |   1.1 | 13.81
Neigh   | 6.4992     | 6.5695     | 6.715      |   3.4 |  8.86
Comm    | 1.6825     | 1.8048     | 1.8748     |   5.6 |  2.43
Output  | 13.38      | 13.658     | 13.897     |   6.1 | 18.42
Modify  | 39.666     | 39.912     | 40.191     |   3.3 | 53.84
Other   |            | 0.004795   |            |       |  0.01

Nlocal:           1344 ave        1344 max        1344 min
Histogram: 4 0 0 0 0 0 0 0 0 0
Nghost:          11987 ave       11987 max       11987 min
Histogram: 4 0 0 0 0 0 0 0 0 0
Neighs:         722496 ave      735048 max      709944 min
Histogram: 2 0 0 0 0 0 0 0 0 2
FullNghs:  1.44499e+06 ave 1.44499e+06 max 1.44499e+06 min
Histogram: 4 0 0 0 0 0 0 0 0 0

Total # of neighbors = 5779968
Ave neighs/atom = 1075.1429
Ave special neighs/atom = 0
Neighbor list builds = 200
Dangerous builds = 0

  next n
jump SELF loop
  variable n loop ${cycles}
  variable n loop 10
  variable Tmc equal ${Tmc0}-($n-1)*${dT} # set current MC temperature
  variable Tmc equal 10000-($n-1)*${dT} 
  variable Tmc equal 10000-(8-1)*${dT} 
  variable Tmc equal 10000-(8-1)*1077.77777777778 

  fix swp fe atom/swap 1 1 ${rand} ${Tmc} ke no types 1 2
  fix swp fe atom/swap 1 1 7952271 ${Tmc} ke no types 1 2
  fix swp fe atom/swap 1 1 7952271 2455.55555555554 ke no types 1 2
  thermo_style custom step temp v_Tmc pe f_swp[1] f_swp[2] v_rfet3 v_rfeo3 v_rfet v_rfeo
  run ${swaps}
  run 100
WARNING: No fixes with time integration, atoms won't move (src/verlet.cpp:60)
PPPM initialization ...
  using 12-bit tables for long-range coulomb (src/kspace.cpp:342)
  G vector (1/distance) = 0.29593432
  grid = 54 54 72
  stencil order = 5
  estimated absolute RMS force accuracy = 0.00041518084
  estimated relative force accuracy = 1.2503048e-06
  using double precision FFTW3
  3d grid and FFT values/proc = 97524 52488
Generated 3 of 3 mixed pair_coeff terms from arithmetic mixing rule
Per MPI rank memory allocation (min/avg/max) = 27.07 | 27.08 | 27.09 Mbytes
   Step          Temp          v_Tmc          PotEng        f_swp[1]       f_swp[2]       v_rfet3        v_rfeo3         v_rfet         v_rfeo    
       700   0              2455.5556     -1006460.1      0              0              0.9296875      0.53515625     0.33333333     0.66666667   
       800   0              2455.5556     -1006586.1      100            15             0.92838542     0.53580729     0.33333333     0.66666667   
Loop time of 74.4918 on 4 procs for 100 steps with 5376 atoms

Performance: 0.058 ns/day, 413.844 hours/ns, 1.342 timesteps/s
39.3% CPU use with 4 MPI tasks x 1 OpenMP threads

MPI task timing breakdown:
Section |  min time  |  avg time  |  max time  |%varavg| %total
---------------------------------------------------------------
Pair    | 1.7168     | 1.8747     | 2.0404     |   8.4 |  2.52
Bond    | 0.000156   | 0.00016694 | 0.00017762 |   0.0 |  0.00
Kspace  | 10.158     | 10.291     | 10.413     |   2.8 | 13.82
Neigh   | 6.0801     | 6.1562     | 6.3001     |   3.4 |  8.26
Comm    | 1.7347     | 1.8259     | 1.9481     |   5.7 |  2.45
Output  | 12.511     | 12.912     | 13.229     |   7.5 | 17.33
Modify  | 41.179     | 41.422     | 41.775     |   3.8 | 55.61
Other   |            | 0.009717   |            |       |  0.01

Nlocal:           1344 ave        1344 max        1344 min
Histogram: 4 0 0 0 0 0 0 0 0 0
Nghost:          11987 ave       11987 max       11987 min
Histogram: 4 0 0 0 0 0 0 0 0 0
Neighs:         722496 ave      735048 max      709944 min
Histogram: 2 0 0 0 0 0 0 0 0 2
FullNghs:  1.44499e+06 ave 1.44499e+06 max 1.44499e+06 min
Histogram: 4 0 0 0 0 0 0 0 0 0

Total # of neighbors = 5779968
Ave neighs/atom = 1075.1429
Ave special neighs/atom = 0
Neighbor list builds = 200
Dangerous builds = 0

  next n
jump SELF loop
  variable n loop ${cycles}
  variable n loop 10
  variable Tmc equal ${Tmc0}-($n-1)*${dT} # set current MC temperature
  variable Tmc equal 10000-($n-1)*${dT} 
  variable Tmc equal 10000-(9-1)*${dT} 
  variable Tmc equal 10000-(9-1)*1077.77777777778 

  fix swp fe atom/swap 1 1 ${rand} ${Tmc} ke no types 1 2
  fix swp fe atom/swap 1 1 185888 ${Tmc} ke no types 1 2
  fix swp fe atom/swap 1 1 185888 1377.77777777776 ke no types 1 2
  thermo_style custom step temp v_Tmc pe f_swp[1] f_swp[2] v_rfet3 v_rfeo3 v_rfet v_rfeo
  run ${swaps}
  run 100
WARNING: No fixes with time integration, atoms won't move (src/verlet.cpp:60)
PPPM initialization ...
  using 12-bit tables for long-range coulomb (src/kspace.cpp:342)
  G vector (1/distance) = 0.29593432
  grid = 54 54 72
  stencil order = 5
  estimated absolute RMS force accuracy = 0.00041518084
  estimated relative force accuracy = 1.2503048e-06
  using double precision FFTW3
  3d grid and FFT values/proc = 97524 52488
Generated 3 of 3 mixed pair_coeff terms from arithmetic mixing rule
Per MPI rank memory allocation (min/avg/max) = 27.07 | 27.08 | 27.09 Mbytes
   Step          Temp          v_Tmc          PotEng        f_swp[1]       f_swp[2]       v_rfet3        v_rfeo3         v_rfet         v_rfeo    
       800   0              1377.7778     -1006586.1      0              0              0.92838542     0.53580729     0.33333333     0.66666667   
       900   0              1377.7778     -1006669.5      100            10             0.9296875      0.53515625     0.33333333     0.66666667   
Loop time of 81.2348 on 4 procs for 100 steps with 5376 atoms

Performance: 0.053 ns/day, 451.305 hours/ns, 1.231 timesteps/s
39.0% CPU use with 4 MPI tasks x 1 OpenMP threads

MPI task timing breakdown:
Section |  min time  |  avg time  |  max time  |%varavg| %total
---------------------------------------------------------------
Pair    | 1.6401     | 1.8142     | 1.9513     |   9.2 |  2.23
Bond    | 0.00016144 | 0.00016606 | 0.00017344 |   0.0 |  0.00
Kspace  | 11.296     | 11.382     | 11.521     |   2.5 | 14.01
Neigh   | 7.3854     | 7.464      | 7.6494     |   3.9 |  9.19
Comm    | 2.4752     | 2.6488     | 2.7085     |   6.2 |  3.26
Output  | 14.657     | 15.217     | 15.62      |   9.3 | 18.73
Modify  | 42.416     | 42.703     | 43.231     |   4.9 | 52.57
Other   |            | 0.006591   |            |       |  0.01

Nlocal:           1344 ave        1344 max        1344 min
Histogram: 4 0 0 0 0 0 0 0 0 0
Nghost:          11987 ave       11987 max       11987 min
Histogram: 4 0 0 0 0 0 0 0 0 0
Neighs:         722496 ave      735048 max      709944 min
Histogram: 2 0 0 0 0 0 0 0 0 2
FullNghs:  1.44499e+06 ave 1.44499e+06 max 1.44499e+06 min
Histogram: 4 0 0 0 0 0 0 0 0 0

Total # of neighbors = 5779968
Ave neighs/atom = 1075.1429
Ave special neighs/atom = 0
Neighbor list builds = 200
Dangerous builds = 0

  next n
jump SELF loop
  variable n loop ${cycles}
  variable n loop 10
  variable Tmc equal ${Tmc0}-($n-1)*${dT} # set current MC temperature
  variable Tmc equal 10000-($n-1)*${dT} 
  variable Tmc equal 10000-(10-1)*${dT} 
  variable Tmc equal 10000-(10-1)*1077.77777777778 

  fix swp fe atom/swap 1 1 ${rand} ${Tmc} ke no types 1 2
  fix swp fe atom/swap 1 1 7935996 ${Tmc} ke no types 1 2
  fix swp fe atom/swap 1 1 7935996 299.999999999978 ke no types 1 2
  thermo_style custom step temp v_Tmc pe f_swp[1] f_swp[2] v_rfet3 v_rfeo3 v_rfet v_rfeo
  run ${swaps}
  run 100
WARNING: No fixes with time integration, atoms won't move (src/verlet.cpp:60)
PPPM initialization ...
  using 12-bit tables for long-range coulomb (src/kspace.cpp:342)
  G vector (1/distance) = 0.29593432
  grid = 54 54 72
  stencil order = 5
  estimated absolute RMS force accuracy = 0.00041518084
  estimated relative force accuracy = 1.2503048e-06
  using double precision FFTW3
  3d grid and FFT values/proc = 97524 52488
Generated 3 of 3 mixed pair_coeff terms from arithmetic mixing rule
Per MPI rank memory allocation (min/avg/max) = 27.07 | 27.08 | 27.09 Mbytes
   Step          Temp          v_Tmc          PotEng        f_swp[1]       f_swp[2]       v_rfet3        v_rfeo3         v_rfet         v_rfeo    
       900   0              300           -1006669.5      0              0              0.9296875      0.53515625     0.33333333     0.66666667   
      1000   0              300           -1006728.1      100            6              0.9296875      0.53515625     0.33333333     0.66666667   
Loop time of 79.5353 on 4 procs for 100 steps with 5376 atoms

Performance: 0.054 ns/day, 441.863 hours/ns, 1.257 timesteps/s
39.4% CPU use with 4 MPI tasks x 1 OpenMP threads

MPI task timing breakdown:
Section |  min time  |  avg time  |  max time  |%varavg| %total
---------------------------------------------------------------
Pair    | 1.7361     | 1.8791     | 1.9651     |   6.3 |  2.36
Bond    | 0.00015708 | 0.00016611 | 0.00017539 |   0.0 |  0.00
Kspace  | 10.718     | 10.959     | 11.097     |   4.5 | 13.78
Neigh   | 6.7627     | 6.8959     | 7.0433     |   4.1 |  8.67
Comm    | 1.9262     | 2.1844     | 2.4244     |  14.1 |  2.75
Output  | 14.513     | 15.052     | 15.418     |   9.2 | 18.93
Modify  | 42.146     | 42.561     | 43.136     |   5.7 | 53.51
Other   |            | 0.003758   |            |       |  0.00

Nlocal:           1344 ave        1344 max        1344 min
Histogram: 4 0 0 0 0 0 0 0 0 0
Nghost:          11987 ave       11987 max       11987 min
Histogram: 4 0 0 0 0 0 0 0 0 0
Neighs:         722496 ave      735048 max      709944 min
Histogram: 2 0 0 0 0 0 0 0 0 2
FullNghs:  1.44499e+06 ave 1.44499e+06 max 1.44499e+06 min
Histogram: 4 0 0 0 0 0 0 0 0 0

Total # of neighbors = 5779968
Ave neighs/atom = 1075.1429
Ave special neighs/atom = 0
Neighbor list builds = 200
Dangerous builds = 0

  next n
jump SELF loop

# Last MC temp of simulated annealing is also MC temp in hybrid simulation.
# fix must be re-instantiated if different temperature is required.

# hybrid MC/MD simulation
fix nvt all nvt temp ${Tmd} ${Tmd} ${Tdamp}
fix nvt all nvt temp 300 ${Tmd} ${Tdamp}
fix nvt all nvt temp 300 300 ${Tdamp}
fix nvt all nvt temp 300 300 50
velocity all create ${Tmd} ${rand} dist gaussian
velocity all create 300 ${rand} dist gaussian
velocity all create 300 473855 dist gaussian
run 1000
PPPM initialization ...
  using 12-bit tables for long-range coulomb (src/kspace.cpp:342)
  G vector (1/distance) = 0.29593432
  grid = 54 54 72
  stencil order = 5
  estimated absolute RMS force accuracy = 0.00041518084
  estimated relative force accuracy = 1.2503048e-06
  using double precision FFTW3
  3d grid and FFT values/proc = 97524 52488
Generated 3 of 3 mixed pair_coeff terms from arithmetic mixing rule
Per MPI rank memory allocation (min/avg/max) = 27.13 | 27.14 | 27.16 Mbytes
   Step          Temp          v_Tmc          PotEng        f_swp[1]       f_swp[2]       v_rfet3        v_rfeo3         v_rfet         v_rfeo    
      1000   300            300           -1006728.1      100            6              0.9296875      0.53515625     0.33333333     0.66666667   
      1100   390.70187      300           -1008704.6      200            7              0.9296875      0.53515625     0.33333333     0.66666667   
      1200   351.20891      300           -1008678.3      300            7              0.9296875      0.53515625     0.33333333     0.66666667   
      1300   277.60628      300           -1008059.4      400            7              0.9296875      0.53515625     0.33333333     0.66666667   
      1400   327.02109      300           -1009265.3      500            7              0.9296875      0.53515625     0.33333333     0.66666667   
      1500   312.34423      300           -1009311.9      600            7              0.9296875      0.53515625     0.33333333     0.66666667   
      1600   286.31341      300           -1009040.5      700            7              0.9296875      0.53515625     0.33333333     0.66666667   
      1700   287.39652      300           -1008984.9      800            7              0.9296875      0.53515625     0.33333333     0.66666667   
      1800   296.94351      300           -1008934.9      900            7              0.9296875      0.53515625     0.33333333     0.66666667   
      1900   305.57392      300           -1008969.5      1000           7              0.9296875      0.53515625     0.33333333     0.66666667   
      2000   309.29111      300           -1009041.8      1100           7              0.92708333     0.53555121     0.33333333     0.66536458   
Loop time of 756.171 on 4 procs for 1000 steps with 5376 atoms

Performance: 0.057 ns/day, 420.095 hours/ns, 1.322 timesteps/s
39.4% CPU use with 4 MPI tasks x 1 OpenMP threads

MPI task timing breakdown:
Section |  min time  |  avg time  |  max time  |%varavg| %total
---------------------------------------------------------------
Pair    | 17.619     | 19.295     | 20.113     |  22.9 |  2.55
Bond    | 0.0015804  | 0.0032347  | 0.0079612  |   4.8 |  0.00
Kspace  | 106.54     | 107.11     | 107.83     |   4.7 | 14.16
Neigh   | 66.626     | 67.196     | 68.643     |  10.2 |  8.89
Comm    | 20.016     | 21.227     | 22.031     |  16.3 |  2.81
Output  | 130.46     | 133.76     | 136.08     |  18.1 | 17.69
Modify  | 404.48     | 407.53     | 410.33     |  10.4 | 53.89
Other   |            | 0.06353    |            |       |  0.01

Nlocal:           1344 ave        1345 max        1343 min
Histogram: 1 0 0 0 0 2 0 0 0 1
Nghost:          12026 ave       12042 max       12015 min
Histogram: 1 0 1 1 0 0 0 0 0 1
Neighs:         719150 ave      731983 max      706071 min
Histogram: 2 0 0 0 0 0 0 0 0 2
FullNghs:   1.4383e+06 ave  1.4394e+06 max 1.43756e+06 min
Histogram: 2 0 0 0 0 1 0 0 0 1

Total # of neighbors = 5753204
Ave neighs/atom = 1070.1644
Ave special neighs/atom = 0
Neighbor list builds = 2000
Dangerous builds = 0

thermo_style custom step temp pe
write_data swp.data
System init for write_data ...
PPPM initialization ...
  using 12-bit tables for long-range coulomb (src/kspace.cpp:342)
  G vector (1/distance) = 0.29593432
  grid = 54 54 72
  stencil order = 5
  estimated absolute RMS force accuracy = 0.00041518084
  estimated relative force accuracy = 1.2503048e-06
  using double precision FFTW3
  3d grid and FFT values/proc = 97524 52488
Generated 3 of 3 mixed pair_coeff terms from arithmetic mixing rule
Total wall time: 0:25:39
