# Supplementary material for: Oxidation-State Dynamics and Emerging Patterns in Magnetite
Source: J Phys Chem Lett. 2023 Jul 21;14(30):6800–7. doi: 10.1021/acs.jpclett.3c01290 (PMC10405268; doi:10.1021/acs.jpclett.3c01290)
Supplement: Supplementary file 1 — jz3c01290_si_001.zip [file jz3c01290_si_001.zip › magnetite_lammps_demo/magnetite_lammps_demo/magnetite.parm]

mass  1   55.845   # fe3
mass  2   55.845   # fe2
mass  3   15.9994  # ob

pair_coeff  1  1   9.0298e-07  4.90620  # fe3
pair_coeff  2  2   9.0298e-07  4.90620  # fe2
pair_coeff  3  3   0.1554      3.16554  # ob
