# Supplementary material for: Oxidation-State Dynamics and Emerging Patterns in Magnetite
Source: J Phys Chem Lett. 2023 Jul 21;14(30):6800–7. doi: 10.1021/acs.jpclett.3c01290 (PMC10405268; doi:10.1021/acs.jpclett.3c01290)
Supplement: Supplementary file 1 — jz3c01290_si_001.zip [file jz3c01290_si_001.zip › magnetite_lammps_demo/magnetite_lammps_demo/mFd3m.data]

magnetite Fd3m unit cell
 56 atoms
 0 bonds
 0 angles
 0 dihedrals
 0 impropers
 3 atom types
 0 bond types
 0 angle types
 0 dihedral types
 0 improper types
 -0.258417 8.221583  xlo xhi
 -0.258417 8.221583  ylo yhi
 -0.258417 8.221583  zlo zhi

 Masses
  
 1 55.845001 # FeO
 2 55.845001 # FeT
 3 15.999400 # O

 Pair Coeffs # lj/cut/coul/long

 1 3.91428e-07 4.07222
 2 3.91428e-07 4.07222
 3 0.00673881 3.16554

 Atoms # full

1 1 1 1.575000 1.060000 1.060000 1.060000 # FeT 
2 1 1 1.575000 7.420000 7.420000 7.420000 # FeT 
3 1 1 1.575000 5.300000 1.060000 5.300000 # FeT 
4 1 1 1.575000 3.180000 7.420000 3.180000 # FeT 
5 1 1 1.575000 1.060000 5.300000 5.300000 # FeT 
6 1 1 1.575000 7.420000 3.180000 3.180000 # FeT 
7 1 1 1.575000 5.300000 5.300000 1.060000 # FeT 
8 1 1 1.575000 3.180000 3.180000 7.420000 # FeT 
9 1 1 1.575000 4.240000 0.000000 0.000000 # FeO 
10 1 1 1.575000 2.120000 2.120000 4.240000 # FeO 
11 1 1 1.575000 6.360000 6.360000 4.240000 # FeO 
12 1 1 1.575000 6.360000 4.240000 6.360000 # FeO 
13 1 1 1.575000 2.120000 4.240000 2.120000 # FeO 
14 1 1 1.575000 0.000000 6.360000 2.120000 # FeO 
15 1 1 1.575000 0.000000 2.120000 6.360000 # FeO 
16 1 1 1.575000 0.000000 4.240000 0.000000 # FeO 
17 1 1 1.050000 4.240000 2.120000 2.120000 # FeO 
18 1 1 1.050000 4.240000 6.360000 6.360000 # FeO 
19 1 1 1.050000 2.120000 0.000000 6.360000 # FeO 
20 1 1 1.050000 6.360000 0.000000 2.120000 # FeO 
21 1 1 1.050000 0.000000 0.000000 4.240000 # FeO 
22 1 1 1.050000 6.360000 2.120000 0.000000 # FeO 
23 1 1 1.050000 2.120000 6.360000 0.000000 # FeO 
24 1 1 1.050000 4.240000 4.240000 4.240000 # FeO 
25 1 3 -1.050000 2.156835 8.443165 8.443165 # O 
26 1 3 -1.050000 6.323164 0.036835 0.036835 # O 
27 1 3 -1.050000 4.203165 2.156835 4.203165 # O 
28 1 3 -1.050000 4.276835 6.323164 4.276835 # O 
29 1 3 -1.050000 8.443165 4.203165 6.396835 # O 
30 1 3 -1.050000 0.036835 4.276835 2.083165 # O 
31 1 3 -1.050000 6.396835 6.396835 2.156835 # O 
32 1 3 -1.050000 2.083165 2.083165 6.323164 # O 
33 1 3 -1.050000 8.443165 2.156835 8.443165 # O 
34 1 3 -1.050000 0.036835 6.323164 0.036835 # O 
35 1 3 -1.050000 4.203165 4.203165 2.156835 # O 
36 1 3 -1.050000 4.276835 4.276835 6.323164 # O 
37 1 3 -1.050000 6.396835 8.443165 4.203165 # O 
38 1 3 -1.050000 2.083165 0.036835 4.276835 # O 
39 1 3 -1.050000 2.156835 6.396835 6.396835 # O 
40 1 3 -1.050000 6.323164 2.083165 2.083165 # O 
41 1 3 -1.050000 8.443165 8.443165 2.156835 # O 
42 1 3 -1.050000 0.036835 0.036835 6.323164 # O 
43 1 3 -1.050000 2.156835 4.203165 4.203165 # O 
44 1 3 -1.050000 6.323164 4.276835 4.276835 # O 
45 1 3 -1.050000 4.203165 6.396835 8.443165 # O 
46 1 3 -1.050000 4.276835 2.083165 0.036835 # O 
47 1 3 -1.050000 6.396835 2.156835 6.396835 # O 
48 1 3 -1.050000 2.083165 6.323164 2.083165 # O 
49 1 3 -1.050000 4.276835 0.036835 2.083165 # O 
50 1 3 -1.050000 4.203165 8.443165 6.396835 # O 
51 1 3 -1.050000 0.036835 2.083165 4.276835 # O 
52 1 3 -1.050000 8.443165 6.396835 4.203165 # O 
53 1 3 -1.050000 2.083165 4.276835 0.036835 # O 
54 1 3 -1.050000 6.396835 4.203165 8.443165 # O 
55 1 3 -1.050000 2.156835 2.156835 2.156835 # O 
56 1 3 -1.050000 6.323164 6.323164 6.323164 # O 
