# Supplementary material for: Oxidation-State Dynamics and Emerging Patterns in Magnetite
Source: J Phys Chem Lett. 2023 Jul 21;14(30):6800–7. doi: 10.1021/acs.jpclett.3c01290 (PMC10405268; doi:10.1021/acs.jpclett.3c01290)
Supplement: Supplementary file 1 — jz3c01290_si_001.zip [file jz3c01290_si_001.zip › magnetite_lammps_demo/magnetite_lammps_demo/settings.lmp]

units              real
atom_style         full
timestep	   0.5
boundary	   p p p

pair_style         lj/cut/coul/long 12.0
bond_style         harmonic
angle_style        harmonic
dihedral_style     fourier
improper_style     cvff
kspace_style       pppm 1.0e-6

pair_modify        mix arithmetic
special_bonds      amber
neighbor           2.0 bin
neigh_modify       every 1 delay 0 check yes
