# Supplementary material for: Oxidation-State Dynamics and Emerging Patterns in Magnetite
Source: J Phys Chem Lett. 2023 Jul 21;14(30):6800–7. doi: 10.1021/acs.jpclett.3c01290 (PMC10405268; doi:10.1021/acs.jpclett.3c01290)
Supplement: Supplementary file 1 — jz3c01290_si_001.zip [file jz3c01290_si_001.zip › magnetite_lammps_demo/magnetite_lammps_demo/swap.lammpstrj]

ITEM: TIMESTEP
0
ITEM: NUMBER OF ATOMS
5376
ITEM: BOX BOUNDS pp pp pp
-2.5841700000000001e-01 3.3661583000000000e+01
-2.5841700000000001e-01 3.3661583000000000e+01
-2.5841700000000001e-01 5.0621583000000001e+01
ITEM: ATOMS id c_coord type q x y z
1 4 1 1.575 1.06 1.06 1.06
2 4 1 1.575 7.42 7.42 7.42
3 4 1 1.575 5.3 1.06 5.3
4 4 1 1.575 3.18 7.42 3.18
5 4 1 1.575 1.06 5.3 5.3
6 4 1 1.575 7.42 3.18 3.18
7 4 1 1.575 5.3 5.3 1.06
8 4 1 1.575 3.18 3.18 7.42
9 6 1 1.575 4.24 0 0
10 6 1 1.575 2.12 2.12 4.24
11 6 2 1.05 6.36 6.36 4.24
12 6 1 1.575 6.36 4.24 6.36
13 6 2 1.05 2.12 4.24 2.12
14 6 2 1.05 0 6.36 2.12
15 6 2 1.05 0 2.12 6.36
16 6 1 1.575 0 4.24 0
17 6 2 1.05 4.24 2.12 2.12
18 6 1 1.575 4.24 6.36 6.36
19 6 2 1.05 2.12 0 6.36
20 6 1 1.575 6.36 0 2.12
21 6 2 1.05 0 0 4.24
22 6 1 1.575 6.36 2.12 0
23 6 2 1.05 2.12 6.36 0
24 6 2 1.05 4.24 4.24 4.24
25 0 3 -1.05 2.15684 8.44317 8.44317
26 0 3 -1.05 6.32316 0.036835 0.036835
27 0 3 -1.05 4.20317 2.15684 4.20317
28 0 3 -1.05 4.27684 6.32316 4.27684
29 0 3 -1.05 8.44317 4.20317 6.39684
30 0 3 -1.05 0.036835 4.27684 2.08317
31 0 3 -1.05 6.39684 6.39684 2.15684
32 0 3 -1.05 2.08317 2.08317 6.32316
33 0 3 -1.05 8.44317 2.15684 8.44317
34 0 3 -1.05 0.036835 6.32316 0.036835
35 0 3 -1.05 4.20317 4.20317 2.15684
36 0 3 -1.05 4.27684 4.27684 6.32316
37 0 3 -1.05 6.39684 8.44317 4.20317
38 0 3 -1.05 2.08317 0.036835 4.27684
39 0 3 -1.05 2.15684 6.39684 6.39684
40 0 3 -1.05 6.32316 2.08317 2.08317
41 0 3 -1.05 8.44317 8.44317 2.15684
42 0 3 -1.05 0.036835 0.036835 6.32316
43 0 3 -1.05 2.15684 4.20317 4.20317
44 0 3 -1.05 6.32316 4.27684 4.27684
45 0 3 -1.05 4.20317 6.39684 8.44317
46 0 3 -1.05 4.27684 2.08317 0.036835
47 0 3 -1.05 6.39684 2.15684 6.39684
48 0 3 -1.05 2.08317 6.32316 2.08317
49 0 3 -1.05 4.27684 0.036835 2.08317
50 0 3 -1.05 4.20317 8.44317 6.39684
51 0 3 -1.05 0.036835 2.08317 4.27684
52 0 3 -1.05 8.44317 6.39684 4.20317
53 0 3 -1.05 2.08317 4.27684 0.036835
54 0 3 -1.05 6.39684 4.20317 8.44317
55 0 3 -1.05 2.15684 2.15684 2.15684
56 0 3 -1.05 6.32316 6.32316 6.32316
57 4 1 1.575 9.54 1.06 1.06
58 4 1 1.575 15.9 7.42 7.42
59 4 1 1.575 13.78 1.06 5.3
60 4 1 1.575 11.66 7.42 3.18
61 4 1 1.575 9.54 5.3 5.3
62 4 1 1.575 15.9 3.18 3.18
63 4 1 1.575 13.78 5.3 1.06
64 4 1 1.575 11.66 3.18 7.42
65 6 1 1.575 12.72 0 0
66 6 1 1.575 10.6 2.12 4.24
67 6 1 1.575 14.84 6.36 4.24
68 6 1 1.575 14.84 4.24 6.36
69 6 2 1.05 10.6 4.24 2.12
70 6 2 1.05 8.48 6.36 2.12
71 6 1 1.575 8.48 2.12 6.36
72 6 2 1.05 8.48 4.24 0
73 6 2 1.05 12.72 2.12 2.12
74 6 2 1.05 12.72 6.36 6.36
75 6 1 1.575 10.6 0 6.36
76 6 2 1.05 14.84 0 2.12
77 6 1 1.575 8.48 0 4.24
78 6 1 1.575 14.84 2.12 0
79 6 2 1.05 10.6 6.36 0
80 6 2 1.05 12.72 4.24 4.24
81 0 3 -1.05 10.6368 8.44317 8.44317
82 0 3 -1.05 14.8032 0.036835 0.036835
83 0 3 -1.05 12.6832 2.15684 4.20317
84 0 3 -1.05 12.7568 6.32316 4.27684
85 0 3 -1.05 16.9232 4.20317 6.39684
86 0 3 -1.05 8.51684 4.27684 2.08317
87 0 3 -1.05 14.8768 6.39684 2.15684
88 0 3 -1.05 10.5632 2.08317 6.32316
89 0 3 -1.05 16.9232 2.15684 8.44317
90 0 3 -1.05 8.51684 6.32316 0.036835
91 0 3 -1.05 12.6832 4.20317 2.15684
92 0 3 -1.05 12.7568 4.27684 6.32316
93 0 3 -1.05 14.8768 8.44317 4.20317
94 0 3 -1.05 10.5632 0.036835 4.27684
95 0 3 -1.05 10.6368 6.39684 6.39684
96 0 3 -1.05 14.8032 2.08317 2.08317
97 0 3 -1.05 16.9232 8.44317 2.15684
98 0 3 -1.05 8.51684 0.036835 6.32316
99 0 3 -1.05 10.6368 4.20317 4.20317
100 0 3 -1.05 14.8032 4.27684 4.27684
101 0 3 -1.05 12.6832 6.39684 8.44317
102 0 3 -1.05 12.7568 2.08317 0.036835
103 0 3 -1.05 14.8768 2.15684 6.39684
104 0 3 -1.05 10.5632 6.32316 2.08317
105 0 3 -1.05 12.7568 0.036835 2.08317
106 0 3 -1.05 12.6832 8.44317 6.39684
107 0 3 -1.05 8.51684 2.08317 4.27684
108 0 3 -1.05 16.9232 6.39684 4.20317
109 0 3 -1.05 10.5632 4.27684 0.036835
110 0 3 -1.05 14.8768 4.20317 8.44317
111 0 3 -1.05 10.6368 2.15684 2.15684
112 0 3 -1.05 14.8032 6.32316 6.32316
113 4 1 1.575 18.02 1.06 1.06
114 4 1 1.575 24.38 7.42 7.42
115 4 1 1.575 22.26 1.06 5.3
116 4 1 1.575 20.14 7.42 3.18
117 4 1 1.575 18.02 5.3 5.3
118 4 1 1.575 24.38 3.18 3.18
119 4 1 1.575 22.26 5.3 1.06
120 4 1 1.575 20.14 3.18 7.42
121 6 2 1.05 21.2 0 0
122 6 1 1.575 19.08 2.12 4.24
123 6 1 1.575 23.32 6.36 4.24
124 6 1 1.575 23.32 4.24 6.36
125 6 1 1.575 19.08 4.24 2.12
126 6 2 1.05 16.96 6.36 2.12
127 6 2 1.05 16.96 2.12 6.36
128 6 1 1.575 16.96 4.24 0
129 6 2 1.05 21.2 2.12 2.12
130 6 2 1.05 21.2 6.36 6.36
131 6 2 1.05 19.08 0 6.36
132 6 1 1.575 23.32 0 2.12
133 6 2 1.05 16.96 0 4.24
134 6 2 1.05 23.32 2.12 0
135 6 1 1.575 19.08 6.36 0
136 6 2 1.05 21.2 4.24 4.24
137 0 3 -1.05 19.1168 8.44317 8.44317
138 0 3 -1.05 23.2832 0.036835 0.036835
139 0 3 -1.05 21.1632 2.15684 4.20317
140 0 3 -1.05 21.2368 6.32316 4.27684
141 0 3 -1.05 25.4032 4.20317 6.39684
142 0 3 -1.05 16.9968 4.27684 2.08317
143 0 3 -1.05 23.3568 6.39684 2.15684
144 0 3 -1.05 19.0432 2.08317 6.32316
145 0 3 -1.05 25.4032 2.15684 8.44317
146 0 3 -1.05 16.9968 6.32316 0.036835
147 0 3 -1.05 21.1632 4.20317 2.15684
148 0 3 -1.05 21.2368 4.27684 6.32316
149 0 3 -1.05 23.3568 8.44317 4.20317
150 0 3 -1.05 19.0432 0.036835 4.27684
151 0 3 -1.05 19.1168 6.39684 6.39684
152 0 3 -1.05 23.2832 2.08317 2.08317
153 0 3 -1.05 25.4032 8.44317 2.15684
154 0 3 -1.05 16.9968 0.036835 6.32316
155 0 3 -1.05 19.1168 4.20317 4.20317
156 0 3 -1.05 23.2832 4.27684 4.27684
157 0 3 -1.05 21.1632 6.39684 8.44317
158 0 3 -1.05 21.2368 2.08317 0.036835
159 0 3 -1.05 23.3568 2.15684 6.39684
160 0 3 -1.05 19.0432 6.32316 2.08317
161 0 3 -1.05 21.2368 0.036835 2.08317
162 0 3 -1.05 21.1632 8.44317 6.39684
163 0 3 -1.05 16.9968 2.08317 4.27684
164 0 3 -1.05 25.4032 6.39684 4.20317
165 0 3 -1.05 19.0432 4.27684 0.036835
166 0 3 -1.05 23.3568 4.20317 8.44317
167 0 3 -1.05 19.1168 2.15684 2.15684
168 0 3 -1.05 23.2832 6.32316 6.32316
169 4 1 1.575 26.5 1.06 1.06
170 4 1 1.575 32.86 7.42 7.42
171 4 1 1.575 30.74 1.06 5.3
172 4 1 1.575 28.62 7.42 3.18
173 4 1 1.575 26.5 5.3 5.3
174 4 1 1.575 32.86 3.18 3.18
175 4 1 1.575 30.74 5.3 1.06
176 4 1 1.575 28.62 3.18 7.42
177 6 1 1.575 29.68 0 0
178 6 1 1.575 27.56 2.12 4.24
179 6 1 1.575 31.8 6.36 4.24
180 6 1 1.575 31.8 4.24 6.36
181 6 2 1.05 27.56 4.24 2.12
182 6 2 1.05 25.44 6.36 2.12
183 6 1 1.575 25.44 2.12 6.36
184 6 2 1.05 25.44 4.24 0
185 6 1 1.575 29.68 2.12 2.12
186 6 1 1.575 29.68 6.36 6.36
187 6 2 1.05 27.56 0 6.36
188 6 2 1.05 31.8 0 2.12
189 6 1 1.575 25.44 0 4.24
190 6 2 1.05 31.8 2.12 0
191 6 2 1.05 27.56 6.36 0
192 6 2 1.05 29.68 4.24 4.24
193 0 3 -1.05 27.5968 8.44317 8.44317
194 0 3 -1.05 31.7632 0.036835 0.036835
195 0 3 -1.05 29.6432 2.15684 4.20317
196 0 3 -1.05 29.7168 6.32316 4.27684
197 0 3 -1.05 -0.036835 4.20317 6.39684
198 0 3 -1.05 25.4768 4.27684 2.08317
199 0 3 -1.05 31.8368 6.39684 2.15684
200 0 3 -1.05 27.5232 2.08317 6.32316
201 0 3 -1.05 -0.036835 2.15684 8.44317
202 0 3 -1.05 25.4768 6.32316 0.036835
203 0 3 -1.05 29.6432 4.20317 2.15684
204 0 3 -1.05 29.7168 4.27684 6.32316
205 0 3 -1.05 31.8368 8.44317 4.20317
206 0 3 -1.05 27.5232 0.036835 4.27684
207 0 3 -1.05 27.5968 6.39684 6.39684
208 0 3 -1.05 31.7632 2.08317 2.08317
209 0 3 -1.05 -0.036835 8.44317 2.15684
210 0 3 -1.05 25.4768 0.036835 6.32316
211 0 3 -1.05 27.5968 4.20317 4.20317
212 0 3 -1.05 31.7632 4.27684 4.27684
213 0 3 -1.05 29.6432 6.39684 8.44317
214 0 3 -1.05 29.7168 2.08317 0.036835
215 0 3 -1.05 31.8368 2.15684 6.39684
216 0 3 -1.05 27.5232 6.32316 2.08317
217 0 3 -1.05 29.7168 0.036835 2.08317
218 0 3 -1.05 29.6432 8.44317 6.39684
219 0 3 -1.05 25.4768 2.08317 4.27684
220 0 3 -1.05 -0.036835 6.39684 4.20317
221 0 3 -1.05 27.5232 4.27684 0.036835
222 0 3 -1.05 31.8368 4.20317 8.44317
223 0 3 -1.05 27.5968 2.15684 2.15684
224 0 3 -1.05 31.7632 6.32316 6.32316
225 4 1 1.575 1.06 9.54 1.06
226 4 1 1.575 7.42 15.9 7.42
227 4 1 1.575 5.3 9.54 5.3
228 4 1 1.575 3.18 15.9 3.18
229 4 1 1.575 1.06 13.78 5.3
230 4 1 1.575 7.42 11.66 3.18
231 4 1 1.575 5.3 13.78 1.06
232 4 1 1.575 3.18 11.66 7.42
233 6 1 1.575 4.24 8.48 0
234 6 2 1.05 2.12 10.6 4.24
235 6 2 1.05 6.36 14.84 4.24
236 6 1 1.575 6.36 12.72 6.36
237 6 1 1.575 2.12 12.72 2.12
238 6 2 1.05 0 14.84 2.12
239 6 2 1.05 0 10.6 6.36
240 6 2 1.05 0 12.72 0
241 6 2 1.05 4.24 10.6 2.12
242 6 2 1.05 4.24 14.84 6.36
243 6 2 1.05 2.12 8.48 6.36
244 6 1 1.575 6.36 8.48 2.12
245 6 1 1.575 0 8.48 4.24
246 6 2 1.05 6.36 10.6 0
247 6 2 1.05 2.12 14.84 0
248 6 2 1.05 4.24 12.72 4.24
249 0 3 -1.05 2.15684 16.9232 8.44317
250 0 3 -1.05 6.32316 8.51684 0.036835
251 0 3 -1.05 4.20317 10.6368 4.20317
252 0 3 -1.05 4.27684 14.8032 4.27684
253 0 3 -1.05 8.44317 12.6832 6.39684
254 0 3 -1.05 0.036835 12.7568 2.08317
255 0 3 -1.05 6.39684 14.8768 2.15684
256 0 3 -1.05 2.08317 10.5632 6.32316
257 0 3 -1.05 8.44317 10.6368 8.44317
258 0 3 -1.05 0.036835 14.8032 0.036835
259 0 3 -1.05 4.20317 12.6832 2.15684
260 0 3 -1.05 4.27684 12.7568 6.32316
261 0 3 -1.05 6.39684 16.9232 4.20317
262 0 3 -1.05 2.08317 8.51684 4.27684
263 0 3 -1.05 2.15684 14.8768 6.39684
264 0 3 -1.05 6.32316 10.5632 2.08317
265 0 3 -1.05 8.44317 16.9232 2.15684
266 0 3 -1.05 0.036835 8.51684 6.32316
267 0 3 -1.05 2.15684 12.6832 4.20317
268 0 3 -1.05 6.32316 12.7568 4.27684
269 0 3 -1.05 4.20317 14.8768 8.44317
270 0 3 -1.05 4.27684 10.5632 0.036835
271 0 3 -1.05 6.39684 10.6368 6.39684
272 0 3 -1.05 2.08317 14.8032 2.08317
273 0 3 -1.05 4.27684 8.51684 2.08317
274 0 3 -1.05 4.20317 16.9232 6.39684
275 0 3 -1.05 0.036835 10.5632 4.27684
276 0 3 -1.05 8.44317 14.8768 4.20317
277 0 3 -1.05 2.08317 12.7568 0.036835
278 0 3 -1.05 6.39684 12.6832 8.44317
279 0 3 -1.05 2.15684 10.6368 2.15684
280 0 3 -1.05 6.32316 14.8032 6.32316
281 4 1 1.575 9.54 9.54 1.06
282 4 1 1.575 15.9 15.9 7.42
283 4 1 1.575 13.78 9.54 5.3
284 4 1 1.575 11.66 15.9 3.18
285 4 1 1.575 9.54 13.78 5.3
286 4 1 1.575 15.9 11.66 3.18
287 4 1 1.575 13.78 13.78 1.06
288 4 1 1.575 11.66 11.66 7.42
289 6 1 1.575 12.72 8.48 0
290 6 1 1.575 10.6 10.6 4.24
291 6 1 1.575 14.84 14.84 4.24
292 6 2 1.05 14.84 12.72 6.36
293 6 2 1.05 10.6 12.72 2.12
294 6 2 1.05 8.48 14.84 2.12
295 6 2 1.05 8.48 10.6 6.36
296 6 1 1.575 8.48 12.72 0
297 6 1 1.575 12.72 10.6 2.12
298 6 1 1.575 12.72 14.84 6.36
299 6 1 1.575 10.6 8.48 6.36
300 6 1 1.575 14.84 8.48 2.12
301 6 2 1.05 8.48 8.48 4.24
302 6 2 1.05 14.84 10.6 0
303 6 1 1.575 10.6 14.84 0
304 6 1 1.575 12.72 12.72 4.24
305 0 3 -1.05 10.6368 16.9232 8.44317
306 0 3 -1.05 14.8032 8.51684 0.036835
307 0 3 -1.05 12.6832 10.6368 4.20317
308 0 3 -1.05 12.7568 14.8032 4.27684
309 0 3 -1.05 16.9232 12.6832 6.39684
310 0 3 -1.05 8.51684 12.7568 2.08317
311 0 3 -1.05 14.8768 14.8768 2.15684
312 0 3 -1.05 10.5632 10.5632 6.32316
313 0 3 -1.05 16.9232 10.6368 8.44317
314 0 3 -1.05 8.51684 14.8032 0.036835
315 0 3 -1.05 12.6832 12.6832 2.15684
316 0 3 -1.05 12.7568 12.7568 6.32316
317 0 3 -1.05 14.8768 16.9232 4.20317
318 0 3 -1.05 10.5632 8.51684 4.27684
319 0 3 -1.05 10.6368 14.8768 6.39684
320 0 3 -1.05 14.8032 10.5632 2.08317
321 0 3 -1.05 16.9232 16.9232 2.15684
322 0 3 -1.05 8.51684 8.51684 6.32316
323 0 3 -1.05 10.6368 12.6832 4.20317
324 0 3 -1.05 14.8032 12.7568 4.27684
325 0 3 -1.05 12.6832 14.8768 8.44317
326 0 3 -1.05 12.7568 10.5632 0.036835
327 0 3 -1.05 14.8768 10.6368 6.39684
328 0 3 -1.05 10.5632 14.8032 2.08317
329 0 3 -1.05 12.7568 8.51684 2.08317
330 0 3 -1.05 12.6832 16.9232 6.39684
331 0 3 -1.05 8.51684 10.5632 4.27684
332 0 3 -1.05 16.9232 14.8768 4.20317
333 0 3 -1.05 10.5632 12.7568 0.036835
334 0 3 -1.05 14.8768 12.6832 8.44317
335 0 3 -1.05 10.6368 10.6368 2.15684
336 0 3 -1.05 14.8032 14.8032 6.32316
337 4 1 1.575 18.02 9.54 1.06
338 4 1 1.575 24.38 15.9 7.42
339 4 1 1.575 22.26 9.54 5.3
340 4 1 1.575 20.14 15.9 3.18
341 4 1 1.575 18.02 13.78 5.3
342 4 1 1.575 24.38 11.66 3.18
343 4 1 1.575 22.26 13.78 1.06
344 4 1 1.575 20.14 11.66 7.42
345 6 2 1.05 21.2 8.48 0
346 6 1 1.575 19.08 10.6 4.24
347 6 2 1.05 23.32 14.84 4.24
348 6 2 1.05 23.32 12.72 6.36
349 6 2 1.05 19.08 12.72 2.12
350 6 1 1.575 16.96 14.84 2.12
351 6 2 1.05 16.96 10.6 6.36
352 6 1 1.575 16.96 12.72 0
353 6 1 1.575 21.2 10.6 2.12
354 6 1 1.575 21.2 14.84 6.36
355 6 2 1.05 19.08 8.48 6.36
356 6 1 1.575 23.32 8.48 2.12
357 6 1 1.575 16.96 8.48 4.24
358 6 1 1.575 23.32 10.6 0
359 6 1 1.575 19.08 14.84 0
360 6 2 1.05 21.2 12.72 4.24
361 0 3 -1.05 19.1168 16.9232 8.44317
362 0 3 -1.05 23.2832 8.51684 0.036835
363 0 3 -1.05 21.1632 10.6368 4.20317
364 0 3 -1.05 21.2368 14.8032 4.27684
365 0 3 -1.05 25.4032 12.6832 6.39684
366 0 3 -1.05 16.9968 12.7568 2.08317
367 0 3 -1.05 23.3568 14.8768 2.15684
368 0 3 -1.05 19.0432 10.5632 6.32316
369 0 3 -1.05 25.4032 10.6368 8.44317
370 0 3 -1.05 16.9968 14.8032 0.036835
371 0 3 -1.05 21.1632 12.6832 2.15684
372 0 3 -1.05 21.2368 12.7568 6.32316
373 0 3 -1.05 23.3568 16.9232 4.20317
374 0 3 -1.05 19.0432 8.51684 4.27684
375 0 3 -1.05 19.1168 14.8768 6.39684
376 0 3 -1.05 23.2832 10.5632 2.08317
377 0 3 -1.05 25.4032 16.9232 2.15684
378 0 3 -1.05 16.9968 8.51684 6.32316
379 0 3 -1.05 19.1168 12.6832 4.20317
380 0 3 -1.05 23.2832 12.7568 4.27684
381 0 3 -1.05 21.1632 14.8768 8.44317
382 0 3 -1.05 21.2368 10.5632 0.036835
383 0 3 -1.05 23.3568 10.6368 6.39684
384 0 3 -1.05 19.0432 14.8032 2.08317
385 0 3 -1.05 21.2368 8.51684 2.08317
386 0 3 -1.05 21.1632 16.9232 6.39684
387 0 3 -1.05 16.9968 10.5632 4.27684
388 0 3 -1.05 25.4032 14.8768 4.20317
389 0 3 -1.05 19.0432 12.7568 0.036835
390 0 3 -1.05 23.3568 12.6832 8.44317
391 0 3 -1.05 19.1168 10.6368 2.15684
392 0 3 -1.05 23.2832 14.8032 6.32316
393 4 1 1.575 26.5 9.54 1.06
394 4 1 1.575 32.86 15.9 7.42
395 4 1 1.575 30.74 9.54 5.3
396 4 1 1.575 28.62 15.9 3.18
397 4 1 1.575 26.5 13.78 5.3
398 4 1 1.575 32.86 11.66 3.18
399 4 1 1.575 30.74 13.78 1.06
400 4 1 1.575 28.62 11.66 7.42
401 6 1 1.575 29.68 8.48 0
402 6 1 1.575 27.56 10.6 4.24
403 6 1 1.575 31.8 14.84 4.24
404 6 2 1.05 31.8 12.72 6.36
405 6 1 1.575 27.56 12.72 2.12
406 6 1 1.575 25.44 14.84 2.12
407 6 1 1.575 25.44 10.6 6.36
408 6 1 1.575 25.44 12.72 0
409 6 2 1.05 29.68 10.6 2.12
410 6 1 1.575 29.68 14.84 6.36
411 6 2 1.05 27.56 8.48 6.36
412 6 1 1.575 31.8 8.48 2.12
413 6 1 1.575 25.44 8.48 4.24
414 6 2 1.05 31.8 10.6 0
415 6 2 1.05 27.56 14.84 0
416 6 1 1.575 29.68 12.72 4.24
417 0 3 -1.05 27.5968 16.9232 8.44317
418 0 3 -1.05 31.7632 8.51684 0.036835
419 0 3 -1.05 29.6432 10.6368 4.20317
420 0 3 -1.05 29.7168 14.8032 4.27684
421 0 3 -1.05 -0.036835 12.6832 6.39684
422 0 3 -1.05 25.4768 12.7568 2.08317
423 0 3 -1.05 31.8368 14.8768 2.15684
424 0 3 -1.05 27.5232 10.5632 6.32316
425 0 3 -1.05 -0.036835 10.6368 8.44317
426 0 3 -1.05 25.4768 14.8032 0.036835
427 0 3 -1.05 29.6432 12.6832 2.15684
428 0 3 -1.05 29.7168 12.7568 6.32316
429 0 3 -1.05 31.8368 16.9232 4.20317
430 0 3 -1.05 27.5232 8.51684 4.27684
431 0 3 -1.05 27.5968 14.8768 6.39684
432 0 3 -1.05 31.7632 10.5632 2.08317
433 0 3 -1.05 -0.036835 16.9232 2.15684
434 0 3 -1.05 25.4768 8.51684 6.32316
435 0 3 -1.05 27.5968 12.6832 4.20317
436 0 3 -1.05 31.7632 12.7568 4.27684
437 0 3 -1.05 29.6432 14.8768 8.44317
438 0 3 -1.05 29.7168 10.5632 0.036835
439 0 3 -1.05 31.8368 10.6368 6.39684
440 0 3 -1.05 27.5232 14.8032 2.08317
441 0 3 -1.05 29.7168 8.51684 2.08317
442 0 3 -1.05 29.6432 16.9232 6.39684
443 0 3 -1.05 25.4768 10.5632 4.27684
444 0 3 -1.05 -0.036835 14.8768 4.20317
445 0 3 -1.05 27.5232 12.7568 0.036835
446 0 3 -1.05 31.8368 12.6832 8.44317
447 0 3 -1.05 27.5968 10.6368 2.15684
448 0 3 -1.05 31.7632 14.8032 6.32316
449 4 1 1.575 1.06 18.02 1.06
450 4 1 1.575 7.42 24.38 7.42
451 4 1 1.575 5.3 18.02 5.3
452 4 1 1.575 3.18 24.38 3.18
453 4 1 1.575 1.06 22.26 5.3
454 4 1 1.575 7.42 20.14 3.18
455 4 1 1.575 5.3 22.26 1.06
456 4 1 1.575 3.18 20.14 7.42
457 6 1 1.575 4.24 16.96 0
458 6 1 1.575 2.12 19.08 4.24
459 6 1 1.575 6.36 23.32 4.24
460 6 2 1.05 6.36 21.2 6.36
461 6 2 1.05 2.12 21.2 2.12
462 6 1 1.575 0 23.32 2.12
463 6 2 1.05 0 19.08 6.36
464 6 2 1.05 0 21.2 0
465 6 2 1.05 4.24 19.08 2.12
466 6 2 1.05 4.24 23.32 6.36
467 6 1 1.575 2.12 16.96 6.36
468 6 1 1.575 6.36 16.96 2.12
469 6 2 1.05 0 16.96 4.24
470 6 2 1.05 6.36 19.08 0
471 6 1 1.575 2.12 23.32 0
472 6 2 1.05 4.24 21.2 4.24
473 0 3 -1.05 2.15684 25.4032 8.44317
474 0 3 -1.05 6.32316 16.9968 0.036835
475 0 3 -1.05 4.20317 19.1168 4.20317
476 0 3 -1.05 4.27684 23.2832 4.27684
477 0 3 -1.05 8.44317 21.1632 6.39684
478 0 3 -1.05 0.036835 21.2368 2.08317
479 0 3 -1.05 6.39684 23.3568 2.15684
480 0 3 -1.05 2.08317 19.0432 6.32316
481 0 3 -1.05 8.44317 19.1168 8.44317
482 0 3 -1.05 0.036835 23.2832 0.036835
483 0 3 -1.05 4.20317 21.1632 2.15684
484 0 3 -1.05 4.27684 21.2368 6.32316
485 0 3 -1.05 6.39684 25.4032 4.20317
486 0 3 -1.05 2.08317 16.9968 4.27684
487 0 3 -1.05 2.15684 23.3568 6.39684
488 0 3 -1.05 6.32316 19.0432 2.08317
489 0 3 -1.05 8.44317 25.4032 2.15684
490 0 3 -1.05 0.036835 16.9968 6.32316
491 0 3 -1.05 2.15684 21.1632 4.20317
492 0 3 -1.05 6.32316 21.2368 4.27684
493 0 3 -1.05 4.20317 23.3568 8.44317
494 0 3 -1.05 4.27684 19.0432 0.036835
495 0 3 -1.05 6.39684 19.1168 6.39684
496 0 3 -1.05 2.08317 23.2832 2.08317
497 0 3 -1.05 4.27684 16.9968 2.08317
498 0 3 -1.05 4.20317 25.4032 6.39684
499 0 3 -1.05 0.036835 19.0432 4.27684
500 0 3 -1.05 8.44317 23.3568 4.20317
501 0 3 -1.05 2.08317 21.2368 0.036835
502 0 3 -1.05 6.39684 21.1632 8.44317
503 0 3 -1.05 2.15684 19.1168 2.15684
504 0 3 -1.05 6.32316 23.2832 6.32316
505 4 1 1.575 9.54 18.02 1.06
506 4 1 1.575 15.9 24.38 7.42
507 4 1 1.575 13.78 18.02 5.3
508 4 1 1.575 11.66 24.38 3.18
509 4 1 1.575 9.54 22.26 5.3
510 4 1 1.575 15.9 20.14 3.18
511 4 1 1.575 13.78 22.26 1.06
512 4 1 1.575 11.66 20.14 7.42
513 6 2 1.05 12.72 16.96 0
514 6 2 1.05 10.6 19.08 4.24
515 6 1 1.575 14.84 23.32 4.24
516 6 2 1.05 14.84 21.2 6.36
517 6 1 1.575 10.6 21.2 2.12
518 6 1 1.575 8.48 23.32 2.12
519 6 2 1.05 8.48 19.08 6.36
520 6 2 1.05 8.48 21.2 0
521 6 1 1.575 12.72 19.08 2.12
522 6 2 1.05 12.72 23.32 6.36
523 6 1 1.575 10.6 16.96 6.36
524 6 1 1.575 14.84 16.96 2.12
525 6 2 1.05 8.48 16.96 4.24
526 6 2 1.05 14.84 19.08 0
527 6 2 1.05 10.6 23.32 0
528 6 2 1.05 12.72 21.2 4.24
529 0 3 -1.05 10.6368 25.4032 8.44317
530 0 3 -1.05 14.8032 16.9968 0.036835
531 0 3 -1.05 12.6832 19.1168 4.20317
532 0 3 -1.05 12.7568 23.2832 4.27684
533 0 3 -1.05 16.9232 21.1632 6.39684
534 0 3 -1.05 8.51684 21.2368 2.08317
535 0 3 -1.05 14.8768 23.3568 2.15684
536 0 3 -1.05 10.5632 19.0432 6.32316
537 0 3 -1.05 16.9232 19.1168 8.44317
538 0 3 -1.05 8.51684 23.2832 0.036835
539 0 3 -1.05 12.6832 21.1632 2.15684
540 0 3 -1.05 12.7568 21.2368 6.32316
541 0 3 -1.05 14.8768 25.4032 4.20317
542 0 3 -1.05 10.5632 16.9968 4.27684
543 0 3 -1.05 10.6368 23.3568 6.39684
544 0 3 -1.05 14.8032 19.0432 2.08317
545 0 3 -1.05 16.9232 25.4032 2.15684
546 0 3 -1.05 8.51684 16.9968 6.32316
547 0 3 -1.05 10.6368 21.1632 4.20317
548 0 3 -1.05 14.8032 21.2368 4.27684
549 0 3 -1.05 12.6832 23.3568 8.44317
550 0 3 -1.05 12.7568 19.0432 0.036835
551 0 3 -1.05 14.8768 19.1168 6.39684
552 0 3 -1.05 10.5632 23.2832 2.08317
553 0 3 -1.05 12.7568 16.9968 2.08317
554 0 3 -1.05 12.6832 25.4032 6.39684
555 0 3 -1.05 8.51684 19.0432 4.27684
556 0 3 -1.05 16.9232 23.3568 4.20317
557 0 3 -1.05 10.5632 21.2368 0.036835
558 0 3 -1.05 14.8768 21.1632 8.44317
559 0 3 -1.05 10.6368 19.1168 2.15684
560 0 3 -1.05 14.8032 23.2832 6.32316
561 4 1 1.575 18.02 18.02 1.06
562 4 1 1.575 24.38 24.38 7.42
563 4 1 1.575 22.26 18.02 5.3
564 4 1 1.575 20.14 24.38 3.18
565 4 1 1.575 18.02 22.26 5.3
566 4 1 1.575 24.38 20.14 3.18
567 4 1 1.575 22.26 22.26 1.06
568 4 1 1.575 20.14 20.14 7.42
569 6 2 1.05 21.2 16.96 0
570 6 2 1.05 19.08 19.08 4.24
571 6 2 1.05 23.32 23.32 4.24
572 6 2 1.05 23.32 21.2 6.36
573 6 1 1.575 19.08 21.2 2.12
574 6 1 1.575 16.96 23.32 2.12
575 6 2 1.05 16.96 19.08 6.36
576 6 1 1.575 16.96 21.2 0
577 6 1 1.575 21.2 19.08 2.12
578 6 1 1.575 21.2 23.32 6.36
579 6 2 1.05 19.08 16.96 6.36
580 6 1 1.575 23.32 16.96 2.12
581 6 2 1.05 16.96 16.96 4.24
582 6 2 1.05 23.32 19.08 0
583 6 1 1.575 19.08 23.32 0
584 6 2 1.05 21.2 21.2 4.24
585 0 3 -1.05 19.1168 25.4032 8.44317
586 0 3 -1.05 23.2832 16.9968 0.036835
587 0 3 -1.05 21.1632 19.1168 4.20317
588 0 3 -1.05 21.2368 23.2832 4.27684
589 0 3 -1.05 25.4032 21.1632 6.39684
590 0 3 -1.05 16.9968 21.2368 2.08317
591 0 3 -1.05 23.3568 23.3568 2.15684
592 0 3 -1.05 19.0432 19.0432 6.32316
593 0 3 -1.05 25.4032 19.1168 8.44317
594 0 3 -1.05 16.9968 23.2832 0.036835
595 0 3 -1.05 21.1632 21.1632 2.15684
596 0 3 -1.05 21.2368 21.2368 6.32316
597 0 3 -1.05 23.3568 25.4032 4.20317
598 0 3 -1.05 19.0432 16.9968 4.27684
599 0 3 -1.05 19.1168 23.3568 6.39684
600 0 3 -1.05 23.2832 19.0432 2.08317
601 0 3 -1.05 25.4032 25.4032 2.15684
602 0 3 -1.05 16.9968 16.9968 6.32316
603 0 3 -1.05 19.1168 21.1632 4.20317
604 0 3 -1.05 23.2832 21.2368 4.27684
605 0 3 -1.05 21.1632 23.3568 8.44317
606 0 3 -1.05 21.2368 19.0432 0.036835
607 0 3 -1.05 23.3568 19.1168 6.39684
608 0 3 -1.05 19.0432 23.2832 2.08317
609 0 3 -1.05 21.2368 16.9968 2.08317
610 0 3 -1.05 21.1632 25.4032 6.39684
611 0 3 -1.05 16.9968 19.0432 4.27684
612 0 3 -1.05 25.4032 23.3568 4.20317
613 0 3 -1.05 19.0432 21.2368 0.036835
614 0 3 -1.05 23.3568 21.1632 8.44317
615 0 3 -1.05 19.1168 19.1168 2.15684
616 0 3 -1.05 23.2832 23.2832 6.32316
617 4 1 1.575 26.5 18.02 1.06
618 4 1 1.575 32.86 24.38 7.42
619 4 1 1.575 30.74 18.02 5.3
620 4 1 1.575 28.62 24.38 3.18
621 4 1 1.575 26.5 22.26 5.3
622 4 1 1.575 32.86 20.14 3.18
623 4 1 1.575 30.74 22.26 1.06
624 4 1 1.575 28.62 20.14 7.42
625 6 1 1.575 29.68 16.96 0
626 6 2 1.05 27.56 19.08 4.24
627 6 1 1.575 31.8 23.32 4.24
628 6 2 1.05 31.8 21.2 6.36
629 6 1 1.575 27.56 21.2 2.12
630 6 2 1.05 25.44 23.32 2.12
631 6 1 1.575 25.44 19.08 6.36
632 6 1 1.575 25.44 21.2 0
633 6 1 1.575 29.68 19.08 2.12
634 6 1 1.575 29.68 23.32 6.36
635 6 2 1.05 27.56 16.96 6.36
636 6 2 1.05 31.8 16.96 2.12
637 6 2 1.05 25.44 16.96 4.24
638 6 2 1.05 31.8 19.08 0
639 6 1 1.575 27.56 23.32 0
640 6 2 1.05 29.68 21.2 4.24
641 0 3 -1.05 27.5968 25.4032 8.44317
642 0 3 -1.05 31.7632 16.9968 0.036835
643 0 3 -1.05 29.6432 19.1168 4.20317
644 0 3 -1.05 29.7168 23.2832 4.27684
645 0 3 -1.05 -0.036835 21.1632 6.39684
646 0 3 -1.05 25.4768 21.2368 2.08317
647 0 3 -1.05 31.8368 23.3568 2.15684
648 0 3 -1.05 27.5232 19.0432 6.32316
649 0 3 -1.05 -0.036835 19.1168 8.44317
650 0 3 -1.05 25.4768 23.2832 0.036835
651 0 3 -1.05 29.6432 21.1632 2.15684
652 0 3 -1.05 29.7168 21.2368 6.32316
653 0 3 -1.05 31.8368 25.4032 4.20317
654 0 3 -1.05 27.5232 16.9968 4.27684
655 0 3 -1.05 27.5968 23.3568 6.39684
656 0 3 -1.05 31.7632 19.0432 2.08317
657 0 3 -1.05 -0.036835 25.4032 2.15684
658 0 3 -1.05 25.4768 16.9968 6.32316
659 0 3 -1.05 27.5968 21.1632 4.20317
660 0 3 -1.05 31.7632 21.2368 4.27684
661 0 3 -1.05 29.6432 23.3568 8.44317
662 0 3 -1.05 29.7168 19.0432 0.036835
663 0 3 -1.05 31.8368 19.1168 6.39684
664 0 3 -1.05 27.5232 23.2832 2.08317
665 0 3 -1.05 29.7168 16.9968 2.08317
666 0 3 -1.05 29.6432 25.4032 6.39684
667 0 3 -1.05 25.4768 19.0432 4.27684
668 0 3 -1.05 -0.036835 23.3568 4.20317
669 0 3 -1.05 27.5232 21.2368 0.036835
670 0 3 -1.05 31.8368 21.1632 8.44317
671 0 3 -1.05 27.5968 19.1168 2.15684
672 0 3 -1.05 31.7632 23.2832 6.32316
673 4 1 1.575 1.06 26.5 1.06
674 4 1 1.575 7.42 32.86 7.42
675 4 1 1.575 5.3 26.5 5.3
676 4 1 1.575 3.18 32.86 3.18
677 4 1 1.575 1.06 30.74 5.3
678 4 1 1.575 7.42 28.62 3.18
679 4 1 1.575 5.3 30.74 1.06
680 4 1 1.575 3.18 28.62 7.42
681 6 2 1.05 4.24 25.44 0
682 6 2 1.05 2.12 27.56 4.24
683 6 2 1.05 6.36 31.8 4.24
684 6 2 1.05 6.36 29.68 6.36
685 6 1 1.575 2.12 29.68 2.12
686 6 1 1.575 0 31.8 2.12
687 6 1 1.575 0 27.56 6.36
688 6 1 1.575 0 29.68 0
689 6 1 1.575 4.24 27.56 2.12
690 6 2 1.05 4.24 31.8 6.36
691 6 1 1.575 2.12 25.44 6.36
692 6 1 1.575 6.36 25.44 2.12
693 6 2 1.05 0 25.44 4.24
694 6 1 1.575 6.36 27.56 0
695 6 1 1.575 2.12 31.8 0
696 6 2 1.05 4.24 29.68 4.24
697 0 3 -1.05 2.15684 -0.036835 8.44317
698 0 3 -1.05 6.32316 25.4768 0.036835
699 0 3 -1.05 4.20317 27.5968 4.20317
700 0 3 -1.05 4.27684 31.7632 4.27684
701 0 3 -1.05 8.44317 29.6432 6.39684
702 0 3 -1.05 0.036835 29.7168 2.08317
703 0 3 -1.05 6.39684 31.8368 2.15684
704 0 3 -1.05 2.08317 27.5232 6.32316
705 0 3 -1.05 8.44317 27.5968 8.44317
706 0 3 -1.05 0.036835 31.7632 0.036835
707 0 3 -1.05 4.20317 29.6432 2.15684
708 0 3 -1.05 4.27684 29.7168 6.32316
709 0 3 -1.05 6.39684 -0.036835 4.20317
710 0 3 -1.05 2.08317 25.4768 4.27684
711 0 3 -1.05 2.15684 31.8368 6.39684
712 0 3 -1.05 6.32316 27.5232 2.08317
713 0 3 -1.05 8.44317 -0.036835 2.15684
714 0 3 -1.05 0.036835 25.4768 6.32316
715 0 3 -1.05 2.15684 29.6432 4.20317
716 0 3 -1.05 6.32316 29.7168 4.27684
717 0 3 -1.05 4.20317 31.8368 8.44317
718 0 3 -1.05 4.27684 27.5232 0.036835
719 0 3 -1.05 6.39684 27.5968 6.39684
720 0 3 -1.05 2.08317 31.7632 2.08317
721 0 3 -1.05 4.27684 25.4768 2.08317
722 0 3 -1.05 4.20317 -0.036835 6.39684
723 0 3 -1.05 0.036835 27.5232 4.27684
724 0 3 -1.05 8.44317 31.8368 4.20317
725 0 3 -1.05 2.08317 29.7168 0.036835
726 0 3 -1.05 6.39684 29.6432 8.44317
727 0 3 -1.05 2.15684 27.5968 2.15684
728 0 3 -1.05 6.32316 31.7632 6.32316
729 4 1 1.575 9.54 26.5 1.06
730 4 1 1.575 15.9 32.86 7.42
731 4 1 1.575 13.78 26.5 5.3
732 4 1 1.575 11.66 32.86 3.18
733 4 1 1.575 9.54 30.74 5.3
734 4 1 1.575 15.9 28.62 3.18
735 4 1 1.575 13.78 30.74 1.06
736 4 1 1.575 11.66 28.62 7.42
737 6 2 1.05 12.72 25.44 0
738 6 1 1.575 10.6 27.56 4.24
739 6 2 1.05 14.84 31.8 4.24
740 6 2 1.05 14.84 29.68 6.36
741 6 2 1.05 10.6 29.68 2.12
742 6 1 1.575 8.48 31.8 2.12
743 6 1 1.575 8.48 27.56 6.36
744 6 2 1.05 8.48 29.68 0
745 6 1 1.575 12.72 27.56 2.12
746 6 2 1.05 12.72 31.8 6.36
747 6 2 1.05 10.6 25.44 6.36
748 6 1 1.575 14.84 25.44 2.12
749 6 2 1.05 8.48 25.44 4.24
750 6 2 1.05 14.84 27.56 0
751 6 1 1.575 10.6 31.8 0
752 6 1 1.575 12.72 29.68 4.24
753 0 3 -1.05 10.6368 -0.036835 8.44317
754 0 3 -1.05 14.8032 25.4768 0.036835
755 0 3 -1.05 12.6832 27.5968 4.20317
756 0 3 -1.05 12.7568 31.7632 4.27684
757 0 3 -1.05 16.9232 29.6432 6.39684
758 0 3 -1.05 8.51684 29.7168 2.08317
759 0 3 -1.05 14.8768 31.8368 2.15684
760 0 3 -1.05 10.5632 27.5232 6.32316
761 0 3 -1.05 16.9232 27.5968 8.44317
762 0 3 -1.05 8.51684 31.7632 0.036835
763 0 3 -1.05 12.6832 29.6432 2.15684
764 0 3 -1.05 12.7568 29.7168 6.32316
765 0 3 -1.05 14.8768 -0.036835 4.20317
766 0 3 -1.05 10.5632 25.4768 4.27684
767 0 3 -1.05 10.6368 31.8368 6.39684
768 0 3 -1.05 14.8032 27.5232 2.08317
769 0 3 -1.05 16.9232 -0.036835 2.15684
770 0 3 -1.05 8.51684 25.4768 6.32316
771 0 3 -1.05 10.6368 29.6432 4.20317
772 0 3 -1.05 14.8032 29.7168 4.27684
773 0 3 -1.05 12.6832 31.8368 8.44317
774 0 3 -1.05 12.7568 27.5232 0.036835
775 0 3 -1.05 14.8768 27.5968 6.39684
776 0 3 -1.05 10.5632 31.7632 2.08317
777 0 3 -1.05 12.7568 25.4768 2.08317
778 0 3 -1.05 12.6832 -0.036835 6.39684
779 0 3 -1.05 8.51684 27.5232 4.27684
780 0 3 -1.05 16.9232 31.8368 4.20317
781 0 3 -1.05 10.5632 29.7168 0.036835
782 0 3 -1.05 14.8768 29.6432 8.44317
783 0 3 -1.05 10.6368 27.5968 2.15684
784 0 3 -1.05 14.8032 31.7632 6.32316
785 4 1 1.575 18.02 26.5 1.06
786 4 1 1.575 24.38 32.86 7.42
787 4 1 1.575 22.26 26.5 5.3
788 4 1 1.575 20.14 32.86 3.18
789 4 1 1.575 18.02 30.74 5.3
790 4 1 1.575 24.38 28.62 3.18
791 4 1 1.575 22.26 30.74 1.06
792 4 1 1.575 20.14 28.62 7.42
793 6 1 1.575 21.2 25.44 0
794 6 1 1.575 19.08 27.56 4.24
795 6 1 1.575 23.32 31.8 4.24
796 6 1 1.575 23.32 29.68 6.36
797 6 2 1.05 19.08 29.68 2.12
798 6 2 1.05 16.96 31.8 2.12
799 6 2 1.05 16.96 27.56 6.36
800 6 2 1.05 16.96 29.68 0
801 6 2 1.05 21.2 27.56 2.12
802 6 1 1.575 21.2 31.8 6.36
803 6 2 1.05 19.08 25.44 6.36
804 6 1 1.575 23.32 25.44 2.12
805 6 1 1.575 16.96 25.44 4.24
806 6 1 1.575 23.32 27.56 0
807 6 1 1.575 19.08 31.8 0
808 6 2 1.05 21.2 29.68 4.24
809 0 3 -1.05 19.1168 -0.036835 8.44317
810 0 3 -1.05 23.2832 25.4768 0.036835
811 0 3 -1.05 21.1632 27.5968 4.20317
812 0 3 -1.05 21.2368 31.7632 4.27684
813 0 3 -1.05 25.4032 29.6432 6.39684
814 0 3 -1.05 16.9968 29.7168 2.08317
815 0 3 -1.05 23.3568 31.8368 2.15684
816 0 3 -1.05 19.0432 27.5232 6.32316
817 0 3 -1.05 25.4032 27.5968 8.44317
818 0 3 -1.05 16.9968 31.7632 0.036835
819 0 3 -1.05 21.1632 29.6432 2.15684
820 0 3 -1.05 21.2368 29.7168 6.32316
821 0 3 -1.05 23.3568 -0.036835 4.20317
822 0 3 -1.05 19.0432 25.4768 4.27684
823 0 3 -1.05 19.1168 31.8368 6.39684
824 0 3 -1.05 23.2832 27.5232 2.08317
825 0 3 -1.05 25.4032 -0.036835 2.15684
826 0 3 -1.05 16.9968 25.4768 6.32316
827 0 3 -1.05 19.1168 29.6432 4.20317
828 0 3 -1.05 23.2832 29.7168 4.27684
829 0 3 -1.05 21.1632 31.8368 8.44317
830 0 3 -1.05 21.2368 27.5232 0.036835
831 0 3 -1.05 23.3568 27.5968 6.39684
832 0 3 -1.05 19.0432 31.7632 2.08317
833 0 3 -1.05 21.2368 25.4768 2.08317
834 0 3 -1.05 21.1632 -0.036835 6.39684
835 0 3 -1.05 16.9968 27.5232 4.27684
836 0 3 -1.05 25.4032 31.8368 4.20317
837 0 3 -1.05 19.0432 29.7168 0.036835
838 0 3 -1.05 23.3568 29.6432 8.44317
839 0 3 -1.05 19.1168 27.5968 2.15684
840 0 3 -1.05 23.2832 31.7632 6.32316
841 4 1 1.575 26.5 26.5 1.06
842 4 1 1.575 32.86 32.86 7.42
843 4 1 1.575 30.74 26.5 5.3
844 4 1 1.575 28.62 32.86 3.18
845 4 1 1.575 26.5 30.74 5.3
846 4 1 1.575 32.86 28.62 3.18
847 4 1 1.575 30.74 30.74 1.06
848 4 1 1.575 28.62 28.62 7.42
849 6 2 1.05 29.68 25.44 0
850 6 1 1.575 27.56 27.56 4.24
851 6 2 1.05 31.8 31.8 4.24
852 6 1 1.575 31.8 29.68 6.36
853 6 2 1.05 27.56 29.68 2.12
854 6 2 1.05 25.44 31.8 2.12
855 6 2 1.05 25.44 27.56 6.36
856 6 2 1.05 25.44 29.68 0
857 6 2 1.05 29.68 27.56 2.12
858 6 2 1.05 29.68 31.8 6.36
859 6 1 1.575 27.56 25.44 6.36
860 6 1 1.575 31.8 25.44 2.12
861 6 1 1.575 25.44 25.44 4.24
862 6 1 1.575 31.8 27.56 0
863 6 1 1.575 27.56 31.8 0
864 6 2 1.05 29.68 29.68 4.24
865 0 3 -1.05 27.5968 -0.036835 8.44317
866 0 3 -1.05 31.7632 25.4768 0.036835
867 0 3 -1.05 29.6432 27.5968 4.20317
868 0 3 -1.05 29.7168 31.7632 4.27684
869 0 3 -1.05 -0.036835 29.6432 6.39684
870 0 3 -1.05 25.4768 29.7168 2.08317
871 0 3 -1.05 31.8368 31.8368 2.15684
872 0 3 -1.05 27.5232 27.5232 6.32316
873 0 3 -1.05 -0.036835 27.5968 8.44317
874 0 3 -1.05 25.4768 31.7632 0.036835
875 0 3 -1.05 29.6432 29.6432 2.15684
876 0 3 -1.05 29.7168 29.7168 6.32316
877 0 3 -1.05 31.8368 -0.036835 4.20317
878 0 3 -1.05 27.5232 25.4768 4.27684
879 0 3 -1.05 27.5968 31.8368 6.39684
880 0 3 -1.05 31.7632 27.5232 2.08317
881 0 3 -1.05 -0.036835 -0.036835 2.15684
882 0 3 -1.05 25.4768 25.4768 6.32316
883 0 3 -1.05 27.5968 29.6432 4.20317
884 0 3 -1.05 31.7632 29.7168 4.27684
885 0 3 -1.05 29.6432 31.8368 8.44317
886 0 3 -1.05 29.7168 27.5232 0.036835
887 0 3 -1.05 31.8368 27.5968 6.39684
888 0 3 -1.05 27.5232 31.7632 2.08317
889 0 3 -1.05 29.7168 25.4768 2.08317
890 0 3 -1.05 29.6432 -0.036835 6.39684
891 0 3 -1.05 25.4768 27.5232 4.27684
892 0 3 -1.05 -0.036835 31.8368 4.20317
893 0 3 -1.05 27.5232 29.7168 0.036835
894 0 3 -1.05 31.8368 29.6432 8.44317
895 0 3 -1.05 27.5968 27.5968 2.15684
896 0 3 -1.05 31.7632 31.7632 6.32316
897 4 1 1.575 1.06 1.06 9.54
898 4 1 1.575 7.42 7.42 15.9
899 4 1 1.575 5.3 1.06 13.78
900 4 1 1.575 3.18 7.42 11.66
901 4 1 1.575 1.06 5.3 13.78
902 4 1 1.575 7.42 3.18 11.66
903 4 1 1.575 5.3 5.3 9.54
904 4 1 1.575 3.18 3.18 15.9
905 6 1 1.575 4.24 0 8.48
906 6 2 1.05 2.12 2.12 12.72
907 6 2 1.05 6.36 6.36 12.72
908 6 1 1.575 6.36 4.24 14.84
909 6 2 1.05 2.12 4.24 10.6
910 6 2 1.05 0 6.36 10.6
911 6 2 1.05 0 2.12 14.84
912 6 2 1.05 0 4.24 8.48
913 6 2 1.05 4.24 2.12 10.6
914 6 2 1.05 4.24 6.36 14.84
915 6 1 1.575 2.12 0 14.84
916 6 1 1.575 6.36 0 10.6
917 6 2 1.05 0 0 12.72
918 6 2 1.05 6.36 2.12 8.48
919 6 2 1.05 2.12 6.36 8.48
920 6 2 1.05 4.24 4.24 12.72
921 0 3 -1.05 2.15684 8.44317 16.9232
922 0 3 -1.05 6.32316 0.036835 8.51684
923 0 3 -1.05 4.20317 2.15684 12.6832
924 0 3 -1.05 4.27684 6.32316 12.7568
925 0 3 -1.05 8.44317 4.20317 14.8768
926 0 3 -1.05 0.036835 4.27684 10.5632
927 0 3 -1.05 6.39684 6.39684 10.6368
928 0 3 -1.05 2.08317 2.08317 14.8032
929 0 3 -1.05 8.44317 2.15684 16.9232
930 0 3 -1.05 0.036835 6.32316 8.51684
931 0 3 -1.05 4.20317 4.20317 10.6368
932 0 3 -1.05 4.27684 4.27684 14.8032
933 0 3 -1.05 6.39684 8.44317 12.6832
934 0 3 -1.05 2.08317 0.036835 12.7568
935 0 3 -1.05 2.15684 6.39684 14.8768
936 0 3 -1.05 6.32316 2.08317 10.5632
937 0 3 -1.05 8.44317 8.44317 10.6368
938 0 3 -1.05 0.036835 0.036835 14.8032
939 0 3 -1.05 2.15684 4.20317 12.6832
940 0 3 -1.05 6.32316 4.27684 12.7568
941 0 3 -1.05 4.20317 6.39684 16.9232
942 0 3 -1.05 4.27684 2.08317 8.51684
943 0 3 -1.05 6.39684 2.15684 14.8768
944 0 3 -1.05 2.08317 6.32316 10.5632
945 0 3 -1.05 4.27684 0.036835 10.5632
946 0 3 -1.05 4.20317 8.44317 14.8768
947 0 3 -1.05 0.036835 2.08317 12.7568
948 0 3 -1.05 8.44317 6.39684 12.6832
949 0 3 -1.05 2.08317 4.27684 8.51684
950 0 3 -1.05 6.39684 4.20317 16.9232
951 0 3 -1.05 2.15684 2.15684 10.6368
952 0 3 -1.05 6.32316 6.32316 14.8032
953 4 1 1.575 9.54 1.06 9.54
954 4 1 1.575 15.9 7.42 15.9
955 4 1 1.575 13.78 1.06 13.78
956 4 1 1.575 11.66 7.42 11.66
957 4 1 1.575 9.54 5.3 13.78
958 4 1 1.575 15.9 3.18 11.66
959 4 1 1.575 13.78 5.3 9.54
960 4 1 1.575 11.66 3.18 15.9
961 6 2 1.05 12.72 0 8.48
962 6 2 1.05 10.6 2.12 12.72
963 6 1 1.575 14.84 6.36 12.72
964 6 2 1.05 14.84 4.24 14.84
965 6 1 1.575 10.6 4.24 10.6
966 6 1 1.575 8.48 6.36 10.6
967 6 2 1.05 8.48 2.12 14.84
968 6 2 1.05 8.48 4.24 8.48
969 6 1 1.575 12.72 2.12 10.6
970 6 2 1.05 12.72 6.36 14.84
971 6 1 1.575 10.6 0 14.84
972 6 1 1.575 14.84 0 10.6
973 6 2 1.05 8.48 0 12.72
974 6 2 1.05 14.84 2.12 8.48
975 6 1 1.575 10.6 6.36 8.48
976 6 2 1.05 12.72 4.24 12.72
977 0 3 -1.05 10.6368 8.44317 16.9232
978 0 3 -1.05 14.8032 0.036835 8.51684
979 0 3 -1.05 12.6832 2.15684 12.6832
980 0 3 -1.05 12.7568 6.32316 12.7568
981 0 3 -1.05 16.9232 4.20317 14.8768
982 0 3 -1.05 8.51684 4.27684 10.5632
983 0 3 -1.05 14.8768 6.39684 10.6368
984 0 3 -1.05 10.5632 2.08317 14.8032
985 0 3 -1.05 16.9232 2.15684 16.9232
986 0 3 -1.05 8.51684 6.32316 8.51684
987 0 3 -1.05 12.6832 4.20317 10.6368
988 0 3 -1.05 12.7568 4.27684 14.8032
989 0 3 -1.05 14.8768 8.44317 12.6832
990 0 3 -1.05 10.5632 0.036835 12.7568
991 0 3 -1.05 10.6368 6.39684 14.8768
992 0 3 -1.05 14.8032 2.08317 10.5632
993 0 3 -1.05 16.9232 8.44317 10.6368
994 0 3 -1.05 8.51684 0.036835 14.8032
995 0 3 -1.05 10.6368 4.20317 12.6832
996 0 3 -1.05 14.8032 4.27684 12.7568
997 0 3 -1.05 12.6832 6.39684 16.9232
998 0 3 -1.05 12.7568 2.08317 8.51684
999 0 3 -1.05 14.8768 2.15684 14.8768
1000 0 3 -1.05 10.5632 6.32316 10.5632
1001 0 3 -1.05 12.7568 0.036835 10.5632
1002 0 3 -1.05 12.6832 8.44317 14.8768
1003 0 3 -1.05 8.51684 2.08317 12.7568
1004 0 3 -1.05 16.9232 6.39684 12.6832
1005 0 3 -1.05 10.5632 4.27684 8.51684
1006 0 3 -1.05 14.8768 4.20317 16.9232
1007 0 3 -1.05 10.6368 2.15684 10.6368
1008 0 3 -1.05 14.8032 6.32316 14.8032
1009 4 1 1.575 18.02 1.06 9.54
1010 4 1 1.575 24.38 7.42 15.9
1011 4 1 1.575 22.26 1.06 13.78
1012 4 1 1.575 20.14 7.42 11.66
1013 4 1 1.575 18.02 5.3 13.78
1014 4 1 1.575 24.38 3.18 11.66
1015 4 1 1.575 22.26 5.3 9.54
1016 4 1 1.575 20.14 3.18 15.9
1017 6 1 1.575 21.2 0 8.48
1018 6 2 1.05 19.08 2.12 12.72
1019 6 2 1.05 23.32 6.36 12.72
1020 6 1 1.575 23.32 4.24 14.84
1021 6 2 1.05 19.08 4.24 10.6
1022 6 1 1.575 16.96 6.36 10.6
1023 6 2 1.05 16.96 2.12 14.84
1024 6 2 1.05 16.96 4.24 8.48
1025 6 1 1.575 21.2 2.12 10.6
1026 6 1 1.575 21.2 6.36 14.84
1027 6 2 1.05 19.08 0 14.84
1028 6 2 1.05 23.32 0 10.6
1029 6 2 1.05 16.96 0 12.72
1030 6 2 1.05 23.32 2.12 8.48
1031 6 1 1.575 19.08 6.36 8.48
1032 6 1 1.575 21.2 4.24 12.72
1033 0 3 -1.05 19.1168 8.44317 16.9232
1034 0 3 -1.05 23.2832 0.036835 8.51684
1035 0 3 -1.05 21.1632 2.15684 12.6832
1036 0 3 -1.05 21.2368 6.32316 12.7568
1037 0 3 -1.05 25.4032 4.20317 14.8768
1038 0 3 -1.05 16.9968 4.27684 10.5632
1039 0 3 -1.05 23.3568 6.39684 10.6368
1040 0 3 -1.05 19.0432 2.08317 14.8032
1041 0 3 -1.05 25.4032 2.15684 16.9232
1042 0 3 -1.05 16.9968 6.32316 8.51684
1043 0 3 -1.05 21.1632 4.20317 10.6368
1044 0 3 -1.05 21.2368 4.27684 14.8032
1045 0 3 -1.05 23.3568 8.44317 12.6832
1046 0 3 -1.05 19.0432 0.036835 12.7568
1047 0 3 -1.05 19.1168 6.39684 14.8768
1048 0 3 -1.05 23.2832 2.08317 10.5632
1049 0 3 -1.05 25.4032 8.44317 10.6368
1050 0 3 -1.05 16.9968 0.036835 14.8032
1051 0 3 -1.05 19.1168 4.20317 12.6832
1052 0 3 -1.05 23.2832 4.27684 12.7568
1053 0 3 -1.05 21.1632 6.39684 16.9232
1054 0 3 -1.05 21.2368 2.08317 8.51684
1055 0 3 -1.05 23.3568 2.15684 14.8768
1056 0 3 -1.05 19.0432 6.32316 10.5632
1057 0 3 -1.05 21.2368 0.036835 10.5632
1058 0 3 -1.05 21.1632 8.44317 14.8768
1059 0 3 -1.05 16.9968 2.08317 12.7568
1060 0 3 -1.05 25.4032 6.39684 12.6832
1061 0 3 -1.05 19.0432 4.27684 8.51684
1062 0 3 -1.05 23.3568 4.20317 16.9232
1063 0 3 -1.05 19.1168 2.15684 10.6368
1064 0 3 -1.05 23.2832 6.32316 14.8032
1065 4 1 1.575 26.5 1.06 9.54
1066 4 1 1.575 32.86 7.42 15.9
1067 4 1 1.575 30.74 1.06 13.78
1068 4 1 1.575 28.62 7.42 11.66
1069 4 1 1.575 26.5 5.3 13.78
1070 4 1 1.575 32.86 3.18 11.66
1071 4 1 1.575 30.74 5.3 9.54
1072 4 1 1.575 28.62 3.18 15.9
1073 6 1 1.575 29.68 0 8.48
1074 6 1 1.575 27.56 2.12 12.72
1075 6 1 1.575 31.8 6.36 12.72
1076 6 2 1.05 31.8 4.24 14.84
1077 6 2 1.05 27.56 4.24 10.6
1078 6 1 1.575 25.44 6.36 10.6
1079 6 1 1.575 25.44 2.12 14.84
1080 6 2 1.05 25.44 4.24 8.48
1081 6 1 1.575 29.68 2.12 10.6
1082 6 2 1.05 29.68 6.36 14.84
1083 6 2 1.05 27.56 0 14.84
1084 6 1 1.575 31.8 0 10.6
1085 6 2 1.05 25.44 0 12.72
1086 6 2 1.05 31.8 2.12 8.48
1087 6 2 1.05 27.56 6.36 8.48
1088 6 2 1.05 29.68 4.24 12.72
1089 0 3 -1.05 27.5968 8.44317 16.9232
1090 0 3 -1.05 31.7632 0.036835 8.51684
1091 0 3 -1.05 29.6432 2.15684 12.6832
1092 0 3 -1.05 29.7168 6.32316 12.7568
1093 0 3 -1.05 -0.036835 4.20317 14.8768
1094 0 3 -1.05 25.4768 4.27684 10.5632
1095 0 3 -1.05 31.8368 6.39684 10.6368
1096 0 3 -1.05 27.5232 2.08317 14.8032
1097 0 3 -1.05 -0.036835 2.15684 16.9232
1098 0 3 -1.05 25.4768 6.32316 8.51684
1099 0 3 -1.05 29.6432 4.20317 10.6368
1100 0 3 -1.05 29.7168 4.27684 14.8032
1101 0 3 -1.05 31.8368 8.44317 12.6832
1102 0 3 -1.05 27.5232 0.036835 12.7568
1103 0 3 -1.05 27.5968 6.39684 14.8768
1104 0 3 -1.05 31.7632 2.08317 10.5632
1105 0 3 -1.05 -0.036835 8.44317 10.6368
1106 0 3 -1.05 25.4768 0.036835 14.8032
1107 0 3 -1.05 27.5968 4.20317 12.6832
1108 0 3 -1.05 31.7632 4.27684 12.7568
1109 0 3 -1.05 29.6432 6.39684 16.9232
1110 0 3 -1.05 29.7168 2.08317 8.51684
1111 0 3 -1.05 31.8368 2.15684 14.8768
1112 0 3 -1.05 27.5232 6.32316 10.5632
1113 0 3 -1.05 29.7168 0.036835 10.5632
1114 0 3 -1.05 29.6432 8.44317 14.8768
1115 0 3 -1.05 25.4768 2.08317 12.7568
1116 0 3 -1.05 -0.036835 6.39684 12.6832
1117 0 3 -1.05 27.5232 4.27684 8.51684
1118 0 3 -1.05 31.8368 4.20317 16.9232
1119 0 3 -1.05 27.5968 2.15684 10.6368
1120 0 3 -1.05 31.7632 6.32316 14.8032
1121 4 1 1.575 1.06 9.54 9.54
1122 4 1 1.575 7.42 15.9 15.9
1123 4 1 1.575 5.3 9.54 13.78
1124 4 1 1.575 3.18 15.9 11.66
1125 4 1 1.575 1.06 13.78 13.78
1126 4 1 1.575 7.42 11.66 11.66
1127 4 1 1.575 5.3 13.78 9.54
1128 4 1 1.575 3.18 11.66 15.9
1129 6 1 1.575 4.24 8.48 8.48
1130 6 1 1.575 2.12 10.6 12.72
1131 6 1 1.575 6.36 14.84 12.72
1132 6 2 1.05 6.36 12.72 14.84
1133 6 1 1.575 2.12 12.72 10.6
1134 6 1 1.575 0 14.84 10.6
1135 6 1 1.575 0 10.6 14.84
1136 6 2 1.05 0 12.72 8.48
1137 6 1 1.575 4.24 10.6 10.6
1138 6 2 1.05 4.24 14.84 14.84
1139 6 1 1.575 2.12 8.48 14.84
1140 6 2 1.05 6.36 8.48 10.6
1141 6 2 1.05 0 8.48 12.72
1142 6 1 1.575 6.36 10.6 8.48
1143 6 1 1.575 2.12 14.84 8.48
1144 6 2 1.05 4.24 12.72 12.72
1145 0 3 -1.05 2.15684 16.9232 16.9232
1146 0 3 -1.05 6.32316 8.51684 8.51684
1147 0 3 -1.05 4.20317 10.6368 12.6832
1148 0 3 -1.05 4.27684 14.8032 12.7568
1149 0 3 -1.05 8.44317 12.6832 14.8768
1150 0 3 -1.05 0.036835 12.7568 10.5632
1151 0 3 -1.05 6.39684 14.8768 10.6368
1152 0 3 -1.05 2.08317 10.5632 14.8032
1153 0 3 -1.05 8.44317 10.6368 16.9232
1154 0 3 -1.05 0.036835 14.8032 8.51684
1155 0 3 -1.05 4.20317 12.6832 10.6368
1156 0 3 -1.05 4.27684 12.7568 14.8032
1157 0 3 -1.05 6.39684 16.9232 12.6832
1158 0 3 -1.05 2.08317 8.51684 12.7568
1159 0 3 -1.05 2.15684 14.8768 14.8768
1160 0 3 -1.05 6.32316 10.5632 10.5632
1161 0 3 -1.05 8.44317 16.9232 10.6368
1162 0 3 -1.05 0.036835 8.51684 14.8032
1163 0 3 -1.05 2.15684 12.6832 12.6832
1164 0 3 -1.05 6.32316 12.7568 12.7568
1165 0 3 -1.05 4.20317 14.8768 16.9232
1166 0 3 -1.05 4.27684 10.5632 8.51684
1167 0 3 -1.05 6.39684 10.6368 14.8768
1168 0 3 -1.05 2.08317 14.8032 10.5632
1169 0 3 -1.05 4.27684 8.51684 10.5632
1170 0 3 -1.05 4.20317 16.9232 14.8768
1171 0 3 -1.05 0.036835 10.5632 12.7568
1172 0 3 -1.05 8.44317 14.8768 12.6832
1173 0 3 -1.05 2.08317 12.7568 8.51684
1174 0 3 -1.05 6.39684 12.6832 16.9232
1175 0 3 -1.05 2.15684 10.6368 10.6368
1176 0 3 -1.05 6.32316 14.8032 14.8032
1177 4 1 1.575 9.54 9.54 9.54
1178 4 1 1.575 15.9 15.9 15.9
1179 4 1 1.575 13.78 9.54 13.78
1180 4 1 1.575 11.66 15.9 11.66
1181 4 1 1.575 9.54 13.78 13.78
1182 4 1 1.575 15.9 11.66 11.66
1183 4 1 1.575 13.78 13.78 9.54
1184 4 1 1.575 11.66 11.66 15.9
1185 6 2 1.05 12.72 8.48 8.48
1186 6 2 1.05 10.6 10.6 12.72
1187 6 1 1.575 14.84 14.84 12.72
1188 6 1 1.575 14.84 12.72 14.84
1189 6 1 1.575 10.6 12.72 10.6
1190 6 2 1.05 8.48 14.84 10.6
1191 6 1 1.575 8.48 10.6 14.84
1192 6 2 1.05 8.48 12.72 8.48
1193 6 1 1.575 12.72 10.6 10.6
1194 6 2 1.05 12.72 14.84 14.84
1195 6 2 1.05 10.6 8.48 14.84
1196 6 1 1.575 14.84 8.48 10.6
1197 6 2 1.05 8.48 8.48 12.72
1198 6 2 1.05 14.84 10.6 8.48
1199 6 2 1.05 10.6 14.84 8.48
1200 6 1 1.575 12.72 12.72 12.72
1201 0 3 -1.05 10.6368 16.9232 16.9232
1202 0 3 -1.05 14.8032 8.51684 8.51684
1203 0 3 -1.05 12.6832 10.6368 12.6832
1204 0 3 -1.05 12.7568 14.8032 12.7568
1205 0 3 -1.05 16.9232 12.6832 14.8768
1206 0 3 -1.05 8.51684 12.7568 10.5632
1207 0 3 -1.05 14.8768 14.8768 10.6368
1208 0 3 -1.05 10.5632 10.5632 14.8032
1209 0 3 -1.05 16.9232 10.6368 16.9232
1210 0 3 -1.05 8.51684 14.8032 8.51684
1211 0 3 -1.05 12.6832 12.6832 10.6368
1212 0 3 -1.05 12.7568 12.7568 14.8032
1213 0 3 -1.05 14.8768 16.9232 12.6832
1214 0 3 -1.05 10.5632 8.51684 12.7568
1215 0 3 -1.05 10.6368 14.8768 14.8768
1216 0 3 -1.05 14.8032 10.5632 10.5632
1217 0 3 -1.05 16.9232 16.9232 10.6368
1218 0 3 -1.05 8.51684 8.51684 14.8032
1219 0 3 -1.05 10.6368 12.6832 12.6832
1220 0 3 -1.05 14.8032 12.7568 12.7568
1221 0 3 -1.05 12.6832 14.8768 16.9232
1222 0 3 -1.05 12.7568 10.5632 8.51684
1223 0 3 -1.05 14.8768 10.6368 14.8768
1224 0 3 -1.05 10.5632 14.8032 10.5632
1225 0 3 -1.05 12.7568 8.51684 10.5632
1226 0 3 -1.05 12.6832 16.9232 14.8768
1227 0 3 -1.05 8.51684 10.5632 12.7568
1228 0 3 -1.05 16.9232 14.8768 12.6832
1229 0 3 -1.05 10.5632 12.7568 8.51684
1230 0 3 -1.05 14.8768 12.6832 16.9232
1231 0 3 -1.05 10.6368 10.6368 10.6368
1232 0 3 -1.05 14.8032 14.8032 14.8032
1233 4 1 1.575 18.02 9.54 9.54
1234 4 1 1.575 24.38 15.9 15.9
1235 4 1 1.575 22.26 9.54 13.78
1236 4 1 1.575 20.14 15.9 11.66
1237 4 1 1.575 18.02 13.78 13.78
1238 4 1 1.575 24.38 11.66 11.66
1239 4 1 1.575 22.26 13.78 9.54
1240 4 1 1.575 20.14 11.66 15.9
1241 6 2 1.05 21.2 8.48 8.48
1242 6 1 1.575 19.08 10.6 12.72
1243 6 1 1.575 23.32 14.84 12.72
1244 6 2 1.05 23.32 12.72 14.84
1245 6 1 1.575 19.08 12.72 10.6
1246 6 2 1.05 16.96 14.84 10.6
1247 6 1 1.575 16.96 10.6 14.84
1248 6 1 1.575 16.96 12.72 8.48
1249 6 2 1.05 21.2 10.6 10.6
1250 6 1 1.575 21.2 14.84 14.84
1251 6 1 1.575 19.08 8.48 14.84
1252 6 2 1.05 23.32 8.48 10.6
1253 6 2 1.05 16.96 8.48 12.72
1254 6 1 1.575 23.32 10.6 8.48
1255 6 1 1.575 19.08 14.84 8.48
1256 6 2 1.05 21.2 12.72 12.72
1257 0 3 -1.05 19.1168 16.9232 16.9232
1258 0 3 -1.05 23.2832 8.51684 8.51684
1259 0 3 -1.05 21.1632 10.6368 12.6832
1260 0 3 -1.05 21.2368 14.8032 12.7568
1261 0 3 -1.05 25.4032 12.6832 14.8768
1262 0 3 -1.05 16.9968 12.7568 10.5632
1263 0 3 -1.05 23.3568 14.8768 10.6368
1264 0 3 -1.05 19.0432 10.5632 14.8032
1265 0 3 -1.05 25.4032 10.6368 16.9232
1266 0 3 -1.05 16.9968 14.8032 8.51684
1267 0 3 -1.05 21.1632 12.6832 10.6368
1268 0 3 -1.05 21.2368 12.7568 14.8032
1269 0 3 -1.05 23.3568 16.9232 12.6832
1270 0 3 -1.05 19.0432 8.51684 12.7568
1271 0 3 -1.05 19.1168 14.8768 14.8768
1272 0 3 -1.05 23.2832 10.5632 10.5632
1273 0 3 -1.05 25.4032 16.9232 10.6368
1274 0 3 -1.05 16.9968 8.51684 14.8032
1275 0 3 -1.05 19.1168 12.6832 12.6832
1276 0 3 -1.05 23.2832 12.7568 12.7568
1277 0 3 -1.05 21.1632 14.8768 16.9232
1278 0 3 -1.05 21.2368 10.5632 8.51684
1279 0 3 -1.05 23.3568 10.6368 14.8768
1280 0 3 -1.05 19.0432 14.8032 10.5632
1281 0 3 -1.05 21.2368 8.51684 10.5632
1282 0 3 -1.05 21.1632 16.9232 14.8768
1283 0 3 -1.05 16.9968 10.5632 12.7568
1284 0 3 -1.05 25.4032 14.8768 12.6832
1285 0 3 -1.05 19.0432 12.7568 8.51684
1286 0 3 -1.05 23.3568 12.6832 16.9232
1287 0 3 -1.05 19.1168 10.6368 10.6368
1288 0 3 -1.05 23.2832 14.8032 14.8032
1289 4 1 1.575 26.5 9.54 9.54
1290 4 1 1.575 32.86 15.9 15.9
1291 4 1 1.575 30.74 9.54 13.78
1292 4 1 1.575 28.62 15.9 11.66
1293 4 1 1.575 26.5 13.78 13.78
1294 4 1 1.575 32.86 11.66 11.66
1295 4 1 1.575 30.74 13.78 9.54
1296 4 1 1.575 28.62 11.66 15.9
1297 6 2 1.05 29.68 8.48 8.48
1298 6 1 1.575 27.56 10.6 12.72
1299 6 1 1.575 31.8 14.84 12.72
1300 6 1 1.575 31.8 12.72 14.84
1301 6 1 1.575 27.56 12.72 10.6
1302 6 2 1.05 25.44 14.84 10.6
1303 6 2 1.05 25.44 10.6 14.84
1304 6 2 1.05 25.44 12.72 8.48
1305 6 1 1.575 29.68 10.6 10.6
1306 6 2 1.05 29.68 14.84 14.84
1307 6 2 1.05 27.56 8.48 14.84
1308 6 2 1.05 31.8 8.48 10.6
1309 6 1 1.575 25.44 8.48 12.72
1310 6 1 1.575 31.8 10.6 8.48
1311 6 2 1.05 27.56 14.84 8.48
1312 6 2 1.05 29.68 12.72 12.72
1313 0 3 -1.05 27.5968 16.9232 16.9232
1314 0 3 -1.05 31.7632 8.51684 8.51684
1315 0 3 -1.05 29.6432 10.6368 12.6832
1316 0 3 -1.05 29.7168 14.8032 12.7568
1317 0 3 -1.05 -0.036835 12.6832 14.8768
1318 0 3 -1.05 25.4768 12.7568 10.5632
1319 0 3 -1.05 31.8368 14.8768 10.6368
1320 0 3 -1.05 27.5232 10.5632 14.8032
1321 0 3 -1.05 -0.036835 10.6368 16.9232
1322 0 3 -1.05 25.4768 14.8032 8.51684
1323 0 3 -1.05 29.6432 12.6832 10.6368
1324 0 3 -1.05 29.7168 12.7568 14.8032
1325 0 3 -1.05 31.8368 16.9232 12.6832
1326 0 3 -1.05 27.5232 8.51684 12.7568
1327 0 3 -1.05 27.5968 14.8768 14.8768
1328 0 3 -1.05 31.7632 10.5632 10.5632
1329 0 3 -1.05 -0.036835 16.9232 10.6368
1330 0 3 -1.05 25.4768 8.51684 14.8032
1331 0 3 -1.05 27.5968 12.6832 12.6832
1332 0 3 -1.05 31.7632 12.7568 12.7568
1333 0 3 -1.05 29.6432 14.8768 16.9232
1334 0 3 -1.05 29.7168 10.5632 8.51684
1335 0 3 -1.05 31.8368 10.6368 14.8768
1336 0 3 -1.05 27.5232 14.8032 10.5632
1337 0 3 -1.05 29.7168 8.51684 10.5632
1338 0 3 -1.05 29.6432 16.9232 14.8768
1339 0 3 -1.05 25.4768 10.5632 12.7568
1340 0 3 -1.05 -0.036835 14.8768 12.6832
1341 0 3 -1.05 27.5232 12.7568 8.51684
1342 0 3 -1.05 31.8368 12.6832 16.9232
1343 0 3 -1.05 27.5968 10.6368 10.6368
1344 0 3 -1.05 31.7632 14.8032 14.8032
1345 4 1 1.575 1.06 18.02 9.54
1346 4 1 1.575 7.42 24.38 15.9
1347 4 1 1.575 5.3 18.02 13.78
1348 4 1 1.575 3.18 24.38 11.66
1349 4 1 1.575 1.06 22.26 13.78
1350 4 1 1.575 7.42 20.14 11.66
1351 4 1 1.575 5.3 22.26 9.54
1352 4 1 1.575 3.18 20.14 15.9
1353 6 1 1.575 4.24 16.96 8.48
1354 6 2 1.05 2.12 19.08 12.72
1355 6 2 1.05 6.36 23.32 12.72
1356 6 1 1.575 6.36 21.2 14.84
1357 6 2 1.05 2.12 21.2 10.6
1358 6 1 1.575 0 23.32 10.6
1359 6 1 1.575 0 19.08 14.84
1360 6 2 1.05 0 21.2 8.48
1361 6 2 1.05 4.24 19.08 10.6
1362 6 1 1.575 4.24 23.32 14.84
1363 6 1 1.575 2.12 16.96 14.84
1364 6 2 1.05 6.36 16.96 10.6
1365 6 2 1.05 0 16.96 12.72
1366 6 1 1.575 6.36 19.08 8.48
1367 6 2 1.05 2.12 23.32 8.48
1368 6 1 1.575 4.24 21.2 12.72
1369 0 3 -1.05 2.15684 25.4032 16.9232
1370 0 3 -1.05 6.32316 16.9968 8.51684
1371 0 3 -1.05 4.20317 19.1168 12.6832
1372 0 3 -1.05 4.27684 23.2832 12.7568
1373 0 3 -1.05 8.44317 21.1632 14.8768
1374 0 3 -1.05 0.036835 21.2368 10.5632
1375 0 3 -1.05 6.39684 23.3568 10.6368
1376 0 3 -1.05 2.08317 19.0432 14.8032
1377 0 3 -1.05 8.44317 19.1168 16.9232
1378 0 3 -1.05 0.036835 23.2832 8.51684
1379 0 3 -1.05 4.20317 21.1632 10.6368
1380 0 3 -1.05 4.27684 21.2368 14.8032
1381 0 3 -1.05 6.39684 25.4032 12.6832
1382 0 3 -1.05 2.08317 16.9968 12.7568
1383 0 3 -1.05 2.15684 23.3568 14.8768
1384 0 3 -1.05 6.32316 19.0432 10.5632
1385 0 3 -1.05 8.44317 25.4032 10.6368
1386 0 3 -1.05 0.036835 16.9968 14.8032
1387 0 3 -1.05 2.15684 21.1632 12.6832
1388 0 3 -1.05 6.32316 21.2368 12.7568
1389 0 3 -1.05 4.20317 23.3568 16.9232
1390 0 3 -1.05 4.27684 19.0432 8.51684
1391 0 3 -1.05 6.39684 19.1168 14.8768
1392 0 3 -1.05 2.08317 23.2832 10.5632
1393 0 3 -1.05 4.27684 16.9968 10.5632
1394 0 3 -1.05 4.20317 25.4032 14.8768
1395 0 3 -1.05 0.036835 19.0432 12.7568
1396 0 3 -1.05 8.44317 23.3568 12.6832
1397 0 3 -1.05 2.08317 21.2368 8.51684
1398 0 3 -1.05 6.39684 21.1632 16.9232
1399 0 3 -1.05 2.15684 19.1168 10.6368
1400 0 3 -1.05 6.32316 23.2832 14.8032
1401 4 1 1.575 9.54 18.02 9.54
1402 4 1 1.575 15.9 24.38 15.9
1403 4 1 1.575 13.78 18.02 13.78
1404 4 1 1.575 11.66 24.38 11.66
1405 4 1 1.575 9.54 22.26 13.78
1406 4 1 1.575 15.9 20.14 11.66
1407 4 1 1.575 13.78 22.26 9.54
1408 4 1 1.575 11.66 20.14 15.9
1409 6 2 1.05 12.72 16.96 8.48
1410 6 1 1.575 10.6 19.08 12.72
1411 6 2 1.05 14.84 23.32 12.72
1412 6 2 1.05 14.84 21.2 14.84
1413 6 1 1.575 10.6 21.2 10.6
1414 6 1 1.575 8.48 23.32 10.6
1415 6 1 1.575 8.48 19.08 14.84
1416 6 1 1.575 8.48 21.2 8.48
1417 6 2 1.05 12.72 19.08 10.6
1418 6 2 1.05 12.72 23.32 14.84
1419 6 1 1.575 10.6 16.96 14.84
1420 6 1 1.575 14.84 16.96 10.6
1421 6 1 1.575 8.48 16.96 12.72
1422 6 1 1.575 14.84 19.08 8.48
1423 6 1 1.575 10.6 23.32 8.48
1424 6 1 1.575 12.72 21.2 12.72
1425 0 3 -1.05 10.6368 25.4032 16.9232
1426 0 3 -1.05 14.8032 16.9968 8.51684
1427 0 3 -1.05 12.6832 19.1168 12.6832
1428 0 3 -1.05 12.7568 23.2832 12.7568
1429 0 3 -1.05 16.9232 21.1632 14.8768
1430 0 3 -1.05 8.51684 21.2368 10.5632
1431 0 3 -1.05 14.8768 23.3568 10.6368
1432 0 3 -1.05 10.5632 19.0432 14.8032
1433 0 3 -1.05 16.9232 19.1168 16.9232
1434 0 3 -1.05 8.51684 23.2832 8.51684
1435 0 3 -1.05 12.6832 21.1632 10.6368
1436 0 3 -1.05 12.7568 21.2368 14.8032
1437 0 3 -1.05 14.8768 25.4032 12.6832
1438 0 3 -1.05 10.5632 16.9968 12.7568
1439 0 3 -1.05 10.6368 23.3568 14.8768
1440 0 3 -1.05 14.8032 19.0432 10.5632
1441 0 3 -1.05 16.9232 25.4032 10.6368
1442 0 3 -1.05 8.51684 16.9968 14.8032
1443 0 3 -1.05 10.6368 21.1632 12.6832
1444 0 3 -1.05 14.8032 21.2368 12.7568
1445 0 3 -1.05 12.6832 23.3568 16.9232
1446 0 3 -1.05 12.7568 19.0432 8.51684
1447 0 3 -1.05 14.8768 19.1168 14.8768
1448 0 3 -1.05 10.5632 23.2832 10.5632
1449 0 3 -1.05 12.7568 16.9968 10.5632
1450 0 3 -1.05 12.6832 25.4032 14.8768
1451 0 3 -1.05 8.51684 19.0432 12.7568
1452 0 3 -1.05 16.9232 23.3568 12.6832
1453 0 3 -1.05 10.5632 21.2368 8.51684
1454 0 3 -1.05 14.8768 21.1632 16.9232
1455 0 3 -1.05 10.6368 19.1168 10.6368
1456 0 3 -1.05 14.8032 23.2832 14.8032
1457 4 1 1.575 18.02 18.02 9.54
1458 4 1 1.575 24.38 24.38 15.9
1459 4 1 1.575 22.26 18.02 13.78
1460 4 1 1.575 20.14 24.38 11.66
1461 4 1 1.575 18.02 22.26 13.78
1462 4 1 1.575 24.38 20.14 11.66
1463 4 1 1.575 22.26 22.26 9.54
1464 4 1 1.575 20.14 20.14 15.9
1465 6 2 1.05 21.2 16.96 8.48
1466 6 2 1.05 19.08 19.08 12.72
1467 6 2 1.05 23.32 23.32 12.72
1468 6 2 1.05 23.32 21.2 14.84
1469 6 1 1.575 19.08 21.2 10.6
1470 6 2 1.05 16.96 23.32 10.6
1471 6 1 1.575 16.96 19.08 14.84
1472 6 1 1.575 16.96 21.2 8.48
1473 6 1 1.575 21.2 19.08 10.6
1474 6 1 1.575 21.2 23.32 14.84
1475 6 1 1.575 19.08 16.96 14.84
1476 6 2 1.05 23.32 16.96 10.6
1477 6 1 1.575 16.96 16.96 12.72
1478 6 1 1.575 23.32 19.08 8.48
1479 6 2 1.05 19.08 23.32 8.48
1480 6 2 1.05 21.2 21.2 12.72
1481 0 3 -1.05 19.1168 25.4032 16.9232
1482 0 3 -1.05 23.2832 16.9968 8.51684
1483 0 3 -1.05 21.1632 19.1168 12.6832
1484 0 3 -1.05 21.2368 23.2832 12.7568
1485 0 3 -1.05 25.4032 21.1632 14.8768
1486 0 3 -1.05 16.9968 21.2368 10.5632
1487 0 3 -1.05 23.3568 23.3568 10.6368
1488 0 3 -1.05 19.0432 19.0432 14.8032
1489 0 3 -1.05 25.4032 19.1168 16.9232
1490 0 3 -1.05 16.9968 23.2832 8.51684
1491 0 3 -1.05 21.1632 21.1632 10.6368
1492 0 3 -1.05 21.2368 21.2368 14.8032
1493 0 3 -1.05 23.3568 25.4032 12.6832
1494 0 3 -1.05 19.0432 16.9968 12.7568
1495 0 3 -1.05 19.1168 23.3568 14.8768
1496 0 3 -1.05 23.2832 19.0432 10.5632
1497 0 3 -1.05 25.4032 25.4032 10.6368
1498 0 3 -1.05 16.9968 16.9968 14.8032
1499 0 3 -1.05 19.1168 21.1632 12.6832
1500 0 3 -1.05 23.2832 21.2368 12.7568
1501 0 3 -1.05 21.1632 23.3568 16.9232
1502 0 3 -1.05 21.2368 19.0432 8.51684
1503 0 3 -1.05 23.3568 19.1168 14.8768
1504 0 3 -1.05 19.0432 23.2832 10.5632
1505 0 3 -1.05 21.2368 16.9968 10.5632
1506 0 3 -1.05 21.1632 25.4032 14.8768
1507 0 3 -1.05 16.9968 19.0432 12.7568
1508 0 3 -1.05 25.4032 23.3568 12.6832
1509 0 3 -1.05 19.0432 21.2368 8.51684
1510 0 3 -1.05 23.3568 21.1632 16.9232
1511 0 3 -1.05 19.1168 19.1168 10.6368
1512 0 3 -1.05 23.2832 23.2832 14.8032
1513 4 1 1.575 26.5 18.02 9.54
1514 4 1 1.575 32.86 24.38 15.9
1515 4 1 1.575 30.74 18.02 13.78
1516 4 1 1.575 28.62 24.38 11.66
1517 4 1 1.575 26.5 22.26 13.78
1518 4 1 1.575 32.86 20.14 11.66
1519 4 1 1.575 30.74 22.26 9.54
1520 4 1 1.575 28.62 20.14 15.9
1521 6 1 1.575 29.68 16.96 8.48
1522 6 1 1.575 27.56 19.08 12.72
1523 6 2 1.05 31.8 23.32 12.72
1524 6 1 1.575 31.8 21.2 14.84
1525 6 1 1.575 27.56 21.2 10.6
1526 6 1 1.575 25.44 23.32 10.6
1527 6 2 1.05 25.44 19.08 14.84
1528 6 2 1.05 25.44 21.2 8.48
1529 6 2 1.05 29.68 19.08 10.6
1530 6 1 1.575 29.68 23.32 14.84
1531 6 1 1.575 27.56 16.96 14.84
1532 6 2 1.05 31.8 16.96 10.6
1533 6 1 1.575 25.44 16.96 12.72
1534 6 1 1.575 31.8 19.08 8.48
1535 6 2 1.05 27.56 23.32 8.48
1536 6 1 1.575 29.68 21.2 12.72
1537 0 3 -1.05 27.5968 25.4032 16.9232
1538 0 3 -1.05 31.7632 16.9968 8.51684
1539 0 3 -1.05 29.6432 19.1168 12.6832
1540 0 3 -1.05 29.7168 23.2832 12.7568
1541 0 3 -1.05 -0.036835 21.1632 14.8768
1542 0 3 -1.05 25.4768 21.2368 10.5632
1543 0 3 -1.05 31.8368 23.3568 10.6368
1544 0 3 -1.05 27.5232 19.0432 14.8032
1545 0 3 -1.05 -0.036835 19.1168 16.9232
1546 0 3 -1.05 25.4768 23.2832 8.51684
1547 0 3 -1.05 29.6432 21.1632 10.6368
1548 0 3 -1.05 29.7168 21.2368 14.8032
1549 0 3 -1.05 31.8368 25.4032 12.6832
1550 0 3 -1.05 27.5232 16.9968 12.7568
1551 0 3 -1.05 27.5968 23.3568 14.8768
1552 0 3 -1.05 31.7632 19.0432 10.5632
1553 0 3 -1.05 -0.036835 25.4032 10.6368
1554 0 3 -1.05 25.4768 16.9968 14.8032
1555 0 3 -1.05 27.5968 21.1632 12.6832
1556 0 3 -1.05 31.7632 21.2368 12.7568
1557 0 3 -1.05 29.6432 23.3568 16.9232
1558 0 3 -1.05 29.7168 19.0432 8.51684
1559 0 3 -1.05 31.8368 19.1168 14.8768
1560 0 3 -1.05 27.5232 23.2832 10.5632
1561 0 3 -1.05 29.7168 16.9968 10.5632
1562 0 3 -1.05 29.6432 25.4032 14.8768
1563 0 3 -1.05 25.4768 19.0432 12.7568
1564 0 3 -1.05 -0.036835 23.3568 12.6832
1565 0 3 -1.05 27.5232 21.2368 8.51684
1566 0 3 -1.05 31.8368 21.1632 16.9232
1567 0 3 -1.05 27.5968 19.1168 10.6368
1568 0 3 -1.05 31.7632 23.2832 14.8032
1569 4 1 1.575 1.06 26.5 9.54
1570 4 1 1.575 7.42 32.86 15.9
1571 4 1 1.575 5.3 26.5 13.78
1572 4 1 1.575 3.18 32.86 11.66
1573 4 1 1.575 1.06 30.74 13.78
1574 4 1 1.575 7.42 28.62 11.66
1575 4 1 1.575 5.3 30.74 9.54
1576 4 1 1.575 3.18 28.62 15.9
1577 6 2 1.05 4.24 25.44 8.48
1578 6 2 1.05 2.12 27.56 12.72
1579 6 2 1.05 6.36 31.8 12.72
1580 6 2 1.05 6.36 29.68 14.84
1581 6 2 1.05 2.12 29.68 10.6
1582 6 1 1.575 0 31.8 10.6
1583 6 2 1.05 0 27.56 14.84
1584 6 2 1.05 0 29.68 8.48
1585 6 2 1.05 4.24 27.56 10.6
1586 6 2 1.05 4.24 31.8 14.84
1587 6 1 1.575 2.12 25.44 14.84
1588 6 1 1.575 6.36 25.44 10.6
1589 6 2 1.05 0 25.44 12.72
1590 6 2 1.05 6.36 27.56 8.48
1591 6 2 1.05 2.12 31.8 8.48
1592 6 2 1.05 4.24 29.68 12.72
1593 0 3 -1.05 2.15684 -0.036835 16.9232
1594 0 3 -1.05 6.32316 25.4768 8.51684
1595 0 3 -1.05 4.20317 27.5968 12.6832
1596 0 3 -1.05 4.27684 31.7632 12.7568
1597 0 3 -1.05 8.44317 29.6432 14.8768
1598 0 3 -1.05 0.036835 29.7168 10.5632
1599 0 3 -1.05 6.39684 31.8368 10.6368
1600 0 3 -1.05 2.08317 27.5232 14.8032
1601 0 3 -1.05 8.44317 27.5968 16.9232
1602 0 3 -1.05 0.036835 31.7632 8.51684
1603 0 3 -1.05 4.20317 29.6432 10.6368
1604 0 3 -1.05 4.27684 29.7168 14.8032
1605 0 3 -1.05 6.39684 -0.036835 12.6832
1606 0 3 -1.05 2.08317 25.4768 12.7568
1607 0 3 -1.05 2.15684 31.8368 14.8768
1608 0 3 -1.05 6.32316 27.5232 10.5632
1609 0 3 -1.05 8.44317 -0.036835 10.6368
1610 0 3 -1.05 0.036835 25.4768 14.8032
1611 0 3 -1.05 2.15684 29.6432 12.6832
1612 0 3 -1.05 6.32316 29.7168 12.7568
1613 0 3 -1.05 4.20317 31.8368 16.9232
1614 0 3 -1.05 4.27684 27.5232 8.51684
1615 0 3 -1.05 6.39684 27.5968 14.8768
1616 0 3 -1.05 2.08317 31.7632 10.5632
1617 0 3 -1.05 4.27684 25.4768 10.5632
1618 0 3 -1.05 4.20317 -0.036835 14.8768
1619 0 3 -1.05 0.036835 27.5232 12.7568
1620 0 3 -1.05 8.44317 31.8368 12.6832
1621 0 3 -1.05 2.08317 29.7168 8.51684
1622 0 3 -1.05 6.39684 29.6432 16.9232
1623 0 3 -1.05 2.15684 27.5968 10.6368
1624 0 3 -1.05 6.32316 31.7632 14.8032
1625 4 1 1.575 9.54 26.5 9.54
1626 4 1 1.575 15.9 32.86 15.9
1627 4 1 1.575 13.78 26.5 13.78
1628 4 1 1.575 11.66 32.86 11.66
1629 4 1 1.575 9.54 30.74 13.78
1630 4 1 1.575 15.9 28.62 11.66
1631 4 1 1.575 13.78 30.74 9.54
1632 4 1 1.575 11.66 28.62 15.9
1633 6 1 1.575 12.72 25.44 8.48
1634 6 2 1.05 10.6 27.56 12.72
1635 6 1 1.575 14.84 31.8 12.72
1636 6 1 1.575 14.84 29.68 14.84
1637 6 2 1.05 10.6 29.68 10.6
1638 6 2 1.05 8.48 31.8 10.6
1639 6 1 1.575 8.48 27.56 14.84
1640 6 1 1.575 8.48 29.68 8.48
1641 6 1 1.575 12.72 27.56 10.6
1642 6 1 1.575 12.72 31.8 14.84
1643 6 2 1.05 10.6 25.44 14.84
1644 6 1 1.575 14.84 25.44 10.6
1645 6 2 1.05 8.48 25.44 12.72
1646 6 1 1.575 14.84 27.56 8.48
1647 6 2 1.05 10.6 31.8 8.48
1648 6 1 1.575 12.72 29.68 12.72
1649 0 3 -1.05 10.6368 -0.036835 16.9232
1650 0 3 -1.05 14.8032 25.4768 8.51684
1651 0 3 -1.05 12.6832 27.5968 12.6832
1652 0 3 -1.05 12.7568 31.7632 12.7568
1653 0 3 -1.05 16.9232 29.6432 14.8768
1654 0 3 -1.05 8.51684 29.7168 10.5632
1655 0 3 -1.05 14.8768 31.8368 10.6368
1656 0 3 -1.05 10.5632 27.5232 14.8032
1657 0 3 -1.05 16.9232 27.5968 16.9232
1658 0 3 -1.05 8.51684 31.7632 8.51684
1659 0 3 -1.05 12.6832 29.6432 10.6368
1660 0 3 -1.05 12.7568 29.7168 14.8032
1661 0 3 -1.05 14.8768 -0.036835 12.6832
1662 0 3 -1.05 10.5632 25.4768 12.7568
1663 0 3 -1.05 10.6368 31.8368 14.8768
1664 0 3 -1.05 14.8032 27.5232 10.5632
1665 0 3 -1.05 16.9232 -0.036835 10.6368
1666 0 3 -1.05 8.51684 25.4768 14.8032
1667 0 3 -1.05 10.6368 29.6432 12.6832
1668 0 3 -1.05 14.8032 29.7168 12.7568
1669 0 3 -1.05 12.6832 31.8368 16.9232
1670 0 3 -1.05 12.7568 27.5232 8.51684
1671 0 3 -1.05 14.8768 27.5968 14.8768
1672 0 3 -1.05 10.5632 31.7632 10.5632
1673 0 3 -1.05 12.7568 25.4768 10.5632
1674 0 3 -1.05 12.6832 -0.036835 14.8768
1675 0 3 -1.05 8.51684 27.5232 12.7568
1676 0 3 -1.05 16.9232 31.8368 12.6832
1677 0 3 -1.05 10.5632 29.7168 8.51684
1678 0 3 -1.05 14.8768 29.6432 16.9232
1679 0 3 -1.05 10.6368 27.5968 10.6368
1680 0 3 -1.05 14.8032 31.7632 14.8032
1681 4 1 1.575 18.02 26.5 9.54
1682 4 1 1.575 24.38 32.86 15.9
1683 4 1 1.575 22.26 26.5 13.78
1684 4 1 1.575 20.14 32.86 11.66
1685 4 1 1.575 18.02 30.74 13.78
1686 4 1 1.575 24.38 28.62 11.66
1687 4 1 1.575 22.26 30.74 9.54
1688 4 1 1.575 20.14 28.62 15.9
1689 6 2 1.05 21.2 25.44 8.48
1690 6 2 1.05 19.08 27.56 12.72
1691 6 2 1.05 23.32 31.8 12.72
1692 6 1 1.575 23.32 29.68 14.84
1693 6 2 1.05 19.08 29.68 10.6
1694 6 1 1.575 16.96 31.8 10.6
1695 6 1 1.575 16.96 27.56 14.84
1696 6 1 1.575 16.96 29.68 8.48
1697 6 1 1.575 21.2 27.56 10.6
1698 6 2 1.05 21.2 31.8 14.84
1699 6 2 1.05 19.08 25.44 14.84
1700 6 1 1.575 23.32 25.44 10.6
1701 6 2 1.05 16.96 25.44 12.72
1702 6 1 1.575 23.32 27.56 8.48
1703 6 1 1.575 19.08 31.8 8.48
1704 6 2 1.05 21.2 29.68 12.72
1705 0 3 -1.05 19.1168 -0.036835 16.9232
1706 0 3 -1.05 23.2832 25.4768 8.51684
1707 0 3 -1.05 21.1632 27.5968 12.6832
1708 0 3 -1.05 21.2368 31.7632 12.7568
1709 0 3 -1.05 25.4032 29.6432 14.8768
1710 0 3 -1.05 16.9968 29.7168 10.5632
1711 0 3 -1.05 23.3568 31.8368 10.6368
1712 0 3 -1.05 19.0432 27.5232 14.8032
1713 0 3 -1.05 25.4032 27.5968 16.9232
1714 0 3 -1.05 16.9968 31.7632 8.51684
1715 0 3 -1.05 21.1632 29.6432 10.6368
1716 0 3 -1.05 21.2368 29.7168 14.8032
1717 0 3 -1.05 23.3568 -0.036835 12.6832
1718 0 3 -1.05 19.0432 25.4768 12.7568
1719 0 3 -1.05 19.1168 31.8368 14.8768
1720 0 3 -1.05 23.2832 27.5232 10.5632
1721 0 3 -1.05 25.4032 -0.036835 10.6368
1722 0 3 -1.05 16.9968 25.4768 14.8032
1723 0 3 -1.05 19.1168 29.6432 12.6832
1724 0 3 -1.05 23.2832 29.7168 12.7568
1725 0 3 -1.05 21.1632 31.8368 16.9232
1726 0 3 -1.05 21.2368 27.5232 8.51684
1727 0 3 -1.05 23.3568 27.5968 14.8768
1728 0 3 -1.05 19.0432 31.7632 10.5632
1729 0 3 -1.05 21.2368 25.4768 10.5632
1730 0 3 -1.05 21.1632 -0.036835 14.8768
1731 0 3 -1.05 16.9968 27.5232 12.7568
1732 0 3 -1.05 25.4032 31.8368 12.6832
1733 0 3 -1.05 19.0432 29.7168 8.51684
1734 0 3 -1.05 23.3568 29.6432 16.9232
1735 0 3 -1.05 19.1168 27.5968 10.6368
1736 0 3 -1.05 23.2832 31.7632 14.8032
1737 4 1 1.575 26.5 26.5 9.54
1738 4 1 1.575 32.86 32.86 15.9
1739 4 1 1.575 30.74 26.5 13.78
1740 4 1 1.575 28.62 32.86 11.66
1741 4 1 1.575 26.5 30.74 13.78
1742 4 1 1.575 32.86 28.62 11.66
1743 4 1 1.575 30.74 30.74 9.54
1744 4 1 1.575 28.62 28.62 15.9
1745 6 1 1.575 29.68 25.44 8.48
1746 6 2 1.05 27.56 27.56 12.72
1747 6 2 1.05 31.8 31.8 12.72
1748 6 1 1.575 31.8 29.68 14.84
1749 6 2 1.05 27.56 29.68 10.6
1750 6 1 1.575 25.44 31.8 10.6
1751 6 2 1.05 25.44 27.56 14.84
1752 6 2 1.05 25.44 29.68 8.48
1753 6 2 1.05 29.68 27.56 10.6
1754 6 2 1.05 29.68 31.8 14.84
1755 6 2 1.05 27.56 25.44 14.84
1756 6 2 1.05 31.8 25.44 10.6
1757 6 1 1.575 25.44 25.44 12.72
1758 6 2 1.05 31.8 27.56 8.48
1759 6 2 1.05 27.56 31.8 8.48
1760 6 2 1.05 29.68 29.68 12.72
1761 0 3 -1.05 27.5968 -0.036835 16.9232
1762 0 3 -1.05 31.7632 25.4768 8.51684
1763 0 3 -1.05 29.6432 27.5968 12.6832
1764 0 3 -1.05 29.7168 31.7632 12.7568
1765 0 3 -1.05 -0.036835 29.6432 14.8768
1766 0 3 -1.05 25.4768 29.7168 10.5632
1767 0 3 -1.05 31.8368 31.8368 10.6368
1768 0 3 -1.05 27.5232 27.5232 14.8032
1769 0 3 -1.05 -0.036835 27.5968 16.9232
1770 0 3 -1.05 25.4768 31.7632 8.51684
1771 0 3 -1.05 29.6432 29.6432 10.6368
1772 0 3 -1.05 29.7168 29.7168 14.8032
1773 0 3 -1.05 31.8368 -0.036835 12.6832
1774 0 3 -1.05 27.5232 25.4768 12.7568
1775 0 3 -1.05 27.5968 31.8368 14.8768
1776 0 3 -1.05 31.7632 27.5232 10.5632
1777 0 3 -1.05 -0.036835 -0.036835 10.6368
1778 0 3 -1.05 25.4768 25.4768 14.8032
1779 0 3 -1.05 27.5968 29.6432 12.6832
1780 0 3 -1.05 31.7632 29.7168 12.7568
1781 0 3 -1.05 29.6432 31.8368 16.9232
1782 0 3 -1.05 29.7168 27.5232 8.51684
1783 0 3 -1.05 31.8368 27.5968 14.8768
1784 0 3 -1.05 27.5232 31.7632 10.5632
1785 0 3 -1.05 29.7168 25.4768 10.5632
1786 0 3 -1.05 29.6432 -0.036835 14.8768
1787 0 3 -1.05 25.4768 27.5232 12.7568
1788 0 3 -1.05 -0.036835 31.8368 12.6832
1789 0 3 -1.05 27.5232 29.7168 8.51684
1790 0 3 -1.05 31.8368 29.6432 16.9232
1791 0 3 -1.05 27.5968 27.5968 10.6368
1792 0 3 -1.05 31.7632 31.7632 14.8032
1793 4 1 1.575 1.06 1.06 18.02
1794 4 1 1.575 7.42 7.42 24.38
1795 4 1 1.575 5.3 1.06 22.26
1796 4 1 1.575 3.18 7.42 20.14
1797 4 1 1.575 1.06 5.3 22.26
1798 4 1 1.575 7.42 3.18 20.14
1799 4 1 1.575 5.3 5.3 18.02
1800 4 1 1.575 3.18 3.18 24.38
1801 6 1 1.575 4.24 0 16.96
1802 6 1 1.575 2.12 2.12 21.2
1803 6 1 1.575 6.36 6.36 21.2
1804 6 1 1.575 6.36 4.24 23.32
1805 6 2 1.05 2.12 4.24 19.08
1806 6 1 1.575 0 6.36 19.08
1807 6 2 1.05 0 2.12 23.32
1808 6 2 1.05 0 4.24 16.96
1809 6 2 1.05 4.24 2.12 19.08
1810 6 1 1.575 4.24 6.36 23.32
1811 6 1 1.575 2.12 0 23.32
1812 6 1 1.575 6.36 0 19.08
1813 6 1 1.575 0 0 21.2
1814 6 1 1.575 6.36 2.12 16.96
1815 6 1 1.575 2.12 6.36 16.96
1816 6 2 1.05 4.24 4.24 21.2
1817 0 3 -1.05 2.15684 8.44317 25.4032
1818 0 3 -1.05 6.32316 0.036835 16.9968
1819 0 3 -1.05 4.20317 2.15684 21.1632
1820 0 3 -1.05 4.27684 6.32316 21.2368
1821 0 3 -1.05 8.44317 4.20317 23.3568
1822 0 3 -1.05 0.036835 4.27684 19.0432
1823 0 3 -1.05 6.39684 6.39684 19.1168
1824 0 3 -1.05 2.08317 2.08317 23.2832
1825 0 3 -1.05 8.44317 2.15684 25.4032
1826 0 3 -1.05 0.036835 6.32316 16.9968
1827 0 3 -1.05 4.20317 4.20317 19.1168
1828 0 3 -1.05 4.27684 4.27684 23.2832
1829 0 3 -1.05 6.39684 8.44317 21.1632
1830 0 3 -1.05 2.08317 0.036835 21.2368
1831 0 3 -1.05 2.15684 6.39684 23.3568
1832 0 3 -1.05 6.32316 2.08317 19.0432
1833 0 3 -1.05 8.44317 8.44317 19.1168
1834 0 3 -1.05 0.036835 0.036835 23.2832
1835 0 3 -1.05 2.15684 4.20317 21.1632
1836 0 3 -1.05 6.32316 4.27684 21.2368
1837 0 3 -1.05 4.20317 6.39684 25.4032
1838 0 3 -1.05 4.27684 2.08317 16.9968
1839 0 3 -1.05 6.39684 2.15684 23.3568
1840 0 3 -1.05 2.08317 6.32316 19.0432
1841 0 3 -1.05 4.27684 0.036835 19.0432
1842 0 3 -1.05 4.20317 8.44317 23.3568
1843 0 3 -1.05 0.036835 2.08317 21.2368
1844 0 3 -1.05 8.44317 6.39684 21.1632
1845 0 3 -1.05 2.08317 4.27684 16.9968
1846 0 3 -1.05 6.39684 4.20317 25.4032
1847 0 3 -1.05 2.15684 2.15684 19.1168
1848 0 3 -1.05 6.32316 6.32316 23.2832
1849 4 1 1.575 9.54 1.06 18.02
1850 4 1 1.575 15.9 7.42 24.38
1851 4 1 1.575 13.78 1.06 22.26
1852 4 1 1.575 11.66 7.42 20.14
1853 4 1 1.575 9.54 5.3 22.26
1854 4 1 1.575 15.9 3.18 20.14
1855 4 1 1.575 13.78 5.3 18.02
1856 4 1 1.575 11.66 3.18 24.38
1857 6 2 1.05 12.72 0 16.96
1858 6 1 1.575 10.6 2.12 21.2
1859 6 1 1.575 14.84 6.36 21.2
1860 6 2 1.05 14.84 4.24 23.32
1861 6 1 1.575 10.6 4.24 19.08
1862 6 2 1.05 8.48 6.36 19.08
1863 6 2 1.05 8.48 2.12 23.32
1864 6 1 1.575 8.48 4.24 16.96
1865 6 1 1.575 12.72 2.12 19.08
1866 6 2 1.05 12.72 6.36 23.32
1867 6 2 1.05 10.6 0 23.32
1868 6 2 1.05 14.84 0 19.08
1869 6 1 1.575 8.48 0 21.2
1870 6 2 1.05 14.84 2.12 16.96
1871 6 2 1.05 10.6 6.36 16.96
1872 6 1 1.575 12.72 4.24 21.2
1873 0 3 -1.05 10.6368 8.44317 25.4032
1874 0 3 -1.05 14.8032 0.036835 16.9968
1875 0 3 -1.05 12.6832 2.15684 21.1632
1876 0 3 -1.05 12.7568 6.32316 21.2368
1877 0 3 -1.05 16.9232 4.20317 23.3568
1878 0 3 -1.05 8.51684 4.27684 19.0432
1879 0 3 -1.05 14.8768 6.39684 19.1168
1880 0 3 -1.05 10.5632 2.08317 23.2832
1881 0 3 -1.05 16.9232 2.15684 25.4032
1882 0 3 -1.05 8.51684 6.32316 16.9968
1883 0 3 -1.05 12.6832 4.20317 19.1168
1884 0 3 -1.05 12.7568 4.27684 23.2832
1885 0 3 -1.05 14.8768 8.44317 21.1632
1886 0 3 -1.05 10.5632 0.036835 21.2368
1887 0 3 -1.05 10.6368 6.39684 23.3568
1888 0 3 -1.05 14.8032 2.08317 19.0432
1889 0 3 -1.05 16.9232 8.44317 19.1168
1890 0 3 -1.05 8.51684 0.036835 23.2832
1891 0 3 -1.05 10.6368 4.20317 21.1632
1892 0 3 -1.05 14.8032 4.27684 21.2368
1893 0 3 -1.05 12.6832 6.39684 25.4032
1894 0 3 -1.05 12.7568 2.08317 16.9968
1895 0 3 -1.05 14.8768 2.15684 23.3568
1896 0 3 -1.05 10.5632 6.32316 19.0432
1897 0 3 -1.05 12.7568 0.036835 19.0432
1898 0 3 -1.05 12.6832 8.44317 23.3568
1899 0 3 -1.05 8.51684 2.08317 21.2368
1900 0 3 -1.05 16.9232 6.39684 21.1632
1901 0 3 -1.05 10.5632 4.27684 16.9968
1902 0 3 -1.05 14.8768 4.20317 25.4032
1903 0 3 -1.05 10.6368 2.15684 19.1168
1904 0 3 -1.05 14.8032 6.32316 23.2832
1905 4 1 1.575 18.02 1.06 18.02
1906 4 1 1.575 24.38 7.42 24.38
1907 4 1 1.575 22.26 1.06 22.26
1908 4 1 1.575 20.14 7.42 20.14
1909 4 1 1.575 18.02 5.3 22.26
1910 4 1 1.575 24.38 3.18 20.14
1911 4 1 1.575 22.26 5.3 18.02
1912 4 1 1.575 20.14 3.18 24.38
1913 6 1 1.575 21.2 0 16.96
1914 6 2 1.05 19.08 2.12 21.2
1915 6 2 1.05 23.32 6.36 21.2
1916 6 1 1.575 23.32 4.24 23.32
1917 6 1 1.575 19.08 4.24 19.08
1918 6 1 1.575 16.96 6.36 19.08
1919 6 2 1.05 16.96 2.12 23.32
1920 6 2 1.05 16.96 4.24 16.96
1921 6 2 1.05 21.2 2.12 19.08
1922 6 1 1.575 21.2 6.36 23.32
1923 6 1 1.575 19.08 0 23.32
1924 6 1 1.575 23.32 0 19.08
1925 6 2 1.05 16.96 0 21.2
1926 6 1 1.575 23.32 2.12 16.96
1927 6 1 1.575 19.08 6.36 16.96
1928 6 2 1.05 21.2 4.24 21.2
1929 0 3 -1.05 19.1168 8.44317 25.4032
1930 0 3 -1.05 23.2832 0.036835 16.9968
1931 0 3 -1.05 21.1632 2.15684 21.1632
1932 0 3 -1.05 21.2368 6.32316 21.2368
1933 0 3 -1.05 25.4032 4.20317 23.3568
1934 0 3 -1.05 16.9968 4.27684 19.0432
1935 0 3 -1.05 23.3568 6.39684 19.1168
1936 0 3 -1.05 19.0432 2.08317 23.2832
1937 0 3 -1.05 25.4032 2.15684 25.4032
1938 0 3 -1.05 16.9968 6.32316 16.9968
1939 0 3 -1.05 21.1632 4.20317 19.1168
1940 0 3 -1.05 21.2368 4.27684 23.2832
1941 0 3 -1.05 23.3568 8.44317 21.1632
1942 0 3 -1.05 19.0432 0.036835 21.2368
1943 0 3 -1.05 19.1168 6.39684 23.3568
1944 0 3 -1.05 23.2832 2.08317 19.0432
1945 0 3 -1.05 25.4032 8.44317 19.1168
1946 0 3 -1.05 16.9968 0.036835 23.2832
1947 0 3 -1.05 19.1168 4.20317 21.1632
1948 0 3 -1.05 23.2832 4.27684 21.2368
1949 0 3 -1.05 21.1632 6.39684 25.4032
1950 0 3 -1.05 21.2368 2.08317 16.9968
1951 0 3 -1.05 23.3568 2.15684 23.3568
1952 0 3 -1.05 19.0432 6.32316 19.0432
1953 0 3 -1.05 21.2368 0.036835 19.0432
1954 0 3 -1.05 21.1632 8.44317 23.3568
1955 0 3 -1.05 16.9968 2.08317 21.2368
1956 0 3 -1.05 25.4032 6.39684 21.1632
1957 0 3 -1.05 19.0432 4.27684 16.9968
1958 0 3 -1.05 23.3568 4.20317 25.4032
1959 0 3 -1.05 19.1168 2.15684 19.1168
1960 0 3 -1.05 23.2832 6.32316 23.2832
1961 4 1 1.575 26.5 1.06 18.02
1962 4 1 1.575 32.86 7.42 24.38
1963 4 1 1.575 30.74 1.06 22.26
1964 4 1 1.575 28.62 7.42 20.14
1965 4 1 1.575 26.5 5.3 22.26
1966 4 1 1.575 32.86 3.18 20.14
1967 4 1 1.575 30.74 5.3 18.02
1968 4 1 1.575 28.62 3.18 24.38
1969 6 1 1.575 29.68 0 16.96
1970 6 2 1.05 27.56 2.12 21.2
1971 6 1 1.575 31.8 6.36 21.2
1972 6 1 1.575 31.8 4.24 23.32
1973 6 2 1.05 27.56 4.24 19.08
1974 6 1 1.575 25.44 6.36 19.08
1975 6 1 1.575 25.44 2.12 23.32
1976 6 1 1.575 25.44 4.24 16.96
1977 6 1 1.575 29.68 2.12 19.08
1978 6 1 1.575 29.68 6.36 23.32
1979 6 1 1.575 27.56 0 23.32
1980 6 1 1.575 31.8 0 19.08
1981 6 1 1.575 25.44 0 21.2
1982 6 2 1.05 31.8 2.12 16.96
1983 6 1 1.575 27.56 6.36 16.96
1984 6 1 1.575 29.68 4.24 21.2
1985 0 3 -1.05 27.5968 8.44317 25.4032
1986 0 3 -1.05 31.7632 0.036835 16.9968
1987 0 3 -1.05 29.6432 2.15684 21.1632
1988 0 3 -1.05 29.7168 6.32316 21.2368
1989 0 3 -1.05 -0.036835 4.20317 23.3568
1990 0 3 -1.05 25.4768 4.27684 19.0432
1991 0 3 -1.05 31.8368 6.39684 19.1168
1992 0 3 -1.05 27.5232 2.08317 23.2832
1993 0 3 -1.05 -0.036835 2.15684 25.4032
1994 0 3 -1.05 25.4768 6.32316 16.9968
1995 0 3 -1.05 29.6432 4.20317 19.1168
1996 0 3 -1.05 29.7168 4.27684 23.2832
1997 0 3 -1.05 31.8368 8.44317 21.1632
1998 0 3 -1.05 27.5232 0.036835 21.2368
1999 0 3 -1.05 27.5968 6.39684 23.3568
2000 0 3 -1.05 31.7632 2.08317 19.0432
2001 0 3 -1.05 -0.036835 8.44317 19.1168
2002 0 3 -1.05 25.4768 0.036835 23.2832
2003 0 3 -1.05 27.5968 4.20317 21.1632
2004 0 3 -1.05 31.7632 4.27684 21.2368
2005 0 3 -1.05 29.6432 6.39684 25.4032
2006 0 3 -1.05 29.7168 2.08317 16.9968
2007 0 3 -1.05 31.8368 2.15684 23.3568
2008 0 3 -1.05 27.5232 6.32316 19.0432
2009 0 3 -1.05 29.7168 0.036835 19.0432
2010 0 3 -1.05 29.6432 8.44317 23.3568
2011 0 3 -1.05 25.4768 2.08317 21.2368
2012 0 3 -1.05 -0.036835 6.39684 21.1632
2013 0 3 -1.05 27.5232 4.27684 16.9968
2014 0 3 -1.05 31.8368 4.20317 25.4032
2015 0 3 -1.05 27.5968 2.15684 19.1168
2016 0 3 -1.05 31.7632 6.32316 23.2832
2017 4 1 1.575 1.06 9.54 18.02
2018 4 1 1.575 7.42 15.9 24.38
2019 4 1 1.575 5.3 9.54 22.26
2020 4 1 1.575 3.18 15.9 20.14
2021 4 1 1.575 1.06 13.78 22.26
2022 4 1 1.575 7.42 11.66 20.14
2023 4 1 1.575 5.3 13.78 18.02
2024 4 1 1.575 3.18 11.66 24.38
2025 6 1 1.575 4.24 8.48 16.96
2026 6 2 1.05 2.12 10.6 21.2
2027 6 2 1.05 6.36 14.84 21.2
2028 6 1 1.575 6.36 12.72 23.32
2029 6 2 1.05 2.12 12.72 19.08
2030 6 2 1.05 0 14.84 19.08
2031 6 1 1.575 0 10.6 23.32
2032 6 1 1.575 0 12.72 16.96
2033 6 1 1.575 4.24 10.6 19.08
2034 6 2 1.05 4.24 14.84 23.32
2035 6 2 1.05 2.12 8.48 23.32
2036 6 2 1.05 6.36 8.48 19.08
2037 6 2 1.05 0 8.48 21.2
2038 6 2 1.05 6.36 10.6 16.96
2039 6 2 1.05 2.12 14.84 16.96
2040 6 2 1.05 4.24 12.72 21.2
2041 0 3 -1.05 2.15684 16.9232 25.4032
2042 0 3 -1.05 6.32316 8.51684 16.9968
2043 0 3 -1.05 4.20317 10.6368 21.1632
2044 0 3 -1.05 4.27684 14.8032 21.2368
2045 0 3 -1.05 8.44317 12.6832 23.3568
2046 0 3 -1.05 0.036835 12.7568 19.0432
2047 0 3 -1.05 6.39684 14.8768 19.1168
2048 0 3 -1.05 2.08317 10.5632 23.2832
2049 0 3 -1.05 8.44317 10.6368 25.4032
2050 0 3 -1.05 0.036835 14.8032 16.9968
2051 0 3 -1.05 4.20317 12.6832 19.1168
2052 0 3 -1.05 4.27684 12.7568 23.2832
2053 0 3 -1.05 6.39684 16.9232 21.1632
2054 0 3 -1.05 2.08317 8.51684 21.2368
2055 0 3 -1.05 2.15684 14.8768 23.3568
2056 0 3 -1.05 6.32316 10.5632 19.0432
2057 0 3 -1.05 8.44317 16.9232 19.1168
2058 0 3 -1.05 0.036835 8.51684 23.2832
2059 0 3 -1.05 2.15684 12.6832 21.1632
2060 0 3 -1.05 6.32316 12.7568 21.2368
2061 0 3 -1.05 4.20317 14.8768 25.4032
2062 0 3 -1.05 4.27684 10.5632 16.9968
2063 0 3 -1.05 6.39684 10.6368 23.3568
2064 0 3 -1.05 2.08317 14.8032 19.0432
2065 0 3 -1.05 4.27684 8.51684 19.0432
2066 0 3 -1.05 4.20317 16.9232 23.3568
2067 0 3 -1.05 0.036835 10.5632 21.2368
2068 0 3 -1.05 8.44317 14.8768 21.1632
2069 0 3 -1.05 2.08317 12.7568 16.9968
2070 0 3 -1.05 6.39684 12.6832 25.4032
2071 0 3 -1.05 2.15684 10.6368 19.1168
2072 0 3 -1.05 6.32316 14.8032 23.2832
2073 4 1 1.575 9.54 9.54 18.02
2074 4 1 1.575 15.9 15.9 24.38
2075 4 1 1.575 13.78 9.54 22.26
2076 4 1 1.575 11.66 15.9 20.14
2077 4 1 1.575 9.54 13.78 22.26
2078 4 1 1.575 15.9 11.66 20.14
2079 4 1 1.575 13.78 13.78 18.02
2080 4 1 1.575 11.66 11.66 24.38
2081 6 2 1.05 12.72 8.48 16.96
2082 6 2 1.05 10.6 10.6 21.2
2083 6 2 1.05 14.84 14.84 21.2
2084 6 1 1.575 14.84 12.72 23.32
2085 6 1 1.575 10.6 12.72 19.08
2086 6 2 1.05 8.48 14.84 19.08
2087 6 1 1.575 8.48 10.6 23.32
2088 6 1 1.575 8.48 12.72 16.96
2089 6 1 1.575 12.72 10.6 19.08
2090 6 2 1.05 12.72 14.84 23.32
2091 6 1 1.575 10.6 8.48 23.32
2092 6 2 1.05 14.84 8.48 19.08
2093 6 1 1.575 8.48 8.48 21.2
2094 6 1 1.575 14.84 10.6 16.96
2095 6 1 1.575 10.6 14.84 16.96
2096 6 1 1.575 12.72 12.72 21.2
2097 0 3 -1.05 10.6368 16.9232 25.4032
2098 0 3 -1.05 14.8032 8.51684 16.9968
2099 0 3 -1.05 12.6832 10.6368 21.1632
2100 0 3 -1.05 12.7568 14.8032 21.2368
2101 0 3 -1.05 16.9232 12.6832 23.3568
2102 0 3 -1.05 8.51684 12.7568 19.0432
2103 0 3 -1.05 14.8768 14.8768 19.1168
2104 0 3 -1.05 10.5632 10.5632 23.2832
2105 0 3 -1.05 16.9232 10.6368 25.4032
2106 0 3 -1.05 8.51684 14.8032 16.9968
2107 0 3 -1.05 12.6832 12.6832 19.1168
2108 0 3 -1.05 12.7568 12.7568 23.2832
2109 0 3 -1.05 14.8768 16.9232 21.1632
2110 0 3 -1.05 10.5632 8.51684 21.2368
2111 0 3 -1.05 10.6368 14.8768 23.3568
2112 0 3 -1.05 14.8032 10.5632 19.0432
2113 0 3 -1.05 16.9232 16.9232 19.1168
2114 0 3 -1.05 8.51684 8.51684 23.2832
2115 0 3 -1.05 10.6368 12.6832 21.1632
2116 0 3 -1.05 14.8032 12.7568 21.2368
2117 0 3 -1.05 12.6832 14.8768 25.4032
2118 0 3 -1.05 12.7568 10.5632 16.9968
2119 0 3 -1.05 14.8768 10.6368 23.3568
2120 0 3 -1.05 10.5632 14.8032 19.0432
2121 0 3 -1.05 12.7568 8.51684 19.0432
2122 0 3 -1.05 12.6832 16.9232 23.3568
2123 0 3 -1.05 8.51684 10.5632 21.2368
2124 0 3 -1.05 16.9232 14.8768 21.1632
2125 0 3 -1.05 10.5632 12.7568 16.9968
2126 0 3 -1.05 14.8768 12.6832 25.4032
2127 0 3 -1.05 10.6368 10.6368 19.1168
2128 0 3 -1.05 14.8032 14.8032 23.2832
2129 4 1 1.575 18.02 9.54 18.02
2130 4 1 1.575 24.38 15.9 24.38
2131 4 1 1.575 22.26 9.54 22.26
2132 4 1 1.575 20.14 15.9 20.14
2133 4 1 1.575 18.02 13.78 22.26
2134 4 1 1.575 24.38 11.66 20.14
2135 4 1 1.575 22.26 13.78 18.02
2136 4 1 1.575 20.14 11.66 24.38
2137 6 1 1.575 21.2 8.48 16.96
2138 6 2 1.05 19.08 10.6 21.2
2139 6 2 1.05 23.32 14.84 21.2
2140 6 1 1.575 23.32 12.72 23.32
2141 6 1 1.575 19.08 12.72 19.08
2142 6 2 1.05 16.96 14.84 19.08
2143 6 2 1.05 16.96 10.6 23.32
2144 6 2 1.05 16.96 12.72 16.96
2145 6 1 1.575 21.2 10.6 19.08
2146 6 2 1.05 21.2 14.84 23.32
2147 6 2 1.05 19.08 8.48 23.32
2148 6 1 1.575 23.32 8.48 19.08
2149 6 1 1.575 16.96 8.48 21.2
2150 6 2 1.05 23.32 10.6 16.96
2151 6 1 1.575 19.08 14.84 16.96
2152 6 2 1.05 21.2 12.72 21.2
2153 0 3 -1.05 19.1168 16.9232 25.4032
2154 0 3 -1.05 23.2832 8.51684 16.9968
2155 0 3 -1.05 21.1632 10.6368 21.1632
2156 0 3 -1.05 21.2368 14.8032 21.2368
2157 0 3 -1.05 25.4032 12.6832 23.3568
2158 0 3 -1.05 16.9968 12.7568 19.0432
2159 0 3 -1.05 23.3568 14.8768 19.1168
2160 0 3 -1.05 19.0432 10.5632 23.2832
2161 0 3 -1.05 25.4032 10.6368 25.4032
2162 0 3 -1.05 16.9968 14.8032 16.9968
2163 0 3 -1.05 21.1632 12.6832 19.1168
2164 0 3 -1.05 21.2368 12.7568 23.2832
2165 0 3 -1.05 23.3568 16.9232 21.1632
2166 0 3 -1.05 19.0432 8.51684 21.2368
2167 0 3 -1.05 19.1168 14.8768 23.3568
2168 0 3 -1.05 23.2832 10.5632 19.0432
2169 0 3 -1.05 25.4032 16.9232 19.1168
2170 0 3 -1.05 16.9968 8.51684 23.2832
2171 0 3 -1.05 19.1168 12.6832 21.1632
2172 0 3 -1.05 23.2832 12.7568 21.2368
2173 0 3 -1.05 21.1632 14.8768 25.4032
2174 0 3 -1.05 21.2368 10.5632 16.9968
2175 0 3 -1.05 23.3568 10.6368 23.3568
2176 0 3 -1.05 19.0432 14.8032 19.0432
2177 0 3 -1.05 21.2368 8.51684 19.0432
2178 0 3 -1.05 21.1632 16.9232 23.3568
2179 0 3 -1.05 16.9968 10.5632 21.2368
2180 0 3 -1.05 25.4032 14.8768 21.1632
2181 0 3 -1.05 19.0432 12.7568 16.9968
2182 0 3 -1.05 23.3568 12.6832 25.4032
2183 0 3 -1.05 19.1168 10.6368 19.1168
2184 0 3 -1.05 23.2832 14.8032 23.2832
2185 4 1 1.575 26.5 9.54 18.02
2186 4 1 1.575 32.86 15.9 24.38
2187 4 1 1.575 30.74 9.54 22.26
2188 4 1 1.575 28.62 15.9 20.14
2189 4 1 1.575 26.5 13.78 22.26
2190 4 1 1.575 32.86 11.66 20.14
2191 4 1 1.575 30.74 13.78 18.02
2192 4 1 1.575 28.62 11.66 24.38
2193 6 1 1.575 29.68 8.48 16.96
2194 6 1 1.575 27.56 10.6 21.2
2195 6 1 1.575 31.8 14.84 21.2
2196 6 1 1.575 31.8 12.72 23.32
2197 6 1 1.575 27.56 12.72 19.08
2198 6 2 1.05 25.44 14.84 19.08
2199 6 2 1.05 25.44 10.6 23.32
2200 6 1 1.575 25.44 12.72 16.96
2201 6 1 1.575 29.68 10.6 19.08
2202 6 2 1.05 29.68 14.84 23.32
2203 6 1 1.575 27.56 8.48 23.32
2204 6 1 1.575 31.8 8.48 19.08
2205 6 2 1.05 25.44 8.48 21.2
2206 6 2 1.05 31.8 10.6 16.96
2207 6 2 1.05 27.56 14.84 16.96
2208 6 2 1.05 29.68 12.72 21.2
2209 0 3 -1.05 27.5968 16.9232 25.4032
2210 0 3 -1.05 31.7632 8.51684 16.9968
2211 0 3 -1.05 29.6432 10.6368 21.1632
2212 0 3 -1.05 29.7168 14.8032 21.2368
2213 0 3 -1.05 -0.036835 12.6832 23.3568
2214 0 3 -1.05 25.4768 12.7568 19.0432
2215 0 3 -1.05 31.8368 14.8768 19.1168
2216 0 3 -1.05 27.5232 10.5632 23.2832
2217 0 3 -1.05 -0.036835 10.6368 25.4032
2218 0 3 -1.05 25.4768 14.8032 16.9968
2219 0 3 -1.05 29.6432 12.6832 19.1168
2220 0 3 -1.05 29.7168 12.7568 23.2832
2221 0 3 -1.05 31.8368 16.9232 21.1632
2222 0 3 -1.05 27.5232 8.51684 21.2368
2223 0 3 -1.05 27.5968 14.8768 23.3568
2224 0 3 -1.05 31.7632 10.5632 19.0432
2225 0 3 -1.05 -0.036835 16.9232 19.1168
2226 0 3 -1.05 25.4768 8.51684 23.2832
2227 0 3 -1.05 27.5968 12.6832 21.1632
2228 0 3 -1.05 31.7632 12.7568 21.2368
2229 0 3 -1.05 29.6432 14.8768 25.4032
2230 0 3 -1.05 29.7168 10.5632 16.9968
2231 0 3 -1.05 31.8368 10.6368 23.3568
2232 0 3 -1.05 27.5232 14.8032 19.0432
2233 0 3 -1.05 29.7168 8.51684 19.0432
2234 0 3 -1.05 29.6432 16.9232 23.3568
2235 0 3 -1.05 25.4768 10.5632 21.2368
2236 0 3 -1.05 -0.036835 14.8768 21.1632
2237 0 3 -1.05 27.5232 12.7568 16.9968
2238 0 3 -1.05 31.8368 12.6832 25.4032
2239 0 3 -1.05 27.5968 10.6368 19.1168
2240 0 3 -1.05 31.7632 14.8032 23.2832
2241 4 1 1.575 1.06 18.02 18.02
2242 4 1 1.575 7.42 24.38 24.38
2243 4 1 1.575 5.3 18.02 22.26
2244 4 1 1.575 3.18 24.38 20.14
2245 4 1 1.575 1.06 22.26 22.26
2246 4 1 1.575 7.42 20.14 20.14
2247 4 1 1.575 5.3 22.26 18.02
2248 4 1 1.575 3.18 20.14 24.38
2249 6 2 1.05 4.24 16.96 16.96
2250 6 2 1.05 2.12 19.08 21.2
2251 6 2 1.05 6.36 23.32 21.2
2252 6 2 1.05 6.36 21.2 23.32
2253 6 1 1.575 2.12 21.2 19.08
2254 6 1 1.575 0 23.32 19.08
2255 6 1 1.575 0 19.08 23.32
2256 6 2 1.05 0 21.2 16.96
2257 6 1 1.575 4.24 19.08 19.08
2258 6 2 1.05 4.24 23.32 23.32
2259 6 1 1.575 2.12 16.96 23.32
2260 6 2 1.05 6.36 16.96 19.08
2261 6 2 1.05 0 16.96 21.2
2262 6 2 1.05 6.36 19.08 16.96
2263 6 1 1.575 2.12 23.32 16.96
2264 6 2 1.05 4.24 21.2 21.2
2265 0 3 -1.05 2.15684 25.4032 25.4032
2266 0 3 -1.05 6.32316 16.9968 16.9968
2267 0 3 -1.05 4.20317 19.1168 21.1632
2268 0 3 -1.05 4.27684 23.2832 21.2368
2269 0 3 -1.05 8.44317 21.1632 23.3568
2270 0 3 -1.05 0.036835 21.2368 19.0432
2271 0 3 -1.05 6.39684 23.3568 19.1168
2272 0 3 -1.05 2.08317 19.0432 23.2832
2273 0 3 -1.05 8.44317 19.1168 25.4032
2274 0 3 -1.05 0.036835 23.2832 16.9968
2275 0 3 -1.05 4.20317 21.1632 19.1168
2276 0 3 -1.05 4.27684 21.2368 23.2832
2277 0 3 -1.05 6.39684 25.4032 21.1632
2278 0 3 -1.05 2.08317 16.9968 21.2368
2279 0 3 -1.05 2.15684 23.3568 23.3568
2280 0 3 -1.05 6.32316 19.0432 19.0432
2281 0 3 -1.05 8.44317 25.4032 19.1168
2282 0 3 -1.05 0.036835 16.9968 23.2832
2283 0 3 -1.05 2.15684 21.1632 21.1632
2284 0 3 -1.05 6.32316 21.2368 21.2368
2285 0 3 -1.05 4.20317 23.3568 25.4032
2286 0 3 -1.05 4.27684 19.0432 16.9968
2287 0 3 -1.05 6.39684 19.1168 23.3568
2288 0 3 -1.05 2.08317 23.2832 19.0432
2289 0 3 -1.05 4.27684 16.9968 19.0432
2290 0 3 -1.05 4.20317 25.4032 23.3568
2291 0 3 -1.05 0.036835 19.0432 21.2368
2292 0 3 -1.05 8.44317 23.3568 21.1632
2293 0 3 -1.05 2.08317 21.2368 16.9968
2294 0 3 -1.05 6.39684 21.1632 25.4032
2295 0 3 -1.05 2.15684 19.1168 19.1168
2296 0 3 -1.05 6.32316 23.2832 23.2832
2297 4 1 1.575 9.54 18.02 18.02
2298 4 1 1.575 15.9 24.38 24.38
2299 4 1 1.575 13.78 18.02 22.26
2300 4 1 1.575 11.66 24.38 20.14
2301 4 1 1.575 9.54 22.26 22.26
2302 4 1 1.575 15.9 20.14 20.14
2303 4 1 1.575 13.78 22.26 18.02
2304 4 1 1.575 11.66 20.14 24.38
2305 6 1 1.575 12.72 16.96 16.96
2306 6 1 1.575 10.6 19.08 21.2
2307 6 2 1.05 14.84 23.32 21.2
2308 6 1 1.575 14.84 21.2 23.32
2309 6 2 1.05 10.6 21.2 19.08
2310 6 1 1.575 8.48 23.32 19.08
2311 6 1 1.575 8.48 19.08 23.32
2312 6 2 1.05 8.48 21.2 16.96
2313 6 2 1.05 12.72 19.08 19.08
2314 6 1 1.575 12.72 23.32 23.32
2315 6 1 1.575 10.6 16.96 23.32
2316 6 2 1.05 14.84 16.96 19.08
2317 6 2 1.05 8.48 16.96 21.2
2318 6 1 1.575 14.84 19.08 16.96
2319 6 1 1.575 10.6 23.32 16.96
2320 6 2 1.05 12.72 21.2 21.2
2321 0 3 -1.05 10.6368 25.4032 25.4032
2322 0 3 -1.05 14.8032 16.9968 16.9968
2323 0 3 -1.05 12.6832 19.1168 21.1632
2324 0 3 -1.05 12.7568 23.2832 21.2368
2325 0 3 -1.05 16.9232 21.1632 23.3568
2326 0 3 -1.05 8.51684 21.2368 19.0432
2327 0 3 -1.05 14.8768 23.3568 19.1168
2328 0 3 -1.05 10.5632 19.0432 23.2832
2329 0 3 -1.05 16.9232 19.1168 25.4032
2330 0 3 -1.05 8.51684 23.2832 16.9968
2331 0 3 -1.05 12.6832 21.1632 19.1168
2332 0 3 -1.05 12.7568 21.2368 23.2832
2333 0 3 -1.05 14.8768 25.4032 21.1632
2334 0 3 -1.05 10.5632 16.9968 21.2368
2335 0 3 -1.05 10.6368 23.3568 23.3568
2336 0 3 -1.05 14.8032 19.0432 19.0432
2337 0 3 -1.05 16.9232 25.4032 19.1168
2338 0 3 -1.05 8.51684 16.9968 23.2832
2339 0 3 -1.05 10.6368 21.1632 21.1632
2340 0 3 -1.05 14.8032 21.2368 21.2368
2341 0 3 -1.05 12.6832 23.3568 25.4032
2342 0 3 -1.05 12.7568 19.0432 16.9968
2343 0 3 -1.05 14.8768 19.1168 23.3568
2344 0 3 -1.05 10.5632 23.2832 19.0432
2345 0 3 -1.05 12.7568 16.9968 19.0432
2346 0 3 -1.05 12.6832 25.4032 23.3568
2347 0 3 -1.05 8.51684 19.0432 21.2368
2348 0 3 -1.05 16.9232 23.3568 21.1632
2349 0 3 -1.05 10.5632 21.2368 16.9968
2350 0 3 -1.05 14.8768 21.1632 25.4032
2351 0 3 -1.05 10.6368 19.1168 19.1168
2352 0 3 -1.05 14.8032 23.2832 23.2832
2353 4 1 1.575 18.02 18.02 18.02
2354 4 1 1.575 24.38 24.38 24.38
2355 4 1 1.575 22.26 18.02 22.26
2356 4 1 1.575 20.14 24.38 20.14
2357 4 1 1.575 18.02 22.26 22.26
2358 4 1 1.575 24.38 20.14 20.14
2359 4 1 1.575 22.26 22.26 18.02
2360 4 1 1.575 20.14 20.14 24.38
2361 6 1 1.575 21.2 16.96 16.96
2362 6 1 1.575 19.08 19.08 21.2
2363 6 2 1.05 23.32 23.32 21.2
2364 6 1 1.575 23.32 21.2 23.32
2365 6 2 1.05 19.08 21.2 19.08
2366 6 1 1.575 16.96 23.32 19.08
2367 6 2 1.05 16.96 19.08 23.32
2368 6 2 1.05 16.96 21.2 16.96
2369 6 2 1.05 21.2 19.08 19.08
2370 6 1 1.575 21.2 23.32 23.32
2371 6 2 1.05 19.08 16.96 23.32
2372 6 2 1.05 23.32 16.96 19.08
2373 6 1 1.575 16.96 16.96 21.2
2374 6 1 1.575 23.32 19.08 16.96
2375 6 2 1.05 19.08 23.32 16.96
2376 6 2 1.05 21.2 21.2 21.2
2377 0 3 -1.05 19.1168 25.4032 25.4032
2378 0 3 -1.05 23.2832 16.9968 16.9968
2379 0 3 -1.05 21.1632 19.1168 21.1632
2380 0 3 -1.05 21.2368 23.2832 21.2368
2381 0 3 -1.05 25.4032 21.1632 23.3568
2382 0 3 -1.05 16.9968 21.2368 19.0432
2383 0 3 -1.05 23.3568 23.3568 19.1168
2384 0 3 -1.05 19.0432 19.0432 23.2832
2385 0 3 -1.05 25.4032 19.1168 25.4032
2386 0 3 -1.05 16.9968 23.2832 16.9968
2387 0 3 -1.05 21.1632 21.1632 19.1168
2388 0 3 -1.05 21.2368 21.2368 23.2832
2389 0 3 -1.05 23.3568 25.4032 21.1632
2390 0 3 -1.05 19.0432 16.9968 21.2368
2391 0 3 -1.05 19.1168 23.3568 23.3568
2392 0 3 -1.05 23.2832 19.0432 19.0432
2393 0 3 -1.05 25.4032 25.4032 19.1168
2394 0 3 -1.05 16.9968 16.9968 23.2832
2395 0 3 -1.05 19.1168 21.1632 21.1632
2396 0 3 -1.05 23.2832 21.2368 21.2368
2397 0 3 -1.05 21.1632 23.3568 25.4032
2398 0 3 -1.05 21.2368 19.0432 16.9968
2399 0 3 -1.05 23.3568 19.1168 23.3568
2400 0 3 -1.05 19.0432 23.2832 19.0432
2401 0 3 -1.05 21.2368 16.9968 19.0432
2402 0 3 -1.05 21.1632 25.4032 23.3568
2403 0 3 -1.05 16.9968 19.0432 21.2368
2404 0 3 -1.05 25.4032 23.3568 21.1632
2405 0 3 -1.05 19.0432 21.2368 16.9968
2406 0 3 -1.05 23.3568 21.1632 25.4032
2407 0 3 -1.05 19.1168 19.1168 19.1168
2408 0 3 -1.05 23.2832 23.2832 23.2832
2409 4 1 1.575 26.5 18.02 18.02
2410 4 1 1.575 32.86 24.38 24.38
2411 4 1 1.575 30.74 18.02 22.26
2412 4 1 1.575 28.62 24.38 20.14
2413 4 1 1.575 26.5 22.26 22.26
2414 4 1 1.575 32.86 20.14 20.14
2415 4 1 1.575 30.74 22.26 18.02
2416 4 1 1.575 28.62 20.14 24.38
2417 6 2 1.05 29.68 16.96 16.96
2418 6 1 1.575 27.56 19.08 21.2
2419 6 2 1.05 31.8 23.32 21.2
2420 6 2 1.05 31.8 21.2 23.32
2421 6 1 1.575 27.56 21.2 19.08
2422 6 2 1.05 25.44 23.32 19.08
2423 6 1 1.575 25.44 19.08 23.32
2424 6 2 1.05 25.44 21.2 16.96
2425 6 1 1.575 29.68 19.08 19.08
2426 6 2 1.05 29.68 23.32 23.32
2427 6 2 1.05 27.56 16.96 23.32
2428 6 1 1.575 31.8 16.96 19.08
2429 6 2 1.05 25.44 16.96 21.2
2430 6 2 1.05 31.8 19.08 16.96
2431 6 1 1.575 27.56 23.32 16.96
2432 6 1 1.575 29.68 21.2 21.2
2433 0 3 -1.05 27.5968 25.4032 25.4032
2434 0 3 -1.05 31.7632 16.9968 16.9968
2435 0 3 -1.05 29.6432 19.1168 21.1632
2436 0 3 -1.05 29.7168 23.2832 21.2368
2437 0 3 -1.05 -0.036835 21.1632 23.3568
2438 0 3 -1.05 25.4768 21.2368 19.0432
2439 0 3 -1.05 31.8368 23.3568 19.1168
2440 0 3 -1.05 27.5232 19.0432 23.2832
2441 0 3 -1.05 -0.036835 19.1168 25.4032
2442 0 3 -1.05 25.4768 23.2832 16.9968
2443 0 3 -1.05 29.6432 21.1632 19.1168
2444 0 3 -1.05 29.7168 21.2368 23.2832
2445 0 3 -1.05 31.8368 25.4032 21.1632
2446 0 3 -1.05 27.5232 16.9968 21.2368
2447 0 3 -1.05 27.5968 23.3568 23.3568
2448 0 3 -1.05 31.7632 19.0432 19.0432
2449 0 3 -1.05 -0.036835 25.4032 19.1168
2450 0 3 -1.05 25.4768 16.9968 23.2832
2451 0 3 -1.05 27.5968 21.1632 21.1632
2452 0 3 -1.05 31.7632 21.2368 21.2368
2453 0 3 -1.05 29.6432 23.3568 25.4032
2454 0 3 -1.05 29.7168 19.0432 16.9968
2455 0 3 -1.05 31.8368 19.1168 23.3568
2456 0 3 -1.05 27.5232 23.2832 19.0432
2457 0 3 -1.05 29.7168 16.9968 19.0432
2458 0 3 -1.05 29.6432 25.4032 23.3568
2459 0 3 -1.05 25.4768 19.0432 21.2368
2460 0 3 -1.05 -0.036835 23.3568 21.1632
2461 0 3 -1.05 27.5232 21.2368 16.9968
2462 0 3 -1.05 31.8368 21.1632 25.4032
2463 0 3 -1.05 27.5968 19.1168 19.1168
2464 0 3 -1.05 31.7632 23.2832 23.2832
2465 4 1 1.575 1.06 26.5 18.02
2466 4 1 1.575 7.42 32.86 24.38
2467 4 1 1.575 5.3 26.5 22.26
2468 4 1 1.575 3.18 32.86 20.14
2469 4 1 1.575 1.06 30.74 22.26
2470 4 1 1.575 7.42 28.62 20.14
2471 4 1 1.575 5.3 30.74 18.02
2472 4 1 1.575 3.18 28.62 24.38
2473 6 2 1.05 4.24 25.44 16.96
2474 6 2 1.05 2.12 27.56 21.2
2475 6 1 1.575 6.36 31.8 21.2
2476 6 1 1.575 6.36 29.68 23.32
2477 6 1 1.575 2.12 29.68 19.08
2478 6 2 1.05 0 31.8 19.08
2479 6 1 1.575 0 27.56 23.32
2480 6 1 1.575 0 29.68 16.96
2481 6 1 1.575 4.24 27.56 19.08
2482 6 1 1.575 4.24 31.8 23.32
2483 6 1 1.575 2.12 25.44 23.32
2484 6 1 1.575 6.36 25.44 19.08
2485 6 1 1.575 0 25.44 21.2
2486 6 2 1.05 6.36 27.56 16.96
2487 6 1 1.575 2.12 31.8 16.96
2488 6 2 1.05 4.24 29.68 21.2
2489 0 3 -1.05 2.15684 -0.036835 25.4032
2490 0 3 -1.05 6.32316 25.4768 16.9968
2491 0 3 -1.05 4.20317 27.5968 21.1632
2492 0 3 -1.05 4.27684 31.7632 21.2368
2493 0 3 -1.05 8.44317 29.6432 23.3568
2494 0 3 -1.05 0.036835 29.7168 19.0432
2495 0 3 -1.05 6.39684 31.8368 19.1168
2496 0 3 -1.05 2.08317 27.5232 23.2832
2497 0 3 -1.05 8.44317 27.5968 25.4032
2498 0 3 -1.05 0.036835 31.7632 16.9968
2499 0 3 -1.05 4.20317 29.6432 19.1168
2500 0 3 -1.05 4.27684 29.7168 23.2832
2501 0 3 -1.05 6.39684 -0.036835 21.1632
2502 0 3 -1.05 2.08317 25.4768 21.2368
2503 0 3 -1.05 2.15684 31.8368 23.3568
2504 0 3 -1.05 6.32316 27.5232 19.0432
2505 0 3 -1.05 8.44317 -0.036835 19.1168
2506 0 3 -1.05 0.036835 25.4768 23.2832
2507 0 3 -1.05 2.15684 29.6432 21.1632
2508 0 3 -1.05 6.32316 29.7168 21.2368
2509 0 3 -1.05 4.20317 31.8368 25.4032
2510 0 3 -1.05 4.27684 27.5232 16.9968
2511 0 3 -1.05 6.39684 27.5968 23.3568
2512 0 3 -1.05 2.08317 31.7632 19.0432
2513 0 3 -1.05 4.27684 25.4768 19.0432
2514 0 3 -1.05 4.20317 -0.036835 23.3568
2515 0 3 -1.05 0.036835 27.5232 21.2368
2516 0 3 -1.05 8.44317 31.8368 21.1632
2517 0 3 -1.05 2.08317 29.7168 16.9968
2518 0 3 -1.05 6.39684 29.6432 25.4032
2519 0 3 -1.05 2.15684 27.5968 19.1168
2520 0 3 -1.05 6.32316 31.7632 23.2832
2521 4 1 1.575 9.54 26.5 18.02
2522 4 1 1.575 15.9 32.86 24.38
2523 4 1 1.575 13.78 26.5 22.26
2524 4 1 1.575 11.66 32.86 20.14
2525 4 1 1.575 9.54 30.74 22.26
2526 4 1 1.575 15.9 28.62 20.14
2527 4 1 1.575 13.78 30.74 18.02
2528 4 1 1.575 11.66 28.62 24.38
2529 6 2 1.05 12.72 25.44 16.96
2530 6 1 1.575 10.6 27.56 21.2
2531 6 1 1.575 14.84 31.8 21.2
2532 6 2 1.05 14.84 29.68 23.32
2533 6 2 1.05 10.6 29.68 19.08
2534 6 2 1.05 8.48 31.8 19.08
2535 6 1 1.575 8.48 27.56 23.32
2536 6 1 1.575 8.48 29.68 16.96
2537 6 1 1.575 12.72 27.56 19.08
2538 6 1 1.575 12.72 31.8 23.32
2539 6 1 1.575 10.6 25.44 23.32
2540 6 1 1.575 14.84 25.44 19.08
2541 6 2 1.05 8.48 25.44 21.2
2542 6 1 1.575 14.84 27.56 16.96
2543 6 1 1.575 10.6 31.8 16.96
2544 6 1 1.575 12.72 29.68 21.2
2545 0 3 -1.05 10.6368 -0.036835 25.4032
2546 0 3 -1.05 14.8032 25.4768 16.9968
2547 0 3 -1.05 12.6832 27.5968 21.1632
2548 0 3 -1.05 12.7568 31.7632 21.2368
2549 0 3 -1.05 16.9232 29.6432 23.3568
2550 0 3 -1.05 8.51684 29.7168 19.0432
2551 0 3 -1.05 14.8768 31.8368 19.1168
2552 0 3 -1.05 10.5632 27.5232 23.2832
2553 0 3 -1.05 16.9232 27.5968 25.4032
2554 0 3 -1.05 8.51684 31.7632 16.9968
2555 0 3 -1.05 12.6832 29.6432 19.1168
2556 0 3 -1.05 12.7568 29.7168 23.2832
2557 0 3 -1.05 14.8768 -0.036835 21.1632
2558 0 3 -1.05 10.5632 25.4768 21.2368
2559 0 3 -1.05 10.6368 31.8368 23.3568
2560 0 3 -1.05 14.8032 27.5232 19.0432
2561 0 3 -1.05 16.9232 -0.036835 19.1168
2562 0 3 -1.05 8.51684 25.4768 23.2832
2563 0 3 -1.05 10.6368 29.6432 21.1632
2564 0 3 -1.05 14.8032 29.7168 21.2368
2565 0 3 -1.05 12.6832 31.8368 25.4032
2566 0 3 -1.05 12.7568 27.5232 16.9968
2567 0 3 -1.05 14.8768 27.5968 23.3568
2568 0 3 -1.05 10.5632 31.7632 19.0432
2569 0 3 -1.05 12.7568 25.4768 19.0432
2570 0 3 -1.05 12.6832 -0.036835 23.3568
2571 0 3 -1.05 8.51684 27.5232 21.2368
2572 0 3 -1.05 16.9232 31.8368 21.1632
2573 0 3 -1.05 10.5632 29.7168 16.9968
2574 0 3 -1.05 14.8768 29.6432 25.4032
2575 0 3 -1.05 10.6368 27.5968 19.1168
2576 0 3 -1.05 14.8032 31.7632 23.2832
2577 4 1 1.575 18.02 26.5 18.02
2578 4 1 1.575 24.38 32.86 24.38
2579 4 1 1.575 22.26 26.5 22.26
2580 4 1 1.575 20.14 32.86 20.14
2581 4 1 1.575 18.02 30.74 22.26
2582 4 1 1.575 24.38 28.62 20.14
2583 4 1 1.575 22.26 30.74 18.02
2584 4 1 1.575 20.14 28.62 24.38
2585 6 1 1.575 21.2 25.44 16.96
2586 6 1 1.575 19.08 27.56 21.2
2587 6 1 1.575 23.32 31.8 21.2
2588 6 1 1.575 23.32 29.68 23.32
2589 6 2 1.05 19.08 29.68 19.08
2590 6 2 1.05 16.96 31.8 19.08
2591 6 2 1.05 16.96 27.56 23.32
2592 6 2 1.05 16.96 29.68 16.96
2593 6 1 1.575 21.2 27.56 19.08
2594 6 2 1.05 21.2 31.8 23.32
2595 6 2 1.05 19.08 25.44 23.32
2596 6 2 1.05 23.32 25.44 19.08
2597 6 2 1.05 16.96 25.44 21.2
2598 6 2 1.05 23.32 27.56 16.96
2599 6 2 1.05 19.08 31.8 16.96
2600 6 1 1.575 21.2 29.68 21.2
2601 0 3 -1.05 19.1168 -0.036835 25.4032
2602 0 3 -1.05 23.2832 25.4768 16.9968
2603 0 3 -1.05 21.1632 27.5968 21.1632
2604 0 3 -1.05 21.2368 31.7632 21.2368
2605 0 3 -1.05 25.4032 29.6432 23.3568
2606 0 3 -1.05 16.9968 29.7168 19.0432
2607 0 3 -1.05 23.3568 31.8368 19.1168
2608 0 3 -1.05 19.0432 27.5232 23.2832
2609 0 3 -1.05 25.4032 27.5968 25.4032
2610 0 3 -1.05 16.9968 31.7632 16.9968
2611 0 3 -1.05 21.1632 29.6432 19.1168
2612 0 3 -1.05 21.2368 29.7168 23.2832
2613 0 3 -1.05 23.3568 -0.036835 21.1632
2614 0 3 -1.05 19.0432 25.4768 21.2368
2615 0 3 -1.05 19.1168 31.8368 23.3568
2616 0 3 -1.05 23.2832 27.5232 19.0432
2617 0 3 -1.05 25.4032 -0.036835 19.1168
2618 0 3 -1.05 16.9968 25.4768 23.2832
2619 0 3 -1.05 19.1168 29.6432 21.1632
2620 0 3 -1.05 23.2832 29.7168 21.2368
2621 0 3 -1.05 21.1632 31.8368 25.4032
2622 0 3 -1.05 21.2368 27.5232 16.9968
2623 0 3 -1.05 23.3568 27.5968 23.3568
2624 0 3 -1.05 19.0432 31.7632 19.0432
2625 0 3 -1.05 21.2368 25.4768 19.0432
2626 0 3 -1.05 21.1632 -0.036835 23.3568
2627 0 3 -1.05 16.9968 27.5232 21.2368
2628 0 3 -1.05 25.4032 31.8368 21.1632
2629 0 3 -1.05 19.0432 29.7168 16.9968
2630 0 3 -1.05 23.3568 29.6432 25.4032
2631 0 3 -1.05 19.1168 27.5968 19.1168
2632 0 3 -1.05 23.2832 31.7632 23.2832
2633 4 1 1.575 26.5 26.5 18.02
2634 4 1 1.575 32.86 32.86 24.38
2635 4 1 1.575 30.74 26.5 22.26
2636 4 1 1.575 28.62 32.86 20.14
2637 4 1 1.575 26.5 30.74 22.26
2638 4 1 1.575 32.86 28.62 20.14
2639 4 1 1.575 30.74 30.74 18.02
2640 4 1 1.575 28.62 28.62 24.38
2641 6 1 1.575 29.68 25.44 16.96
2642 6 2 1.05 27.56 27.56 21.2
2643 6 1 1.575 31.8 31.8 21.2
2644 6 2 1.05 31.8 29.68 23.32
2645 6 2 1.05 27.56 29.68 19.08
2646 6 1 1.575 25.44 31.8 19.08
2647 6 1 1.575 25.44 27.56 23.32
2648 6 2 1.05 25.44 29.68 16.96
2649 6 2 1.05 29.68 27.56 19.08
2650 6 2 1.05 29.68 31.8 23.32
2651 6 2 1.05 27.56 25.44 23.32
2652 6 1 1.575 31.8 25.44 19.08
2653 6 2 1.05 25.44 25.44 21.2
2654 6 2 1.05 31.8 27.56 16.96
2655 6 2 1.05 27.56 31.8 16.96
2656 6 2 1.05 29.68 29.68 21.2
2657 0 3 -1.05 27.5968 -0.036835 25.4032
2658 0 3 -1.05 31.7632 25.4768 16.9968
2659 0 3 -1.05 29.6432 27.5968 21.1632
2660 0 3 -1.05 29.7168 31.7632 21.2368
2661 0 3 -1.05 -0.036835 29.6432 23.3568
2662 0 3 -1.05 25.4768 29.7168 19.0432
2663 0 3 -1.05 31.8368 31.8368 19.1168
2664 0 3 -1.05 27.5232 27.5232 23.2832
2665 0 3 -1.05 -0.036835 27.5968 25.4032
2666 0 3 -1.05 25.4768 31.7632 16.9968
2667 0 3 -1.05 29.6432 29.6432 19.1168
2668 0 3 -1.05 29.7168 29.7168 23.2832
2669 0 3 -1.05 31.8368 -0.036835 21.1632
2670 0 3 -1.05 27.5232 25.4768 21.2368
2671 0 3 -1.05 27.5968 31.8368 23.3568
2672 0 3 -1.05 31.7632 27.5232 19.0432
2673 0 3 -1.05 -0.036835 -0.036835 19.1168
2674 0 3 -1.05 25.4768 25.4768 23.2832
2675 0 3 -1.05 27.5968 29.6432 21.1632
2676 0 3 -1.05 31.7632 29.7168 21.2368
2677 0 3 -1.05 29.6432 31.8368 25.4032
2678 0 3 -1.05 29.7168 27.5232 16.9968
2679 0 3 -1.05 31.8368 27.5968 23.3568
2680 0 3 -1.05 27.5232 31.7632 19.0432
2681 0 3 -1.05 29.7168 25.4768 19.0432
2682 0 3 -1.05 29.6432 -0.036835 23.3568
2683 0 3 -1.05 25.4768 27.5232 21.2368
2684 0 3 -1.05 -0.036835 31.8368 21.1632
2685 0 3 -1.05 27.5232 29.7168 16.9968
2686 0 3 -1.05 31.8368 29.6432 25.4032
2687 0 3 -1.05 27.5968 27.5968 19.1168
2688 0 3 -1.05 31.7632 31.7632 23.2832
2689 4 1 1.575 1.06 1.06 26.5
2690 4 1 1.575 7.42 7.42 32.86
2691 4 1 1.575 5.3 1.06 30.74
2692 4 1 1.575 3.18 7.42 28.62
2693 4 1 1.575 1.06 5.3 30.74
2694 4 1 1.575 7.42 3.18 28.62
2695 4 1 1.575 5.3 5.3 26.5
2696 4 1 1.575 3.18 3.18 32.86
2697 6 2 1.05 4.24 0 25.44
2698 6 1 1.575 2.12 2.12 29.68
2699 6 2 1.05 6.36 6.36 29.68
2700 6 2 1.05 6.36 4.24 31.8
2701 6 1 1.575 2.12 4.24 27.56
2702 6 2 1.05 0 6.36 27.56
2703 6 1 1.575 0 2.12 31.8
2704 6 2 1.05 0 4.24 25.44
2705 6 2 1.05 4.24 2.12 27.56
2706 6 2 1.05 4.24 6.36 31.8
2707 6 2 1.05 2.12 0 31.8
2708 6 2 1.05 6.36 0 27.56
2709 6 1 1.575 0 0 29.68
2710 6 2 1.05 6.36 2.12 25.44
2711 6 2 1.05 2.12 6.36 25.44
2712 6 1 1.575 4.24 4.24 29.68
2713 0 3 -1.05 2.15684 8.44317 33.8832
2714 0 3 -1.05 6.32316 0.036835 25.4768
2715 0 3 -1.05 4.20317 2.15684 29.6432
2716 0 3 -1.05 4.27684 6.32316 29.7168
2717 0 3 -1.05 8.44317 4.20317 31.8368
2718 0 3 -1.05 0.036835 4.27684 27.5232
2719 0 3 -1.05 6.39684 6.39684 27.5968
2720 0 3 -1.05 2.08317 2.08317 31.7632
2721 0 3 -1.05 8.44317 2.15684 33.8832
2722 0 3 -1.05 0.036835 6.32316 25.4768
2723 0 3 -1.05 4.20317 4.20317 27.5968
2724 0 3 -1.05 4.27684 4.27684 31.7632
2725 0 3 -1.05 6.39684 8.44317 29.6432
2726 0 3 -1.05 2.08317 0.036835 29.7168
2727 0 3 -1.05 2.15684 6.39684 31.8368
2728 0 3 -1.05 6.32316 2.08317 27.5232
2729 0 3 -1.05 8.44317 8.44317 27.5968
2730 0 3 -1.05 0.036835 0.036835 31.7632
2731 0 3 -1.05 2.15684 4.20317 29.6432
2732 0 3 -1.05 6.32316 4.27684 29.7168
2733 0 3 -1.05 4.20317 6.39684 33.8832
2734 0 3 -1.05 4.27684 2.08317 25.4768
2735 0 3 -1.05 6.39684 2.15684 31.8368
2736 0 3 -1.05 2.08317 6.32316 27.5232
2737 0 3 -1.05 4.27684 0.036835 27.5232
2738 0 3 -1.05 4.20317 8.44317 31.8368
2739 0 3 -1.05 0.036835 2.08317 29.7168
2740 0 3 -1.05 8.44317 6.39684 29.6432
2741 0 3 -1.05 2.08317 4.27684 25.4768
2742 0 3 -1.05 6.39684 4.20317 33.8832
2743 0 3 -1.05 2.15684 2.15684 27.5968
2744 0 3 -1.05 6.32316 6.32316 31.7632
2745 4 1 1.575 9.54 1.06 26.5
2746 4 1 1.575 15.9 7.42 32.86
2747 4 1 1.575 13.78 1.06 30.74
2748 4 1 1.575 11.66 7.42 28.62
2749 4 1 1.575 9.54 5.3 30.74
2750 4 1 1.575 15.9 3.18 28.62
2751 4 1 1.575 13.78 5.3 26.5
2752 4 1 1.575 11.66 3.18 32.86
2753 6 2 1.05 12.72 0 25.44
2754 6 2 1.05 10.6 2.12 29.68
2755 6 2 1.05 14.84 6.36 29.68
2756 6 1 1.575 14.84 4.24 31.8
2757 6 1 1.575 10.6 4.24 27.56
2758 6 2 1.05 8.48 6.36 27.56
2759 6 2 1.05 8.48 2.12 31.8
2760 6 1 1.575 8.48 4.24 25.44
2761 6 1 1.575 12.72 2.12 27.56
2762 6 2 1.05 12.72 6.36 31.8
2763 6 1 1.575 10.6 0 31.8
2764 6 1 1.575 14.84 0 27.56
2765 6 1 1.575 8.48 0 29.68
2766 6 2 1.05 14.84 2.12 25.44
2767 6 1 1.575 10.6 6.36 25.44
2768 6 1 1.575 12.72 4.24 29.68
2769 0 3 -1.05 10.6368 8.44317 33.8832
2770 0 3 -1.05 14.8032 0.036835 25.4768
2771 0 3 -1.05 12.6832 2.15684 29.6432
2772 0 3 -1.05 12.7568 6.32316 29.7168
2773 0 3 -1.05 16.9232 4.20317 31.8368
2774 0 3 -1.05 8.51684 4.27684 27.5232
2775 0 3 -1.05 14.8768 6.39684 27.5968
2776 0 3 -1.05 10.5632 2.08317 31.7632
2777 0 3 -1.05 16.9232 2.15684 33.8832
2778 0 3 -1.05 8.51684 6.32316 25.4768
2779 0 3 -1.05 12.6832 4.20317 27.5968
2780 0 3 -1.05 12.7568 4.27684 31.7632
2781 0 3 -1.05 14.8768 8.44317 29.6432
2782 0 3 -1.05 10.5632 0.036835 29.7168
2783 0 3 -1.05 10.6368 6.39684 31.8368
2784 0 3 -1.05 14.8032 2.08317 27.5232
2785 0 3 -1.05 16.9232 8.44317 27.5968
2786 0 3 -1.05 8.51684 0.036835 31.7632
2787 0 3 -1.05 10.6368 4.20317 29.6432
2788 0 3 -1.05 14.8032 4.27684 29.7168
2789 0 3 -1.05 12.6832 6.39684 33.8832
2790 0 3 -1.05 12.7568 2.08317 25.4768
2791 0 3 -1.05 14.8768 2.15684 31.8368
2792 0 3 -1.05 10.5632 6.32316 27.5232
2793 0 3 -1.05 12.7568 0.036835 27.5232
2794 0 3 -1.05 12.6832 8.44317 31.8368
2795 0 3 -1.05 8.51684 2.08317 29.7168
2796 0 3 -1.05 16.9232 6.39684 29.6432
2797 0 3 -1.05 10.5632 4.27684 25.4768
2798 0 3 -1.05 14.8768 4.20317 33.8832
2799 0 3 -1.05 10.6368 2.15684 27.5968
2800 0 3 -1.05 14.8032 6.32316 31.7632
2801 4 1 1.575 18.02 1.06 26.5
2802 4 1 1.575 24.38 7.42 32.86
2803 4 1 1.575 22.26 1.06 30.74
2804 4 1 1.575 20.14 7.42 28.62
2805 4 1 1.575 18.02 5.3 30.74
2806 4 1 1.575 24.38 3.18 28.62
2807 4 1 1.575 22.26 5.3 26.5
2808 4 1 1.575 20.14 3.18 32.86
2809 6 2 1.05 21.2 0 25.44
2810 6 2 1.05 19.08 2.12 29.68
2811 6 2 1.05 23.32 6.36 29.68
2812 6 1 1.575 23.32 4.24 31.8
2813 6 2 1.05 19.08 4.24 27.56
2814 6 1 1.575 16.96 6.36 27.56
2815 6 1 1.575 16.96 2.12 31.8
2816 6 2 1.05 16.96 4.24 25.44
2817 6 1 1.575 21.2 2.12 27.56
2818 6 2 1.05 21.2 6.36 31.8
2819 6 1 1.575 19.08 0 31.8
2820 6 2 1.05 23.32 0 27.56
2821 6 1 1.575 16.96 0 29.68
2822 6 1 1.575 23.32 2.12 25.44
2823 6 2 1.05 19.08 6.36 25.44
2824 6 2 1.05 21.2 4.24 29.68
2825 0 3 -1.05 19.1168 8.44317 33.8832
2826 0 3 -1.05 23.2832 0.036835 25.4768
2827 0 3 -1.05 21.1632 2.15684 29.6432
2828 0 3 -1.05 21.2368 6.32316 29.7168
2829 0 3 -1.05 25.4032 4.20317 31.8368
2830 0 3 -1.05 16.9968 4.27684 27.5232
2831 0 3 -1.05 23.3568 6.39684 27.5968
2832 0 3 -1.05 19.0432 2.08317 31.7632
2833 0 3 -1.05 25.4032 2.15684 33.8832
2834 0 3 -1.05 16.9968 6.32316 25.4768
2835 0 3 -1.05 21.1632 4.20317 27.5968
2836 0 3 -1.05 21.2368 4.27684 31.7632
2837 0 3 -1.05 23.3568 8.44317 29.6432
2838 0 3 -1.05 19.0432 0.036835 29.7168
2839 0 3 -1.05 19.1168 6.39684 31.8368
2840 0 3 -1.05 23.2832 2.08317 27.5232
2841 0 3 -1.05 25.4032 8.44317 27.5968
2842 0 3 -1.05 16.9968 0.036835 31.7632
2843 0 3 -1.05 19.1168 4.20317 29.6432
2844 0 3 -1.05 23.2832 4.27684 29.7168
2845 0 3 -1.05 21.1632 6.39684 33.8832
2846 0 3 -1.05 21.2368 2.08317 25.4768
2847 0 3 -1.05 23.3568 2.15684 31.8368
2848 0 3 -1.05 19.0432 6.32316 27.5232
2849 0 3 -1.05 21.2368 0.036835 27.5232
2850 0 3 -1.05 21.1632 8.44317 31.8368
2851 0 3 -1.05 16.9968 2.08317 29.7168
2852 0 3 -1.05 25.4032 6.39684 29.6432
2853 0 3 -1.05 19.0432 4.27684 25.4768
2854 0 3 -1.05 23.3568 4.20317 33.8832
2855 0 3 -1.05 19.1168 2.15684 27.5968
2856 0 3 -1.05 23.2832 6.32316 31.7632
2857 4 1 1.575 26.5 1.06 26.5
2858 4 1 1.575 32.86 7.42 32.86
2859 4 1 1.575 30.74 1.06 30.74
2860 4 1 1.575 28.62 7.42 28.62
2861 4 1 1.575 26.5 5.3 30.74
2862 4 1 1.575 32.86 3.18 28.62
2863 4 1 1.575 30.74 5.3 26.5
2864 4 1 1.575 28.62 3.18 32.86
2865 6 2 1.05 29.68 0 25.44
2866 6 1 1.575 27.56 2.12 29.68
2867 6 2 1.05 31.8 6.36 29.68
2868 6 1 1.575 31.8 4.24 31.8
2869 6 1 1.575 27.56 4.24 27.56
2870 6 2 1.05 25.44 6.36 27.56
2871 6 1 1.575 25.44 2.12 31.8
2872 6 1 1.575 25.44 4.24 25.44
2873 6 1 1.575 29.68 2.12 27.56
2874 6 1 1.575 29.68 6.36 31.8
2875 6 2 1.05 27.56 0 31.8
2876 6 2 1.05 31.8 0 27.56
2877 6 1 1.575 25.44 0 29.68
2878 6 2 1.05 31.8 2.12 25.44
2879 6 1 1.575 27.56 6.36 25.44
2880 6 2 1.05 29.68 4.24 29.68
2881 0 3 -1.05 27.5968 8.44317 33.8832
2882 0 3 -1.05 31.7632 0.036835 25.4768
2883 0 3 -1.05 29.6432 2.15684 29.6432
2884 0 3 -1.05 29.7168 6.32316 29.7168
2885 0 3 -1.05 -0.036835 4.20317 31.8368
2886 0 3 -1.05 25.4768 4.27684 27.5232
2887 0 3 -1.05 31.8368 6.39684 27.5968
2888 0 3 -1.05 27.5232 2.08317 31.7632
2889 0 3 -1.05 -0.036835 2.15684 33.8832
2890 0 3 -1.05 25.4768 6.32316 25.4768
2891 0 3 -1.05 29.6432 4.20317 27.5968
2892 0 3 -1.05 29.7168 4.27684 31.7632
2893 0 3 -1.05 31.8368 8.44317 29.6432
2894 0 3 -1.05 27.5232 0.036835 29.7168
2895 0 3 -1.05 27.5968 6.39684 31.8368
2896 0 3 -1.05 31.7632 2.08317 27.5232
2897 0 3 -1.05 -0.036835 8.44317 27.5968
2898 0 3 -1.05 25.4768 0.036835 31.7632
2899 0 3 -1.05 27.5968 4.20317 29.6432
2900 0 3 -1.05 31.7632 4.27684 29.7168
2901 0 3 -1.05 29.6432 6.39684 33.8832
2902 0 3 -1.05 29.7168 2.08317 25.4768
2903 0 3 -1.05 31.8368 2.15684 31.8368
2904 0 3 -1.05 27.5232 6.32316 27.5232
2905 0 3 -1.05 29.7168 0.036835 27.5232
2906 0 3 -1.05 29.6432 8.44317 31.8368
2907 0 3 -1.05 25.4768 2.08317 29.7168
2908 0 3 -1.05 -0.036835 6.39684 29.6432
2909 0 3 -1.05 27.5232 4.27684 25.4768
2910 0 3 -1.05 31.8368 4.20317 33.8832
2911 0 3 -1.05 27.5968 2.15684 27.5968
2912 0 3 -1.05 31.7632 6.32316 31.7632
2913 4 1 1.575 1.06 9.54 26.5
2914 4 1 1.575 7.42 15.9 32.86
2915 4 1 1.575 5.3 9.54 30.74
2916 4 1 1.575 3.18 15.9 28.62
2917 4 1 1.575 1.06 13.78 30.74
2918 4 1 1.575 7.42 11.66 28.62
2919 4 1 1.575 5.3 13.78 26.5
2920 4 1 1.575 3.18 11.66 32.86
2921 6 2 1.05 4.24 8.48 25.44
2922 6 1 1.575 2.12 10.6 29.68
2923 6 1 1.575 6.36 14.84 29.68
2924 6 2 1.05 6.36 12.72 31.8
2925 6 2 1.05 2.12 12.72 27.56
2926 6 1 1.575 0 14.84 27.56
2927 6 2 1.05 0 10.6 31.8
2928 6 2 1.05 0 12.72 25.44
2929 6 1 1.575 4.24 10.6 27.56
2930 6 2 1.05 4.24 14.84 31.8
2931 6 2 1.05 2.12 8.48 31.8
2932 6 1 1.575 6.36 8.48 27.56
2933 6 2 1.05 0 8.48 29.68
2934 6 2 1.05 6.36 10.6 25.44
2935 6 2 1.05 2.12 14.84 25.44
2936 6 1 1.575 4.24 12.72 29.68
2937 0 3 -1.05 2.15684 16.9232 33.8832
2938 0 3 -1.05 6.32316 8.51684 25.4768
2939 0 3 -1.05 4.20317 10.6368 29.6432
2940 0 3 -1.05 4.27684 14.8032 29.7168
2941 0 3 -1.05 8.44317 12.6832 31.8368
2942 0 3 -1.05 0.036835 12.7568 27.5232
2943 0 3 -1.05 6.39684 14.8768 27.5968
2944 0 3 -1.05 2.08317 10.5632 31.7632
2945 0 3 -1.05 8.44317 10.6368 33.8832
2946 0 3 -1.05 0.036835 14.8032 25.4768
2947 0 3 -1.05 4.20317 12.6832 27.5968
2948 0 3 -1.05 4.27684 12.7568 31.7632
2949 0 3 -1.05 6.39684 16.9232 29.6432
2950 0 3 -1.05 2.08317 8.51684 29.7168
2951 0 3 -1.05 2.15684 14.8768 31.8368
2952 0 3 -1.05 6.32316 10.5632 27.5232
2953 0 3 -1.05 8.44317 16.9232 27.5968
2954 0 3 -1.05 0.036835 8.51684 31.7632
2955 0 3 -1.05 2.15684 12.6832 29.6432
2956 0 3 -1.05 6.32316 12.7568 29.7168
2957 0 3 -1.05 4.20317 14.8768 33.8832
2958 0 3 -1.05 4.27684 10.5632 25.4768
2959 0 3 -1.05 6.39684 10.6368 31.8368
2960 0 3 -1.05 2.08317 14.8032 27.5232
2961 0 3 -1.05 4.27684 8.51684 27.5232
2962 0 3 -1.05 4.20317 16.9232 31.8368
2963 0 3 -1.05 0.036835 10.5632 29.7168
2964 0 3 -1.05 8.44317 14.8768 29.6432
2965 0 3 -1.05 2.08317 12.7568 25.4768
2966 0 3 -1.05 6.39684 12.6832 33.8832
2967 0 3 -1.05 2.15684 10.6368 27.5968
2968 0 3 -1.05 6.32316 14.8032 31.7632
2969 4 1 1.575 9.54 9.54 26.5
2970 4 1 1.575 15.9 15.9 32.86
2971 4 1 1.575 13.78 9.54 30.74
2972 4 1 1.575 11.66 15.9 28.62
2973 4 1 1.575 9.54 13.78 30.74
2974 4 1 1.575 15.9 11.66 28.62
2975 4 1 1.575 13.78 13.78 26.5
2976 4 1 1.575 11.66 11.66 32.86
2977 6 2 1.05 12.72 8.48 25.44
2978 6 2 1.05 10.6 10.6 29.68
2979 6 2 1.05 14.84 14.84 29.68
2980 6 2 1.05 14.84 12.72 31.8
2981 6 1 1.575 10.6 12.72 27.56
2982 6 1 1.575 8.48 14.84 27.56
2983 6 1 1.575 8.48 10.6 31.8
2984 6 1 1.575 8.48 12.72 25.44
2985 6 2 1.05 12.72 10.6 27.56
2986 6 2 1.05 12.72 14.84 31.8
2987 6 1 1.575 10.6 8.48 31.8
2988 6 2 1.05 14.84 8.48 27.56
2989 6 1 1.575 8.48 8.48 29.68
2990 6 2 1.05 14.84 10.6 25.44
2991 6 1 1.575 10.6 14.84 25.44
2992 6 2 1.05 12.72 12.72 29.68
2993 0 3 -1.05 10.6368 16.9232 33.8832
2994 0 3 -1.05 14.8032 8.51684 25.4768
2995 0 3 -1.05 12.6832 10.6368 29.6432
2996 0 3 -1.05 12.7568 14.8032 29.7168
2997 0 3 -1.05 16.9232 12.6832 31.8368
2998 0 3 -1.05 8.51684 12.7568 27.5232
2999 0 3 -1.05 14.8768 14.8768 27.5968
3000 0 3 -1.05 10.5632 10.5632 31.7632
3001 0 3 -1.05 16.9232 10.6368 33.8832
3002 0 3 -1.05 8.51684 14.8032 25.4768
3003 0 3 -1.05 12.6832 12.6832 27.5968
3004 0 3 -1.05 12.7568 12.7568 31.7632
3005 0 3 -1.05 14.8768 16.9232 29.6432
3006 0 3 -1.05 10.5632 8.51684 29.7168
3007 0 3 -1.05 10.6368 14.8768 31.8368
3008 0 3 -1.05 14.8032 10.5632 27.5232
3009 0 3 -1.05 16.9232 16.9232 27.5968
3010 0 3 -1.05 8.51684 8.51684 31.7632
3011 0 3 -1.05 10.6368 12.6832 29.6432
3012 0 3 -1.05 14.8032 12.7568 29.7168
3013 0 3 -1.05 12.6832 14.8768 33.8832
3014 0 3 -1.05 12.7568 10.5632 25.4768
3015 0 3 -1.05 14.8768 10.6368 31.8368
3016 0 3 -1.05 10.5632 14.8032 27.5232
3017 0 3 -1.05 12.7568 8.51684 27.5232
3018 0 3 -1.05 12.6832 16.9232 31.8368
3019 0 3 -1.05 8.51684 10.5632 29.7168
3020 0 3 -1.05 16.9232 14.8768 29.6432
3021 0 3 -1.05 10.5632 12.7568 25.4768
3022 0 3 -1.05 14.8768 12.6832 33.8832
3023 0 3 -1.05 10.6368 10.6368 27.5968
3024 0 3 -1.05 14.8032 14.8032 31.7632
3025 4 1 1.575 18.02 9.54 26.5
3026 4 1 1.575 24.38 15.9 32.86
3027 4 1 1.575 22.26 9.54 30.74
3028 4 1 1.575 20.14 15.9 28.62
3029 4 1 1.575 18.02 13.78 30.74
3030 4 1 1.575 24.38 11.66 28.62
3031 4 1 1.575 22.26 13.78 26.5
3032 4 1 1.575 20.14 11.66 32.86
3033 6 2 1.05 21.2 8.48 25.44
3034 6 1 1.575 19.08 10.6 29.68
3035 6 2 1.05 23.32 14.84 29.68
3036 6 1 1.575 23.32 12.72 31.8
3037 6 1 1.575 19.08 12.72 27.56
3038 6 1 1.575 16.96 14.84 27.56
3039 6 2 1.05 16.96 10.6 31.8
3040 6 2 1.05 16.96 12.72 25.44
3041 6 1 1.575 21.2 10.6 27.56
3042 6 2 1.05 21.2 14.84 31.8
3043 6 2 1.05 19.08 8.48 31.8
3044 6 1 1.575 23.32 8.48 27.56
3045 6 1 1.575 16.96 8.48 29.68
3046 6 2 1.05 23.32 10.6 25.44
3047 6 2 1.05 19.08 14.84 25.44
3048 6 2 1.05 21.2 12.72 29.68
3049 0 3 -1.05 19.1168 16.9232 33.8832
3050 0 3 -1.05 23.2832 8.51684 25.4768
3051 0 3 -1.05 21.1632 10.6368 29.6432
3052 0 3 -1.05 21.2368 14.8032 29.7168
3053 0 3 -1.05 25.4032 12.6832 31.8368
3054 0 3 -1.05 16.9968 12.7568 27.5232
3055 0 3 -1.05 23.3568 14.8768 27.5968
3056 0 3 -1.05 19.0432 10.5632 31.7632
3057 0 3 -1.05 25.4032 10.6368 33.8832
3058 0 3 -1.05 16.9968 14.8032 25.4768
3059 0 3 -1.05 21.1632 12.6832 27.5968
3060 0 3 -1.05 21.2368 12.7568 31.7632
3061 0 3 -1.05 23.3568 16.9232 29.6432
3062 0 3 -1.05 19.0432 8.51684 29.7168
3063 0 3 -1.05 19.1168 14.8768 31.8368
3064 0 3 -1.05 23.2832 10.5632 27.5232
3065 0 3 -1.05 25.4032 16.9232 27.5968
3066 0 3 -1.05 16.9968 8.51684 31.7632
3067 0 3 -1.05 19.1168 12.6832 29.6432
3068 0 3 -1.05 23.2832 12.7568 29.7168
3069 0 3 -1.05 21.1632 14.8768 33.8832
3070 0 3 -1.05 21.2368 10.5632 25.4768
3071 0 3 -1.05 23.3568 10.6368 31.8368
3072 0 3 -1.05 19.0432 14.8032 27.5232
3073 0 3 -1.05 21.2368 8.51684 27.5232
3074 0 3 -1.05 21.1632 16.9232 31.8368
3075 0 3 -1.05 16.9968 10.5632 29.7168
3076 0 3 -1.05 25.4032 14.8768 29.6432
3077 0 3 -1.05 19.0432 12.7568 25.4768
3078 0 3 -1.05 23.3568 12.6832 33.8832
3079 0 3 -1.05 19.1168 10.6368 27.5968
3080 0 3 -1.05 23.2832 14.8032 31.7632
3081 4 1 1.575 26.5 9.54 26.5
3082 4 1 1.575 32.86 15.9 32.86
3083 4 1 1.575 30.74 9.54 30.74
3084 4 1 1.575 28.62 15.9 28.62
3085 4 1 1.575 26.5 13.78 30.74
3086 4 1 1.575 32.86 11.66 28.62
3087 4 1 1.575 30.74 13.78 26.5
3088 4 1 1.575 28.62 11.66 32.86
3089 6 1 1.575 29.68 8.48 25.44
3090 6 1 1.575 27.56 10.6 29.68
3091 6 2 1.05 31.8 14.84 29.68
3092 6 1 1.575 31.8 12.72 31.8
3093 6 2 1.05 27.56 12.72 27.56
3094 6 2 1.05 25.44 14.84 27.56
3095 6 2 1.05 25.44 10.6 31.8
3096 6 2 1.05 25.44 12.72 25.44
3097 6 1 1.575 29.68 10.6 27.56
3098 6 2 1.05 29.68 14.84 31.8
3099 6 2 1.05 27.56 8.48 31.8
3100 6 2 1.05 31.8 8.48 27.56
3101 6 1 1.575 25.44 8.48 29.68
3102 6 1 1.575 31.8 10.6 25.44
3103 6 1 1.575 27.56 14.84 25.44
3104 6 2 1.05 29.68 12.72 29.68
3105 0 3 -1.05 27.5968 16.9232 33.8832
3106 0 3 -1.05 31.7632 8.51684 25.4768
3107 0 3 -1.05 29.6432 10.6368 29.6432
3108 0 3 -1.05 29.7168 14.8032 29.7168
3109 0 3 -1.05 -0.036835 12.6832 31.8368
3110 0 3 -1.05 25.4768 12.7568 27.5232
3111 0 3 -1.05 31.8368 14.8768 27.5968
3112 0 3 -1.05 27.5232 10.5632 31.7632
3113 0 3 -1.05 -0.036835 10.6368 33.8832
3114 0 3 -1.05 25.4768 14.8032 25.4768
3115 0 3 -1.05 29.6432 12.6832 27.5968
3116 0 3 -1.05 29.7168 12.7568 31.7632
3117 0 3 -1.05 31.8368 16.9232 29.6432
3118 0 3 -1.05 27.5232 8.51684 29.7168
3119 0 3 -1.05 27.5968 14.8768 31.8368
3120 0 3 -1.05 31.7632 10.5632 27.5232
3121 0 3 -1.05 -0.036835 16.9232 27.5968
3122 0 3 -1.05 25.4768 8.51684 31.7632
3123 0 3 -1.05 27.5968 12.6832 29.6432
3124 0 3 -1.05 31.7632 12.7568 29.7168
3125 0 3 -1.05 29.6432 14.8768 33.8832
3126 0 3 -1.05 29.7168 10.5632 25.4768
3127 0 3 -1.05 31.8368 10.6368 31.8368
3128 0 3 -1.05 27.5232 14.8032 27.5232
3129 0 3 -1.05 29.7168 8.51684 27.5232
3130 0 3 -1.05 29.6432 16.9232 31.8368
3131 0 3 -1.05 25.4768 10.5632 29.7168
3132 0 3 -1.05 -0.036835 14.8768 29.6432
3133 0 3 -1.05 27.5232 12.7568 25.4768
3134 0 3 -1.05 31.8368 12.6832 33.8832
3135 0 3 -1.05 27.5968 10.6368 27.5968
3136 0 3 -1.05 31.7632 14.8032 31.7632
3137 4 1 1.575 1.06 18.02 26.5
3138 4 1 1.575 7.42 24.38 32.86
3139 4 1 1.575 5.3 18.02 30.74
3140 4 1 1.575 3.18 24.38 28.62
3141 4 1 1.575 1.06 22.26 30.74
3142 4 1 1.575 7.42 20.14 28.62
3143 4 1 1.575 5.3 22.26 26.5
3144 4 1 1.575 3.18 20.14 32.86
3145 6 1 1.575 4.24 16.96 25.44
3146 6 1 1.575 2.12 19.08 29.68
3147 6 2 1.05 6.36 23.32 29.68
3148 6 1 1.575 6.36 21.2 31.8
3149 6 2 1.05 2.12 21.2 27.56
3150 6 2 1.05 0 23.32 27.56
3151 6 2 1.05 0 19.08 31.8
3152 6 2 1.05 0 21.2 25.44
3153 6 2 1.05 4.24 19.08 27.56
3154 6 2 1.05 4.24 23.32 31.8
3155 6 1 1.575 2.12 16.96 31.8
3156 6 2 1.05 6.36 16.96 27.56
3157 6 2 1.05 0 16.96 29.68
3158 6 2 1.05 6.36 19.08 25.44
3159 6 2 1.05 2.12 23.32 25.44
3160 6 2 1.05 4.24 21.2 29.68
3161 0 3 -1.05 2.15684 25.4032 33.8832
3162 0 3 -1.05 6.32316 16.9968 25.4768
3163 0 3 -1.05 4.20317 19.1168 29.6432
3164 0 3 -1.05 4.27684 23.2832 29.7168
3165 0 3 -1.05 8.44317 21.1632 31.8368
3166 0 3 -1.05 0.036835 21.2368 27.5232
3167 0 3 -1.05 6.39684 23.3568 27.5968
3168 0 3 -1.05 2.08317 19.0432 31.7632
3169 0 3 -1.05 8.44317 19.1168 33.8832
3170 0 3 -1.05 0.036835 23.2832 25.4768
3171 0 3 -1.05 4.20317 21.1632 27.5968
3172 0 3 -1.05 4.27684 21.2368 31.7632
3173 0 3 -1.05 6.39684 25.4032 29.6432
3174 0 3 -1.05 2.08317 16.9968 29.7168
3175 0 3 -1.05 2.15684 23.3568 31.8368
3176 0 3 -1.05 6.32316 19.0432 27.5232
3177 0 3 -1.05 8.44317 25.4032 27.5968
3178 0 3 -1.05 0.036835 16.9968 31.7632
3179 0 3 -1.05 2.15684 21.1632 29.6432
3180 0 3 -1.05 6.32316 21.2368 29.7168
3181 0 3 -1.05 4.20317 23.3568 33.8832
3182 0 3 -1.05 4.27684 19.0432 25.4768
3183 0 3 -1.05 6.39684 19.1168 31.8368
3184 0 3 -1.05 2.08317 23.2832 27.5232
3185 0 3 -1.05 4.27684 16.9968 27.5232
3186 0 3 -1.05 4.20317 25.4032 31.8368
3187 0 3 -1.05 0.036835 19.0432 29.7168
3188 0 3 -1.05 8.44317 23.3568 29.6432
3189 0 3 -1.05 2.08317 21.2368 25.4768
3190 0 3 -1.05 6.39684 21.1632 33.8832
3191 0 3 -1.05 2.15684 19.1168 27.5968
3192 0 3 -1.05 6.32316 23.2832 31.7632
3193 4 1 1.575 9.54 18.02 26.5
3194 4 1 1.575 15.9 24.38 32.86
3195 4 1 1.575 13.78 18.02 30.74
3196 4 1 1.575 11.66 24.38 28.62
3197 4 1 1.575 9.54 22.26 30.74
3198 4 1 1.575 15.9 20.14 28.62
3199 4 1 1.575 13.78 22.26 26.5
3200 4 1 1.575 11.66 20.14 32.86
3201 6 2 1.05 12.72 16.96 25.44
3202 6 2 1.05 10.6 19.08 29.68
3203 6 2 1.05 14.84 23.32 29.68
3204 6 2 1.05 14.84 21.2 31.8
3205 6 1 1.575 10.6 21.2 27.56
3206 6 1 1.575 8.48 23.32 27.56
3207 6 2 1.05 8.48 19.08 31.8
3208 6 2 1.05 8.48 21.2 25.44
3209 6 2 1.05 12.72 19.08 27.56
3210 6 2 1.05 12.72 23.32 31.8
3211 6 1 1.575 10.6 16.96 31.8
3212 6 2 1.05 14.84 16.96 27.56
3213 6 2 1.05 8.48 16.96 29.68
3214 6 1 1.575 14.84 19.08 25.44
3215 6 2 1.05 10.6 23.32 25.44
3216 6 1 1.575 12.72 21.2 29.68
3217 0 3 -1.05 10.6368 25.4032 33.8832
3218 0 3 -1.05 14.8032 16.9968 25.4768
3219 0 3 -1.05 12.6832 19.1168 29.6432
3220 0 3 -1.05 12.7568 23.2832 29.7168
3221 0 3 -1.05 16.9232 21.1632 31.8368
3222 0 3 -1.05 8.51684 21.2368 27.5232
3223 0 3 -1.05 14.8768 23.3568 27.5968
3224 0 3 -1.05 10.5632 19.0432 31.7632
3225 0 3 -1.05 16.9232 19.1168 33.8832
3226 0 3 -1.05 8.51684 23.2832 25.4768
3227 0 3 -1.05 12.6832 21.1632 27.5968
3228 0 3 -1.05 12.7568 21.2368 31.7632
3229 0 3 -1.05 14.8768 25.4032 29.6432
3230 0 3 -1.05 10.5632 16.9968 29.7168
3231 0 3 -1.05 10.6368 23.3568 31.8368
3232 0 3 -1.05 14.8032 19.0432 27.5232
3233 0 3 -1.05 16.9232 25.4032 27.5968
3234 0 3 -1.05 8.51684 16.9968 31.7632
3235 0 3 -1.05 10.6368 21.1632 29.6432
3236 0 3 -1.05 14.8032 21.2368 29.7168
3237 0 3 -1.05 12.6832 23.3568 33.8832
3238 0 3 -1.05 12.7568 19.0432 25.4768
3239 0 3 -1.05 14.8768 19.1168 31.8368
3240 0 3 -1.05 10.5632 23.2832 27.5232
3241 0 3 -1.05 12.7568 16.9968 27.5232
3242 0 3 -1.05 12.6832 25.4032 31.8368
3243 0 3 -1.05 8.51684 19.0432 29.7168
3244 0 3 -1.05 16.9232 23.3568 29.6432
3245 0 3 -1.05 10.5632 21.2368 25.4768
3246 0 3 -1.05 14.8768 21.1632 33.8832
3247 0 3 -1.05 10.6368 19.1168 27.5968
3248 0 3 -1.05 14.8032 23.2832 31.7632
3249 4 1 1.575 18.02 18.02 26.5
3250 4 1 1.575 24.38 24.38 32.86
3251 4 1 1.575 22.26 18.02 30.74
3252 4 1 1.575 20.14 24.38 28.62
3253 4 1 1.575 18.02 22.26 30.74
3254 4 1 1.575 24.38 20.14 28.62
3255 4 1 1.575 22.26 22.26 26.5
3256 4 1 1.575 20.14 20.14 32.86
3257 6 1 1.575 21.2 16.96 25.44
3258 6 1 1.575 19.08 19.08 29.68
3259 6 2 1.05 23.32 23.32 29.68
3260 6 1 1.575 23.32 21.2 31.8
3261 6 1 1.575 19.08 21.2 27.56
3262 6 1 1.575 16.96 23.32 27.56
3263 6 1 1.575 16.96 19.08 31.8
3264 6 2 1.05 16.96 21.2 25.44
3265 6 2 1.05 21.2 19.08 27.56
3266 6 1 1.575 21.2 23.32 31.8
3267 6 1 1.575 19.08 16.96 31.8
3268 6 1 1.575 23.32 16.96 27.56
3269 6 2 1.05 16.96 16.96 29.68
3270 6 1 1.575 23.32 19.08 25.44
3271 6 1 1.575 19.08 23.32 25.44
3272 6 2 1.05 21.2 21.2 29.68
3273 0 3 -1.05 19.1168 25.4032 33.8832
3274 0 3 -1.05 23.2832 16.9968 25.4768
3275 0 3 -1.05 21.1632 19.1168 29.6432
3276 0 3 -1.05 21.2368 23.2832 29.7168
3277 0 3 -1.05 25.4032 21.1632 31.8368
3278 0 3 -1.05 16.9968 21.2368 27.5232
3279 0 3 -1.05 23.3568 23.3568 27.5968
3280 0 3 -1.05 19.0432 19.0432 31.7632
3281 0 3 -1.05 25.4032 19.1168 33.8832
3282 0 3 -1.05 16.9968 23.2832 25.4768
3283 0 3 -1.05 21.1632 21.1632 27.5968
3284 0 3 -1.05 21.2368 21.2368 31.7632
3285 0 3 -1.05 23.3568 25.4032 29.6432
3286 0 3 -1.05 19.0432 16.9968 29.7168
3287 0 3 -1.05 19.1168 23.3568 31.8368
3288 0 3 -1.05 23.2832 19.0432 27.5232
3289 0 3 -1.05 25.4032 25.4032 27.5968
3290 0 3 -1.05 16.9968 16.9968 31.7632
3291 0 3 -1.05 19.1168 21.1632 29.6432
3292 0 3 -1.05 23.2832 21.2368 29.7168
3293 0 3 -1.05 21.1632 23.3568 33.8832
3294 0 3 -1.05 21.2368 19.0432 25.4768
3295 0 3 -1.05 23.3568 19.1168 31.8368
3296 0 3 -1.05 19.0432 23.2832 27.5232
3297 0 3 -1.05 21.2368 16.9968 27.5232
3298 0 3 -1.05 21.1632 25.4032 31.8368
3299 0 3 -1.05 16.9968 19.0432 29.7168
3300 0 3 -1.05 25.4032 23.3568 29.6432
3301 0 3 -1.05 19.0432 21.2368 25.4768
3302 0 3 -1.05 23.3568 21.1632 33.8832
3303 0 3 -1.05 19.1168 19.1168 27.5968
3304 0 3 -1.05 23.2832 23.2832 31.7632
3305 4 1 1.575 26.5 18.02 26.5
3306 4 1 1.575 32.86 24.38 32.86
3307 4 1 1.575 30.74 18.02 30.74
3308 4 1 1.575 28.62 24.38 28.62
3309 4 1 1.575 26.5 22.26 30.74
3310 4 1 1.575 32.86 20.14 28.62
3311 4 1 1.575 30.74 22.26 26.5
3312 4 1 1.575 28.62 20.14 32.86
3313 6 2 1.05 29.68 16.96 25.44
3314 6 1 1.575 27.56 19.08 29.68
3315 6 2 1.05 31.8 23.32 29.68
3316 6 1 1.575 31.8 21.2 31.8
3317 6 1 1.575 27.56 21.2 27.56
3318 6 1 1.575 25.44 23.32 27.56
3319 6 2 1.05 25.44 19.08 31.8
3320 6 2 1.05 25.44 21.2 25.44
3321 6 2 1.05 29.68 19.08 27.56
3322 6 1 1.575 29.68 23.32 31.8
3323 6 1 1.575 27.56 16.96 31.8
3324 6 2 1.05 31.8 16.96 27.56
3325 6 2 1.05 25.44 16.96 29.68
3326 6 2 1.05 31.8 19.08 25.44
3327 6 1 1.575 27.56 23.32 25.44
3328 6 2 1.05 29.68 21.2 29.68
3329 0 3 -1.05 27.5968 25.4032 33.8832
3330 0 3 -1.05 31.7632 16.9968 25.4768
3331 0 3 -1.05 29.6432 19.1168 29.6432
3332 0 3 -1.05 29.7168 23.2832 29.7168
3333 0 3 -1.05 -0.036835 21.1632 31.8368
3334 0 3 -1.05 25.4768 21.2368 27.5232
3335 0 3 -1.05 31.8368 23.3568 27.5968
3336 0 3 -1.05 27.5232 19.0432 31.7632
3337 0 3 -1.05 -0.036835 19.1168 33.8832
3338 0 3 -1.05 25.4768 23.2832 25.4768
3339 0 3 -1.05 29.6432 21.1632 27.5968
3340 0 3 -1.05 29.7168 21.2368 31.7632
3341 0 3 -1.05 31.8368 25.4032 29.6432
3342 0 3 -1.05 27.5232 16.9968 29.7168
3343 0 3 -1.05 27.5968 23.3568 31.8368
3344 0 3 -1.05 31.7632 19.0432 27.5232
3345 0 3 -1.05 -0.036835 25.4032 27.5968
3346 0 3 -1.05 25.4768 16.9968 31.7632
3347 0 3 -1.05 27.5968 21.1632 29.6432
3348 0 3 -1.05 31.7632 21.2368 29.7168
3349 0 3 -1.05 29.6432 23.3568 33.8832
3350 0 3 -1.05 29.7168 19.0432 25.4768
3351 0 3 -1.05 31.8368 19.1168 31.8368
3352 0 3 -1.05 27.5232 23.2832 27.5232
3353 0 3 -1.05 29.7168 16.9968 27.5232
3354 0 3 -1.05 29.6432 25.4032 31.8368
3355 0 3 -1.05 25.4768 19.0432 29.7168
3356 0 3 -1.05 -0.036835 23.3568 29.6432
3357 0 3 -1.05 27.5232 21.2368 25.4768
3358 0 3 -1.05 31.8368 21.1632 33.8832
3359 0 3 -1.05 27.5968 19.1168 27.5968
3360 0 3 -1.05 31.7632 23.2832 31.7632
3361 4 1 1.575 1.06 26.5 26.5
3362 4 1 1.575 7.42 32.86 32.86
3363 4 1 1.575 5.3 26.5 30.74
3364 4 1 1.575 3.18 32.86 28.62
3365 4 1 1.575 1.06 30.74 30.74
3366 4 1 1.575 7.42 28.62 28.62
3367 4 1 1.575 5.3 30.74 26.5
3368 4 1 1.575 3.18 28.62 32.86
3369 6 2 1.05 4.24 25.44 25.44
3370 6 2 1.05 2.12 27.56 29.68
3371 6 2 1.05 6.36 31.8 29.68
3372 6 1 1.575 6.36 29.68 31.8
3373 6 2 1.05 2.12 29.68 27.56
3374 6 2 1.05 0 31.8 27.56
3375 6 2 1.05 0 27.56 31.8
3376 6 2 1.05 0 29.68 25.44
3377 6 1 1.575 4.24 27.56 27.56
3378 6 1 1.575 4.24 31.8 31.8
3379 6 1 1.575 2.12 25.44 31.8
3380 6 1 1.575 6.36 25.44 27.56
3381 6 1 1.575 0 25.44 29.68
3382 6 2 1.05 6.36 27.56 25.44
3383 6 2 1.05 2.12 31.8 25.44
3384 6 1 1.575 4.24 29.68 29.68
3385 0 3 -1.05 2.15684 -0.036835 33.8832
3386 0 3 -1.05 6.32316 25.4768 25.4768
3387 0 3 -1.05 4.20317 27.5968 29.6432
3388 0 3 -1.05 4.27684 31.7632 29.7168
3389 0 3 -1.05 8.44317 29.6432 31.8368
3390 0 3 -1.05 0.036835 29.7168 27.5232
3391 0 3 -1.05 6.39684 31.8368 27.5968
3392 0 3 -1.05 2.08317 27.5232 31.7632
3393 0 3 -1.05 8.44317 27.5968 33.8832
3394 0 3 -1.05 0.036835 31.7632 25.4768
3395 0 3 -1.05 4.20317 29.6432 27.5968
3396 0 3 -1.05 4.27684 29.7168 31.7632
3397 0 3 -1.05 6.39684 -0.036835 29.6432
3398 0 3 -1.05 2.08317 25.4768 29.7168
3399 0 3 -1.05 2.15684 31.8368 31.8368
3400 0 3 -1.05 6.32316 27.5232 27.5232
3401 0 3 -1.05 8.44317 -0.036835 27.5968
3402 0 3 -1.05 0.036835 25.4768 31.7632
3403 0 3 -1.05 2.15684 29.6432 29.6432
3404 0 3 -1.05 6.32316 29.7168 29.7168
3405 0 3 -1.05 4.20317 31.8368 33.8832
3406 0 3 -1.05 4.27684 27.5232 25.4768
3407 0 3 -1.05 6.39684 27.5968 31.8368
3408 0 3 -1.05 2.08317 31.7632 27.5232
3409 0 3 -1.05 4.27684 25.4768 27.5232
3410 0 3 -1.05 4.20317 -0.036835 31.8368
3411 0 3 -1.05 0.036835 27.5232 29.7168
3412 0 3 -1.05 8.44317 31.8368 29.6432
3413 0 3 -1.05 2.08317 29.7168 25.4768
3414 0 3 -1.05 6.39684 29.6432 33.8832
3415 0 3 -1.05 2.15684 27.5968 27.5968
3416 0 3 -1.05 6.32316 31.7632 31.7632
3417 4 1 1.575 9.54 26.5 26.5
3418 4 1 1.575 15.9 32.86 32.86
3419 4 1 1.575 13.78 26.5 30.74
3420 4 1 1.575 11.66 32.86 28.62
3421 4 1 1.575 9.54 30.74 30.74
3422 4 1 1.575 15.9 28.62 28.62
3423 4 1 1.575 13.78 30.74 26.5
3424 4 1 1.575 11.66 28.62 32.86
3425 6 1 1.575 12.72 25.44 25.44
3426 6 1 1.575 10.6 27.56 29.68
3427 6 2 1.05 14.84 31.8 29.68
3428 6 2 1.05 14.84 29.68 31.8
3429 6 2 1.05 10.6 29.68 27.56
3430 6 1 1.575 8.48 31.8 27.56
3431 6 2 1.05 8.48 27.56 31.8
3432 6 2 1.05 8.48 29.68 25.44
3433 6 1 1.575 12.72 27.56 27.56
3434 6 1 1.575 12.72 31.8 31.8
3435 6 2 1.05 10.6 25.44 31.8
3436 6 2 1.05 14.84 25.44 27.56
3437 6 1 1.575 8.48 25.44 29.68
3438 6 1 1.575 14.84 27.56 25.44
3439 6 1 1.575 10.6 31.8 25.44
3440 6 1 1.575 12.72 29.68 29.68
3441 0 3 -1.05 10.6368 -0.036835 33.8832
3442 0 3 -1.05 14.8032 25.4768 25.4768
3443 0 3 -1.05 12.6832 27.5968 29.6432
3444 0 3 -1.05 12.7568 31.7632 29.7168
3445 0 3 -1.05 16.9232 29.6432 31.8368
3446 0 3 -1.05 8.51684 29.7168 27.5232
3447 0 3 -1.05 14.8768 31.8368 27.5968
3448 0 3 -1.05 10.5632 27.5232 31.7632
3449 0 3 -1.05 16.9232 27.5968 33.8832
3450 0 3 -1.05 8.51684 31.7632 25.4768
3451 0 3 -1.05 12.6832 29.6432 27.5968
3452 0 3 -1.05 12.7568 29.7168 31.7632
3453 0 3 -1.05 14.8768 -0.036835 29.6432
3454 0 3 -1.05 10.5632 25.4768 29.7168
3455 0 3 -1.05 10.6368 31.8368 31.8368
3456 0 3 -1.05 14.8032 27.5232 27.5232
3457 0 3 -1.05 16.9232 -0.036835 27.5968
3458 0 3 -1.05 8.51684 25.4768 31.7632
3459 0 3 -1.05 10.6368 29.6432 29.6432
3460 0 3 -1.05 14.8032 29.7168 29.7168
3461 0 3 -1.05 12.6832 31.8368 33.8832
3462 0 3 -1.05 12.7568 27.5232 25.4768
3463 0 3 -1.05 14.8768 27.5968 31.8368
3464 0 3 -1.05 10.5632 31.7632 27.5232
3465 0 3 -1.05 12.7568 25.4768 27.5232
3466 0 3 -1.05 12.6832 -0.036835 31.8368
3467 0 3 -1.05 8.51684 27.5232 29.7168
3468 0 3 -1.05 16.9232 31.8368 29.6432
3469 0 3 -1.05 10.5632 29.7168 25.4768
3470 0 3 -1.05 14.8768 29.6432 33.8832
3471 0 3 -1.05 10.6368 27.5968 27.5968
3472 0 3 -1.05 14.8032 31.7632 31.7632
3473 4 1 1.575 18.02 26.5 26.5
3474 4 1 1.575 24.38 32.86 32.86
3475 4 1 1.575 22.26 26.5 30.74
3476 4 1 1.575 20.14 32.86 28.62
3477 4 1 1.575 18.02 30.74 30.74
3478 4 1 1.575 24.38 28.62 28.62
3479 4 1 1.575 22.26 30.74 26.5
3480 4 1 1.575 20.14 28.62 32.86
3481 6 2 1.05 21.2 25.44 25.44
3482 6 1 1.575 19.08 27.56 29.68
3483 6 1 1.575 23.32 31.8 29.68
3484 6 2 1.05 23.32 29.68 31.8
3485 6 2 1.05 19.08 29.68 27.56
3486 6 1 1.575 16.96 31.8 27.56
3487 6 2 1.05 16.96 27.56 31.8
3488 6 1 1.575 16.96 29.68 25.44
3489 6 1 1.575 21.2 27.56 27.56
3490 6 1 1.575 21.2 31.8 31.8
3491 6 2 1.05 19.08 25.44 31.8
3492 6 1 1.575 23.32 25.44 27.56
3493 6 1 1.575 16.96 25.44 29.68
3494 6 2 1.05 23.32 27.56 25.44
3495 6 1 1.575 19.08 31.8 25.44
3496 6 1 1.575 21.2 29.68 29.68
3497 0 3 -1.05 19.1168 -0.036835 33.8832
3498 0 3 -1.05 23.2832 25.4768 25.4768
3499 0 3 -1.05 21.1632 27.5968 29.6432
3500 0 3 -1.05 21.2368 31.7632 29.7168
3501 0 3 -1.05 25.4032 29.6432 31.8368
3502 0 3 -1.05 16.9968 29.7168 27.5232
3503 0 3 -1.05 23.3568 31.8368 27.5968
3504 0 3 -1.05 19.0432 27.5232 31.7632
3505 0 3 -1.05 25.4032 27.5968 33.8832
3506 0 3 -1.05 16.9968 31.7632 25.4768
3507 0 3 -1.05 21.1632 29.6432 27.5968
3508 0 3 -1.05 21.2368 29.7168 31.7632
3509 0 3 -1.05 23.3568 -0.036835 29.6432
3510 0 3 -1.05 19.0432 25.4768 29.7168
3511 0 3 -1.05 19.1168 31.8368 31.8368
3512 0 3 -1.05 23.2832 27.5232 27.5232
3513 0 3 -1.05 25.4032 -0.036835 27.5968
3514 0 3 -1.05 16.9968 25.4768 31.7632
3515 0 3 -1.05 19.1168 29.6432 29.6432
3516 0 3 -1.05 23.2832 29.7168 29.7168
3517 0 3 -1.05 21.1632 31.8368 33.8832
3518 0 3 -1.05 21.2368 27.5232 25.4768
3519 0 3 -1.05 23.3568 27.5968 31.8368
3520 0 3 -1.05 19.0432 31.7632 27.5232
3521 0 3 -1.05 21.2368 25.4768 27.5232
3522 0 3 -1.05 21.1632 -0.036835 31.8368
3523 0 3 -1.05 16.9968 27.5232 29.7168
3524 0 3 -1.05 25.4032 31.8368 29.6432
3525 0 3 -1.05 19.0432 29.7168 25.4768
3526 0 3 -1.05 23.3568 29.6432 33.8832
3527 0 3 -1.05 19.1168 27.5968 27.5968
3528 0 3 -1.05 23.2832 31.7632 31.7632
3529 4 1 1.575 26.5 26.5 26.5
3530 4 1 1.575 32.86 32.86 32.86
3531 4 1 1.575 30.74 26.5 30.74
3532 4 1 1.575 28.62 32.86 28.62
3533 4 1 1.575 26.5 30.74 30.74
3534 4 1 1.575 32.86 28.62 28.62
3535 4 1 1.575 30.74 30.74 26.5
3536 4 1 1.575 28.62 28.62 32.86
3537 6 2 1.05 29.68 25.44 25.44
3538 6 2 1.05 27.56 27.56 29.68
3539 6 2 1.05 31.8 31.8 29.68
3540 6 1 1.575 31.8 29.68 31.8
3541 6 1 1.575 27.56 29.68 27.56
3542 6 1 1.575 25.44 31.8 27.56
3543 6 1 1.575 25.44 27.56 31.8
3544 6 1 1.575 25.44 29.68 25.44
3545 6 1 1.575 29.68 27.56 27.56
3546 6 2 1.05 29.68 31.8 31.8
3547 6 2 1.05 27.56 25.44 31.8
3548 6 2 1.05 31.8 25.44 27.56
3549 6 1 1.575 25.44 25.44 29.68
3550 6 1 1.575 31.8 27.56 25.44
3551 6 1 1.575 27.56 31.8 25.44
3552 6 1 1.575 29.68 29.68 29.68
3553 0 3 -1.05 27.5968 -0.036835 33.8832
3554 0 3 -1.05 31.7632 25.4768 25.4768
3555 0 3 -1.05 29.6432 27.5968 29.6432
3556 0 3 -1.05 29.7168 31.7632 29.7168
3557 0 3 -1.05 -0.036835 29.6432 31.8368
3558 0 3 -1.05 25.4768 29.7168 27.5232
3559 0 3 -1.05 31.8368 31.8368 27.5968
3560 0 3 -1.05 27.5232 27.5232 31.7632
3561 0 3 -1.05 -0.036835 27.5968 33.8832
3562 0 3 -1.05 25.4768 31.7632 25.4768
3563 0 3 -1.05 29.6432 29.6432 27.5968
3564 0 3 -1.05 29.7168 29.7168 31.7632
3565 0 3 -1.05 31.8368 -0.036835 29.6432
3566 0 3 -1.05 27.5232 25.4768 29.7168
3567 0 3 -1.05 27.5968 31.8368 31.8368
3568 0 3 -1.05 31.7632 27.5232 27.5232
3569 0 3 -1.05 -0.036835 -0.036835 27.5968
3570 0 3 -1.05 25.4768 25.4768 31.7632
3571 0 3 -1.05 27.5968 29.6432 29.6432
3572 0 3 -1.05 31.7632 29.7168 29.7168
3573 0 3 -1.05 29.6432 31.8368 33.8832
3574 0 3 -1.05 29.7168 27.5232 25.4768
3575 0 3 -1.05 31.8368 27.5968 31.8368
3576 0 3 -1.05 27.5232 31.7632 27.5232
3577 0 3 -1.05 29.7168 25.4768 27.5232
3578 0 3 -1.05 29.6432 -0.036835 31.8368
3579 0 3 -1.05 25.4768 27.5232 29.7168
3580 0 3 -1.05 -0.036835 31.8368 29.6432
3581 0 3 -1.05 27.5232 29.7168 25.4768
3582 0 3 -1.05 31.8368 29.6432 33.8832
3583 0 3 -1.05 27.5968 27.5968 27.5968
3584 0 3 -1.05 31.7632 31.7632 31.7632
3585 4 1 1.575 1.06 1.06 34.98
3586 4 1 1.575 7.42 7.42 41.34
3587 4 1 1.575 5.3 1.06 39.22
3588 4 1 1.575 3.18 7.42 37.1
3589 4 1 1.575 1.06 5.3 39.22
3590 4 1 1.575 7.42 3.18 37.1
3591 4 1 1.575 5.3 5.3 34.98
3592 4 1 1.575 3.18 3.18 41.34
3593 6 2 1.05 4.24 0 33.92
3594 6 2 1.05 2.12 2.12 38.16
3595 6 1 1.575 6.36 6.36 38.16
3596 6 1 1.575 6.36 4.24 40.28
3597 6 1 1.575 2.12 4.24 36.04
3598 6 2 1.05 0 6.36 36.04
3599 6 1 1.575 0 2.12 40.28
3600 6 1 1.575 0 4.24 33.92
3601 6 2 1.05 4.24 2.12 36.04
3602 6 1 1.575 4.24 6.36 40.28
3603 6 2 1.05 2.12 0 40.28
3604 6 1 1.575 6.36 0 36.04
3605 6 2 1.05 0 0 38.16
3606 6 1 1.575 6.36 2.12 33.92
3607 6 1 1.575 2.12 6.36 33.92
3608 6 2 1.05 4.24 4.24 38.16
3609 0 3 -1.05 2.15684 8.44317 42.3632
3610 0 3 -1.05 6.32316 0.036835 33.9568
3611 0 3 -1.05 4.20317 2.15684 38.1232
3612 0 3 -1.05 4.27684 6.32316 38.1968
3613 0 3 -1.05 8.44317 4.20317 40.3168
3614 0 3 -1.05 0.036835 4.27684 36.0032
3615 0 3 -1.05 6.39684 6.39684 36.0768
3616 0 3 -1.05 2.08317 2.08317 40.2432
3617 0 3 -1.05 8.44317 2.15684 42.3632
3618 0 3 -1.05 0.036835 6.32316 33.9568
3619 0 3 -1.05 4.20317 4.20317 36.0768
3620 0 3 -1.05 4.27684 4.27684 40.2432
3621 0 3 -1.05 6.39684 8.44317 38.1232
3622 0 3 -1.05 2.08317 0.036835 38.1968
3623 0 3 -1.05 2.15684 6.39684 40.3168
3624 0 3 -1.05 6.32316 2.08317 36.0032
3625 0 3 -1.05 8.44317 8.44317 36.0768
3626 0 3 -1.05 0.036835 0.036835 40.2432
3627 0 3 -1.05 2.15684 4.20317 38.1232
3628 0 3 -1.05 6.32316 4.27684 38.1968
3629 0 3 -1.05 4.20317 6.39684 42.3632
3630 0 3 -1.05 4.27684 2.08317 33.9568
3631 0 3 -1.05 6.39684 2.15684 40.3168
3632 0 3 -1.05 2.08317 6.32316 36.0032
3633 0 3 -1.05 4.27684 0.036835 36.0032
3634 0 3 -1.05 4.20317 8.44317 40.3168
3635 0 3 -1.05 0.036835 2.08317 38.1968
3636 0 3 -1.05 8.44317 6.39684 38.1232
3637 0 3 -1.05 2.08317 4.27684 33.9568
3638 0 3 -1.05 6.39684 4.20317 42.3632
3639 0 3 -1.05 2.15684 2.15684 36.0768
3640 0 3 -1.05 6.32316 6.32316 40.2432
3641 4 1 1.575 9.54 1.06 34.98
3642 4 1 1.575 15.9 7.42 41.34
3643 4 1 1.575 13.78 1.06 39.22
3644 4 1 1.575 11.66 7.42 37.1
3645 4 1 1.575 9.54 5.3 39.22
3646 4 1 1.575 15.9 3.18 37.1
3647 4 1 1.575 13.78 5.3 34.98
3648 4 1 1.575 11.66 3.18 41.34
3649 6 2 1.05 12.72 0 33.92
3650 6 1 1.575 10.6 2.12 38.16
3651 6 1 1.575 14.84 6.36 38.16
3652 6 1 1.575 14.84 4.24 40.28
3653 6 2 1.05 10.6 4.24 36.04
3654 6 1 1.575 8.48 6.36 36.04
3655 6 1 1.575 8.48 2.12 40.28
3656 6 1 1.575 8.48 4.24 33.92
3657 6 2 1.05 12.72 2.12 36.04
3658 6 1 1.575 12.72 6.36 40.28
3659 6 1 1.575 10.6 0 40.28
3660 6 1 1.575 14.84 0 36.04
3661 6 2 1.05 8.48 0 38.16
3662 6 1 1.575 14.84 2.12 33.92
3663 6 1 1.575 10.6 6.36 33.92
3664 6 1 1.575 12.72 4.24 38.16
3665 0 3 -1.05 10.6368 8.44317 42.3632
3666 0 3 -1.05 14.8032 0.036835 33.9568
3667 0 3 -1.05 12.6832 2.15684 38.1232
3668 0 3 -1.05 12.7568 6.32316 38.1968
3669 0 3 -1.05 16.9232 4.20317 40.3168
3670 0 3 -1.05 8.51684 4.27684 36.0032
3671 0 3 -1.05 14.8768 6.39684 36.0768
3672 0 3 -1.05 10.5632 2.08317 40.2432
3673 0 3 -1.05 16.9232 2.15684 42.3632
3674 0 3 -1.05 8.51684 6.32316 33.9568
3675 0 3 -1.05 12.6832 4.20317 36.0768
3676 0 3 -1.05 12.7568 4.27684 40.2432
3677 0 3 -1.05 14.8768 8.44317 38.1232
3678 0 3 -1.05 10.5632 0.036835 38.1968
3679 0 3 -1.05 10.6368 6.39684 40.3168
3680 0 3 -1.05 14.8032 2.08317 36.0032
3681 0 3 -1.05 16.9232 8.44317 36.0768
3682 0 3 -1.05 8.51684 0.036835 40.2432
3683 0 3 -1.05 10.6368 4.20317 38.1232
3684 0 3 -1.05 14.8032 4.27684 38.1968
3685 0 3 -1.05 12.6832 6.39684 42.3632
3686 0 3 -1.05 12.7568 2.08317 33.9568
3687 0 3 -1.05 14.8768 2.15684 40.3168
3688 0 3 -1.05 10.5632 6.32316 36.0032
3689 0 3 -1.05 12.7568 0.036835 36.0032
3690 0 3 -1.05 12.6832 8.44317 40.3168
3691 0 3 -1.05 8.51684 2.08317 38.1968
3692 0 3 -1.05 16.9232 6.39684 38.1232
3693 0 3 -1.05 10.5632 4.27684 33.9568
3694 0 3 -1.05 14.8768 4.20317 42.3632
3695 0 3 -1.05 10.6368 2.15684 36.0768
3696 0 3 -1.05 14.8032 6.32316 40.2432
3697 4 1 1.575 18.02 1.06 34.98
3698 4 1 1.575 24.38 7.42 41.34
3699 4 1 1.575 22.26 1.06 39.22
3700 4 1 1.575 20.14 7.42 37.1
3701 4 1 1.575 18.02 5.3 39.22
3702 4 1 1.575 24.38 3.18 37.1
3703 4 1 1.575 22.26 5.3 34.98
3704 4 1 1.575 20.14 3.18 41.34
3705 6 2 1.05 21.2 0 33.92
3706 6 2 1.05 19.08 2.12 38.16
3707 6 1 1.575 23.32 6.36 38.16
3708 6 2 1.05 23.32 4.24 40.28
3709 6 2 1.05 19.08 4.24 36.04
3710 6 2 1.05 16.96 6.36 36.04
3711 6 2 1.05 16.96 2.12 40.28
3712 6 2 1.05 16.96 4.24 33.92
3713 6 1 1.575 21.2 2.12 36.04
3714 6 2 1.05 21.2 6.36 40.28
3715 6 2 1.05 19.08 0 40.28
3716 6 1 1.575 23.32 0 36.04
3717 6 1 1.575 16.96 0 38.16
3718 6 1 1.575 23.32 2.12 33.92
3719 6 1 1.575 19.08 6.36 33.92
3720 6 2 1.05 21.2 4.24 38.16
3721 0 3 -1.05 19.1168 8.44317 42.3632
3722 0 3 -1.05 23.2832 0.036835 33.9568
3723 0 3 -1.05 21.1632 2.15684 38.1232
3724 0 3 -1.05 21.2368 6.32316 38.1968
3725 0 3 -1.05 25.4032 4.20317 40.3168
3726 0 3 -1.05 16.9968 4.27684 36.0032
3727 0 3 -1.05 23.3568 6.39684 36.0768
3728 0 3 -1.05 19.0432 2.08317 40.2432
3729 0 3 -1.05 25.4032 2.15684 42.3632
3730 0 3 -1.05 16.9968 6.32316 33.9568
3731 0 3 -1.05 21.1632 4.20317 36.0768
3732 0 3 -1.05 21.2368 4.27684 40.2432
3733 0 3 -1.05 23.3568 8.44317 38.1232
3734 0 3 -1.05 19.0432 0.036835 38.1968
3735 0 3 -1.05 19.1168 6.39684 40.3168
3736 0 3 -1.05 23.2832 2.08317 36.0032
3737 0 3 -1.05 25.4032 8.44317 36.0768
3738 0 3 -1.05 16.9968 0.036835 40.2432
3739 0 3 -1.05 19.1168 4.20317 38.1232
3740 0 3 -1.05 23.2832 4.27684 38.1968
3741 0 3 -1.05 21.1632 6.39684 42.3632
3742 0 3 -1.05 21.2368 2.08317 33.9568
3743 0 3 -1.05 23.3568 2.15684 40.3168
3744 0 3 -1.05 19.0432 6.32316 36.0032
3745 0 3 -1.05 21.2368 0.036835 36.0032
3746 0 3 -1.05 21.1632 8.44317 40.3168
3747 0 3 -1.05 16.9968 2.08317 38.1968
3748 0 3 -1.05 25.4032 6.39684 38.1232
3749 0 3 -1.05 19.0432 4.27684 33.9568
3750 0 3 -1.05 23.3568 4.20317 42.3632
3751 0 3 -1.05 19.1168 2.15684 36.0768
3752 0 3 -1.05 23.2832 6.32316 40.2432
3753 4 1 1.575 26.5 1.06 34.98
3754 4 1 1.575 32.86 7.42 41.34
3755 4 1 1.575 30.74 1.06 39.22
3756 4 1 1.575 28.62 7.42 37.1
3757 4 1 1.575 26.5 5.3 39.22
3758 4 1 1.575 32.86 3.18 37.1
3759 4 1 1.575 30.74 5.3 34.98
3760 4 1 1.575 28.62 3.18 41.34
3761 6 1 1.575 29.68 0 33.92
3762 6 1 1.575 27.56 2.12 38.16
3763 6 2 1.05 31.8 6.36 38.16
3764 6 2 1.05 31.8 4.24 40.28
3765 6 2 1.05 27.56 4.24 36.04
3766 6 1 1.575 25.44 6.36 36.04
3767 6 2 1.05 25.44 2.12 40.28
3768 6 1 1.575 25.44 4.24 33.92
3769 6 2 1.05 29.68 2.12 36.04
3770 6 1 1.575 29.68 6.36 40.28
3771 6 1 1.575 27.56 0 40.28
3772 6 1 1.575 31.8 0 36.04
3773 6 2 1.05 25.44 0 38.16
3774 6 2 1.05 31.8 2.12 33.92
3775 6 1 1.575 27.56 6.36 33.92
3776 6 2 1.05 29.68 4.24 38.16
3777 0 3 -1.05 27.5968 8.44317 42.3632
3778 0 3 -1.05 31.7632 0.036835 33.9568
3779 0 3 -1.05 29.6432 2.15684 38.1232
3780 0 3 -1.05 29.7168 6.32316 38.1968
3781 0 3 -1.05 -0.036835 4.20317 40.3168
3782 0 3 -1.05 25.4768 4.27684 36.0032
3783 0 3 -1.05 31.8368 6.39684 36.0768
3784 0 3 -1.05 27.5232 2.08317 40.2432
3785 0 3 -1.05 -0.036835 2.15684 42.3632
3786 0 3 -1.05 25.4768 6.32316 33.9568
3787 0 3 -1.05 29.6432 4.20317 36.0768
3788 0 3 -1.05 29.7168 4.27684 40.2432
3789 0 3 -1.05 31.8368 8.44317 38.1232
3790 0 3 -1.05 27.5232 0.036835 38.1968
3791 0 3 -1.05 27.5968 6.39684 40.3168
3792 0 3 -1.05 31.7632 2.08317 36.0032
3793 0 3 -1.05 -0.036835 8.44317 36.0768
3794 0 3 -1.05 25.4768 0.036835 40.2432
3795 0 3 -1.05 27.5968 4.20317 38.1232
3796 0 3 -1.05 31.7632 4.27684 38.1968
3797 0 3 -1.05 29.6432 6.39684 42.3632
3798 0 3 -1.05 29.7168 2.08317 33.9568
3799 0 3 -1.05 31.8368 2.15684 40.3168
3800 0 3 -1.05 27.5232 6.32316 36.0032
3801 0 3 -1.05 29.7168 0.036835 36.0032
3802 0 3 -1.05 29.6432 8.44317 40.3168
3803 0 3 -1.05 25.4768 2.08317 38.1968
3804 0 3 -1.05 -0.036835 6.39684 38.1232
3805 0 3 -1.05 27.5232 4.27684 33.9568
3806 0 3 -1.05 31.8368 4.20317 42.3632
3807 0 3 -1.05 27.5968 2.15684 36.0768
3808 0 3 -1.05 31.7632 6.32316 40.2432
3809 4 1 1.575 1.06 9.54 34.98
3810 4 1 1.575 7.42 15.9 41.34
3811 4 1 1.575 5.3 9.54 39.22
3812 4 1 1.575 3.18 15.9 37.1
3813 4 1 1.575 1.06 13.78 39.22
3814 4 1 1.575 7.42 11.66 37.1
3815 4 1 1.575 5.3 13.78 34.98
3816 4 1 1.575 3.18 11.66 41.34
3817 6 1 1.575 4.24 8.48 33.92
3818 6 2 1.05 2.12 10.6 38.16
3819 6 2 1.05 6.36 14.84 38.16
3820 6 1 1.575 6.36 12.72 40.28
3821 6 1 1.575 2.12 12.72 36.04
3822 6 2 1.05 0 14.84 36.04
3823 6 2 1.05 0 10.6 40.28
3824 6 2 1.05 0 12.72 33.92
3825 6 2 1.05 4.24 10.6 36.04
3826 6 1 1.575 4.24 14.84 40.28
3827 6 1 1.575 2.12 8.48 40.28
3828 6 2 1.05 6.36 8.48 36.04
3829 6 1 1.575 0 8.48 38.16
3830 6 1 1.575 6.36 10.6 33.92
3831 6 2 1.05 2.12 14.84 33.92
3832 6 1 1.575 4.24 12.72 38.16
3833 0 3 -1.05 2.15684 16.9232 42.3632
3834 0 3 -1.05 6.32316 8.51684 33.9568
3835 0 3 -1.05 4.20317 10.6368 38.1232
3836 0 3 -1.05 4.27684 14.8032 38.1968
3837 0 3 -1.05 8.44317 12.6832 40.3168
3838 0 3 -1.05 0.036835 12.7568 36.0032
3839 0 3 -1.05 6.39684 14.8768 36.0768
3840 0 3 -1.05 2.08317 10.5632 40.2432
3841 0 3 -1.05 8.44317 10.6368 42.3632
3842 0 3 -1.05 0.036835 14.8032 33.9568
3843 0 3 -1.05 4.20317 12.6832 36.0768
3844 0 3 -1.05 4.27684 12.7568 40.2432
3845 0 3 -1.05 6.39684 16.9232 38.1232
3846 0 3 -1.05 2.08317 8.51684 38.1968
3847 0 3 -1.05 2.15684 14.8768 40.3168
3848 0 3 -1.05 6.32316 10.5632 36.0032
3849 0 3 -1.05 8.44317 16.9232 36.0768
3850 0 3 -1.05 0.036835 8.51684 40.2432
3851 0 3 -1.05 2.15684 12.6832 38.1232
3852 0 3 -1.05 6.32316 12.7568 38.1968
3853 0 3 -1.05 4.20317 14.8768 42.3632
3854 0 3 -1.05 4.27684 10.5632 33.9568
3855 0 3 -1.05 6.39684 10.6368 40.3168
3856 0 3 -1.05 2.08317 14.8032 36.0032
3857 0 3 -1.05 4.27684 8.51684 36.0032
3858 0 3 -1.05 4.20317 16.9232 40.3168
3859 0 3 -1.05 0.036835 10.5632 38.1968
3860 0 3 -1.05 8.44317 14.8768 38.1232
3861 0 3 -1.05 2.08317 12.7568 33.9568
3862 0 3 -1.05 6.39684 12.6832 42.3632
3863 0 3 -1.05 2.15684 10.6368 36.0768
3864 0 3 -1.05 6.32316 14.8032 40.2432
3865 4 1 1.575 9.54 9.54 34.98
3866 4 1 1.575 15.9 15.9 41.34
3867 4 1 1.575 13.78 9.54 39.22
3868 4 1 1.575 11.66 15.9 37.1
3869 4 1 1.575 9.54 13.78 39.22
3870 4 1 1.575 15.9 11.66 37.1
3871 4 1 1.575 13.78 13.78 34.98
3872 4 1 1.575 11.66 11.66 41.34
3873 6 2 1.05 12.72 8.48 33.92
3874 6 1 1.575 10.6 10.6 38.16
3875 6 1 1.575 14.84 14.84 38.16
3876 6 1 1.575 14.84 12.72 40.28
3877 6 2 1.05 10.6 12.72 36.04
3878 6 1 1.575 8.48 14.84 36.04
3879 6 1 1.575 8.48 10.6 40.28
3880 6 1 1.575 8.48 12.72 33.92
3881 6 2 1.05 12.72 10.6 36.04
3882 6 2 1.05 12.72 14.84 40.28
3883 6 1 1.575 10.6 8.48 40.28
3884 6 1 1.575 14.84 8.48 36.04
3885 6 2 1.05 8.48 8.48 38.16
3886 6 2 1.05 14.84 10.6 33.92
3887 6 2 1.05 10.6 14.84 33.92
3888 6 2 1.05 12.72 12.72 38.16
3889 0 3 -1.05 10.6368 16.9232 42.3632
3890 0 3 -1.05 14.8032 8.51684 33.9568
3891 0 3 -1.05 12.6832 10.6368 38.1232
3892 0 3 -1.05 12.7568 14.8032 38.1968
3893 0 3 -1.05 16.9232 12.6832 40.3168
3894 0 3 -1.05 8.51684 12.7568 36.0032
3895 0 3 -1.05 14.8768 14.8768 36.0768
3896 0 3 -1.05 10.5632 10.5632 40.2432
3897 0 3 -1.05 16.9232 10.6368 42.3632
3898 0 3 -1.05 8.51684 14.8032 33.9568
3899 0 3 -1.05 12.6832 12.6832 36.0768
3900 0 3 -1.05 12.7568 12.7568 40.2432
3901 0 3 -1.05 14.8768 16.9232 38.1232
3902 0 3 -1.05 10.5632 8.51684 38.1968
3903 0 3 -1.05 10.6368 14.8768 40.3168
3904 0 3 -1.05 14.8032 10.5632 36.0032
3905 0 3 -1.05 16.9232 16.9232 36.0768
3906 0 3 -1.05 8.51684 8.51684 40.2432
3907 0 3 -1.05 10.6368 12.6832 38.1232
3908 0 3 -1.05 14.8032 12.7568 38.1968
3909 0 3 -1.05 12.6832 14.8768 42.3632
3910 0 3 -1.05 12.7568 10.5632 33.9568
3911 0 3 -1.05 14.8768 10.6368 40.3168
3912 0 3 -1.05 10.5632 14.8032 36.0032
3913 0 3 -1.05 12.7568 8.51684 36.0032
3914 0 3 -1.05 12.6832 16.9232 40.3168
3915 0 3 -1.05 8.51684 10.5632 38.1968
3916 0 3 -1.05 16.9232 14.8768 38.1232
3917 0 3 -1.05 10.5632 12.7568 33.9568
3918 0 3 -1.05 14.8768 12.6832 42.3632
3919 0 3 -1.05 10.6368 10.6368 36.0768
3920 0 3 -1.05 14.8032 14.8032 40.2432
3921 4 1 1.575 18.02 9.54 34.98
3922 4 1 1.575 24.38 15.9 41.34
3923 4 1 1.575 22.26 9.54 39.22
3924 4 1 1.575 20.14 15.9 37.1
3925 4 1 1.575 18.02 13.78 39.22
3926 4 1 1.575 24.38 11.66 37.1
3927 4 1 1.575 22.26 13.78 34.98
3928 4 1 1.575 20.14 11.66 41.34
3929 6 2 1.05 21.2 8.48 33.92
3930 6 1 1.575 19.08 10.6 38.16
3931 6 1 1.575 23.32 14.84 38.16
3932 6 1 1.575 23.32 12.72 40.28
3933 6 1 1.575 19.08 12.72 36.04
3934 6 2 1.05 16.96 14.84 36.04
3935 6 2 1.05 16.96 10.6 40.28
3936 6 1 1.575 16.96 12.72 33.92
3937 6 1 1.575 21.2 10.6 36.04
3938 6 1 1.575 21.2 14.84 40.28
3939 6 1 1.575 19.08 8.48 40.28
3940 6 1 1.575 23.32 8.48 36.04
3941 6 2 1.05 16.96 8.48 38.16
3942 6 1 1.575 23.32 10.6 33.92
3943 6 2 1.05 19.08 14.84 33.92
3944 6 2 1.05 21.2 12.72 38.16
3945 0 3 -1.05 19.1168 16.9232 42.3632
3946 0 3 -1.05 23.2832 8.51684 33.9568
3947 0 3 -1.05 21.1632 10.6368 38.1232
3948 0 3 -1.05 21.2368 14.8032 38.1968
3949 0 3 -1.05 25.4032 12.6832 40.3168
3950 0 3 -1.05 16.9968 12.7568 36.0032
3951 0 3 -1.05 23.3568 14.8768 36.0768
3952 0 3 -1.05 19.0432 10.5632 40.2432
3953 0 3 -1.05 25.4032 10.6368 42.3632
3954 0 3 -1.05 16.9968 14.8032 33.9568
3955 0 3 -1.05 21.1632 12.6832 36.0768
3956 0 3 -1.05 21.2368 12.7568 40.2432
3957 0 3 -1.05 23.3568 16.9232 38.1232
3958 0 3 -1.05 19.0432 8.51684 38.1968
3959 0 3 -1.05 19.1168 14.8768 40.3168
3960 0 3 -1.05 23.2832 10.5632 36.0032
3961 0 3 -1.05 25.4032 16.9232 36.0768
3962 0 3 -1.05 16.9968 8.51684 40.2432
3963 0 3 -1.05 19.1168 12.6832 38.1232
3964 0 3 -1.05 23.2832 12.7568 38.1968
3965 0 3 -1.05 21.1632 14.8768 42.3632
3966 0 3 -1.05 21.2368 10.5632 33.9568
3967 0 3 -1.05 23.3568 10.6368 40.3168
3968 0 3 -1.05 19.0432 14.8032 36.0032
3969 0 3 -1.05 21.2368 8.51684 36.0032
3970 0 3 -1.05 21.1632 16.9232 40.3168
3971 0 3 -1.05 16.9968 10.5632 38.1968
3972 0 3 -1.05 25.4032 14.8768 38.1232
3973 0 3 -1.05 19.0432 12.7568 33.9568
3974 0 3 -1.05 23.3568 12.6832 42.3632
3975 0 3 -1.05 19.1168 10.6368 36.0768
3976 0 3 -1.05 23.2832 14.8032 40.2432
3977 4 1 1.575 26.5 9.54 34.98
3978 4 1 1.575 32.86 15.9 41.34
3979 4 1 1.575 30.74 9.54 39.22
3980 4 1 1.575 28.62 15.9 37.1
3981 4 1 1.575 26.5 13.78 39.22
3982 4 1 1.575 32.86 11.66 37.1
3983 4 1 1.575 30.74 13.78 34.98
3984 4 1 1.575 28.62 11.66 41.34
3985 6 2 1.05 29.68 8.48 33.92
3986 6 1 1.575 27.56 10.6 38.16
3987 6 2 1.05 31.8 14.84 38.16
3988 6 2 1.05 31.8 12.72 40.28
3989 6 2 1.05 27.56 12.72 36.04
3990 6 1 1.575 25.44 14.84 36.04
3991 6 1 1.575 25.44 10.6 40.28
3992 6 1 1.575 25.44 12.72 33.92
3993 6 1 1.575 29.68 10.6 36.04
3994 6 1 1.575 29.68 14.84 40.28
3995 6 1 1.575 27.56 8.48 40.28
3996 6 2 1.05 31.8 8.48 36.04
3997 6 2 1.05 25.44 8.48 38.16
3998 6 1 1.575 31.8 10.6 33.92
3999 6 2 1.05 27.56 14.84 33.92
4000 6 1 1.575 29.68 12.72 38.16
4001 0 3 -1.05 27.5968 16.9232 42.3632
4002 0 3 -1.05 31.7632 8.51684 33.9568
4003 0 3 -1.05 29.6432 10.6368 38.1232
4004 0 3 -1.05 29.7168 14.8032 38.1968
4005 0 3 -1.05 -0.036835 12.6832 40.3168
4006 0 3 -1.05 25.4768 12.7568 36.0032
4007 0 3 -1.05 31.8368 14.8768 36.0768
4008 0 3 -1.05 27.5232 10.5632 40.2432
4009 0 3 -1.05 -0.036835 10.6368 42.3632
4010 0 3 -1.05 25.4768 14.8032 33.9568
4011 0 3 -1.05 29.6432 12.6832 36.0768
4012 0 3 -1.05 29.7168 12.7568 40.2432
4013 0 3 -1.05 31.8368 16.9232 38.1232
4014 0 3 -1.05 27.5232 8.51684 38.1968
4015 0 3 -1.05 27.5968 14.8768 40.3168
4016 0 3 -1.05 31.7632 10.5632 36.0032
4017 0 3 -1.05 -0.036835 16.9232 36.0768
4018 0 3 -1.05 25.4768 8.51684 40.2432
4019 0 3 -1.05 27.5968 12.6832 38.1232
4020 0 3 -1.05 31.7632 12.7568 38.1968
4021 0 3 -1.05 29.6432 14.8768 42.3632
4022 0 3 -1.05 29.7168 10.5632 33.9568
4023 0 3 -1.05 31.8368 10.6368 40.3168
4024 0 3 -1.05 27.5232 14.8032 36.0032
4025 0 3 -1.05 29.7168 8.51684 36.0032
4026 0 3 -1.05 29.6432 16.9232 40.3168
4027 0 3 -1.05 25.4768 10.5632 38.1968
4028 0 3 -1.05 -0.036835 14.8768 38.1232
4029 0 3 -1.05 27.5232 12.7568 33.9568
4030 0 3 -1.05 31.8368 12.6832 42.3632
4031 0 3 -1.05 27.5968 10.6368 36.0768
4032 0 3 -1.05 31.7632 14.8032 40.2432
4033 4 1 1.575 1.06 18.02 34.98
4034 4 1 1.575 7.42 24.38 41.34
4035 4 1 1.575 5.3 18.02 39.22
4036 4 1 1.575 3.18 24.38 37.1
4037 4 1 1.575 1.06 22.26 39.22
4038 4 1 1.575 7.42 20.14 37.1
4039 4 1 1.575 5.3 22.26 34.98
4040 4 1 1.575 3.18 20.14 41.34
4041 6 1 1.575 4.24 16.96 33.92
4042 6 2 1.05 2.12 19.08 38.16
4043 6 2 1.05 6.36 23.32 38.16
4044 6 1 1.575 6.36 21.2 40.28
4045 6 1 1.575 2.12 21.2 36.04
4046 6 2 1.05 0 23.32 36.04
4047 6 2 1.05 0 19.08 40.28
4048 6 1 1.575 0 21.2 33.92
4049 6 2 1.05 4.24 19.08 36.04
4050 6 1 1.575 4.24 23.32 40.28
4051 6 2 1.05 2.12 16.96 40.28
4052 6 2 1.05 6.36 16.96 36.04
4053 6 1 1.575 0 16.96 38.16
4054 6 2 1.05 6.36 19.08 33.92
4055 6 2 1.05 2.12 23.32 33.92
4056 6 1 1.575 4.24 21.2 38.16
4057 0 3 -1.05 2.15684 25.4032 42.3632
4058 0 3 -1.05 6.32316 16.9968 33.9568
4059 0 3 -1.05 4.20317 19.1168 38.1232
4060 0 3 -1.05 4.27684 23.2832 38.1968
4061 0 3 -1.05 8.44317 21.1632 40.3168
4062 0 3 -1.05 0.036835 21.2368 36.0032
4063 0 3 -1.05 6.39684 23.3568 36.0768
4064 0 3 -1.05 2.08317 19.0432 40.2432
4065 0 3 -1.05 8.44317 19.1168 42.3632
4066 0 3 -1.05 0.036835 23.2832 33.9568
4067 0 3 -1.05 4.20317 21.1632 36.0768
4068 0 3 -1.05 4.27684 21.2368 40.2432
4069 0 3 -1.05 6.39684 25.4032 38.1232
4070 0 3 -1.05 2.08317 16.9968 38.1968
4071 0 3 -1.05 2.15684 23.3568 40.3168
4072 0 3 -1.05 6.32316 19.0432 36.0032
4073 0 3 -1.05 8.44317 25.4032 36.0768
4074 0 3 -1.05 0.036835 16.9968 40.2432
4075 0 3 -1.05 2.15684 21.1632 38.1232
4076 0 3 -1.05 6.32316 21.2368 38.1968
4077 0 3 -1.05 4.20317 23.3568 42.3632
4078 0 3 -1.05 4.27684 19.0432 33.9568
4079 0 3 -1.05 6.39684 19.1168 40.3168
4080 0 3 -1.05 2.08317 23.2832 36.0032
4081 0 3 -1.05 4.27684 16.9968 36.0032
4082 0 3 -1.05 4.20317 25.4032 40.3168
4083 0 3 -1.05 0.036835 19.0432 38.1968
4084 0 3 -1.05 8.44317 23.3568 38.1232
4085 0 3 -1.05 2.08317 21.2368 33.9568
4086 0 3 -1.05 6.39684 21.1632 42.3632
4087 0 3 -1.05 2.15684 19.1168 36.0768
4088 0 3 -1.05 6.32316 23.2832 40.2432
4089 4 1 1.575 9.54 18.02 34.98
4090 4 1 1.575 15.9 24.38 41.34
4091 4 1 1.575 13.78 18.02 39.22
4092 4 1 1.575 11.66 24.38 37.1
4093 4 1 1.575 9.54 22.26 39.22
4094 4 1 1.575 15.9 20.14 37.1
4095 4 1 1.575 13.78 22.26 34.98
4096 4 1 1.575 11.66 20.14 41.34
4097 6 1 1.575 12.72 16.96 33.92
4098 6 1 1.575 10.6 19.08 38.16
4099 6 1 1.575 14.84 23.32 38.16
4100 6 1 1.575 14.84 21.2 40.28
4101 6 2 1.05 10.6 21.2 36.04
4102 6 2 1.05 8.48 23.32 36.04
4103 6 1 1.575 8.48 19.08 40.28
4104 6 1 1.575 8.48 21.2 33.92
4105 6 1 1.575 12.72 19.08 36.04
4106 6 1 1.575 12.72 23.32 40.28
4107 6 1 1.575 10.6 16.96 40.28
4108 6 1 1.575 14.84 16.96 36.04
4109 6 1 1.575 8.48 16.96 38.16
4110 6 1 1.575 14.84 19.08 33.92
4111 6 1 1.575 10.6 23.32 33.92
4112 6 1 1.575 12.72 21.2 38.16
4113 0 3 -1.05 10.6368 25.4032 42.3632
4114 0 3 -1.05 14.8032 16.9968 33.9568
4115 0 3 -1.05 12.6832 19.1168 38.1232
4116 0 3 -1.05 12.7568 23.2832 38.1968
4117 0 3 -1.05 16.9232 21.1632 40.3168
4118 0 3 -1.05 8.51684 21.2368 36.0032
4119 0 3 -1.05 14.8768 23.3568 36.0768
4120 0 3 -1.05 10.5632 19.0432 40.2432
4121 0 3 -1.05 16.9232 19.1168 42.3632
4122 0 3 -1.05 8.51684 23.2832 33.9568
4123 0 3 -1.05 12.6832 21.1632 36.0768
4124 0 3 -1.05 12.7568 21.2368 40.2432
4125 0 3 -1.05 14.8768 25.4032 38.1232
4126 0 3 -1.05 10.5632 16.9968 38.1968
4127 0 3 -1.05 10.6368 23.3568 40.3168
4128 0 3 -1.05 14.8032 19.0432 36.0032
4129 0 3 -1.05 16.9232 25.4032 36.0768
4130 0 3 -1.05 8.51684 16.9968 40.2432
4131 0 3 -1.05 10.6368 21.1632 38.1232
4132 0 3 -1.05 14.8032 21.2368 38.1968
4133 0 3 -1.05 12.6832 23.3568 42.3632
4134 0 3 -1.05 12.7568 19.0432 33.9568
4135 0 3 -1.05 14.8768 19.1168 40.3168
4136 0 3 -1.05 10.5632 23.2832 36.0032
4137 0 3 -1.05 12.7568 16.9968 36.0032
4138 0 3 -1.05 12.6832 25.4032 40.3168
4139 0 3 -1.05 8.51684 19.0432 38.1968
4140 0 3 -1.05 16.9232 23.3568 38.1232
4141 0 3 -1.05 10.5632 21.2368 33.9568
4142 0 3 -1.05 14.8768 21.1632 42.3632
4143 0 3 -1.05 10.6368 19.1168 36.0768
4144 0 3 -1.05 14.8032 23.2832 40.2432
4145 4 1 1.575 18.02 18.02 34.98
4146 4 1 1.575 24.38 24.38 41.34
4147 4 1 1.575 22.26 18.02 39.22
4148 4 1 1.575 20.14 24.38 37.1
4149 4 1 1.575 18.02 22.26 39.22
4150 4 1 1.575 24.38 20.14 37.1
4151 4 1 1.575 22.26 22.26 34.98
4152 4 1 1.575 20.14 20.14 41.34
4153 6 1 1.575 21.2 16.96 33.92
4154 6 1 1.575 19.08 19.08 38.16
4155 6 1 1.575 23.32 23.32 38.16
4156 6 2 1.05 23.32 21.2 40.28
4157 6 2 1.05 19.08 21.2 36.04
4158 6 1 1.575 16.96 23.32 36.04
4159 6 2 1.05 16.96 19.08 40.28
4160 6 2 1.05 16.96 21.2 33.92
4161 6 2 1.05 21.2 19.08 36.04
4162 6 1 1.575 21.2 23.32 40.28
4163 6 1 1.575 19.08 16.96 40.28
4164 6 2 1.05 23.32 16.96 36.04
4165 6 2 1.05 16.96 16.96 38.16
4166 6 1 1.575 23.32 19.08 33.92
4167 6 2 1.05 19.08 23.32 33.92
4168 6 2 1.05 21.2 21.2 38.16
4169 0 3 -1.05 19.1168 25.4032 42.3632
4170 0 3 -1.05 23.2832 16.9968 33.9568
4171 0 3 -1.05 21.1632 19.1168 38.1232
4172 0 3 -1.05 21.2368 23.2832 38.1968
4173 0 3 -1.05 25.4032 21.1632 40.3168
4174 0 3 -1.05 16.9968 21.2368 36.0032
4175 0 3 -1.05 23.3568 23.3568 36.0768
4176 0 3 -1.05 19.0432 19.0432 40.2432
4177 0 3 -1.05 25.4032 19.1168 42.3632
4178 0 3 -1.05 16.9968 23.2832 33.9568
4179 0 3 -1.05 21.1632 21.1632 36.0768
4180 0 3 -1.05 21.2368 21.2368 40.2432
4181 0 3 -1.05 23.3568 25.4032 38.1232
4182 0 3 -1.05 19.0432 16.9968 38.1968
4183 0 3 -1.05 19.1168 23.3568 40.3168
4184 0 3 -1.05 23.2832 19.0432 36.0032
4185 0 3 -1.05 25.4032 25.4032 36.0768
4186 0 3 -1.05 16.9968 16.9968 40.2432
4187 0 3 -1.05 19.1168 21.1632 38.1232
4188 0 3 -1.05 23.2832 21.2368 38.1968
4189 0 3 -1.05 21.1632 23.3568 42.3632
4190 0 3 -1.05 21.2368 19.0432 33.9568
4191 0 3 -1.05 23.3568 19.1168 40.3168
4192 0 3 -1.05 19.0432 23.2832 36.0032
4193 0 3 -1.05 21.2368 16.9968 36.0032
4194 0 3 -1.05 21.1632 25.4032 40.3168
4195 0 3 -1.05 16.9968 19.0432 38.1968
4196 0 3 -1.05 25.4032 23.3568 38.1232
4197 0 3 -1.05 19.0432 21.2368 33.9568
4198 0 3 -1.05 23.3568 21.1632 42.3632
4199 0 3 -1.05 19.1168 19.1168 36.0768
4200 0 3 -1.05 23.2832 23.2832 40.2432
4201 4 1 1.575 26.5 18.02 34.98
4202 4 1 1.575 32.86 24.38 41.34
4203 4 1 1.575 30.74 18.02 39.22
4204 4 1 1.575 28.62 24.38 37.1
4205 4 1 1.575 26.5 22.26 39.22
4206 4 1 1.575 32.86 20.14 37.1
4207 4 1 1.575 30.74 22.26 34.98
4208 4 1 1.575 28.62 20.14 41.34
4209 6 1 1.575 29.68 16.96 33.92
4210 6 2 1.05 27.56 19.08 38.16
4211 6 2 1.05 31.8 23.32 38.16
4212 6 1 1.575 31.8 21.2 40.28
4213 6 1 1.575 27.56 21.2 36.04
4214 6 1 1.575 25.44 23.32 36.04
4215 6 1 1.575 25.44 19.08 40.28
4216 6 1 1.575 25.44 21.2 33.92
4217 6 1 1.575 29.68 19.08 36.04
4218 6 2 1.05 29.68 23.32 40.28
4219 6 2 1.05 27.56 16.96 40.28
4220 6 2 1.05 31.8 16.96 36.04
4221 6 1 1.575 25.44 16.96 38.16
4222 6 1 1.575 31.8 19.08 33.92
4223 6 2 1.05 27.56 23.32 33.92
4224 6 2 1.05 29.68 21.2 38.16
4225 0 3 -1.05 27.5968 25.4032 42.3632
4226 0 3 -1.05 31.7632 16.9968 33.9568
4227 0 3 -1.05 29.6432 19.1168 38.1232
4228 0 3 -1.05 29.7168 23.2832 38.1968
4229 0 3 -1.05 -0.036835 21.1632 40.3168
4230 0 3 -1.05 25.4768 21.2368 36.0032
4231 0 3 -1.05 31.8368 23.3568 36.0768
4232 0 3 -1.05 27.5232 19.0432 40.2432
4233 0 3 -1.05 -0.036835 19.1168 42.3632
4234 0 3 -1.05 25.4768 23.2832 33.9568
4235 0 3 -1.05 29.6432 21.1632 36.0768
4236 0 3 -1.05 29.7168 21.2368 40.2432
4237 0 3 -1.05 31.8368 25.4032 38.1232
4238 0 3 -1.05 27.5232 16.9968 38.1968
4239 0 3 -1.05 27.5968 23.3568 40.3168
4240 0 3 -1.05 31.7632 19.0432 36.0032
4241 0 3 -1.05 -0.036835 25.4032 36.0768
4242 0 3 -1.05 25.4768 16.9968 40.2432
4243 0 3 -1.05 27.5968 21.1632 38.1232
4244 0 3 -1.05 31.7632 21.2368 38.1968
4245 0 3 -1.05 29.6432 23.3568 42.3632
4246 0 3 -1.05 29.7168 19.0432 33.9568
4247 0 3 -1.05 31.8368 19.1168 40.3168
4248 0 3 -1.05 27.5232 23.2832 36.0032
4249 0 3 -1.05 29.7168 16.9968 36.0032
4250 0 3 -1.05 29.6432 25.4032 40.3168
4251 0 3 -1.05 25.4768 19.0432 38.1968
4252 0 3 -1.05 -0.036835 23.3568 38.1232
4253 0 3 -1.05 27.5232 21.2368 33.9568
4254 0 3 -1.05 31.8368 21.1632 42.3632
4255 0 3 -1.05 27.5968 19.1168 36.0768
4256 0 3 -1.05 31.7632 23.2832 40.2432
4257 4 1 1.575 1.06 26.5 34.98
4258 4 1 1.575 7.42 32.86 41.34
4259 4 1 1.575 5.3 26.5 39.22
4260 4 1 1.575 3.18 32.86 37.1
4261 4 1 1.575 1.06 30.74 39.22
4262 4 1 1.575 7.42 28.62 37.1
4263 4 1 1.575 5.3 30.74 34.98
4264 4 1 1.575 3.18 28.62 41.34
4265 6 2 1.05 4.24 25.44 33.92
4266 6 1 1.575 2.12 27.56 38.16
4267 6 2 1.05 6.36 31.8 38.16
4268 6 1 1.575 6.36 29.68 40.28
4269 6 2 1.05 2.12 29.68 36.04
4270 6 2 1.05 0 31.8 36.04
4271 6 1 1.575 0 27.56 40.28
4272 6 1 1.575 0 29.68 33.92
4273 6 2 1.05 4.24 27.56 36.04
4274 6 2 1.05 4.24 31.8 40.28
4275 6 2 1.05 2.12 25.44 40.28
4276 6 2 1.05 6.36 25.44 36.04
4277 6 2 1.05 0 25.44 38.16
4278 6 2 1.05 6.36 27.56 33.92
4279 6 2 1.05 2.12 31.8 33.92
4280 6 1 1.575 4.24 29.68 38.16
4281 0 3 -1.05 2.15684 -0.036835 42.3632
4282 0 3 -1.05 6.32316 25.4768 33.9568
4283 0 3 -1.05 4.20317 27.5968 38.1232
4284 0 3 -1.05 4.27684 31.7632 38.1968
4285 0 3 -1.05 8.44317 29.6432 40.3168
4286 0 3 -1.05 0.036835 29.7168 36.0032
4287 0 3 -1.05 6.39684 31.8368 36.0768
4288 0 3 -1.05 2.08317 27.5232 40.2432
4289 0 3 -1.05 8.44317 27.5968 42.3632
4290 0 3 -1.05 0.036835 31.7632 33.9568
4291 0 3 -1.05 4.20317 29.6432 36.0768
4292 0 3 -1.05 4.27684 29.7168 40.2432
4293 0 3 -1.05 6.39684 -0.036835 38.1232
4294 0 3 -1.05 2.08317 25.4768 38.1968
4295 0 3 -1.05 2.15684 31.8368 40.3168
4296 0 3 -1.05 6.32316 27.5232 36.0032
4297 0 3 -1.05 8.44317 -0.036835 36.0768
4298 0 3 -1.05 0.036835 25.4768 40.2432
4299 0 3 -1.05 2.15684 29.6432 38.1232
4300 0 3 -1.05 6.32316 29.7168 38.1968
4301 0 3 -1.05 4.20317 31.8368 42.3632
4302 0 3 -1.05 4.27684 27.5232 33.9568
4303 0 3 -1.05 6.39684 27.5968 40.3168
4304 0 3 -1.05 2.08317 31.7632 36.0032
4305 0 3 -1.05 4.27684 25.4768 36.0032
4306 0 3 -1.05 4.20317 -0.036835 40.3168
4307 0 3 -1.05 0.036835 27.5232 38.1968
4308 0 3 -1.05 8.44317 31.8368 38.1232
4309 0 3 -1.05 2.08317 29.7168 33.9568
4310 0 3 -1.05 6.39684 29.6432 42.3632
4311 0 3 -1.05 2.15684 27.5968 36.0768
4312 0 3 -1.05 6.32316 31.7632 40.2432
4313 4 1 1.575 9.54 26.5 34.98
4314 4 1 1.575 15.9 32.86 41.34
4315 4 1 1.575 13.78 26.5 39.22
4316 4 1 1.575 11.66 32.86 37.1
4317 4 1 1.575 9.54 30.74 39.22
4318 4 1 1.575 15.9 28.62 37.1
4319 4 1 1.575 13.78 30.74 34.98
4320 4 1 1.575 11.66 28.62 41.34
4321 6 2 1.05 12.72 25.44 33.92
4322 6 2 1.05 10.6 27.56 38.16
4323 6 2 1.05 14.84 31.8 38.16
4324 6 1 1.575 14.84 29.68 40.28
4325 6 2 1.05 10.6 29.68 36.04
4326 6 1 1.575 8.48 31.8 36.04
4327 6 2 1.05 8.48 27.56 40.28
4328 6 1 1.575 8.48 29.68 33.92
4329 6 2 1.05 12.72 27.56 36.04
4330 6 1 1.575 12.72 31.8 40.28
4331 6 1 1.575 10.6 25.44 40.28
4332 6 2 1.05 14.84 25.44 36.04
4333 6 2 1.05 8.48 25.44 38.16
4334 6 1 1.575 14.84 27.56 33.92
4335 6 2 1.05 10.6 31.8 33.92
4336 6 2 1.05 12.72 29.68 38.16
4337 0 3 -1.05 10.6368 -0.036835 42.3632
4338 0 3 -1.05 14.8032 25.4768 33.9568
4339 0 3 -1.05 12.6832 27.5968 38.1232
4340 0 3 -1.05 12.7568 31.7632 38.1968
4341 0 3 -1.05 16.9232 29.6432 40.3168
4342 0 3 -1.05 8.51684 29.7168 36.0032
4343 0 3 -1.05 14.8768 31.8368 36.0768
4344 0 3 -1.05 10.5632 27.5232 40.2432
4345 0 3 -1.05 16.9232 27.5968 42.3632
4346 0 3 -1.05 8.51684 31.7632 33.9568
4347 0 3 -1.05 12.6832 29.6432 36.0768
4348 0 3 -1.05 12.7568 29.7168 40.2432
4349 0 3 -1.05 14.8768 -0.036835 38.1232
4350 0 3 -1.05 10.5632 25.4768 38.1968
4351 0 3 -1.05 10.6368 31.8368 40.3168
4352 0 3 -1.05 14.8032 27.5232 36.0032
4353 0 3 -1.05 16.9232 -0.036835 36.0768
4354 0 3 -1.05 8.51684 25.4768 40.2432
4355 0 3 -1.05 10.6368 29.6432 38.1232
4356 0 3 -1.05 14.8032 29.7168 38.1968
4357 0 3 -1.05 12.6832 31.8368 42.3632
4358 0 3 -1.05 12.7568 27.5232 33.9568
4359 0 3 -1.05 14.8768 27.5968 40.3168
4360 0 3 -1.05 10.5632 31.7632 36.0032
4361 0 3 -1.05 12.7568 25.4768 36.0032
4362 0 3 -1.05 12.6832 -0.036835 40.3168
4363 0 3 -1.05 8.51684 27.5232 38.1968
4364 0 3 -1.05 16.9232 31.8368 38.1232
4365 0 3 -1.05 10.5632 29.7168 33.9568
4366 0 3 -1.05 14.8768 29.6432 42.3632
4367 0 3 -1.05 10.6368 27.5968 36.0768
4368 0 3 -1.05 14.8032 31.7632 40.2432
4369 4 1 1.575 18.02 26.5 34.98
4370 4 1 1.575 24.38 32.86 41.34
4371 4 1 1.575 22.26 26.5 39.22
4372 4 1 1.575 20.14 32.86 37.1
4373 4 1 1.575 18.02 30.74 39.22
4374 4 1 1.575 24.38 28.62 37.1
4375 4 1 1.575 22.26 30.74 34.98
4376 4 1 1.575 20.14 28.62 41.34
4377 6 1 1.575 21.2 25.44 33.92
4378 6 1 1.575 19.08 27.56 38.16
4379 6 1 1.575 23.32 31.8 38.16
4380 6 2 1.05 23.32 29.68 40.28
4381 6 2 1.05 19.08 29.68 36.04
4382 6 2 1.05 16.96 31.8 36.04
4383 6 1 1.575 16.96 27.56 40.28
4384 6 1 1.575 16.96 29.68 33.92
4385 6 1 1.575 21.2 27.56 36.04
4386 6 2 1.05 21.2 31.8 40.28
4387 6 2 1.05 19.08 25.44 40.28
4388 6 1 1.575 23.32 25.44 36.04
4389 6 2 1.05 16.96 25.44 38.16
4390 6 2 1.05 23.32 27.56 33.92
4391 6 1 1.575 19.08 31.8 33.92
4392 6 2 1.05 21.2 29.68 38.16
4393 0 3 -1.05 19.1168 -0.036835 42.3632
4394 0 3 -1.05 23.2832 25.4768 33.9568
4395 0 3 -1.05 21.1632 27.5968 38.1232
4396 0 3 -1.05 21.2368 31.7632 38.1968
4397 0 3 -1.05 25.4032 29.6432 40.3168
4398 0 3 -1.05 16.9968 29.7168 36.0032
4399 0 3 -1.05 23.3568 31.8368 36.0768
4400 0 3 -1.05 19.0432 27.5232 40.2432
4401 0 3 -1.05 25.4032 27.5968 42.3632
4402 0 3 -1.05 16.9968 31.7632 33.9568
4403 0 3 -1.05 21.1632 29.6432 36.0768
4404 0 3 -1.05 21.2368 29.7168 40.2432
4405 0 3 -1.05 23.3568 -0.036835 38.1232
4406 0 3 -1.05 19.0432 25.4768 38.1968
4407 0 3 -1.05 19.1168 31.8368 40.3168
4408 0 3 -1.05 23.2832 27.5232 36.0032
4409 0 3 -1.05 25.4032 -0.036835 36.0768
4410 0 3 -1.05 16.9968 25.4768 40.2432
4411 0 3 -1.05 19.1168 29.6432 38.1232
4412 0 3 -1.05 23.2832 29.7168 38.1968
4413 0 3 -1.05 21.1632 31.8368 42.3632
4414 0 3 -1.05 21.2368 27.5232 33.9568
4415 0 3 -1.05 23.3568 27.5968 40.3168
4416 0 3 -1.05 19.0432 31.7632 36.0032
4417 0 3 -1.05 21.2368 25.4768 36.0032
4418 0 3 -1.05 21.1632 -0.036835 40.3168
4419 0 3 -1.05 16.9968 27.5232 38.1968
4420 0 3 -1.05 25.4032 31.8368 38.1232
4421 0 3 -1.05 19.0432 29.7168 33.9568
4422 0 3 -1.05 23.3568 29.6432 42.3632
4423 0 3 -1.05 19.1168 27.5968 36.0768
4424 0 3 -1.05 23.2832 31.7632 40.2432
4425 4 1 1.575 26.5 26.5 34.98
4426 4 1 1.575 32.86 32.86 41.34
4427 4 1 1.575 30.74 26.5 39.22
4428 4 1 1.575 28.62 32.86 37.1
4429 4 1 1.575 26.5 30.74 39.22
4430 4 1 1.575 32.86 28.62 37.1
4431 4 1 1.575 30.74 30.74 34.98
4432 4 1 1.575 28.62 28.62 41.34
4433 6 1 1.575 29.68 25.44 33.92
4434 6 1 1.575 27.56 27.56 38.16
4435 6 2 1.05 31.8 31.8 38.16
4436 6 1 1.575 31.8 29.68 40.28
4437 6 2 1.05 27.56 29.68 36.04
4438 6 2 1.05 25.44 31.8 36.04
4439 6 1 1.575 25.44 27.56 40.28
4440 6 2 1.05 25.44 29.68 33.92
4441 6 2 1.05 29.68 27.56 36.04
4442 6 1 1.575 29.68 31.8 40.28
4443 6 1 1.575 27.56 25.44 40.28
4444 6 1 1.575 31.8 25.44 36.04
4445 6 1 1.575 25.44 25.44 38.16
4446 6 1 1.575 31.8 27.56 33.92
4447 6 1 1.575 27.56 31.8 33.92
4448 6 1 1.575 29.68 29.68 38.16
4449 0 3 -1.05 27.5968 -0.036835 42.3632
4450 0 3 -1.05 31.7632 25.4768 33.9568
4451 0 3 -1.05 29.6432 27.5968 38.1232
4452 0 3 -1.05 29.7168 31.7632 38.1968
4453 0 3 -1.05 -0.036835 29.6432 40.3168
4454 0 3 -1.05 25.4768 29.7168 36.0032
4455 0 3 -1.05 31.8368 31.8368 36.0768
4456 0 3 -1.05 27.5232 27.5232 40.2432
4457 0 3 -1.05 -0.036835 27.5968 42.3632
4458 0 3 -1.05 25.4768 31.7632 33.9568
4459 0 3 -1.05 29.6432 29.6432 36.0768
4460 0 3 -1.05 29.7168 29.7168 40.2432
4461 0 3 -1.05 31.8368 -0.036835 38.1232
4462 0 3 -1.05 27.5232 25.4768 38.1968
4463 0 3 -1.05 27.5968 31.8368 40.3168
4464 0 3 -1.05 31.7632 27.5232 36.0032
4465 0 3 -1.05 -0.036835 -0.036835 36.0768
4466 0 3 -1.05 25.4768 25.4768 40.2432
4467 0 3 -1.05 27.5968 29.6432 38.1232
4468 0 3 -1.05 31.7632 29.7168 38.1968
4469 0 3 -1.05 29.6432 31.8368 42.3632
4470 0 3 -1.05 29.7168 27.5232 33.9568
4471 0 3 -1.05 31.8368 27.5968 40.3168
4472 0 3 -1.05 27.5232 31.7632 36.0032
4473 0 3 -1.05 29.7168 25.4768 36.0032
4474 0 3 -1.05 29.6432 -0.036835 40.3168
4475 0 3 -1.05 25.4768 27.5232 38.1968
4476 0 3 -1.05 -0.036835 31.8368 38.1232
4477 0 3 -1.05 27.5232 29.7168 33.9568
4478 0 3 -1.05 31.8368 29.6432 42.3632
4479 0 3 -1.05 27.5968 27.5968 36.0768
4480 0 3 -1.05 31.7632 31.7632 40.2432
4481 4 1 1.575 1.06 1.06 43.46
4482 4 1 1.575 7.42 7.42 49.82
4483 4 1 1.575 5.3 1.06 47.7
4484 4 1 1.575 3.18 7.42 45.58
4485 4 1 1.575 1.06 5.3 47.7
4486 4 1 1.575 7.42 3.18 45.58
4487 4 1 1.575 5.3 5.3 43.46
4488 4 1 1.575 3.18 3.18 49.82
4489 6 1 1.575 4.24 0 42.4
4490 6 2 1.05 2.12 2.12 46.64
4491 6 1 1.575 6.36 6.36 46.64
4492 6 2 1.05 6.36 4.24 48.76
4493 6 1 1.575 2.12 4.24 44.52
4494 6 1 1.575 0 6.36 44.52
4495 6 2 1.05 0 2.12 48.76
4496 6 1 1.575 0 4.24 42.4
4497 6 2 1.05 4.24 2.12 44.52
4498 6 1 1.575 4.24 6.36 48.76
4499 6 2 1.05 2.12 0 48.76
4500 6 2 1.05 6.36 0 44.52
4501 6 1 1.575 0 0 46.64
4502 6 2 1.05 6.36 2.12 42.4
4503 6 2 1.05 2.12 6.36 42.4
4504 6 1 1.575 4.24 4.24 46.64
4505 0 3 -1.05 2.15684 8.44317 -0.036835
4506 0 3 -1.05 6.32316 0.036835 42.4368
4507 0 3 -1.05 4.20317 2.15684 46.6032
4508 0 3 -1.05 4.27684 6.32316 46.6768
4509 0 3 -1.05 8.44317 4.20317 48.7968
4510 0 3 -1.05 0.036835 4.27684 44.4832
4511 0 3 -1.05 6.39684 6.39684 44.5568
4512 0 3 -1.05 2.08317 2.08317 48.7232
4513 0 3 -1.05 8.44317 2.15684 -0.036835
4514 0 3 -1.05 0.036835 6.32316 42.4368
4515 0 3 -1.05 4.20317 4.20317 44.5568
4516 0 3 -1.05 4.27684 4.27684 48.7232
4517 0 3 -1.05 6.39684 8.44317 46.6032
4518 0 3 -1.05 2.08317 0.036835 46.6768
4519 0 3 -1.05 2.15684 6.39684 48.7968
4520 0 3 -1.05 6.32316 2.08317 44.4832
4521 0 3 -1.05 8.44317 8.44317 44.5568
4522 0 3 -1.05 0.036835 0.036835 48.7232
4523 0 3 -1.05 2.15684 4.20317 46.6032
4524 0 3 -1.05 6.32316 4.27684 46.6768
4525 0 3 -1.05 4.20317 6.39684 -0.036835
4526 0 3 -1.05 4.27684 2.08317 42.4368
4527 0 3 -1.05 6.39684 2.15684 48.7968
4528 0 3 -1.05 2.08317 6.32316 44.4832
4529 0 3 -1.05 4.27684 0.036835 44.4832
4530 0 3 -1.05 4.20317 8.44317 48.7968
4531 0 3 -1.05 0.036835 2.08317 46.6768
4532 0 3 -1.05 8.44317 6.39684 46.6032
4533 0 3 -1.05 2.08317 4.27684 42.4368
4534 0 3 -1.05 6.39684 4.20317 -0.036835
4535 0 3 -1.05 2.15684 2.15684 44.5568
4536 0 3 -1.05 6.32316 6.32316 48.7232
4537 4 1 1.575 9.54 1.06 43.46
4538 4 1 1.575 15.9 7.42 49.82
4539 4 1 1.575 13.78 1.06 47.7
4540 4 1 1.575 11.66 7.42 45.58
4541 4 1 1.575 9.54 5.3 47.7
4542 4 1 1.575 15.9 3.18 45.58
4543 4 1 1.575 13.78 5.3 43.46
4544 4 1 1.575 11.66 3.18 49.82
4545 6 2 1.05 12.72 0 42.4
4546 6 2 1.05 10.6 2.12 46.64
4547 6 2 1.05 14.84 6.36 46.64
4548 6 1 1.575 14.84 4.24 48.76
4549 6 1 1.575 10.6 4.24 44.52
4550 6 2 1.05 8.48 6.36 44.52
4551 6 1 1.575 8.48 2.12 48.76
4552 6 1 1.575 8.48 4.24 42.4
4553 6 1 1.575 12.72 2.12 44.52
4554 6 2 1.05 12.72 6.36 48.76
4555 6 2 1.05 10.6 0 48.76
4556 6 2 1.05 14.84 0 44.52
4557 6 1 1.575 8.48 0 46.64
4558 6 1 1.575 14.84 2.12 42.4
4559 6 1 1.575 10.6 6.36 42.4
4560 6 1 1.575 12.72 4.24 46.64
4561 0 3 -1.05 10.6368 8.44317 -0.036835
4562 0 3 -1.05 14.8032 0.036835 42.4368
4563 0 3 -1.05 12.6832 2.15684 46.6032
4564 0 3 -1.05 12.7568 6.32316 46.6768
4565 0 3 -1.05 16.9232 4.20317 48.7968
4566 0 3 -1.05 8.51684 4.27684 44.4832
4567 0 3 -1.05 14.8768 6.39684 44.5568
4568 0 3 -1.05 10.5632 2.08317 48.7232
4569 0 3 -1.05 16.9232 2.15684 -0.036835
4570 0 3 -1.05 8.51684 6.32316 42.4368
4571 0 3 -1.05 12.6832 4.20317 44.5568
4572 0 3 -1.05 12.7568 4.27684 48.7232
4573 0 3 -1.05 14.8768 8.44317 46.6032
4574 0 3 -1.05 10.5632 0.036835 46.6768
4575 0 3 -1.05 10.6368 6.39684 48.7968
4576 0 3 -1.05 14.8032 2.08317 44.4832
4577 0 3 -1.05 16.9232 8.44317 44.5568
4578 0 3 -1.05 8.51684 0.036835 48.7232
4579 0 3 -1.05 10.6368 4.20317 46.6032
4580 0 3 -1.05 14.8032 4.27684 46.6768
4581 0 3 -1.05 12.6832 6.39684 -0.036835
4582 0 3 -1.05 12.7568 2.08317 42.4368
4583 0 3 -1.05 14.8768 2.15684 48.7968
4584 0 3 -1.05 10.5632 6.32316 44.4832
4585 0 3 -1.05 12.7568 0.036835 44.4832
4586 0 3 -1.05 12.6832 8.44317 48.7968
4587 0 3 -1.05 8.51684 2.08317 46.6768
4588 0 3 -1.05 16.9232 6.39684 46.6032
4589 0 3 -1.05 10.5632 4.27684 42.4368
4590 0 3 -1.05 14.8768 4.20317 -0.036835
4591 0 3 -1.05 10.6368 2.15684 44.5568
4592 0 3 -1.05 14.8032 6.32316 48.7232
4593 4 1 1.575 18.02 1.06 43.46
4594 4 1 1.575 24.38 7.42 49.82
4595 4 1 1.575 22.26 1.06 47.7
4596 4 1 1.575 20.14 7.42 45.58
4597 4 1 1.575 18.02 5.3 47.7
4598 4 1 1.575 24.38 3.18 45.58
4599 4 1 1.575 22.26 5.3 43.46
4600 4 1 1.575 20.14 3.18 49.82
4601 6 1 1.575 21.2 0 42.4
4602 6 2 1.05 19.08 2.12 46.64
4603 6 2 1.05 23.32 6.36 46.64
4604 6 2 1.05 23.32 4.24 48.76
4605 6 1 1.575 19.08 4.24 44.52
4606 6 1 1.575 16.96 6.36 44.52
4607 6 2 1.05 16.96 2.12 48.76
4608 6 1 1.575 16.96 4.24 42.4
4609 6 2 1.05 21.2 2.12 44.52
4610 6 1 1.575 21.2 6.36 48.76
4611 6 1 1.575 19.08 0 48.76
4612 6 2 1.05 23.32 0 44.52
4613 6 1 1.575 16.96 0 46.64
4614 6 2 1.05 23.32 2.12 42.4
4615 6 1 1.575 19.08 6.36 42.4
4616 6 1 1.575 21.2 4.24 46.64
4617 0 3 -1.05 19.1168 8.44317 -0.036835
4618 0 3 -1.05 23.2832 0.036835 42.4368
4619 0 3 -1.05 21.1632 2.15684 46.6032
4620 0 3 -1.05 21.2368 6.32316 46.6768
4621 0 3 -1.05 25.4032 4.20317 48.7968
4622 0 3 -1.05 16.9968 4.27684 44.4832
4623 0 3 -1.05 23.3568 6.39684 44.5568
4624 0 3 -1.05 19.0432 2.08317 48.7232
4625 0 3 -1.05 25.4032 2.15684 -0.036835
4626 0 3 -1.05 16.9968 6.32316 42.4368
4627 0 3 -1.05 21.1632 4.20317 44.5568
4628 0 3 -1.05 21.2368 4.27684 48.7232
4629 0 3 -1.05 23.3568 8.44317 46.6032
4630 0 3 -1.05 19.0432 0.036835 46.6768
4631 0 3 -1.05 19.1168 6.39684 48.7968
4632 0 3 -1.05 23.2832 2.08317 44.4832
4633 0 3 -1.05 25.4032 8.44317 44.5568
4634 0 3 -1.05 16.9968 0.036835 48.7232
4635 0 3 -1.05 19.1168 4.20317 46.6032
4636 0 3 -1.05 23.2832 4.27684 46.6768
4637 0 3 -1.05 21.1632 6.39684 -0.036835
4638 0 3 -1.05 21.2368 2.08317 42.4368
4639 0 3 -1.05 23.3568 2.15684 48.7968
4640 0 3 -1.05 19.0432 6.32316 44.4832
4641 0 3 -1.05 21.2368 0.036835 44.4832
4642 0 3 -1.05 21.1632 8.44317 48.7968
4643 0 3 -1.05 16.9968 2.08317 46.6768
4644 0 3 -1.05 25.4032 6.39684 46.6032
4645 0 3 -1.05 19.0432 4.27684 42.4368
4646 0 3 -1.05 23.3568 4.20317 -0.036835
4647 0 3 -1.05 19.1168 2.15684 44.5568
4648 0 3 -1.05 23.2832 6.32316 48.7232
4649 4 1 1.575 26.5 1.06 43.46
4650 4 1 1.575 32.86 7.42 49.82
4651 4 1 1.575 30.74 1.06 47.7
4652 4 1 1.575 28.62 7.42 45.58
4653 4 1 1.575 26.5 5.3 47.7
4654 4 1 1.575 32.86 3.18 45.58
4655 4 1 1.575 30.74 5.3 43.46
4656 4 1 1.575 28.62 3.18 49.82
4657 6 2 1.05 29.68 0 42.4
4658 6 2 1.05 27.56 2.12 46.64
4659 6 2 1.05 31.8 6.36 46.64
4660 6 2 1.05 31.8 4.24 48.76
4661 6 1 1.575 27.56 4.24 44.52
4662 6 2 1.05 25.44 6.36 44.52
4663 6 1 1.575 25.44 2.12 48.76
4664 6 2 1.05 25.44 4.24 42.4
4665 6 1 1.575 29.68 2.12 44.52
4666 6 1 1.575 29.68 6.36 48.76
4667 6 1 1.575 27.56 0 48.76
4668 6 1 1.575 31.8 0 44.52
4669 6 2 1.05 25.44 0 46.64
4670 6 2 1.05 31.8 2.12 42.4
4671 6 2 1.05 27.56 6.36 42.4
4672 6 2 1.05 29.68 4.24 46.64
4673 0 3 -1.05 27.5968 8.44317 -0.036835
4674 0 3 -1.05 31.7632 0.036835 42.4368
4675 0 3 -1.05 29.6432 2.15684 46.6032
4676 0 3 -1.05 29.7168 6.32316 46.6768
4677 0 3 -1.05 -0.036835 4.20317 48.7968
4678 0 3 -1.05 25.4768 4.27684 44.4832
4679 0 3 -1.05 31.8368 6.39684 44.5568
4680 0 3 -1.05 27.5232 2.08317 48.7232
4681 0 3 -1.05 -0.036835 2.15684 -0.036835
4682 0 3 -1.05 25.4768 6.32316 42.4368
4683 0 3 -1.05 29.6432 4.20317 44.5568
4684 0 3 -1.05 29.7168 4.27684 48.7232
4685 0 3 -1.05 31.8368 8.44317 46.6032
4686 0 3 -1.05 27.5232 0.036835 46.6768
4687 0 3 -1.05 27.5968 6.39684 48.7968
4688 0 3 -1.05 31.7632 2.08317 44.4832
4689 0 3 -1.05 -0.036835 8.44317 44.5568
4690 0 3 -1.05 25.4768 0.036835 48.7232
4691 0 3 -1.05 27.5968 4.20317 46.6032
4692 0 3 -1.05 31.7632 4.27684 46.6768
4693 0 3 -1.05 29.6432 6.39684 -0.036835
4694 0 3 -1.05 29.7168 2.08317 42.4368
4695 0 3 -1.05 31.8368 2.15684 48.7968
4696 0 3 -1.05 27.5232 6.32316 44.4832
4697 0 3 -1.05 29.7168 0.036835 44.4832
4698 0 3 -1.05 29.6432 8.44317 48.7968
4699 0 3 -1.05 25.4768 2.08317 46.6768
4700 0 3 -1.05 -0.036835 6.39684 46.6032
4701 0 3 -1.05 27.5232 4.27684 42.4368
4702 0 3 -1.05 31.8368 4.20317 -0.036835
4703 0 3 -1.05 27.5968 2.15684 44.5568
4704 0 3 -1.05 31.7632 6.32316 48.7232
4705 4 1 1.575 1.06 9.54 43.46
4706 4 1 1.575 7.42 15.9 49.82
4707 4 1 1.575 5.3 9.54 47.7
4708 4 1 1.575 3.18 15.9 45.58
4709 4 1 1.575 1.06 13.78 47.7
4710 4 1 1.575 7.42 11.66 45.58
4711 4 1 1.575 5.3 13.78 43.46
4712 4 1 1.575 3.18 11.66 49.82
4713 6 2 1.05 4.24 8.48 42.4
4714 6 2 1.05 2.12 10.6 46.64
4715 6 2 1.05 6.36 14.84 46.64
4716 6 1 1.575 6.36 12.72 48.76
4717 6 1 1.575 2.12 12.72 44.52
4718 6 1 1.575 0 14.84 44.52
4719 6 2 1.05 0 10.6 48.76
4720 6 1 1.575 0 12.72 42.4
4721 6 1 1.575 4.24 10.6 44.52
4722 6 2 1.05 4.24 14.84 48.76
4723 6 2 1.05 2.12 8.48 48.76
4724 6 2 1.05 6.36 8.48 44.52
4725 6 1 1.575 0 8.48 46.64
4726 6 2 1.05 6.36 10.6 42.4
4727 6 2 1.05 2.12 14.84 42.4
4728 6 2 1.05 4.24 12.72 46.64
4729 0 3 -1.05 2.15684 16.9232 -0.036835
4730 0 3 -1.05 6.32316 8.51684 42.4368
4731 0 3 -1.05 4.20317 10.6368 46.6032
4732 0 3 -1.05 4.27684 14.8032 46.6768
4733 0 3 -1.05 8.44317 12.6832 48.7968
4734 0 3 -1.05 0.036835 12.7568 44.4832
4735 0 3 -1.05 6.39684 14.8768 44.5568
4736 0 3 -1.05 2.08317 10.5632 48.7232
4737 0 3 -1.05 8.44317 10.6368 -0.036835
4738 0 3 -1.05 0.036835 14.8032 42.4368
4739 0 3 -1.05 4.20317 12.6832 44.5568
4740 0 3 -1.05 4.27684 12.7568 48.7232
4741 0 3 -1.05 6.39684 16.9232 46.6032
4742 0 3 -1.05 2.08317 8.51684 46.6768
4743 0 3 -1.05 2.15684 14.8768 48.7968
4744 0 3 -1.05 6.32316 10.5632 44.4832
4745 0 3 -1.05 8.44317 16.9232 44.5568
4746 0 3 -1.05 0.036835 8.51684 48.7232
4747 0 3 -1.05 2.15684 12.6832 46.6032
4748 0 3 -1.05 6.32316 12.7568 46.6768
4749 0 3 -1.05 4.20317 14.8768 -0.036835
4750 0 3 -1.05 4.27684 10.5632 42.4368
4751 0 3 -1.05 6.39684 10.6368 48.7968
4752 0 3 -1.05 2.08317 14.8032 44.4832
4753 0 3 -1.05 4.27684 8.51684 44.4832
4754 0 3 -1.05 4.20317 16.9232 48.7968
4755 0 3 -1.05 0.036835 10.5632 46.6768
4756 0 3 -1.05 8.44317 14.8768 46.6032
4757 0 3 -1.05 2.08317 12.7568 42.4368
4758 0 3 -1.05 6.39684 12.6832 -0.036835
4759 0 3 -1.05 2.15684 10.6368 44.5568
4760 0 3 -1.05 6.32316 14.8032 48.7232
4761 4 1 1.575 9.54 9.54 43.46
4762 4 1 1.575 15.9 15.9 49.82
4763 4 1 1.575 13.78 9.54 47.7
4764 4 1 1.575 11.66 15.9 45.58
4765 4 1 1.575 9.54 13.78 47.7
4766 4 1 1.575 15.9 11.66 45.58
4767 4 1 1.575 13.78 13.78 43.46
4768 4 1 1.575 11.66 11.66 49.82
4769 6 2 1.05 12.72 8.48 42.4
4770 6 2 1.05 10.6 10.6 46.64
4771 6 2 1.05 14.84 14.84 46.64
4772 6 1 1.575 14.84 12.72 48.76
4773 6 1 1.575 10.6 12.72 44.52
4774 6 1 1.575 8.48 14.84 44.52
4775 6 1 1.575 8.48 10.6 48.76
4776 6 2 1.05 8.48 12.72 42.4
4777 6 2 1.05 12.72 10.6 44.52
4778 6 2 1.05 12.72 14.84 48.76
4779 6 2 1.05 10.6 8.48 48.76
4780 6 2 1.05 14.84 8.48 44.52
4781 6 2 1.05 8.48 8.48 46.64
4782 6 1 1.575 14.84 10.6 42.4
4783 6 2 1.05 10.6 14.84 42.4
4784 6 1 1.575 12.72 12.72 46.64
4785 0 3 -1.05 10.6368 16.9232 -0.036835
4786 0 3 -1.05 14.8032 8.51684 42.4368
4787 0 3 -1.05 12.6832 10.6368 46.6032
4788 0 3 -1.05 12.7568 14.8032 46.6768
4789 0 3 -1.05 16.9232 12.6832 48.7968
4790 0 3 -1.05 8.51684 12.7568 44.4832
4791 0 3 -1.05 14.8768 14.8768 44.5568
4792 0 3 -1.05 10.5632 10.5632 48.7232
4793 0 3 -1.05 16.9232 10.6368 -0.036835
4794 0 3 -1.05 8.51684 14.8032 42.4368
4795 0 3 -1.05 12.6832 12.6832 44.5568
4796 0 3 -1.05 12.7568 12.7568 48.7232
4797 0 3 -1.05 14.8768 16.9232 46.6032
4798 0 3 -1.05 10.5632 8.51684 46.6768
4799 0 3 -1.05 10.6368 14.8768 48.7968
4800 0 3 -1.05 14.8032 10.5632 44.4832
4801 0 3 -1.05 16.9232 16.9232 44.5568
4802 0 3 -1.05 8.51684 8.51684 48.7232
4803 0 3 -1.05 10.6368 12.6832 46.6032
4804 0 3 -1.05 14.8032 12.7568 46.6768
4805 0 3 -1.05 12.6832 14.8768 -0.036835
4806 0 3 -1.05 12.7568 10.5632 42.4368
4807 0 3 -1.05 14.8768 10.6368 48.7968
4808 0 3 -1.05 10.5632 14.8032 44.4832
4809 0 3 -1.05 12.7568 8.51684 44.4832
4810 0 3 -1.05 12.6832 16.9232 48.7968
4811 0 3 -1.05 8.51684 10.5632 46.6768
4812 0 3 -1.05 16.9232 14.8768 46.6032
4813 0 3 -1.05 10.5632 12.7568 42.4368
4814 0 3 -1.05 14.8768 12.6832 -0.036835
4815 0 3 -1.05 10.6368 10.6368 44.5568
4816 0 3 -1.05 14.8032 14.8032 48.7232
4817 4 1 1.575 18.02 9.54 43.46
4818 4 1 1.575 24.38 15.9 49.82
4819 4 1 1.575 22.26 9.54 47.7
4820 4 1 1.575 20.14 15.9 45.58
4821 4 1 1.575 18.02 13.78 47.7
4822 4 1 1.575 24.38 11.66 45.58
4823 4 1 1.575 22.26 13.78 43.46
4824 4 1 1.575 20.14 11.66 49.82
4825 6 2 1.05 21.2 8.48 42.4
4826 6 1 1.575 19.08 10.6 46.64
4827 6 1 1.575 23.32 14.84 46.64
4828 6 2 1.05 23.32 12.72 48.76
4829 6 1 1.575 19.08 12.72 44.52
4830 6 1 1.575 16.96 14.84 44.52
4831 6 1 1.575 16.96 10.6 48.76
4832 6 1 1.575 16.96 12.72 42.4
4833 6 2 1.05 21.2 10.6 44.52
4834 6 2 1.05 21.2 14.84 48.76
4835 6 1 1.575 19.08 8.48 48.76
4836 6 1 1.575 23.32 8.48 44.52
4837 6 1 1.575 16.96 8.48 46.64
4838 6 1 1.575 23.32 10.6 42.4
4839 6 2 1.05 19.08 14.84 42.4
4840 6 2 1.05 21.2 12.72 46.64
4841 0 3 -1.05 19.1168 16.9232 -0.036835
4842 0 3 -1.05 23.2832 8.51684 42.4368
4843 0 3 -1.05 21.1632 10.6368 46.6032
4844 0 3 -1.05 21.2368 14.8032 46.6768
4845 0 3 -1.05 25.4032 12.6832 48.7968
4846 0 3 -1.05 16.9968 12.7568 44.4832
4847 0 3 -1.05 23.3568 14.8768 44.5568
4848 0 3 -1.05 19.0432 10.5632 48.7232
4849 0 3 -1.05 25.4032 10.6368 -0.036835
4850 0 3 -1.05 16.9968 14.8032 42.4368
4851 0 3 -1.05 21.1632 12.6832 44.5568
4852 0 3 -1.05 21.2368 12.7568 48.7232
4853 0 3 -1.05 23.3568 16.9232 46.6032
4854 0 3 -1.05 19.0432 8.51684 46.6768
4855 0 3 -1.05 19.1168 14.8768 48.7968
4856 0 3 -1.05 23.2832 10.5632 44.4832
4857 0 3 -1.05 25.4032 16.9232 44.5568
4858 0 3 -1.05 16.9968 8.51684 48.7232
4859 0 3 -1.05 19.1168 12.6832 46.6032
4860 0 3 -1.05 23.2832 12.7568 46.6768
4861 0 3 -1.05 21.1632 14.8768 -0.036835
4862 0 3 -1.05 21.2368 10.5632 42.4368
4863 0 3 -1.05 23.3568 10.6368 48.7968
4864 0 3 -1.05 19.0432 14.8032 44.4832
4865 0 3 -1.05 21.2368 8.51684 44.4832
4866 0 3 -1.05 21.1632 16.9232 48.7968
4867 0 3 -1.05 16.9968 10.5632 46.6768
4868 0 3 -1.05 25.4032 14.8768 46.6032
4869 0 3 -1.05 19.0432 12.7568 42.4368
4870 0 3 -1.05 23.3568 12.6832 -0.036835
4871 0 3 -1.05 19.1168 10.6368 44.5568
4872 0 3 -1.05 23.2832 14.8032 48.7232
4873 4 1 1.575 26.5 9.54 43.46
4874 4 1 1.575 32.86 15.9 49.82
4875 4 1 1.575 30.74 9.54 47.7
4876 4 1 1.575 28.62 15.9 45.58
4877 4 1 1.575 26.5 13.78 47.7
4878 4 1 1.575 32.86 11.66 45.58
4879 4 1 1.575 30.74 13.78 43.46
4880 4 1 1.575 28.62 11.66 49.82
4881 6 1 1.575 29.68 8.48 42.4
4882 6 2 1.05 27.56 10.6 46.64
4883 6 2 1.05 31.8 14.84 46.64
4884 6 1 1.575 31.8 12.72 48.76
4885 6 2 1.05 27.56 12.72 44.52
4886 6 1 1.575 25.44 14.84 44.52
4887 6 1 1.575 25.44 10.6 48.76
4888 6 1 1.575 25.44 12.72 42.4
4889 6 1 1.575 29.68 10.6 44.52
4890 6 1 1.575 29.68 14.84 48.76
4891 6 1 1.575 27.56 8.48 48.76
4892 6 1 1.575 31.8 8.48 44.52
4893 6 1 1.575 25.44 8.48 46.64
4894 6 1 1.575 31.8 10.6 42.4
4895 6 2 1.05 27.56 14.84 42.4
4896 6 1 1.575 29.68 12.72 46.64
4897 0 3 -1.05 27.5968 16.9232 -0.036835
4898 0 3 -1.05 31.7632 8.51684 42.4368
4899 0 3 -1.05 29.6432 10.6368 46.6032
4900 0 3 -1.05 29.7168 14.8032 46.6768
4901 0 3 -1.05 -0.036835 12.6832 48.7968
4902 0 3 -1.05 25.4768 12.7568 44.4832
4903 0 3 -1.05 31.8368 14.8768 44.5568
4904 0 3 -1.05 27.5232 10.5632 48.7232
4905 0 3 -1.05 -0.036835 10.6368 -0.036835
4906 0 3 -1.05 25.4768 14.8032 42.4368
4907 0 3 -1.05 29.6432 12.6832 44.5568
4908 0 3 -1.05 29.7168 12.7568 48.7232
4909 0 3 -1.05 31.8368 16.9232 46.6032
4910 0 3 -1.05 27.5232 8.51684 46.6768
4911 0 3 -1.05 27.5968 14.8768 48.7968
4912 0 3 -1.05 31.7632 10.5632 44.4832
4913 0 3 -1.05 -0.036835 16.9232 44.5568
4914 0 3 -1.05 25.4768 8.51684 48.7232
4915 0 3 -1.05 27.5968 12.6832 46.6032
4916 0 3 -1.05 31.7632 12.7568 46.6768
4917 0 3 -1.05 29.6432 14.8768 -0.036835
4918 0 3 -1.05 29.7168 10.5632 42.4368
4919 0 3 -1.05 31.8368 10.6368 48.7968
4920 0 3 -1.05 27.5232 14.8032 44.4832
4921 0 3 -1.05 29.7168 8.51684 44.4832
4922 0 3 -1.05 29.6432 16.9232 48.7968
4923 0 3 -1.05 25.4768 10.5632 46.6768
4924 0 3 -1.05 -0.036835 14.8768 46.6032
4925 0 3 -1.05 27.5232 12.7568 42.4368
4926 0 3 -1.05 31.8368 12.6832 -0.036835
4927 0 3 -1.05 27.5968 10.6368 44.5568
4928 0 3 -1.05 31.7632 14.8032 48.7232
4929 4 1 1.575 1.06 18.02 43.46
4930 4 1 1.575 7.42 24.38 49.82
4931 4 1 1.575 5.3 18.02 47.7
4932 4 1 1.575 3.18 24.38 45.58
4933 4 1 1.575 1.06 22.26 47.7
4934 4 1 1.575 7.42 20.14 45.58
4935 4 1 1.575 5.3 22.26 43.46
4936 4 1 1.575 3.18 20.14 49.82
4937 6 1 1.575 4.24 16.96 42.4
4938 6 1 1.575 2.12 19.08 46.64
4939 6 2 1.05 6.36 23.32 46.64
4940 6 1 1.575 6.36 21.2 48.76
4941 6 1 1.575 2.12 21.2 44.52
4942 6 1 1.575 0 23.32 44.52
4943 6 1 1.575 0 19.08 48.76
4944 6 2 1.05 0 21.2 42.4
4945 6 1 1.575 4.24 19.08 44.52
4946 6 1 1.575 4.24 23.32 48.76
4947 6 2 1.05 2.12 16.96 48.76
4948 6 2 1.05 6.36 16.96 44.52
4949 6 2 1.05 0 16.96 46.64
4950 6 2 1.05 6.36 19.08 42.4
4951 6 1 1.575 2.12 23.32 42.4
4952 6 1 1.575 4.24 21.2 46.64
4953 0 3 -1.05 2.15684 25.4032 -0.036835
4954 0 3 -1.05 6.32316 16.9968 42.4368
4955 0 3 -1.05 4.20317 19.1168 46.6032
4956 0 3 -1.05 4.27684 23.2832 46.6768
4957 0 3 -1.05 8.44317 21.1632 48.7968
4958 0 3 -1.05 0.036835 21.2368 44.4832
4959 0 3 -1.05 6.39684 23.3568 44.5568
4960 0 3 -1.05 2.08317 19.0432 48.7232
4961 0 3 -1.05 8.44317 19.1168 -0.036835
4962 0 3 -1.05 0.036835 23.2832 42.4368
4963 0 3 -1.05 4.20317 21.1632 44.5568
4964 0 3 -1.05 4.27684 21.2368 48.7232
4965 0 3 -1.05 6.39684 25.4032 46.6032
4966 0 3 -1.05 2.08317 16.9968 46.6768
4967 0 3 -1.05 2.15684 23.3568 48.7968
4968 0 3 -1.05 6.32316 19.0432 44.4832
4969 0 3 -1.05 8.44317 25.4032 44.5568
4970 0 3 -1.05 0.036835 16.9968 48.7232
4971 0 3 -1.05 2.15684 21.1632 46.6032
4972 0 3 -1.05 6.32316 21.2368 46.6768
4973 0 3 -1.05 4.20317 23.3568 -0.036835
4974 0 3 -1.05 4.27684 19.0432 42.4368
4975 0 3 -1.05 6.39684 19.1168 48.7968
4976 0 3 -1.05 2.08317 23.2832 44.4832
4977 0 3 -1.05 4.27684 16.9968 44.4832
4978 0 3 -1.05 4.20317 25.4032 48.7968
4979 0 3 -1.05 0.036835 19.0432 46.6768
4980 0 3 -1.05 8.44317 23.3568 46.6032
4981 0 3 -1.05 2.08317 21.2368 42.4368
4982 0 3 -1.05 6.39684 21.1632 -0.036835
4983 0 3 -1.05 2.15684 19.1168 44.5568
4984 0 3 -1.05 6.32316 23.2832 48.7232
4985 4 1 1.575 9.54 18.02 43.46
4986 4 1 1.575 15.9 24.38 49.82
4987 4 1 1.575 13.78 18.02 47.7
4988 4 1 1.575 11.66 24.38 45.58
4989 4 1 1.575 9.54 22.26 47.7
4990 4 1 1.575 15.9 20.14 45.58
4991 4 1 1.575 13.78 22.26 43.46
4992 4 1 1.575 11.66 20.14 49.82
4993 6 1 1.575 12.72 16.96 42.4
4994 6 2 1.05 10.6 19.08 46.64
4995 6 1 1.575 14.84 23.32 46.64
4996 6 1 1.575 14.84 21.2 48.76
4997 6 2 1.05 10.6 21.2 44.52
4998 6 2 1.05 8.48 23.32 44.52
4999 6 2 1.05 8.48 19.08 48.76
5000 6 1 1.575 8.48 21.2 42.4
5001 6 2 1.05 12.72 19.08 44.52
5002 6 2 1.05 12.72 23.32 48.76
5003 6 2 1.05 10.6 16.96 48.76
5004 6 2 1.05 14.84 16.96 44.52
5005 6 2 1.05 8.48 16.96 46.64
5006 6 1 1.575 14.84 19.08 42.4
5007 6 1 1.575 10.6 23.32 42.4
5008 6 1 1.575 12.72 21.2 46.64
5009 0 3 -1.05 10.6368 25.4032 -0.036835
5010 0 3 -1.05 14.8032 16.9968 42.4368
5011 0 3 -1.05 12.6832 19.1168 46.6032
5012 0 3 -1.05 12.7568 23.2832 46.6768
5013 0 3 -1.05 16.9232 21.1632 48.7968
5014 0 3 -1.05 8.51684 21.2368 44.4832
5015 0 3 -1.05 14.8768 23.3568 44.5568
5016 0 3 -1.05 10.5632 19.0432 48.7232
5017 0 3 -1.05 16.9232 19.1168 -0.036835
5018 0 3 -1.05 8.51684 23.2832 42.4368
5019 0 3 -1.05 12.6832 21.1632 44.5568
5020 0 3 -1.05 12.7568 21.2368 48.7232
5021 0 3 -1.05 14.8768 25.4032 46.6032
5022 0 3 -1.05 10.5632 16.9968 46.6768
5023 0 3 -1.05 10.6368 23.3568 48.7968
5024 0 3 -1.05 14.8032 19.0432 44.4832
5025 0 3 -1.05 16.9232 25.4032 44.5568
5026 0 3 -1.05 8.51684 16.9968 48.7232
5027 0 3 -1.05 10.6368 21.1632 46.6032
5028 0 3 -1.05 14.8032 21.2368 46.6768
5029 0 3 -1.05 12.6832 23.3568 -0.036835
5030 0 3 -1.05 12.7568 19.0432 42.4368
5031 0 3 -1.05 14.8768 19.1168 48.7968
5032 0 3 -1.05 10.5632 23.2832 44.4832
5033 0 3 -1.05 12.7568 16.9968 44.4832
5034 0 3 -1.05 12.6832 25.4032 48.7968
5035 0 3 -1.05 8.51684 19.0432 46.6768
5036 0 3 -1.05 16.9232 23.3568 46.6032
5037 0 3 -1.05 10.5632 21.2368 42.4368
5038 0 3 -1.05 14.8768 21.1632 -0.036835
5039 0 3 -1.05 10.6368 19.1168 44.5568
5040 0 3 -1.05 14.8032 23.2832 48.7232
5041 4 1 1.575 18.02 18.02 43.46
5042 4 1 1.575 24.38 24.38 49.82
5043 4 1 1.575 22.26 18.02 47.7
5044 4 1 1.575 20.14 24.38 45.58
5045 4 1 1.575 18.02 22.26 47.7
5046 4 1 1.575 24.38 20.14 45.58
5047 4 1 1.575 22.26 22.26 43.46
5048 4 1 1.575 20.14 20.14 49.82
5049 6 2 1.05 21.2 16.96 42.4
5050 6 1 1.575 19.08 19.08 46.64
5051 6 1 1.575 23.32 23.32 46.64
5052 6 1 1.575 23.32 21.2 48.76
5053 6 1 1.575 19.08 21.2 44.52
5054 6 1 1.575 16.96 23.32 44.52
5055 6 2 1.05 16.96 19.08 48.76
5056 6 2 1.05 16.96 21.2 42.4
5057 6 1 1.575 21.2 19.08 44.52
5058 6 2 1.05 21.2 23.32 48.76
5059 6 1 1.575 19.08 16.96 48.76
5060 6 2 1.05 23.32 16.96 44.52
5061 6 1 1.575 16.96 16.96 46.64
5062 6 1 1.575 23.32 19.08 42.4
5063 6 2 1.05 19.08 23.32 42.4
5064 6 2 1.05 21.2 21.2 46.64
5065 0 3 -1.05 19.1168 25.4032 -0.036835
5066 0 3 -1.05 23.2832 16.9968 42.4368
5067 0 3 -1.05 21.1632 19.1168 46.6032
5068 0 3 -1.05 21.2368 23.2832 46.6768
5069 0 3 -1.05 25.4032 21.1632 48.7968
5070 0 3 -1.05 16.9968 21.2368 44.4832
5071 0 3 -1.05 23.3568 23.3568 44.5568
5072 0 3 -1.05 19.0432 19.0432 48.7232
5073 0 3 -1.05 25.4032 19.1168 -0.036835
5074 0 3 -1.05 16.9968 23.2832 42.4368
5075 0 3 -1.05 21.1632 21.1632 44.5568
5076 0 3 -1.05 21.2368 21.2368 48.7232
5077 0 3 -1.05 23.3568 25.4032 46.6032
5078 0 3 -1.05 19.0432 16.9968 46.6768
5079 0 3 -1.05 19.1168 23.3568 48.7968
5080 0 3 -1.05 23.2832 19.0432 44.4832
5081 0 3 -1.05 25.4032 25.4032 44.5568
5082 0 3 -1.05 16.9968 16.9968 48.7232
5083 0 3 -1.05 19.1168 21.1632 46.6032
5084 0 3 -1.05 23.2832 21.2368 46.6768
5085 0 3 -1.05 21.1632 23.3568 -0.036835
5086 0 3 -1.05 21.2368 19.0432 42.4368
5087 0 3 -1.05 23.3568 19.1168 48.7968
5088 0 3 -1.05 19.0432 23.2832 44.4832
5089 0 3 -1.05 21.2368 16.9968 44.4832
5090 0 3 -1.05 21.1632 25.4032 48.7968
5091 0 3 -1.05 16.9968 19.0432 46.6768
5092 0 3 -1.05 25.4032 23.3568 46.6032
5093 0 3 -1.05 19.0432 21.2368 42.4368
5094 0 3 -1.05 23.3568 21.1632 -0.036835
5095 0 3 -1.05 19.1168 19.1168 44.5568
5096 0 3 -1.05 23.2832 23.2832 48.7232
5097 4 1 1.575 26.5 18.02 43.46
5098 4 1 1.575 32.86 24.38 49.82
5099 4 1 1.575 30.74 18.02 47.7
5100 4 1 1.575 28.62 24.38 45.58
5101 4 1 1.575 26.5 22.26 47.7
5102 4 1 1.575 32.86 20.14 45.58
5103 4 1 1.575 30.74 22.26 43.46
5104 4 1 1.575 28.62 20.14 49.82
5105 6 2 1.05 29.68 16.96 42.4
5106 6 2 1.05 27.56 19.08 46.64
5107 6 2 1.05 31.8 23.32 46.64
5108 6 1 1.575 31.8 21.2 48.76
5109 6 1 1.575 27.56 21.2 44.52
5110 6 1 1.575 25.44 23.32 44.52
5111 6 1 1.575 25.44 19.08 48.76
5112 6 2 1.05 25.44 21.2 42.4
5113 6 2 1.05 29.68 19.08 44.52
5114 6 2 1.05 29.68 23.32 48.76
5115 6 1 1.575 27.56 16.96 48.76
5116 6 2 1.05 31.8 16.96 44.52
5117 6 1 1.575 25.44 16.96 46.64
5118 6 1 1.575 31.8 19.08 42.4
5119 6 2 1.05 27.56 23.32 42.4
5120 6 1 1.575 29.68 21.2 46.64
5121 0 3 -1.05 27.5968 25.4032 -0.036835
5122 0 3 -1.05 31.7632 16.9968 42.4368
5123 0 3 -1.05 29.6432 19.1168 46.6032
5124 0 3 -1.05 29.7168 23.2832 46.6768
5125 0 3 -1.05 -0.036835 21.1632 48.7968
5126 0 3 -1.05 25.4768 21.2368 44.4832
5127 0 3 -1.05 31.8368 23.3568 44.5568
5128 0 3 -1.05 27.5232 19.0432 48.7232
5129 0 3 -1.05 -0.036835 19.1168 -0.036835
5130 0 3 -1.05 25.4768 23.2832 42.4368
5131 0 3 -1.05 29.6432 21.1632 44.5568
5132 0 3 -1.05 29.7168 21.2368 48.7232
5133 0 3 -1.05 31.8368 25.4032 46.6032
5134 0 3 -1.05 27.5232 16.9968 46.6768
5135 0 3 -1.05 27.5968 23.3568 48.7968
5136 0 3 -1.05 31.7632 19.0432 44.4832
5137 0 3 -1.05 -0.036835 25.4032 44.5568
5138 0 3 -1.05 25.4768 16.9968 48.7232
5139 0 3 -1.05 27.5968 21.1632 46.6032
5140 0 3 -1.05 31.7632 21.2368 46.6768
5141 0 3 -1.05 29.6432 23.3568 -0.036835
5142 0 3 -1.05 29.7168 19.0432 42.4368
5143 0 3 -1.05 31.8368 19.1168 48.7968
5144 0 3 -1.05 27.5232 23.2832 44.4832
5145 0 3 -1.05 29.7168 16.9968 44.4832
5146 0 3 -1.05 29.6432 25.4032 48.7968
5147 0 3 -1.05 25.4768 19.0432 46.6768
5148 0 3 -1.05 -0.036835 23.3568 46.6032
5149 0 3 -1.05 27.5232 21.2368 42.4368
5150 0 3 -1.05 31.8368 21.1632 -0.036835
5151 0 3 -1.05 27.5968 19.1168 44.5568
5152 0 3 -1.05 31.7632 23.2832 48.7232
5153 4 1 1.575 1.06 26.5 43.46
5154 4 1 1.575 7.42 32.86 49.82
5155 4 1 1.575 5.3 26.5 47.7
5156 4 1 1.575 3.18 32.86 45.58
5157 4 1 1.575 1.06 30.74 47.7
5158 4 1 1.575 7.42 28.62 45.58
5159 4 1 1.575 5.3 30.74 43.46
5160 4 1 1.575 3.18 28.62 49.82
5161 6 2 1.05 4.24 25.44 42.4
5162 6 2 1.05 2.12 27.56 46.64
5163 6 1 1.575 6.36 31.8 46.64
5164 6 1 1.575 6.36 29.68 48.76
5165 6 1 1.575 2.12 29.68 44.52
5166 6 2 1.05 0 31.8 44.52
5167 6 1 1.575 0 27.56 48.76
5168 6 1 1.575 0 29.68 42.4
5169 6 1 1.575 4.24 27.56 44.52
5170 6 2 1.05 4.24 31.8 48.76
5171 6 1 1.575 2.12 25.44 48.76
5172 6 2 1.05 6.36 25.44 44.52
5173 6 1 1.575 0 25.44 46.64
5174 6 1 1.575 6.36 27.56 42.4
5175 6 2 1.05 2.12 31.8 42.4
5176 6 2 1.05 4.24 29.68 46.64
5177 0 3 -1.05 2.15684 -0.036835 -0.036835
5178 0 3 -1.05 6.32316 25.4768 42.4368
5179 0 3 -1.05 4.20317 27.5968 46.6032
5180 0 3 -1.05 4.27684 31.7632 46.6768
5181 0 3 -1.05 8.44317 29.6432 48.7968
5182 0 3 -1.05 0.036835 29.7168 44.4832
5183 0 3 -1.05 6.39684 31.8368 44.5568
5184 0 3 -1.05 2.08317 27.5232 48.7232
5185 0 3 -1.05 8.44317 27.5968 -0.036835
5186 0 3 -1.05 0.036835 31.7632 42.4368
5187 0 3 -1.05 4.20317 29.6432 44.5568
5188 0 3 -1.05 4.27684 29.7168 48.7232
5189 0 3 -1.05 6.39684 -0.036835 46.6032
5190 0 3 -1.05 2.08317 25.4768 46.6768
5191 0 3 -1.05 2.15684 31.8368 48.7968
5192 0 3 -1.05 6.32316 27.5232 44.4832
5193 0 3 -1.05 8.44317 -0.036835 44.5568
5194 0 3 -1.05 0.036835 25.4768 48.7232
5195 0 3 -1.05 2.15684 29.6432 46.6032
5196 0 3 -1.05 6.32316 29.7168 46.6768
5197 0 3 -1.05 4.20317 31.8368 -0.036835
5198 0 3 -1.05 4.27684 27.5232 42.4368
5199 0 3 -1.05 6.39684 27.5968 48.7968
5200 0 3 -1.05 2.08317 31.7632 44.4832
5201 0 3 -1.05 4.27684 25.4768 44.4832
5202 0 3 -1.05 4.20317 -0.036835 48.7968
5203 0 3 -1.05 0.036835 27.5232 46.6768
5204 0 3 -1.05 8.44317 31.8368 46.6032
5205 0 3 -1.05 2.08317 29.7168 42.4368
5206 0 3 -1.05 6.39684 29.6432 -0.036835
5207 0 3 -1.05 2.15684 27.5968 44.5568
5208 0 3 -1.05 6.32316 31.7632 48.7232
5209 4 1 1.575 9.54 26.5 43.46
5210 4 1 1.575 15.9 32.86 49.82
5211 4 1 1.575 13.78 26.5 47.7
5212 4 1 1.575 11.66 32.86 45.58
5213 4 1 1.575 9.54 30.74 47.7
5214 4 1 1.575 15.9 28.62 45.58
5215 4 1 1.575 13.78 30.74 43.46
5216 4 1 1.575 11.66 28.62 49.82
5217 6 1 1.575 12.72 25.44 42.4
5218 6 2 1.05 10.6 27.56 46.64
5219 6 1 1.575 14.84 31.8 46.64
5220 6 1 1.575 14.84 29.68 48.76
5221 6 2 1.05 10.6 29.68 44.52
5222 6 1 1.575 8.48 31.8 44.52
5223 6 1 1.575 8.48 27.56 48.76
5224 6 2 1.05 8.48 29.68 42.4
5225 6 1 1.575 12.72 27.56 44.52
5226 6 2 1.05 12.72 31.8 48.76
5227 6 1 1.575 10.6 25.44 48.76
5228 6 1 1.575 14.84 25.44 44.52
5229 6 1 1.575 8.48 25.44 46.64
5230 6 2 1.05 14.84 27.56 42.4
5231 6 1 1.575 10.6 31.8 42.4
5232 6 2 1.05 12.72 29.68 46.64
5233 0 3 -1.05 10.6368 -0.036835 -0.036835
5234 0 3 -1.05 14.8032 25.4768 42.4368
5235 0 3 -1.05 12.6832 27.5968 46.6032
5236 0 3 -1.05 12.7568 31.7632 46.6768
5237 0 3 -1.05 16.9232 29.6432 48.7968
5238 0 3 -1.05 8.51684 29.7168 44.4832
5239 0 3 -1.05 14.8768 31.8368 44.5568
5240 0 3 -1.05 10.5632 27.5232 48.7232
5241 0 3 -1.05 16.9232 27.5968 -0.036835
5242 0 3 -1.05 8.51684 31.7632 42.4368
5243 0 3 -1.05 12.6832 29.6432 44.5568
5244 0 3 -1.05 12.7568 29.7168 48.7232
5245 0 3 -1.05 14.8768 -0.036835 46.6032
5246 0 3 -1.05 10.5632 25.4768 46.6768
5247 0 3 -1.05 10.6368 31.8368 48.7968
5248 0 3 -1.05 14.8032 27.5232 44.4832
5249 0 3 -1.05 16.9232 -0.036835 44.5568
5250 0 3 -1.05 8.51684 25.4768 48.7232
5251 0 3 -1.05 10.6368 29.6432 46.6032
5252 0 3 -1.05 14.8032 29.7168 46.6768
5253 0 3 -1.05 12.6832 31.8368 -0.036835
5254 0 3 -1.05 12.7568 27.5232 42.4368
5255 0 3 -1.05 14.8768 27.5968 48.7968
5256 0 3 -1.05 10.5632 31.7632 44.4832
5257 0 3 -1.05 12.7568 25.4768 44.4832
5258 0 3 -1.05 12.6832 -0.036835 48.7968
5259 0 3 -1.05 8.51684 27.5232 46.6768
5260 0 3 -1.05 16.9232 31.8368 46.6032
5261 0 3 -1.05 10.5632 29.7168 42.4368
5262 0 3 -1.05 14.8768 29.6432 -0.036835
5263 0 3 -1.05 10.6368 27.5968 44.5568
5264 0 3 -1.05 14.8032 31.7632 48.7232
5265 4 1 1.575 18.02 26.5 43.46
5266 4 1 1.575 24.38 32.86 49.82
5267 4 1 1.575 22.26 26.5 47.7
5268 4 1 1.575 20.14 32.86 45.58
5269 4 1 1.575 18.02 30.74 47.7
5270 4 1 1.575 24.38 28.62 45.58
5271 4 1 1.575 22.26 30.74 43.46
5272 4 1 1.575 20.14 28.62 49.82
5273 6 2 1.05 21.2 25.44 42.4
5274 6 1 1.575 19.08 27.56 46.64
5275 6 2 1.05 23.32 31.8 46.64
5276 6 1 1.575 23.32 29.68 48.76
5277 6 1 1.575 19.08 29.68 44.52
5278 6 2 1.05 16.96 31.8 44.52
5279 6 2 1.05 16.96 27.56 48.76
5280 6 2 1.05 16.96 29.68 42.4
5281 6 2 1.05 21.2 27.56 44.52
5282 6 1 1.575 21.2 31.8 48.76
5283 6 1 1.575 19.08 25.44 48.76
5284 6 2 1.05 23.32 25.44 44.52
5285 6 2 1.05 16.96 25.44 46.64
5286 6 2 1.05 23.32 27.56 42.4
5287 6 2 1.05 19.08 31.8 42.4
5288 6 1 1.575 21.2 29.68 46.64
5289 0 3 -1.05 19.1168 -0.036835 -0.036835
5290 0 3 -1.05 23.2832 25.4768 42.4368
5291 0 3 -1.05 21.1632 27.5968 46.6032
5292 0 3 -1.05 21.2368 31.7632 46.6768
5293 0 3 -1.05 25.4032 29.6432 48.7968
5294 0 3 -1.05 16.9968 29.7168 44.4832
5295 0 3 -1.05 23.3568 31.8368 44.5568
5296 0 3 -1.05 19.0432 27.5232 48.7232
5297 0 3 -1.05 25.4032 27.5968 -0.036835
5298 0 3 -1.05 16.9968 31.7632 42.4368
5299 0 3 -1.05 21.1632 29.6432 44.5568
5300 0 3 -1.05 21.2368 29.7168 48.7232
5301 0 3 -1.05 23.3568 -0.036835 46.6032
5302 0 3 -1.05 19.0432 25.4768 46.6768
5303 0 3 -1.05 19.1168 31.8368 48.7968
5304 0 3 -1.05 23.2832 27.5232 44.4832
5305 0 3 -1.05 25.4032 -0.036835 44.5568
5306 0 3 -1.05 16.9968 25.4768 48.7232
5307 0 3 -1.05 19.1168 29.6432 46.6032
5308 0 3 -1.05 23.2832 29.7168 46.6768
5309 0 3 -1.05 21.1632 31.8368 -0.036835
5310 0 3 -1.05 21.2368 27.5232 42.4368
5311 0 3 -1.05 23.3568 27.5968 48.7968
5312 0 3 -1.05 19.0432 31.7632 44.4832
5313 0 3 -1.05 21.2368 25.4768 44.4832
5314 0 3 -1.05 21.1632 -0.036835 48.7968
5315 0 3 -1.05 16.9968 27.5232 46.6768
5316 0 3 -1.05 25.4032 31.8368 46.6032
5317 0 3 -1.05 19.0432 29.7168 42.4368
5318 0 3 -1.05 23.3568 29.6432 -0.036835
5319 0 3 -1.05 19.1168 27.5968 44.5568
5320 0 3 -1.05 23.2832 31.7632 48.7232
5321 4 1 1.575 26.5 26.5 43.46
5322 4 1 1.575 32.86 32.86 49.82
5323 4 1 1.575 30.74 26.5 47.7
5324 4 1 1.575 28.62 32.86 45.58
5325 4 1 1.575 26.5 30.74 47.7
5326 4 1 1.575 32.86 28.62 45.58
5327 4 1 1.575 30.74 30.74 43.46
5328 4 1 1.575 28.62 28.62 49.82
5329 6 1 1.575 29.68 25.44 42.4
5330 6 1 1.575 27.56 27.56 46.64
5331 6 2 1.05 31.8 31.8 46.64
5332 6 2 1.05 31.8 29.68 48.76
5333 6 1 1.575 27.56 29.68 44.52
5334 6 2 1.05 25.44 31.8 44.52
5335 6 1 1.575 25.44 27.56 48.76
5336 6 2 1.05 25.44 29.68 42.4
5337 6 1 1.575 29.68 27.56 44.52
5338 6 1 1.575 29.68 31.8 48.76
5339 6 1 1.575 27.56 25.44 48.76
5340 6 1 1.575 31.8 25.44 44.52
5341 6 2 1.05 25.44 25.44 46.64
5342 6 2 1.05 31.8 27.56 42.4
5343 6 2 1.05 27.56 31.8 42.4
5344 6 2 1.05 29.68 29.68 46.64
5345 0 3 -1.05 27.5968 -0.036835 -0.036835
5346 0 3 -1.05 31.7632 25.4768 42.4368
5347 0 3 -1.05 29.6432 27.5968 46.6032
5348 0 3 -1.05 29.7168 31.7632 46.6768
5349 0 3 -1.05 -0.036835 29.6432 48.7968
5350 0 3 -1.05 25.4768 29.7168 44.4832
5351 0 3 -1.05 31.8368 31.8368 44.5568
5352 0 3 -1.05 27.5232 27.5232 48.7232
5353 0 3 -1.05 -0.036835 27.5968 -0.036835
5354 0 3 -1.05 25.4768 31.7632 42.4368
5355 0 3 -1.05 29.6432 29.6432 44.5568
5356 0 3 -1.05 29.7168 29.7168 48.7232
5357 0 3 -1.05 31.8368 -0.036835 46.6032
5358 0 3 -1.05 27.5232 25.4768 46.6768
5359 0 3 -1.05 27.5968 31.8368 48.7968
5360 0 3 -1.05 31.7632 27.5232 44.4832
5361 0 3 -1.05 -0.036835 -0.036835 44.5568
5362 0 3 -1.05 25.4768 25.4768 48.7232
5363 0 3 -1.05 27.5968 29.6432 46.6032
5364 0 3 -1.05 31.7632 29.7168 46.6768
5365 0 3 -1.05 29.6432 31.8368 -0.036835
5366 0 3 -1.05 29.7168 27.5232 42.4368
5367 0 3 -1.05 31.8368 27.5968 48.7968
5368 0 3 -1.05 27.5232 31.7632 44.4832
5369 0 3 -1.05 29.7168 25.4768 44.4832
5370 0 3 -1.05 29.6432 -0.036835 48.7968
5371 0 3 -1.05 25.4768 27.5232 46.6768
5372 0 3 -1.05 -0.036835 31.8368 46.6032
5373 0 3 -1.05 27.5232 29.7168 42.4368
5374 0 3 -1.05 31.8368 29.6432 -0.036835
5375 0 3 -1.05 27.5968 27.5968 44.5568
5376 0 3 -1.05 31.7632 31.7632 48.7232
ITEM: TIMESTEP
1000
ITEM: NUMBER OF ATOMS
5376
ITEM: BOX BOUNDS pp pp pp
-2.5841700000000001e-01 3.3661583000000000e+01
-2.5841700000000001e-01 3.3661583000000000e+01
-2.5841700000000001e-01 5.0621583000000001e+01
ITEM: ATOMS id c_coord type q x y z
1 4 1 1.575 1.06 1.06 1.06
2 4 1 1.575 7.42 7.42 7.42
3 4 1 1.575 5.3 1.06 5.3
4 4 1 1.575 3.18 7.42 3.18
5 4 1 1.575 1.06 5.3 5.3
6 4 1 1.575 7.42 3.18 3.18
7 4 1 1.575 5.3 5.3 1.06
8 4 1 1.575 3.18 3.18 7.42
9 6 1 1.575 4.24 0 0
10 6 1 1.575 2.12 2.12 4.24
11 6 1 1.575 6.36 6.36 4.24
12 6 1 1.575 6.36 4.24 6.36
13 6 2 1.05 2.12 4.24 2.12
14 6 2 1.05 0 6.36 2.12
15 6 1 1.575 0 2.12 6.36
16 6 1 1.575 0 4.24 0
17 6 2 1.05 4.24 2.12 2.12
18 6 1 1.575 4.24 6.36 6.36
19 6 1 1.575 2.12 0 6.36
20 6 1 1.575 6.36 0 2.12
21 6 2 1.05 0 0 4.24
22 6 2 1.05 6.36 2.12 0
23 6 2 1.05 2.12 6.36 0
24 6 2 1.05 4.24 4.24 4.24
25 0 3 -1.05 2.15684 8.44317 8.44317
26 0 3 -1.05 6.32316 0.036835 0.036835
27 0 3 -1.05 4.20317 2.15684 4.20317
28 0 3 -1.05 4.27684 6.32316 4.27684
29 0 3 -1.05 8.44317 4.20317 6.39684
30 0 3 -1.05 0.036835 4.27684 2.08317
31 0 3 -1.05 6.39684 6.39684 2.15684
32 0 3 -1.05 2.08317 2.08317 6.32316
33 0 3 -1.05 8.44317 2.15684 8.44317
34 0 3 -1.05 0.036835 6.32316 0.036835
35 0 3 -1.05 4.20317 4.20317 2.15684
36 0 3 -1.05 4.27684 4.27684 6.32316
37 0 3 -1.05 6.39684 8.44317 4.20317
38 0 3 -1.05 2.08317 0.036835 4.27684
39 0 3 -1.05 2.15684 6.39684 6.39684
40 0 3 -1.05 6.32316 2.08317 2.08317
41 0 3 -1.05 8.44317 8.44317 2.15684
42 0 3 -1.05 0.036835 0.036835 6.32316
43 0 3 -1.05 2.15684 4.20317 4.20317
44 0 3 -1.05 6.32316 4.27684 4.27684
45 0 3 -1.05 4.20317 6.39684 8.44317
46 0 3 -1.05 4.27684 2.08317 0.036835
47 0 3 -1.05 6.39684 2.15684 6.39684
48 0 3 -1.05 2.08317 6.32316 2.08317
49 0 3 -1.05 4.27684 0.036835 2.08317
50 0 3 -1.05 4.20317 8.44317 6.39684
51 0 3 -1.05 0.036835 2.08317 4.27684
52 0 3 -1.05 8.44317 6.39684 4.20317
53 0 3 -1.05 2.08317 4.27684 0.036835
54 0 3 -1.05 6.39684 4.20317 8.44317
55 0 3 -1.05 2.15684 2.15684 2.15684
56 0 3 -1.05 6.32316 6.32316 6.32316
57 4 1 1.575 9.54 1.06 1.06
58 4 1 1.575 15.9 7.42 7.42
59 4 1 1.575 13.78 1.06 5.3
60 4 1 1.575 11.66 7.42 3.18
61 4 1 1.575 9.54 5.3 5.3
62 4 1 1.575 15.9 3.18 3.18
63 4 1 1.575 13.78 5.3 1.06
64 4 1 1.575 11.66 3.18 7.42
65 6 1 1.575 12.72 0 0
66 6 1 1.575 10.6 2.12 4.24
67 6 1 1.575 14.84 6.36 4.24
68 6 1 1.575 14.84 4.24 6.36
69 6 2 1.05 10.6 4.24 2.12
70 6 2 1.05 8.48 6.36 2.12
71 6 2 1.05 8.48 2.12 6.36
72 6 1 1.575 8.48 4.24 0
73 6 2 1.05 12.72 2.12 2.12
74 6 2 1.05 12.72 6.36 6.36
75 6 1 1.575 10.6 0 6.36
76 6 1 1.575 14.84 0 2.12
77 6 2 1.05 8.48 0 4.24
78 6 1 1.575 14.84 2.12 0
79 6 1 1.575 10.6 6.36 0
80 6 2 1.05 12.72 4.24 4.24
81 0 3 -1.05 10.6368 8.44317 8.44317
82 0 3 -1.05 14.8032 0.036835 0.036835
83 0 3 -1.05 12.6832 2.15684 4.20317
84 0 3 -1.05 12.7568 6.32316 4.27684
85 0 3 -1.05 16.9232 4.20317 6.39684
86 0 3 -1.05 8.51684 4.27684 2.08317
87 0 3 -1.05 14.8768 6.39684 2.15684
88 0 3 -1.05 10.5632 2.08317 6.32316
89 0 3 -1.05 16.9232 2.15684 8.44317
90 0 3 -1.05 8.51684 6.32316 0.036835
91 0 3 -1.05 12.6832 4.20317 2.15684
92 0 3 -1.05 12.7568 4.27684 6.32316
93 0 3 -1.05 14.8768 8.44317 4.20317
94 0 3 -1.05 10.5632 0.036835 4.27684
95 0 3 -1.05 10.6368 6.39684 6.39684
96 0 3 -1.05 14.8032 2.08317 2.08317
97 0 3 -1.05 16.9232 8.44317 2.15684
98 0 3 -1.05 8.51684 0.036835 6.32316
99 0 3 -1.05 10.6368 4.20317 4.20317
100 0 3 -1.05 14.8032 4.27684 4.27684
101 0 3 -1.05 12.6832 6.39684 8.44317
102 0 3 -1.05 12.7568 2.08317 0.036835
103 0 3 -1.05 14.8768 2.15684 6.39684
104 0 3 -1.05 10.5632 6.32316 2.08317
105 0 3 -1.05 12.7568 0.036835 2.08317
106 0 3 -1.05 12.6832 8.44317 6.39684
107 0 3 -1.05 8.51684 2.08317 4.27684
108 0 3 -1.05 16.9232 6.39684 4.20317
109 0 3 -1.05 10.5632 4.27684 0.036835
110 0 3 -1.05 14.8768 4.20317 8.44317
111 0 3 -1.05 10.6368 2.15684 2.15684
112 0 3 -1.05 14.8032 6.32316 6.32316
113 4 1 1.575 18.02 1.06 1.06
114 4 2 1.05 24.38 7.42 7.42
115 4 1 1.575 22.26 1.06 5.3
116 4 1 1.575 20.14 7.42 3.18
117 4 1 1.575 18.02 5.3 5.3
118 4 1 1.575 24.38 3.18 3.18
119 4 1 1.575 22.26 5.3 1.06
120 4 1 1.575 20.14 3.18 7.42
121 6 2 1.05 21.2 0 0
122 6 1 1.575 19.08 2.12 4.24
123 6 1 1.575 23.32 6.36 4.24
124 6 1 1.575 23.32 4.24 6.36
125 6 1 1.575 19.08 4.24 2.12
126 6 1 1.575 16.96 6.36 2.12
127 6 2 1.05 16.96 2.12 6.36
128 6 2 1.05 16.96 4.24 0
129 6 2 1.05 21.2 2.12 2.12
130 6 2 1.05 21.2 6.36 6.36
131 6 2 1.05 19.08 0 6.36
132 6 1 1.575 23.32 0 2.12
133 6 2 1.05 16.96 0 4.24
134 6 2 1.05 23.32 2.12 0
135 6 1 1.575 19.08 6.36 0
136 6 2 1.05 21.2 4.24 4.24
137 0 3 -1.05 19.1168 8.44317 8.44317
138 0 3 -1.05 23.2832 0.036835 0.036835
139 0 3 -1.05 21.1632 2.15684 4.20317
140 0 3 -1.05 21.2368 6.32316 4.27684
141 0 3 -1.05 25.4032 4.20317 6.39684
142 0 3 -1.05 16.9968 4.27684 2.08317
143 0 3 -1.05 23.3568 6.39684 2.15684
144 0 3 -1.05 19.0432 2.08317 6.32316
145 0 3 -1.05 25.4032 2.15684 8.44317
146 0 3 -1.05 16.9968 6.32316 0.036835
147 0 3 -1.05 21.1632 4.20317 2.15684
148 0 3 -1.05 21.2368 4.27684 6.32316
149 0 3 -1.05 23.3568 8.44317 4.20317
150 0 3 -1.05 19.0432 0.036835 4.27684
151 0 3 -1.05 19.1168 6.39684 6.39684
152 0 3 -1.05 23.2832 2.08317 2.08317
153 0 3 -1.05 25.4032 8.44317 2.15684
154 0 3 -1.05 16.9968 0.036835 6.32316
155 0 3 -1.05 19.1168 4.20317 4.20317
156 0 3 -1.05 23.2832 4.27684 4.27684
157 0 3 -1.05 21.1632 6.39684 8.44317
158 0 3 -1.05 21.2368 2.08317 0.036835
159 0 3 -1.05 23.3568 2.15684 6.39684
160 0 3 -1.05 19.0432 6.32316 2.08317
161 0 3 -1.05 21.2368 0.036835 2.08317
162 0 3 -1.05 21.1632 8.44317 6.39684
163 0 3 -1.05 16.9968 2.08317 4.27684
164 0 3 -1.05 25.4032 6.39684 4.20317
165 0 3 -1.05 19.0432 4.27684 0.036835
166 0 3 -1.05 23.3568 4.20317 8.44317
167 0 3 -1.05 19.1168 2.15684 2.15684
168 0 3 -1.05 23.2832 6.32316 6.32316
169 4 1 1.575 26.5 1.06 1.06
170 4 1 1.575 32.86 7.42 7.42
171 4 1 1.575 30.74 1.06 5.3
172 4 1 1.575 28.62 7.42 3.18
173 4 1 1.575 26.5 5.3 5.3
174 4 1 1.575 32.86 3.18 3.18
175 4 1 1.575 30.74 5.3 1.06
176 4 1 1.575 28.62 3.18 7.42
177 6 1 1.575 29.68 0 0
178 6 1 1.575 27.56 2.12 4.24
179 6 1 1.575 31.8 6.36 4.24
180 6 2 1.05 31.8 4.24 6.36
181 6 1 1.575 27.56 4.24 2.12
182 6 2 1.05 25.44 6.36 2.12
183 6 1 1.575 25.44 2.12 6.36
184 6 2 1.05 25.44 4.24 0
185 6 1 1.575 29.68 2.12 2.12
186 6 1 1.575 29.68 6.36 6.36
187 6 2 1.05 27.56 0 6.36
188 6 2 1.05 31.8 0 2.12
189 6 2 1.05 25.44 0 4.24
190 6 2 1.05 31.8 2.12 0
191 6 1 1.575 27.56 6.36 0
192 6 2 1.05 29.68 4.24 4.24
193 0 3 -1.05 27.5968 8.44317 8.44317
194 0 3 -1.05 31.7632 0.036835 0.036835
195 0 3 -1.05 29.6432 2.15684 4.20317
196 0 3 -1.05 29.7168 6.32316 4.27684
197 0 3 -1.05 -0.036835 4.20317 6.39684
198 0 3 -1.05 25.4768 4.27684 2.08317
199 0 3 -1.05 31.8368 6.39684 2.15684
200 0 3 -1.05 27.5232 2.08317 6.32316
201 0 3 -1.05 -0.036835 2.15684 8.44317
202 0 3 -1.05 25.4768 6.32316 0.036835
203 0 3 -1.05 29.6432 4.20317 2.15684
204 0 3 -1.05 29.7168 4.27684 6.32316
205 0 3 -1.05 31.8368 8.44317 4.20317
206 0 3 -1.05 27.5232 0.036835 4.27684
207 0 3 -1.05 27.5968 6.39684 6.39684
208 0 3 -1.05 31.7632 2.08317 2.08317
209 0 3 -1.05 -0.036835 8.44317 2.15684
210 0 3 -1.05 25.4768 0.036835 6.32316
211 0 3 -1.05 27.5968 4.20317 4.20317
212 0 3 -1.05 31.7632 4.27684 4.27684
213 0 3 -1.05 29.6432 6.39684 8.44317
214 0 3 -1.05 29.7168 2.08317 0.036835
215 0 3 -1.05 31.8368 2.15684 6.39684
216 0 3 -1.05 27.5232 6.32316 2.08317
217 0 3 -1.05 29.7168 0.036835 2.08317
218 0 3 -1.05 29.6432 8.44317 6.39684
219 0 3 -1.05 25.4768 2.08317 4.27684
220 0 3 -1.05 -0.036835 6.39684 4.20317
221 0 3 -1.05 27.5232 4.27684 0.036835
222 0 3 -1.05 31.8368 4.20317 8.44317
223 0 3 -1.05 27.5968 2.15684 2.15684
224 0 3 -1.05 31.7632 6.32316 6.32316
225 4 1 1.575 1.06 9.54 1.06
226 4 1 1.575 7.42 15.9 7.42
227 4 1 1.575 5.3 9.54 5.3
228 4 1 1.575 3.18 15.9 3.18
229 4 1 1.575 1.06 13.78 5.3
230 4 1 1.575 7.42 11.66 3.18
231 4 1 1.575 5.3 13.78 1.06
232 4 1 1.575 3.18 11.66 7.42
233 6 1 1.575 4.24 8.48 0
234 6 2 1.05 2.12 10.6 4.24
235 6 2 1.05 6.36 14.84 4.24
236 6 1 1.575 6.36 12.72 6.36
237 6 1 1.575 2.12 12.72 2.12
238 6 2 1.05 0 14.84 2.12
239 6 1 1.575 0 10.6 6.36
240 6 2 1.05 0 12.72 0
241 6 2 1.05 4.24 10.6 2.12
242 6 1 1.575 4.24 14.84 6.36
243 6 2 1.05 2.12 8.48 6.36
244 6 1 1.575 6.36 8.48 2.12
245 6 1 1.575 0 8.48 4.24
246 6 2 1.05 6.36 10.6 0
247 6 1 1.575 2.12 14.84 0
248 6 2 1.05 4.24 12.72 4.24
249 0 3 -1.05 2.15684 16.9232 8.44317
250 0 3 -1.05 6.32316 8.51684 0.036835
251 0 3 -1.05 4.20317 10.6368 4.20317
252 0 3 -1.05 4.27684 14.8032 4.27684
253 0 3 -1.05 8.44317 12.6832 6.39684
254 0 3 -1.05 0.036835 12.7568 2.08317
255 0 3 -1.05 6.39684 14.8768 2.15684
256 0 3 -1.05 2.08317 10.5632 6.32316
257 0 3 -1.05 8.44317 10.6368 8.44317
258 0 3 -1.05 0.036835 14.8032 0.036835
259 0 3 -1.05 4.20317 12.6832 2.15684
260 0 3 -1.05 4.27684 12.7568 6.32316
261 0 3 -1.05 6.39684 16.9232 4.20317
262 0 3 -1.05 2.08317 8.51684 4.27684
263 0 3 -1.05 2.15684 14.8768 6.39684
264 0 3 -1.05 6.32316 10.5632 2.08317
265 0 3 -1.05 8.44317 16.9232 2.15684
266 0 3 -1.05 0.036835 8.51684 6.32316
267 0 3 -1.05 2.15684 12.6832 4.20317
268 0 3 -1.05 6.32316 12.7568 4.27684
269 0 3 -1.05 4.20317 14.8768 8.44317
270 0 3 -1.05 4.27684 10.5632 0.036835
271 0 3 -1.05 6.39684 10.6368 6.39684
272 0 3 -1.05 2.08317 14.8032 2.08317
273 0 3 -1.05 4.27684 8.51684 2.08317
274 0 3 -1.05 4.20317 16.9232 6.39684
275 0 3 -1.05 0.036835 10.5632 4.27684
276 0 3 -1.05 8.44317 14.8768 4.20317
277 0 3 -1.05 2.08317 12.7568 0.036835
278 0 3 -1.05 6.39684 12.6832 8.44317
279 0 3 -1.05 2.15684 10.6368 2.15684
280 0 3 -1.05 6.32316 14.8032 6.32316
281 4 1 1.575 9.54 9.54 1.06
282 4 1 1.575 15.9 15.9 7.42
283 4 1 1.575 13.78 9.54 5.3
284 4 1 1.575 11.66 15.9 3.18
285 4 1 1.575 9.54 13.78 5.3
286 4 1 1.575 15.9 11.66 3.18
287 4 1 1.575 13.78 13.78 1.06
288 4 1 1.575 11.66 11.66 7.42
289 6 1 1.575 12.72 8.48 0
290 6 1 1.575 10.6 10.6 4.24
291 6 1 1.575 14.84 14.84 4.24
292 6 2 1.05 14.84 12.72 6.36
293 6 2 1.05 10.6 12.72 2.12
294 6 2 1.05 8.48 14.84 2.12
295 6 2 1.05 8.48 10.6 6.36
296 6 1 1.575 8.48 12.72 0
297 6 1 1.575 12.72 10.6 2.12
298 6 1 1.575 12.72 14.84 6.36
299 6 1 1.575 10.6 8.48 6.36
300 6 1 1.575 14.84 8.48 2.12
301 6 2 1.05 8.48 8.48 4.24
302 6 2 1.05 14.84 10.6 0
303 6 1 1.575 10.6 14.84 0
304 6 1 1.575 12.72 12.72 4.24
305 0 3 -1.05 10.6368 16.9232 8.44317
306 0 3 -1.05 14.8032 8.51684 0.036835
307 0 3 -1.05 12.6832 10.6368 4.20317
308 0 3 -1.05 12.7568 14.8032 4.27684
309 0 3 -1.05 16.9232 12.6832 6.39684
310 0 3 -1.05 8.51684 12.7568 2.08317
311 0 3 -1.05 14.8768 14.8768 2.15684
312 0 3 -1.05 10.5632 10.5632 6.32316
313 0 3 -1.05 16.9232 10.6368 8.44317
314 0 3 -1.05 8.51684 14.8032 0.036835
315 0 3 -1.05 12.6832 12.6832 2.15684
316 0 3 -1.05 12.7568 12.7568 6.32316
317 0 3 -1.05 14.8768 16.9232 4.20317
318 0 3 -1.05 10.5632 8.51684 4.27684
319 0 3 -1.05 10.6368 14.8768 6.39684
320 0 3 -1.05 14.8032 10.5632 2.08317
321 0 3 -1.05 16.9232 16.9232 2.15684
322 0 3 -1.05 8.51684 8.51684 6.32316
323 0 3 -1.05 10.6368 12.6832 4.20317
324 0 3 -1.05 14.8032 12.7568 4.27684
325 0 3 -1.05 12.6832 14.8768 8.44317
326 0 3 -1.05 12.7568 10.5632 0.036835
327 0 3 -1.05 14.8768 10.6368 6.39684
328 0 3 -1.05 10.5632 14.8032 2.08317
329 0 3 -1.05 12.7568 8.51684 2.08317
330 0 3 -1.05 12.6832 16.9232 6.39684
331 0 3 -1.05 8.51684 10.5632 4.27684
332 0 3 -1.05 16.9232 14.8768 4.20317
333 0 3 -1.05 10.5632 12.7568 0.036835
334 0 3 -1.05 14.8768 12.6832 8.44317
335 0 3 -1.05 10.6368 10.6368 2.15684
336 0 3 -1.05 14.8032 14.8032 6.32316
337 4 2 1.05 18.02 9.54 1.06
338 4 1 1.575 24.38 15.9 7.42
339 4 1 1.575 22.26 9.54 5.3
340 4 1 1.575 20.14 15.9 3.18
341 4 1 1.575 18.02 13.78 5.3
342 4 1 1.575 24.38 11.66 3.18
343 4 1 1.575 22.26 13.78 1.06
344 4 2 1.05 20.14 11.66 7.42
345 6 2 1.05 21.2 8.48 0
346 6 2 1.05 19.08 10.6 4.24
347 6 2 1.05 23.32 14.84 4.24
348 6 2 1.05 23.32 12.72 6.36
349 6 2 1.05 19.08 12.72 2.12
350 6 1 1.575 16.96 14.84 2.12
351 6 2 1.05 16.96 10.6 6.36
352 6 1 1.575 16.96 12.72 0
353 6 1 1.575 21.2 10.6 2.12
354 6 1 1.575 21.2 14.84 6.36
355 6 1 1.575 19.08 8.48 6.36
356 6 2 1.05 23.32 8.48 2.12
357 6 2 1.05 16.96 8.48 4.24
358 6 1 1.575 23.32 10.6 0
359 6 2 1.05 19.08 14.84 0
360 6 1 1.575 21.2 12.72 4.24
361 0 3 -1.05 19.1168 16.9232 8.44317
362 0 3 -1.05 23.2832 8.51684 0.036835
363 0 3 -1.05 21.1632 10.6368 4.20317
364 0 3 -1.05 21.2368 14.8032 4.27684
365 0 3 -1.05 25.4032 12.6832 6.39684
366 0 3 -1.05 16.9968 12.7568 2.08317
367 0 3 -1.05 23.3568 14.8768 2.15684
368 0 3 -1.05 19.0432 10.5632 6.32316
369 0 3 -1.05 25.4032 10.6368 8.44317
370 0 3 -1.05 16.9968 14.8032 0.036835
371 0 3 -1.05 21.1632 12.6832 2.15684
372 0 3 -1.05 21.2368 12.7568 6.32316
373 0 3 -1.05 23.3568 16.9232 4.20317
374 0 3 -1.05 19.0432 8.51684 4.27684
375 0 3 -1.05 19.1168 14.8768 6.39684
376 0 3 -1.05 23.2832 10.5632 2.08317
377 0 3 -1.05 25.4032 16.9232 2.15684
378 0 3 -1.05 16.9968 8.51684 6.32316
379 0 3 -1.05 19.1168 12.6832 4.20317
380 0 3 -1.05 23.2832 12.7568 4.27684
381 0 3 -1.05 21.1632 14.8768 8.44317
382 0 3 -1.05 21.2368 10.5632 0.036835
383 0 3 -1.05 23.3568 10.6368 6.39684
384 0 3 -1.05 19.0432 14.8032 2.08317
385 0 3 -1.05 21.2368 8.51684 2.08317
386 0 3 -1.05 21.1632 16.9232 6.39684
387 0 3 -1.05 16.9968 10.5632 4.27684
388 0 3 -1.05 25.4032 14.8768 4.20317
389 0 3 -1.05 19.0432 12.7568 0.036835
390 0 3 -1.05 23.3568 12.6832 8.44317
391 0 3 -1.05 19.1168 10.6368 2.15684
392 0 3 -1.05 23.2832 14.8032 6.32316
393 4 1 1.575 26.5 9.54 1.06
394 4 1 1.575 32.86 15.9 7.42
395 4 1 1.575 30.74 9.54 5.3
396 4 1 1.575 28.62 15.9 3.18
397 4 1 1.575 26.5 13.78 5.3
398 4 1 1.575 32.86 11.66 3.18
399 4 1 1.575 30.74 13.78 1.06
400 4 1 1.575 28.62 11.66 7.42
401 6 1 1.575 29.68 8.48 0
402 6 1 1.575 27.56 10.6 4.24
403 6 1 1.575 31.8 14.84 4.24
404 6 2 1.05 31.8 12.72 6.36
405 6 2 1.05 27.56 12.72 2.12
406 6 1 1.575 25.44 14.84 2.12
407 6 1 1.575 25.44 10.6 6.36
408 6 1 1.575 25.44 12.72 0
409 6 2 1.05 29.68 10.6 2.12
410 6 1 1.575 29.68 14.84 6.36
411 6 2 1.05 27.56 8.48 6.36
412 6 1 1.575 31.8 8.48 2.12
413 6 2 1.05 25.44 8.48 4.24
414 6 2 1.05 31.8 10.6 0
415 6 2 1.05 27.56 14.84 0
416 6 1 1.575 29.68 12.72 4.24
417 0 3 -1.05 27.5968 16.9232 8.44317
418 0 3 -1.05 31.7632 8.51684 0.036835
419 0 3 -1.05 29.6432 10.6368 4.20317
420 0 3 -1.05 29.7168 14.8032 4.27684
421 0 3 -1.05 -0.036835 12.6832 6.39684
422 0 3 -1.05 25.4768 12.7568 2.08317
423 0 3 -1.05 31.8368 14.8768 2.15684
424 0 3 -1.05 27.5232 10.5632 6.32316
425 0 3 -1.05 -0.036835 10.6368 8.44317
426 0 3 -1.05 25.4768 14.8032 0.036835
427 0 3 -1.05 29.6432 12.6832 2.15684
428 0 3 -1.05 29.7168 12.7568 6.32316
429 0 3 -1.05 31.8368 16.9232 4.20317
430 0 3 -1.05 27.5232 8.51684 4.27684
431 0 3 -1.05 27.5968 14.8768 6.39684
432 0 3 -1.05 31.7632 10.5632 2.08317
433 0 3 -1.05 -0.036835 16.9232 2.15684
434 0 3 -1.05 25.4768 8.51684 6.32316
435 0 3 -1.05 27.5968 12.6832 4.20317
436 0 3 -1.05 31.7632 12.7568 4.27684
437 0 3 -1.05 29.6432 14.8768 8.44317
438 0 3 -1.05 29.7168 10.5632 0.036835
439 0 3 -1.05 31.8368 10.6368 6.39684
440 0 3 -1.05 27.5232 14.8032 2.08317
441 0 3 -1.05 29.7168 8.51684 2.08317
442 0 3 -1.05 29.6432 16.9232 6.39684
443 0 3 -1.05 25.4768 10.5632 4.27684
444 0 3 -1.05 -0.036835 14.8768 4.20317
445 0 3 -1.05 27.5232 12.7568 0.036835
446 0 3 -1.05 31.8368 12.6832 8.44317
447 0 3 -1.05 27.5968 10.6368 2.15684
448 0 3 -1.05 31.7632 14.8032 6.32316
449 4 1 1.575 1.06 18.02 1.06
450 4 1 1.575 7.42 24.38 7.42
451 4 1 1.575 5.3 18.02 5.3
452 4 1 1.575 3.18 24.38 3.18
453 4 1 1.575 1.06 22.26 5.3
454 4 1 1.575 7.42 20.14 3.18
455 4 1 1.575 5.3 22.26 1.06
456 4 1 1.575 3.18 20.14 7.42
457 6 1 1.575 4.24 16.96 0
458 6 1 1.575 2.12 19.08 4.24
459 6 1 1.575 6.36 23.32 4.24
460 6 2 1.05 6.36 21.2 6.36
461 6 2 1.05 2.12 21.2 2.12
462 6 1 1.575 0 23.32 2.12
463 6 2 1.05 0 19.08 6.36
464 6 2 1.05 0 21.2 0
465 6 2 1.05 4.24 19.08 2.12
466 6 2 1.05 4.24 23.32 6.36
467 6 2 1.05 2.12 16.96 6.36
468 6 1 1.575 6.36 16.96 2.12
469 6 2 1.05 0 16.96 4.24
470 6 1 1.575 6.36 19.08 0
471 6 1 1.575 2.12 23.32 0
472 6 2 1.05 4.24 21.2 4.24
473 0 3 -1.05 2.15684 25.4032 8.44317
474 0 3 -1.05 6.32316 16.9968 0.036835
475 0 3 -1.05 4.20317 19.1168 4.20317
476 0 3 -1.05 4.27684 23.2832 4.27684
477 0 3 -1.05 8.44317 21.1632 6.39684
478 0 3 -1.05 0.036835 21.2368 2.08317
479 0 3 -1.05 6.39684 23.3568 2.15684
480 0 3 -1.05 2.08317 19.0432 6.32316
481 0 3 -1.05 8.44317 19.1168 8.44317
482 0 3 -1.05 0.036835 23.2832 0.036835
483 0 3 -1.05 4.20317 21.1632 2.15684
484 0 3 -1.05 4.27684 21.2368 6.32316
485 0 3 -1.05 6.39684 25.4032 4.20317
486 0 3 -1.05 2.08317 16.9968 4.27684
487 0 3 -1.05 2.15684 23.3568 6.39684
488 0 3 -1.05 6.32316 19.0432 2.08317
489 0 3 -1.05 8.44317 25.4032 2.15684
490 0 3 -1.05 0.036835 16.9968 6.32316
491 0 3 -1.05 2.15684 21.1632 4.20317
492 0 3 -1.05 6.32316 21.2368 4.27684
493 0 3 -1.05 4.20317 23.3568 8.44317
494 0 3 -1.05 4.27684 19.0432 0.036835
495 0 3 -1.05 6.39684 19.1168 6.39684
496 0 3 -1.05 2.08317 23.2832 2.08317
497 0 3 -1.05 4.27684 16.9968 2.08317
498 0 3 -1.05 4.20317 25.4032 6.39684
499 0 3 -1.05 0.036835 19.0432 4.27684
500 0 3 -1.05 8.44317 23.3568 4.20317
501 0 3 -1.05 2.08317 21.2368 0.036835
502 0 3 -1.05 6.39684 21.1632 8.44317
503 0 3 -1.05 2.15684 19.1168 2.15684
504 0 3 -1.05 6.32316 23.2832 6.32316
505 4 1 1.575 9.54 18.02 1.06
506 4 1 1.575 15.9 24.38 7.42
507 4 1 1.575 13.78 18.02 5.3
508 4 1 1.575 11.66 24.38 3.18
509 4 1 1.575 9.54 22.26 5.3
510 4 1 1.575 15.9 20.14 3.18
511 4 2 1.05 13.78 22.26 1.06
512 4 1 1.575 11.66 20.14 7.42
513 6 1 1.575 12.72 16.96 0
514 6 2 1.05 10.6 19.08 4.24
515 6 1 1.575 14.84 23.32 4.24
516 6 2 1.05 14.84 21.2 6.36
517 6 1 1.575 10.6 21.2 2.12
518 6 1 1.575 8.48 23.32 2.12
519 6 1 1.575 8.48 19.08 6.36
520 6 2 1.05 8.48 21.2 0
521 6 1 1.575 12.72 19.08 2.12
522 6 1 1.575 12.72 23.32 6.36
523 6 2 1.05 10.6 16.96 6.36
524 6 1 1.575 14.84 16.96 2.12
525 6 1 1.575 8.48 16.96 4.24
526 6 2 1.05 14.84 19.08 0
527 6 1 1.575 10.6 23.32 0
528 6 2 1.05 12.72 21.2 4.24
529 0 3 -1.05 10.6368 25.4032 8.44317
530 0 3 -1.05 14.8032 16.9968 0.036835
531 0 3 -1.05 12.6832 19.1168 4.20317
532 0 3 -1.05 12.7568 23.2832 4.27684
533 0 3 -1.05 16.9232 21.1632 6.39684
534 0 3 -1.05 8.51684 21.2368 2.08317
535 0 3 -1.05 14.8768 23.3568 2.15684
536 0 3 -1.05 10.5632 19.0432 6.32316
537 0 3 -1.05 16.9232 19.1168 8.44317
538 0 3 -1.05 8.51684 23.2832 0.036835
539 0 3 -1.05 12.6832 21.1632 2.15684
540 0 3 -1.05 12.7568 21.2368 6.32316
541 0 3 -1.05 14.8768 25.4032 4.20317
542 0 3 -1.05 10.5632 16.9968 4.27684
543 0 3 -1.05 10.6368 23.3568 6.39684
544 0 3 -1.05 14.8032 19.0432 2.08317
545 0 3 -1.05 16.9232 25.4032 2.15684
546 0 3 -1.05 8.51684 16.9968 6.32316
547 0 3 -1.05 10.6368 21.1632 4.20317
548 0 3 -1.05 14.8032 21.2368 4.27684
549 0 3 -1.05 12.6832 23.3568 8.44317
550 0 3 -1.05 12.7568 19.0432 0.036835
551 0 3 -1.05 14.8768 19.1168 6.39684
552 0 3 -1.05 10.5632 23.2832 2.08317
553 0 3 -1.05 12.7568 16.9968 2.08317
554 0 3 -1.05 12.6832 25.4032 6.39684
555 0 3 -1.05 8.51684 19.0432 4.27684
556 0 3 -1.05 16.9232 23.3568 4.20317
557 0 3 -1.05 10.5632 21.2368 0.036835
558 0 3 -1.05 14.8768 21.1632 8.44317
559 0 3 -1.05 10.6368 19.1168 2.15684
560 0 3 -1.05 14.8032 23.2832 6.32316
561 4 1 1.575 18.02 18.02 1.06
562 4 1 1.575 24.38 24.38 7.42
563 4 1 1.575 22.26 18.02 5.3
564 4 1 1.575 20.14 24.38 3.18
565 4 1 1.575 18.02 22.26 5.3
566 4 1 1.575 24.38 20.14 3.18
567 4 1 1.575 22.26 22.26 1.06
568 4 1 1.575 20.14 20.14 7.42
569 6 1 1.575 21.2 16.96 0
570 6 2 1.05 19.08 19.08 4.24
571 6 2 1.05 23.32 23.32 4.24
572 6 2 1.05 23.32 21.2 6.36
573 6 1 1.575 19.08 21.2 2.12
574 6 1 1.575 16.96 23.32 2.12
575 6 1 1.575 16.96 19.08 6.36
576 6 1 1.575 16.96 21.2 0
577 6 1 1.575 21.2 19.08 2.12
578 6 1 1.575 21.2 23.32 6.36
579 6 2 1.05 19.08 16.96 6.36
580 6 2 1.05 23.32 16.96 2.12
581 6 2 1.05 16.96 16.96 4.24
582 6 2 1.05 23.32 19.08 0
583 6 1 1.575 19.08 23.32 0
584 6 1 1.575 21.2 21.2 4.24
585 0 3 -1.05 19.1168 25.4032 8.44317
586 0 3 -1.05 23.2832 16.9968 0.036835
587 0 3 -1.05 21.1632 19.1168 4.20317
588 0 3 -1.05 21.2368 23.2832 4.27684
589 0 3 -1.05 25.4032 21.1632 6.39684
590 0 3 -1.05 16.9968 21.2368 2.08317
591 0 3 -1.05 23.3568 23.3568 2.15684
592 0 3 -1.05 19.0432 19.0432 6.32316
593 0 3 -1.05 25.4032 19.1168 8.44317
594 0 3 -1.05 16.9968 23.2832 0.036835
595 0 3 -1.05 21.1632 21.1632 2.15684
596 0 3 -1.05 21.2368 21.2368 6.32316
597 0 3 -1.05 23.3568 25.4032 4.20317
598 0 3 -1.05 19.0432 16.9968 4.27684
599 0 3 -1.05 19.1168 23.3568 6.39684
600 0 3 -1.05 23.2832 19.0432 2.08317
601 0 3 -1.05 25.4032 25.4032 2.15684
602 0 3 -1.05 16.9968 16.9968 6.32316
603 0 3 -1.05 19.1168 21.1632 4.20317
604 0 3 -1.05 23.2832 21.2368 4.27684
605 0 3 -1.05 21.1632 23.3568 8.44317
606 0 3 -1.05 21.2368 19.0432 0.036835
607 0 3 -1.05 23.3568 19.1168 6.39684
608 0 3 -1.05 19.0432 23.2832 2.08317
609 0 3 -1.05 21.2368 16.9968 2.08317
610 0 3 -1.05 21.1632 25.4032 6.39684
611 0 3 -1.05 16.9968 19.0432 4.27684
612 0 3 -1.05 25.4032 23.3568 4.20317
613 0 3 -1.05 19.0432 21.2368 0.036835
614 0 3 -1.05 23.3568 21.1632 8.44317
615 0 3 -1.05 19.1168 19.1168 2.15684
616 0 3 -1.05 23.2832 23.2832 6.32316
617 4 1 1.575 26.5 18.02 1.06
618 4 1 1.575 32.86 24.38 7.42
619 4 1 1.575 30.74 18.02 5.3
620 4 1 1.575 28.62 24.38 3.18
621 4 1 1.575 26.5 22.26 5.3
622 4 1 1.575 32.86 20.14 3.18
623 4 1 1.575 30.74 22.26 1.06
624 4 1 1.575 28.62 20.14 7.42
625 6 2 1.05 29.68 16.96 0
626 6 1 1.575 27.56 19.08 4.24
627 6 1 1.575 31.8 23.32 4.24
628 6 2 1.05 31.8 21.2 6.36
629 6 1 1.575 27.56 21.2 2.12
630 6 2 1.05 25.44 23.32 2.12
631 6 1 1.575 25.44 19.08 6.36
632 6 2 1.05 25.44 21.2 0
633 6 1 1.575 29.68 19.08 2.12
634 6 2 1.05 29.68 23.32 6.36
635 6 2 1.05 27.56 16.96 6.36
636 6 1 1.575 31.8 16.96 2.12
637 6 1 1.575 25.44 16.96 4.24
638 6 2 1.05 31.8 19.08 0
639 6 1 1.575 27.56 23.32 0
640 6 2 1.05 29.68 21.2 4.24
641 0 3 -1.05 27.5968 25.4032 8.44317
642 0 3 -1.05 31.7632 16.9968 0.036835
643 0 3 -1.05 29.6432 19.1168 4.20317
644 0 3 -1.05 29.7168 23.2832 4.27684
645 0 3 -1.05 -0.036835 21.1632 6.39684
646 0 3 -1.05 25.4768 21.2368 2.08317
647 0 3 -1.05 31.8368 23.3568 2.15684
648 0 3 -1.05 27.5232 19.0432 6.32316
649 0 3 -1.05 -0.036835 19.1168 8.44317
650 0 3 -1.05 25.4768 23.2832 0.036835
651 0 3 -1.05 29.6432 21.1632 2.15684
652 0 3 -1.05 29.7168 21.2368 6.32316
653 0 3 -1.05 31.8368 25.4032 4.20317
654 0 3 -1.05 27.5232 16.9968 4.27684
655 0 3 -1.05 27.5968 23.3568 6.39684
656 0 3 -1.05 31.7632 19.0432 2.08317
657 0 3 -1.05 -0.036835 25.4032 2.15684
658 0 3 -1.05 25.4768 16.9968 6.32316
659 0 3 -1.05 27.5968 21.1632 4.20317
660 0 3 -1.05 31.7632 21.2368 4.27684
661 0 3 -1.05 29.6432 23.3568 8.44317
662 0 3 -1.05 29.7168 19.0432 0.036835
663 0 3 -1.05 31.8368 19.1168 6.39684
664 0 3 -1.05 27.5232 23.2832 2.08317
665 0 3 -1.05 29.7168 16.9968 2.08317
666 0 3 -1.05 29.6432 25.4032 6.39684
667 0 3 -1.05 25.4768 19.0432 4.27684
668 0 3 -1.05 -0.036835 23.3568 4.20317
669 0 3 -1.05 27.5232 21.2368 0.036835
670 0 3 -1.05 31.8368 21.1632 8.44317
671 0 3 -1.05 27.5968 19.1168 2.15684
672 0 3 -1.05 31.7632 23.2832 6.32316
673 4 1 1.575 1.06 26.5 1.06
674 4 1 1.575 7.42 32.86 7.42
675 4 1 1.575 5.3 26.5 5.3
676 4 1 1.575 3.18 32.86 3.18
677 4 1 1.575 1.06 30.74 5.3
678 4 1 1.575 7.42 28.62 3.18
679 4 1 1.575 5.3 30.74 1.06
680 4 1 1.575 3.18 28.62 7.42
681 6 2 1.05 4.24 25.44 0
682 6 2 1.05 2.12 27.56 4.24
683 6 2 1.05 6.36 31.8 4.24
684 6 2 1.05 6.36 29.68 6.36
685 6 2 1.05 2.12 29.68 2.12
686 6 1 1.575 0 31.8 2.12
687 6 1 1.575 0 27.56 6.36
688 6 1 1.575 0 29.68 0
689 6 1 1.575 4.24 27.56 2.12
690 6 2 1.05 4.24 31.8 6.36
691 6 1 1.575 2.12 25.44 6.36
692 6 1 1.575 6.36 25.44 2.12
693 6 1 1.575 0 25.44 4.24
694 6 2 1.05 6.36 27.56 0
695 6 1 1.575 2.12 31.8 0
696 6 1 1.575 4.24 29.68 4.24
697 0 3 -1.05 2.15684 -0.036835 8.44317
698 0 3 -1.05 6.32316 25.4768 0.036835
699 0 3 -1.05 4.20317 27.5968 4.20317
700 0 3 -1.05 4.27684 31.7632 4.27684
701 0 3 -1.05 8.44317 29.6432 6.39684
702 0 3 -1.05 0.036835 29.7168 2.08317
703 0 3 -1.05 6.39684 31.8368 2.15684
704 0 3 -1.05 2.08317 27.5232 6.32316
705 0 3 -1.05 8.44317 27.5968 8.44317
706 0 3 -1.05 0.036835 31.7632 0.036835
707 0 3 -1.05 4.20317 29.6432 2.15684
708 0 3 -1.05 4.27684 29.7168 6.32316
709 0 3 -1.05 6.39684 -0.036835 4.20317
710 0 3 -1.05 2.08317 25.4768 4.27684
711 0 3 -1.05 2.15684 31.8368 6.39684
712 0 3 -1.05 6.32316 27.5232 2.08317
713 0 3 -1.05 8.44317 -0.036835 2.15684
714 0 3 -1.05 0.036835 25.4768 6.32316
715 0 3 -1.05 2.15684 29.6432 4.20317
716 0 3 -1.05 6.32316 29.7168 4.27684
717 0 3 -1.05 4.20317 31.8368 8.44317
718 0 3 -1.05 4.27684 27.5232 0.036835
719 0 3 -1.05 6.39684 27.5968 6.39684
720 0 3 -1.05 2.08317 31.7632 2.08317
721 0 3 -1.05 4.27684 25.4768 2.08317
722 0 3 -1.05 4.20317 -0.036835 6.39684
723 0 3 -1.05 0.036835 27.5232 4.27684
724 0 3 -1.05 8.44317 31.8368 4.20317
725 0 3 -1.05 2.08317 29.7168 0.036835
726 0 3 -1.05 6.39684 29.6432 8.44317
727 0 3 -1.05 2.15684 27.5968 2.15684
728 0 3 -1.05 6.32316 31.7632 6.32316
729 4 1 1.575 9.54 26.5 1.06
730 4 1 1.575 15.9 32.86 7.42
731 4 1 1.575 13.78 26.5 5.3
732 4 1 1.575 11.66 32.86 3.18
733 4 1 1.575 9.54 30.74 5.3
734 4 1 1.575 15.9 28.62 3.18
735 4 1 1.575 13.78 30.74 1.06
736 4 1 1.575 11.66 28.62 7.42
737 6 2 1.05 12.72 25.44 0
738 6 2 1.05 10.6 27.56 4.24
739 6 2 1.05 14.84 31.8 4.24
740 6 1 1.575 14.84 29.68 6.36
741 6 2 1.05 10.6 29.68 2.12
742 6 1 1.575 8.48 31.8 2.12
743 6 1 1.575 8.48 27.56 6.36
744 6 1 1.575 8.48 29.68 0
745 6 2 1.05 12.72 27.56 2.12
746 6 2 1.05 12.72 31.8 6.36
747 6 2 1.05 10.6 25.44 6.36
748 6 1 1.575 14.84 25.44 2.12
749 6 2 1.05 8.48 25.44 4.24
750 6 1 1.575 14.84 27.56 0
751 6 1 1.575 10.6 31.8 0
752 6 1 1.575 12.72 29.68 4.24
753 0 3 -1.05 10.6368 -0.036835 8.44317
754 0 3 -1.05 14.8032 25.4768 0.036835
755 0 3 -1.05 12.6832 27.5968 4.20317
756 0 3 -1.05 12.7568 31.7632 4.27684
757 0 3 -1.05 16.9232 29.6432 6.39684
758 0 3 -1.05 8.51684 29.7168 2.08317
759 0 3 -1.05 14.8768 31.8368 2.15684
760 0 3 -1.05 10.5632 27.5232 6.32316
761 0 3 -1.05 16.9232 27.5968 8.44317
762 0 3 -1.05 8.51684 31.7632 0.036835
763 0 3 -1.05 12.6832 29.6432 2.15684
764 0 3 -1.05 12.7568 29.7168 6.32316
765 0 3 -1.05 14.8768 -0.036835 4.20317
766 0 3 -1.05 10.5632 25.4768 4.27684
767 0 3 -1.05 10.6368 31.8368 6.39684
768 0 3 -1.05 14.8032 27.5232 2.08317
769 0 3 -1.05 16.9232 -0.036835 2.15684
770 0 3 -1.05 8.51684 25.4768 6.32316
771 0 3 -1.05 10.6368 29.6432 4.20317
772 0 3 -1.05 14.8032 29.7168 4.27684
773 0 3 -1.05 12.6832 31.8368 8.44317
774 0 3 -1.05 12.7568 27.5232 0.036835
775 0 3 -1.05 14.8768 27.5968 6.39684
776 0 3 -1.05 10.5632 31.7632 2.08317
777 0 3 -1.05 12.7568 25.4768 2.08317
778 0 3 -1.05 12.6832 -0.036835 6.39684
779 0 3 -1.05 8.51684 27.5232 4.27684
780 0 3 -1.05 16.9232 31.8368 4.20317
781 0 3 -1.05 10.5632 29.7168 0.036835
782 0 3 -1.05 14.8768 29.6432 8.44317
783 0 3 -1.05 10.6368 27.5968 2.15684
784 0 3 -1.05 14.8032 31.7632 6.32316
785 4 2 1.05 18.02 26.5 1.06
786 4 1 1.575 24.38 32.86 7.42
787 4 1 1.575 22.26 26.5 5.3
788 4 1 1.575 20.14 32.86 3.18
789 4 1 1.575 18.02 30.74 5.3
790 4 1 1.575 24.38 28.62 3.18
791 4 1 1.575 22.26 30.74 1.06
792 4 1 1.575 20.14 28.62 7.42
793 6 1 1.575 21.2 25.44 0
794 6 1 1.575 19.08 27.56 4.24
795 6 1 1.575 23.32 31.8 4.24
796 6 1 1.575 23.32 29.68 6.36
797 6 1 1.575 19.08 29.68 2.12
798 6 2 1.05 16.96 31.8 2.12
799 6 2 1.05 16.96 27.56 6.36
800 6 2 1.05 16.96 29.68 0
801 6 2 1.05 21.2 27.56 2.12
802 6 1 1.575 21.2 31.8 6.36
803 6 1 1.575 19.08 25.44 6.36
804 6 1 1.575 23.32 25.44 2.12
805 6 1 1.575 16.96 25.44 4.24
806 6 2 1.05 23.32 27.56 0
807 6 1 1.575 19.08 31.8 0
808 6 2 1.05 21.2 29.68 4.24
809 0 3 -1.05 19.1168 -0.036835 8.44317
810 0 3 -1.05 23.2832 25.4768 0.036835
811 0 3 -1.05 21.1632 27.5968 4.20317
812 0 3 -1.05 21.2368 31.7632 4.27684
813 0 3 -1.05 25.4032 29.6432 6.39684
814 0 3 -1.05 16.9968 29.7168 2.08317
815 0 3 -1.05 23.3568 31.8368 2.15684
816 0 3 -1.05 19.0432 27.5232 6.32316
817 0 3 -1.05 25.4032 27.5968 8.44317
818 0 3 -1.05 16.9968 31.7632 0.036835
819 0 3 -1.05 21.1632 29.6432 2.15684
820 0 3 -1.05 21.2368 29.7168 6.32316
821 0 3 -1.05 23.3568 -0.036835 4.20317
822 0 3 -1.05 19.0432 25.4768 4.27684
823 0 3 -1.05 19.1168 31.8368 6.39684
824 0 3 -1.05 23.2832 27.5232 2.08317
825 0 3 -1.05 25.4032 -0.036835 2.15684
826 0 3 -1.05 16.9968 25.4768 6.32316
827 0 3 -1.05 19.1168 29.6432 4.20317
828 0 3 -1.05 23.2832 29.7168 4.27684
829 0 3 -1.05 21.1632 31.8368 8.44317
830 0 3 -1.05 21.2368 27.5232 0.036835
831 0 3 -1.05 23.3568 27.5968 6.39684
832 0 3 -1.05 19.0432 31.7632 2.08317
833 0 3 -1.05 21.2368 25.4768 2.08317
834 0 3 -1.05 21.1632 -0.036835 6.39684
835 0 3 -1.05 16.9968 27.5232 4.27684
836 0 3 -1.05 25.4032 31.8368 4.20317
837 0 3 -1.05 19.0432 29.7168 0.036835
838 0 3 -1.05 23.3568 29.6432 8.44317
839 0 3 -1.05 19.1168 27.5968 2.15684
840 0 3 -1.05 23.2832 31.7632 6.32316
841 4 2 1.05 26.5 26.5 1.06
842 4 1 1.575 32.86 32.86 7.42
843 4 1 1.575 30.74 26.5 5.3
844 4 1 1.575 28.62 32.86 3.18
845 4 1 1.575 26.5 30.74 5.3
846 4 2 1.05 32.86 28.62 3.18
847 4 1 1.575 30.74 30.74 1.06
848 4 1 1.575 28.62 28.62 7.42
849 6 2 1.05 29.68 25.44 0
850 6 1 1.575 27.56 27.56 4.24
851 6 2 1.05 31.8 31.8 4.24
852 6 1 1.575 31.8 29.68 6.36
853 6 2 1.05 27.56 29.68 2.12
854 6 2 1.05 25.44 31.8 2.12
855 6 2 1.05 25.44 27.56 6.36
856 6 1 1.575 25.44 29.68 0
857 6 1 1.575 29.68 27.56 2.12
858 6 1 1.575 29.68 31.8 6.36
859 6 2 1.05 27.56 25.44 6.36
860 6 1 1.575 31.8 25.44 2.12
861 6 1 1.575 25.44 25.44 4.24
862 6 1 1.575 31.8 27.56 0
863 6 1 1.575 27.56 31.8 0
864 6 2 1.05 29.68 29.68 4.24
865 0 3 -1.05 27.5968 -0.036835 8.44317
866 0 3 -1.05 31.7632 25.4768 0.036835
867 0 3 -1.05 29.6432 27.5968 4.20317
868 0 3 -1.05 29.7168 31.7632 4.27684
869 0 3 -1.05 -0.036835 29.6432 6.39684
870 0 3 -1.05 25.4768 29.7168 2.08317
871 0 3 -1.05 31.8368 31.8368 2.15684
872 0 3 -1.05 27.5232 27.5232 6.32316
873 0 3 -1.05 -0.036835 27.5968 8.44317
874 0 3 -1.05 25.4768 31.7632 0.036835
875 0 3 -1.05 29.6432 29.6432 2.15684
876 0 3 -1.05 29.7168 29.7168 6.32316
877 0 3 -1.05 31.8368 -0.036835 4.20317
878 0 3 -1.05 27.5232 25.4768 4.27684
879 0 3 -1.05 27.5968 31.8368 6.39684
880 0 3 -1.05 31.7632 27.5232 2.08317
881 0 3 -1.05 -0.036835 -0.036835 2.15684
882 0 3 -1.05 25.4768 25.4768 6.32316
883 0 3 -1.05 27.5968 29.6432 4.20317
884 0 3 -1.05 31.7632 29.7168 4.27684
885 0 3 -1.05 29.6432 31.8368 8.44317
886 0 3 -1.05 29.7168 27.5232 0.036835
887 0 3 -1.05 31.8368 27.5968 6.39684
888 0 3 -1.05 27.5232 31.7632 2.08317
889 0 3 -1.05 29.7168 25.4768 2.08317
890 0 3 -1.05 29.6432 -0.036835 6.39684
891 0 3 -1.05 25.4768 27.5232 4.27684
892 0 3 -1.05 -0.036835 31.8368 4.20317
893 0 3 -1.05 27.5232 29.7168 0.036835
894 0 3 -1.05 31.8368 29.6432 8.44317
895 0 3 -1.05 27.5968 27.5968 2.15684
896 0 3 -1.05 31.7632 31.7632 6.32316
897 4 1 1.575 1.06 1.06 9.54
898 4 1 1.575 7.42 7.42 15.9
899 4 1 1.575 5.3 1.06 13.78
900 4 1 1.575 3.18 7.42 11.66
901 4 1 1.575 1.06 5.3 13.78
902 4 1 1.575 7.42 3.18 11.66
903 4 1 1.575 5.3 5.3 9.54
904 4 1 1.575 3.18 3.18 15.9
905 6 1 1.575 4.24 0 8.48
906 6 1 1.575 2.12 2.12 12.72
907 6 1 1.575 6.36 6.36 12.72
908 6 1 1.575 6.36 4.24 14.84
909 6 1 1.575 2.12 4.24 10.6
910 6 2 1.05 0 6.36 10.6
911 6 1 1.575 0 2.12 14.84
912 6 1 1.575 0 4.24 8.48
913 6 2 1.05 4.24 2.12 10.6
914 6 2 1.05 4.24 6.36 14.84
915 6 1 1.575 2.12 0 14.84
916 6 1 1.575 6.36 0 10.6
917 6 2 1.05 0 0 12.72
918 6 2 1.05 6.36 2.12 8.48
919 6 2 1.05 2.12 6.36 8.48
920 6 2 1.05 4.24 4.24 12.72
921 0 3 -1.05 2.15684 8.44317 16.9232
922 0 3 -1.05 6.32316 0.036835 8.51684
923 0 3 -1.05 4.20317 2.15684 12.6832
924 0 3 -1.05 4.27684 6.32316 12.7568
925 0 3 -1.05 8.44317 4.20317 14.8768
926 0 3 -1.05 0.036835 4.27684 10.5632
927 0 3 -1.05 6.39684 6.39684 10.6368
928 0 3 -1.05 2.08317 2.08317 14.8032
929 0 3 -1.05 8.44317 2.15684 16.9232
930 0 3 -1.05 0.036835 6.32316 8.51684
931 0 3 -1.05 4.20317 4.20317 10.6368
932 0 3 -1.05 4.27684 4.27684 14.8032
933 0 3 -1.05 6.39684 8.44317 12.6832
934 0 3 -1.05 2.08317 0.036835 12.7568
935 0 3 -1.05 2.15684 6.39684 14.8768
936 0 3 -1.05 6.32316 2.08317 10.5632
937 0 3 -1.05 8.44317 8.44317 10.6368
938 0 3 -1.05 0.036835 0.036835 14.8032
939 0 3 -1.05 2.15684 4.20317 12.6832
940 0 3 -1.05 6.32316 4.27684 12.7568
941 0 3 -1.05 4.20317 6.39684 16.9232
942 0 3 -1.05 4.27684 2.08317 8.51684
943 0 3 -1.05 6.39684 2.15684 14.8768
944 0 3 -1.05 2.08317 6.32316 10.5632
945 0 3 -1.05 4.27684 0.036835 10.5632
946 0 3 -1.05 4.20317 8.44317 14.8768
947 0 3 -1.05 0.036835 2.08317 12.7568
948 0 3 -1.05 8.44317 6.39684 12.6832
949 0 3 -1.05 2.08317 4.27684 8.51684
950 0 3 -1.05 6.39684 4.20317 16.9232
951 0 3 -1.05 2.15684 2.15684 10.6368
952 0 3 -1.05 6.32316 6.32316 14.8032
953 4 1 1.575 9.54 1.06 9.54
954 4 1 1.575 15.9 7.42 15.9
955 4 1 1.575 13.78 1.06 13.78
956 4 1 1.575 11.66 7.42 11.66
957 4 1 1.575 9.54 5.3 13.78
958 4 1 1.575 15.9 3.18 11.66
959 4 1 1.575 13.78 5.3 9.54
960 4 1 1.575 11.66 3.18 15.9
961 6 2 1.05 12.72 0 8.48
962 6 2 1.05 10.6 2.12 12.72
963 6 1 1.575 14.84 6.36 12.72
964 6 1 1.575 14.84 4.24 14.84
965 6 1 1.575 10.6 4.24 10.6
966 6 2 1.05 8.48 6.36 10.6
967 6 2 1.05 8.48 2.12 14.84
968 6 2 1.05 8.48 4.24 8.48
969 6 1 1.575 12.72 2.12 10.6
970 6 2 1.05 12.72 6.36 14.84
971 6 1 1.575 10.6 0 14.84
972 6 1 1.575 14.84 0 10.6
973 6 1 1.575 8.48 0 12.72
974 6 2 1.05 14.84 2.12 8.48
975 6 1 1.575 10.6 6.36 8.48
976 6 2 1.05 12.72 4.24 12.72
977 0 3 -1.05 10.6368 8.44317 16.9232
978 0 3 -1.05 14.8032 0.036835 8.51684
979 0 3 -1.05 12.6832 2.15684 12.6832
980 0 3 -1.05 12.7568 6.32316 12.7568
981 0 3 -1.05 16.9232 4.20317 14.8768
982 0 3 -1.05 8.51684 4.27684 10.5632
983 0 3 -1.05 14.8768 6.39684 10.6368
984 0 3 -1.05 10.5632 2.08317 14.8032
985 0 3 -1.05 16.9232 2.15684 16.9232
986 0 3 -1.05 8.51684 6.32316 8.51684
987 0 3 -1.05 12.6832 4.20317 10.6368
988 0 3 -1.05 12.7568 4.27684 14.8032
989 0 3 -1.05 14.8768 8.44317 12.6832
990 0 3 -1.05 10.5632 0.036835 12.7568
991 0 3 -1.05 10.6368 6.39684 14.8768
992 0 3 -1.05 14.8032 2.08317 10.5632
993 0 3 -1.05 16.9232 8.44317 10.6368
994 0 3 -1.05 8.51684 0.036835 14.8032
995 0 3 -1.05 10.6368 4.20317 12.6832
996 0 3 -1.05 14.8032 4.27684 12.7568
997 0 3 -1.05 12.6832 6.39684 16.9232
998 0 3 -1.05 12.7568 2.08317 8.51684
999 0 3 -1.05 14.8768 2.15684 14.8768
1000 0 3 -1.05 10.5632 6.32316 10.5632
1001 0 3 -1.05 12.7568 0.036835 10.5632
1002 0 3 -1.05 12.6832 8.44317 14.8768
1003 0 3 -1.05 8.51684 2.08317 12.7568
1004 0 3 -1.05 16.9232 6.39684 12.6832
1005 0 3 -1.05 10.5632 4.27684 8.51684
1006 0 3 -1.05 14.8768 4.20317 16.9232
1007 0 3 -1.05 10.6368 2.15684 10.6368
1008 0 3 -1.05 14.8032 6.32316 14.8032
1009 4 1 1.575 18.02 1.06 9.54
1010 4 2 1.05 24.38 7.42 15.9
1011 4 1 1.575 22.26 1.06 13.78
1012 4 1 1.575 20.14 7.42 11.66
1013 4 1 1.575 18.02 5.3 13.78
1014 4 1 1.575 24.38 3.18 11.66
1015 4 1 1.575 22.26 5.3 9.54
1016 4 1 1.575 20.14 3.18 15.9
1017 6 2 1.05 21.2 0 8.48
1018 6 2 1.05 19.08 2.12 12.72
1019 6 1 1.575 23.32 6.36 12.72
1020 6 1 1.575 23.32 4.24 14.84
1021 6 2 1.05 19.08 4.24 10.6
1022 6 1 1.575 16.96 6.36 10.6
1023 6 2 1.05 16.96 2.12 14.84
1024 6 2 1.05 16.96 4.24 8.48
1025 6 1 1.575 21.2 2.12 10.6
1026 6 1 1.575 21.2 6.36 14.84
1027 6 1 1.575 19.08 0 14.84
1028 6 2 1.05 23.32 0 10.6
1029 6 2 1.05 16.96 0 12.72
1030 6 2 1.05 23.32 2.12 8.48
1031 6 1 1.575 19.08 6.36 8.48
1032 6 1 1.575 21.2 4.24 12.72
1033 0 3 -1.05 19.1168 8.44317 16.9232
1034 0 3 -1.05 23.2832 0.036835 8.51684
1035 0 3 -1.05 21.1632 2.15684 12.6832
1036 0 3 -1.05 21.2368 6.32316 12.7568
1037 0 3 -1.05 25.4032 4.20317 14.8768
1038 0 3 -1.05 16.9968 4.27684 10.5632
1039 0 3 -1.05 23.3568 6.39684 10.6368
1040 0 3 -1.05 19.0432 2.08317 14.8032
1041 0 3 -1.05 25.4032 2.15684 16.9232
1042 0 3 -1.05 16.9968 6.32316 8.51684
1043 0 3 -1.05 21.1632 4.20317 10.6368
1044 0 3 -1.05 21.2368 4.27684 14.8032
1045 0 3 -1.05 23.3568 8.44317 12.6832
1046 0 3 -1.05 19.0432 0.036835 12.7568
1047 0 3 -1.05 19.1168 6.39684 14.8768
1048 0 3 -1.05 23.2832 2.08317 10.5632
1049 0 3 -1.05 25.4032 8.44317 10.6368
1050 0 3 -1.05 16.9968 0.036835 14.8032
1051 0 3 -1.05 19.1168 4.20317 12.6832
1052 0 3 -1.05 23.2832 4.27684 12.7568
1053 0 3 -1.05 21.1632 6.39684 16.9232
1054 0 3 -1.05 21.2368 2.08317 8.51684
1055 0 3 -1.05 23.3568 2.15684 14.8768
1056 0 3 -1.05 19.0432 6.32316 10.5632
1057 0 3 -1.05 21.2368 0.036835 10.5632
1058 0 3 -1.05 21.1632 8.44317 14.8768
1059 0 3 -1.05 16.9968 2.08317 12.7568
1060 0 3 -1.05 25.4032 6.39684 12.6832
1061 0 3 -1.05 19.0432 4.27684 8.51684
1062 0 3 -1.05 23.3568 4.20317 16.9232
1063 0 3 -1.05 19.1168 2.15684 10.6368
1064 0 3 -1.05 23.2832 6.32316 14.8032
1065 4 1 1.575 26.5 1.06 9.54
1066 4 1 1.575 32.86 7.42 15.9
1067 4 1 1.575 30.74 1.06 13.78
1068 4 2 1.05 28.62 7.42 11.66
1069 4 1 1.575 26.5 5.3 13.78
1070 4 1 1.575 32.86 3.18 11.66
1071 4 1 1.575 30.74 5.3 9.54
1072 4 1 1.575 28.62 3.18 15.9
1073 6 1 1.575 29.68 0 8.48
1074 6 2 1.05 27.56 2.12 12.72
1075 6 1 1.575 31.8 6.36 12.72
1076 6 2 1.05 31.8 4.24 14.84
1077 6 1 1.575 27.56 4.24 10.6
1078 6 1 1.575 25.44 6.36 10.6
1079 6 1 1.575 25.44 2.12 14.84
1080 6 1 1.575 25.44 4.24 8.48
1081 6 1 1.575 29.68 2.12 10.6
1082 6 1 1.575 29.68 6.36 14.84
1083 6 1 1.575 27.56 0 14.84
1084 6 2 1.05 31.8 0 10.6
1085 6 2 1.05 25.44 0 12.72
1086 6 1 1.575 31.8 2.12 8.48
1087 6 2 1.05 27.56 6.36 8.48
1088 6 2 1.05 29.68 4.24 12.72
1089 0 3 -1.05 27.5968 8.44317 16.9232
1090 0 3 -1.05 31.7632 0.036835 8.51684
1091 0 3 -1.05 29.6432 2.15684 12.6832
1092 0 3 -1.05 29.7168 6.32316 12.7568
1093 0 3 -1.05 -0.036835 4.20317 14.8768
1094 0 3 -1.05 25.4768 4.27684 10.5632
1095 0 3 -1.05 31.8368 6.39684 10.6368
1096 0 3 -1.05 27.5232 2.08317 14.8032
1097 0 3 -1.05 -0.036835 2.15684 16.9232
1098 0 3 -1.05 25.4768 6.32316 8.51684
1099 0 3 -1.05 29.6432 4.20317 10.6368
1100 0 3 -1.05 29.7168 4.27684 14.8032
1101 0 3 -1.05 31.8368 8.44317 12.6832
1102 0 3 -1.05 27.5232 0.036835 12.7568
1103 0 3 -1.05 27.5968 6.39684 14.8768
1104 0 3 -1.05 31.7632 2.08317 10.5632
1105 0 3 -1.05 -0.036835 8.44317 10.6368
1106 0 3 -1.05 25.4768 0.036835 14.8032
1107 0 3 -1.05 27.5968 4.20317 12.6832
1108 0 3 -1.05 31.7632 4.27684 12.7568
1109 0 3 -1.05 29.6432 6.39684 16.9232
1110 0 3 -1.05 29.7168 2.08317 8.51684
1111 0 3 -1.05 31.8368 2.15684 14.8768
1112 0 3 -1.05 27.5232 6.32316 10.5632
1113 0 3 -1.05 29.7168 0.036835 10.5632
1114 0 3 -1.05 29.6432 8.44317 14.8768
1115 0 3 -1.05 25.4768 2.08317 12.7568
1116 0 3 -1.05 -0.036835 6.39684 12.6832
1117 0 3 -1.05 27.5232 4.27684 8.51684
1118 0 3 -1.05 31.8368 4.20317 16.9232
1119 0 3 -1.05 27.5968 2.15684 10.6368
1120 0 3 -1.05 31.7632 6.32316 14.8032
1121 4 1 1.575 1.06 9.54 9.54
1122 4 1 1.575 7.42 15.9 15.9
1123 4 1 1.575 5.3 9.54 13.78
1124 4 2 1.05 3.18 15.9 11.66
1125 4 1 1.575 1.06 13.78 13.78
1126 4 2 1.05 7.42 11.66 11.66
1127 4 1 1.575 5.3 13.78 9.54
1128 4 1 1.575 3.18 11.66 15.9
1129 6 1 1.575 4.24 8.48 8.48
1130 6 1 1.575 2.12 10.6 12.72
1131 6 1 1.575 6.36 14.84 12.72
1132 6 1 1.575 6.36 12.72 14.84
1133 6 1 1.575 2.12 12.72 10.6
1134 6 2 1.05 0 14.84 10.6
1135 6 2 1.05 0 10.6 14.84
1136 6 1 1.575 0 12.72 8.48
1137 6 1 1.575 4.24 10.6 10.6
1138 6 2 1.05 4.24 14.84 14.84
1139 6 1 1.575 2.12 8.48 14.84
1140 6 1 1.575 6.36 8.48 10.6
1141 6 2 1.05 0 8.48 12.72
1142 6 1 1.575 6.36 10.6 8.48
1143 6 1 1.575 2.12 14.84 8.48
1144 6 2 1.05 4.24 12.72 12.72
1145 0 3 -1.05 2.15684 16.9232 16.9232
1146 0 3 -1.05 6.32316 8.51684 8.51684
1147 0 3 -1.05 4.20317 10.6368 12.6832
1148 0 3 -1.05 4.27684 14.8032 12.7568
1149 0 3 -1.05 8.44317 12.6832 14.8768
1150 0 3 -1.05 0.036835 12.7568 10.5632
1151 0 3 -1.05 6.39684 14.8768 10.6368
1152 0 3 -1.05 2.08317 10.5632 14.8032
1153 0 3 -1.05 8.44317 10.6368 16.9232
1154 0 3 -1.05 0.036835 14.8032 8.51684
1155 0 3 -1.05 4.20317 12.6832 10.6368
1156 0 3 -1.05 4.27684 12.7568 14.8032
1157 0 3 -1.05 6.39684 16.9232 12.6832
1158 0 3 -1.05 2.08317 8.51684 12.7568
1159 0 3 -1.05 2.15684 14.8768 14.8768
1160 0 3 -1.05 6.32316 10.5632 10.5632
1161 0 3 -1.05 8.44317 16.9232 10.6368
1162 0 3 -1.05 0.036835 8.51684 14.8032
1163 0 3 -1.05 2.15684 12.6832 12.6832
1164 0 3 -1.05 6.32316 12.7568 12.7568
1165 0 3 -1.05 4.20317 14.8768 16.9232
1166 0 3 -1.05 4.27684 10.5632 8.51684
1167 0 3 -1.05 6.39684 10.6368 14.8768
1168 0 3 -1.05 2.08317 14.8032 10.5632
1169 0 3 -1.05 4.27684 8.51684 10.5632
1170 0 3 -1.05 4.20317 16.9232 14.8768
1171 0 3 -1.05 0.036835 10.5632 12.7568
1172 0 3 -1.05 8.44317 14.8768 12.6832
1173 0 3 -1.05 2.08317 12.7568 8.51684
1174 0 3 -1.05 6.39684 12.6832 16.9232
1175 0 3 -1.05 2.15684 10.6368 10.6368
1176 0 3 -1.05 6.32316 14.8032 14.8032
1177 4 1 1.575 9.54 9.54 9.54
1178 4 1 1.575 15.9 15.9 15.9
1179 4 1 1.575 13.78 9.54 13.78
1180 4 1 1.575 11.66 15.9 11.66
1181 4 1 1.575 9.54 13.78 13.78
1182 4 1 1.575 15.9 11.66 11.66
1183 4 1 1.575 13.78 13.78 9.54
1184 4 1 1.575 11.66 11.66 15.9
1185 6 1 1.575 12.72 8.48 8.48
1186 6 2 1.05 10.6 10.6 12.72
1187 6 2 1.05 14.84 14.84 12.72
1188 6 1 1.575 14.84 12.72 14.84
1189 6 2 1.05 10.6 12.72 10.6
1190 6 2 1.05 8.48 14.84 10.6
1191 6 1 1.575 8.48 10.6 14.84
1192 6 2 1.05 8.48 12.72 8.48
1193 6 1 1.575 12.72 10.6 10.6
1194 6 2 1.05 12.72 14.84 14.84
1195 6 1 1.575 10.6 8.48 14.84
1196 6 2 1.05 14.84 8.48 10.6
1197 6 2 1.05 8.48 8.48 12.72
1198 6 1 1.575 14.84 10.6 8.48
1199 6 2 1.05 10.6 14.84 8.48
1200 6 1 1.575 12.72 12.72 12.72
1201 0 3 -1.05 10.6368 16.9232 16.9232
1202 0 3 -1.05 14.8032 8.51684 8.51684
1203 0 3 -1.05 12.6832 10.6368 12.6832
1204 0 3 -1.05 12.7568 14.8032 12.7568
1205 0 3 -1.05 16.9232 12.6832 14.8768
1206 0 3 -1.05 8.51684 12.7568 10.5632
1207 0 3 -1.05 14.8768 14.8768 10.6368
1208 0 3 -1.05 10.5632 10.5632 14.8032
1209 0 3 -1.05 16.9232 10.6368 16.9232
1210 0 3 -1.05 8.51684 14.8032 8.51684
1211 0 3 -1.05 12.6832 12.6832 10.6368
1212 0 3 -1.05 12.7568 12.7568 14.8032
1213 0 3 -1.05 14.8768 16.9232 12.6832
1214 0 3 -1.05 10.5632 8.51684 12.7568
1215 0 3 -1.05 10.6368 14.8768 14.8768
1216 0 3 -1.05 14.8032 10.5632 10.5632
1217 0 3 -1.05 16.9232 16.9232 10.6368
1218 0 3 -1.05 8.51684 8.51684 14.8032
1219 0 3 -1.05 10.6368 12.6832 12.6832
1220 0 3 -1.05 14.8032 12.7568 12.7568
1221 0 3 -1.05 12.6832 14.8768 16.9232
1222 0 3 -1.05 12.7568 10.5632 8.51684
1223 0 3 -1.05 14.8768 10.6368 14.8768
1224 0 3 -1.05 10.5632 14.8032 10.5632
1225 0 3 -1.05 12.7568 8.51684 10.5632
1226 0 3 -1.05 12.6832 16.9232 14.8768
1227 0 3 -1.05 8.51684 10.5632 12.7568
1228 0 3 -1.05 16.9232 14.8768 12.6832
1229 0 3 -1.05 10.5632 12.7568 8.51684
1230 0 3 -1.05 14.8768 12.6832 16.9232
1231 0 3 -1.05 10.6368 10.6368 10.6368
1232 0 3 -1.05 14.8032 14.8032 14.8032
1233 4 1 1.575 18.02 9.54 9.54
1234 4 1 1.575 24.38 15.9 15.9
1235 4 1 1.575 22.26 9.54 13.78
1236 4 1 1.575 20.14 15.9 11.66
1237 4 1 1.575 18.02 13.78 13.78
1238 4 1 1.575 24.38 11.66 11.66
1239 4 1 1.575 22.26 13.78 9.54
1240 4 1 1.575 20.14 11.66 15.9
1241 6 2 1.05 21.2 8.48 8.48
1242 6 1 1.575 19.08 10.6 12.72
1243 6 1 1.575 23.32 14.84 12.72
1244 6 2 1.05 23.32 12.72 14.84
1245 6 2 1.05 19.08 12.72 10.6
1246 6 2 1.05 16.96 14.84 10.6
1247 6 1 1.575 16.96 10.6 14.84
1248 6 1 1.575 16.96 12.72 8.48
1249 6 1 1.575 21.2 10.6 10.6
1250 6 2 1.05 21.2 14.84 14.84
1251 6 2 1.05 19.08 8.48 14.84
1252 6 2 1.05 23.32 8.48 10.6
1253 6 2 1.05 16.96 8.48 12.72
1254 6 1 1.575 23.32 10.6 8.48
1255 6 1 1.575 19.08 14.84 8.48
1256 6 2 1.05 21.2 12.72 12.72
1257 0 3 -1.05 19.1168 16.9232 16.9232
1258 0 3 -1.05 23.2832 8.51684 8.51684
1259 0 3 -1.05 21.1632 10.6368 12.6832
1260 0 3 -1.05 21.2368 14.8032 12.7568
1261 0 3 -1.05 25.4032 12.6832 14.8768
1262 0 3 -1.05 16.9968 12.7568 10.5632
1263 0 3 -1.05 23.3568 14.8768 10.6368
1264 0 3 -1.05 19.0432 10.5632 14.8032
1265 0 3 -1.05 25.4032 10.6368 16.9232
1266 0 3 -1.05 16.9968 14.8032 8.51684
1267 0 3 -1.05 21.1632 12.6832 10.6368
1268 0 3 -1.05 21.2368 12.7568 14.8032
1269 0 3 -1.05 23.3568 16.9232 12.6832
1270 0 3 -1.05 19.0432 8.51684 12.7568
1271 0 3 -1.05 19.1168 14.8768 14.8768
1272 0 3 -1.05 23.2832 10.5632 10.5632
1273 0 3 -1.05 25.4032 16.9232 10.6368
1274 0 3 -1.05 16.9968 8.51684 14.8032
1275 0 3 -1.05 19.1168 12.6832 12.6832
1276 0 3 -1.05 23.2832 12.7568 12.7568
1277 0 3 -1.05 21.1632 14.8768 16.9232
1278 0 3 -1.05 21.2368 10.5632 8.51684
1279 0 3 -1.05 23.3568 10.6368 14.8768
1280 0 3 -1.05 19.0432 14.8032 10.5632
1281 0 3 -1.05 21.2368 8.51684 10.5632
1282 0 3 -1.05 21.1632 16.9232 14.8768
1283 0 3 -1.05 16.9968 10.5632 12.7568
1284 0 3 -1.05 25.4032 14.8768 12.6832
1285 0 3 -1.05 19.0432 12.7568 8.51684
1286 0 3 -1.05 23.3568 12.6832 16.9232
1287 0 3 -1.05 19.1168 10.6368 10.6368
1288 0 3 -1.05 23.2832 14.8032 14.8032
1289 4 1 1.575 26.5 9.54 9.54
1290 4 2 1.05 32.86 15.9 15.9
1291 4 1 1.575 30.74 9.54 13.78
1292 4 1 1.575 28.62 15.9 11.66
1293 4 1 1.575 26.5 13.78 13.78
1294 4 1 1.575 32.86 11.66 11.66
1295 4 1 1.575 30.74 13.78 9.54
1296 4 1 1.575 28.62 11.66 15.9
1297 6 2 1.05 29.68 8.48 8.48
1298 6 2 1.05 27.56 10.6 12.72
1299 6 1 1.575 31.8 14.84 12.72
1300 6 1 1.575 31.8 12.72 14.84
1301 6 1 1.575 27.56 12.72 10.6
1302 6 2 1.05 25.44 14.84 10.6
1303 6 1 1.575 25.44 10.6 14.84
1304 6 1 1.575 25.44 12.72 8.48
1305 6 2 1.05 29.68 10.6 10.6
1306 6 2 1.05 29.68 14.84 14.84
1307 6 2 1.05 27.56 8.48 14.84
1308 6 2 1.05 31.8 8.48 10.6
1309 6 1 1.575 25.44 8.48 12.72
1310 6 1 1.575 31.8 10.6 8.48
1311 6 2 1.05 27.56 14.84 8.48
1312 6 1 1.575 29.68 12.72 12.72
1313 0 3 -1.05 27.5968 16.9232 16.9232
1314 0 3 -1.05 31.7632 8.51684 8.51684
1315 0 3 -1.05 29.6432 10.6368 12.6832
1316 0 3 -1.05 29.7168 14.8032 12.7568
1317 0 3 -1.05 -0.036835 12.6832 14.8768
1318 0 3 -1.05 25.4768 12.7568 10.5632
1319 0 3 -1.05 31.8368 14.8768 10.6368
1320 0 3 -1.05 27.5232 10.5632 14.8032
1321 0 3 -1.05 -0.036835 10.6368 16.9232
1322 0 3 -1.05 25.4768 14.8032 8.51684
1323 0 3 -1.05 29.6432 12.6832 10.6368
1324 0 3 -1.05 29.7168 12.7568 14.8032
1325 0 3 -1.05 31.8368 16.9232 12.6832
1326 0 3 -1.05 27.5232 8.51684 12.7568
1327 0 3 -1.05 27.5968 14.8768 14.8768
1328 0 3 -1.05 31.7632 10.5632 10.5632
1329 0 3 -1.05 -0.036835 16.9232 10.6368
1330 0 3 -1.05 25.4768 8.51684 14.8032
1331 0 3 -1.05 27.5968 12.6832 12.6832
1332 0 3 -1.05 31.7632 12.7568 12.7568
1333 0 3 -1.05 29.6432 14.8768 16.9232
1334 0 3 -1.05 29.7168 10.5632 8.51684
1335 0 3 -1.05 31.8368 10.6368 14.8768
1336 0 3 -1.05 27.5232 14.8032 10.5632
1337 0 3 -1.05 29.7168 8.51684 10.5632
1338 0 3 -1.05 29.6432 16.9232 14.8768
1339 0 3 -1.05 25.4768 10.5632 12.7568
1340 0 3 -1.05 -0.036835 14.8768 12.6832
1341 0 3 -1.05 27.5232 12.7568 8.51684
1342 0 3 -1.05 31.8368 12.6832 16.9232
1343 0 3 -1.05 27.5968 10.6368 10.6368
1344 0 3 -1.05 31.7632 14.8032 14.8032
1345 4 1 1.575 1.06 18.02 9.54
1346 4 1 1.575 7.42 24.38 15.9
1347 4 1 1.575 5.3 18.02 13.78
1348 4 1 1.575 3.18 24.38 11.66
1349 4 1 1.575 1.06 22.26 13.78
1350 4 1 1.575 7.42 20.14 11.66
1351 4 1 1.575 5.3 22.26 9.54
1352 4 1 1.575 3.18 20.14 15.9
1353 6 1 1.575 4.24 16.96 8.48
1354 6 2 1.05 2.12 19.08 12.72
1355 6 2 1.05 6.36 23.32 12.72
1356 6 1 1.575 6.36 21.2 14.84
1357 6 2 1.05 2.12 21.2 10.6
1358 6 1 1.575 0 23.32 10.6
1359 6 1 1.575 0 19.08 14.84
1360 6 1 1.575 0 21.2 8.48
1361 6 2 1.05 4.24 19.08 10.6
1362 6 1 1.575 4.24 23.32 14.84
1363 6 1 1.575 2.12 16.96 14.84
1364 6 2 1.05 6.36 16.96 10.6
1365 6 2 1.05 0 16.96 12.72
1366 6 1 1.575 6.36 19.08 8.48
1367 6 1 1.575 2.12 23.32 8.48
1368 6 1 1.575 4.24 21.2 12.72
1369 0 3 -1.05 2.15684 25.4032 16.9232
1370 0 3 -1.05 6.32316 16.9968 8.51684
1371 0 3 -1.05 4.20317 19.1168 12.6832
1372 0 3 -1.05 4.27684 23.2832 12.7568
1373 0 3 -1.05 8.44317 21.1632 14.8768
1374 0 3 -1.05 0.036835 21.2368 10.5632
1375 0 3 -1.05 6.39684 23.3568 10.6368
1376 0 3 -1.05 2.08317 19.0432 14.8032
1377 0 3 -1.05 8.44317 19.1168 16.9232
1378 0 3 -1.05 0.036835 23.2832 8.51684
1379 0 3 -1.05 4.20317 21.1632 10.6368
1380 0 3 -1.05 4.27684 21.2368 14.8032
1381 0 3 -1.05 6.39684 25.4032 12.6832
1382 0 3 -1.05 2.08317 16.9968 12.7568
1383 0 3 -1.05 2.15684 23.3568 14.8768
1384 0 3 -1.05 6.32316 19.0432 10.5632
1385 0 3 -1.05 8.44317 25.4032 10.6368
1386 0 3 -1.05 0.036835 16.9968 14.8032
1387 0 3 -1.05 2.15684 21.1632 12.6832
1388 0 3 -1.05 6.32316 21.2368 12.7568
1389 0 3 -1.05 4.20317 23.3568 16.9232
1390 0 3 -1.05 4.27684 19.0432 8.51684
1391 0 3 -1.05 6.39684 19.1168 14.8768
1392 0 3 -1.05 2.08317 23.2832 10.5632
1393 0 3 -1.05 4.27684 16.9968 10.5632
1394 0 3 -1.05 4.20317 25.4032 14.8768
1395 0 3 -1.05 0.036835 19.0432 12.7568
1396 0 3 -1.05 8.44317 23.3568 12.6832
1397 0 3 -1.05 2.08317 21.2368 8.51684
1398 0 3 -1.05 6.39684 21.1632 16.9232
1399 0 3 -1.05 2.15684 19.1168 10.6368
1400 0 3 -1.05 6.32316 23.2832 14.8032
1401 4 1 1.575 9.54 18.02 9.54
1402 4 1 1.575 15.9 24.38 15.9
1403 4 1 1.575 13.78 18.02 13.78
1404 4 1 1.575 11.66 24.38 11.66
1405 4 1 1.575 9.54 22.26 13.78
1406 4 1 1.575 15.9 20.14 11.66
1407 4 1 1.575 13.78 22.26 9.54
1408 4 1 1.575 11.66 20.14 15.9
1409 6 2 1.05 12.72 16.96 8.48
1410 6 1 1.575 10.6 19.08 12.72
1411 6 2 1.05 14.84 23.32 12.72
1412 6 2 1.05 14.84 21.2 14.84
1413 6 1 1.575 10.6 21.2 10.6
1414 6 1 1.575 8.48 23.32 10.6
1415 6 2 1.05 8.48 19.08 14.84
1416 6 2 1.05 8.48 21.2 8.48
1417 6 2 1.05 12.72 19.08 10.6
1418 6 1 1.575 12.72 23.32 14.84
1419 6 2 1.05 10.6 16.96 14.84
1420 6 1 1.575 14.84 16.96 10.6
1421 6 1 1.575 8.48 16.96 12.72
1422 6 2 1.05 14.84 19.08 8.48
1423 6 1 1.575 10.6 23.32 8.48
1424 6 1 1.575 12.72 21.2 12.72
1425 0 3 -1.05 10.6368 25.4032 16.9232
1426 0 3 -1.05 14.8032 16.9968 8.51684
1427 0 3 -1.05 12.6832 19.1168 12.6832
1428 0 3 -1.05 12.7568 23.2832 12.7568
1429 0 3 -1.05 16.9232 21.1632 14.8768
1430 0 3 -1.05 8.51684 21.2368 10.5632
1431 0 3 -1.05 14.8768 23.3568 10.6368
1432 0 3 -1.05 10.5632 19.0432 14.8032
1433 0 3 -1.05 16.9232 19.1168 16.9232
1434 0 3 -1.05 8.51684 23.2832 8.51684
1435 0 3 -1.05 12.6832 21.1632 10.6368
1436 0 3 -1.05 12.7568 21.2368 14.8032
1437 0 3 -1.05 14.8768 25.4032 12.6832
1438 0 3 -1.05 10.5632 16.9968 12.7568
1439 0 3 -1.05 10.6368 23.3568 14.8768
1440 0 3 -1.05 14.8032 19.0432 10.5632
1441 0 3 -1.05 16.9232 25.4032 10.6368
1442 0 3 -1.05 8.51684 16.9968 14.8032
1443 0 3 -1.05 10.6368 21.1632 12.6832
1444 0 3 -1.05 14.8032 21.2368 12.7568
1445 0 3 -1.05 12.6832 23.3568 16.9232
1446 0 3 -1.05 12.7568 19.0432 8.51684
1447 0 3 -1.05 14.8768 19.1168 14.8768
1448 0 3 -1.05 10.5632 23.2832 10.5632
1449 0 3 -1.05 12.7568 16.9968 10.5632
1450 0 3 -1.05 12.6832 25.4032 14.8768
1451 0 3 -1.05 8.51684 19.0432 12.7568
1452 0 3 -1.05 16.9232 23.3568 12.6832
1453 0 3 -1.05 10.5632 21.2368 8.51684
1454 0 3 -1.05 14.8768 21.1632 16.9232
1455 0 3 -1.05 10.6368 19.1168 10.6368
1456 0 3 -1.05 14.8032 23.2832 14.8032
1457 4 1 1.575 18.02 18.02 9.54
1458 4 1 1.575 24.38 24.38 15.9
1459 4 1 1.575 22.26 18.02 13.78
1460 4 1 1.575 20.14 24.38 11.66
1461 4 1 1.575 18.02 22.26 13.78
1462 4 2 1.05 24.38 20.14 11.66
1463 4 2 1.05 22.26 22.26 9.54
1464 4 1 1.575 20.14 20.14 15.9
1465 6 2 1.05 21.2 16.96 8.48
1466 6 1 1.575 19.08 19.08 12.72
1467 6 2 1.05 23.32 23.32 12.72
1468 6 2 1.05 23.32 21.2 14.84
1469 6 1 1.575 19.08 21.2 10.6
1470 6 2 1.05 16.96 23.32 10.6
1471 6 1 1.575 16.96 19.08 14.84
1472 6 1 1.575 16.96 21.2 8.48
1473 6 1 1.575 21.2 19.08 10.6
1474 6 2 1.05 21.2 23.32 14.84
1475 6 1 1.575 19.08 16.96 14.84
1476 6 2 1.05 23.32 16.96 10.6
1477 6 1 1.575 16.96 16.96 12.72
1478 6 2 1.05 23.32 19.08 8.48
1479 6 2 1.05 19.08 23.32 8.48
1480 6 1 1.575 21.2 21.2 12.72
1481 0 3 -1.05 19.1168 25.4032 16.9232
1482 0 3 -1.05 23.2832 16.9968 8.51684
1483 0 3 -1.05 21.1632 19.1168 12.6832
1484 0 3 -1.05 21.2368 23.2832 12.7568
1485 0 3 -1.05 25.4032 21.1632 14.8768
1486 0 3 -1.05 16.9968 21.2368 10.5632
1487 0 3 -1.05 23.3568 23.3568 10.6368
1488 0 3 -1.05 19.0432 19.0432 14.8032
1489 0 3 -1.05 25.4032 19.1168 16.9232
1490 0 3 -1.05 16.9968 23.2832 8.51684
1491 0 3 -1.05 21.1632 21.1632 10.6368
1492 0 3 -1.05 21.2368 21.2368 14.8032
1493 0 3 -1.05 23.3568 25.4032 12.6832
1494 0 3 -1.05 19.0432 16.9968 12.7568
1495 0 3 -1.05 19.1168 23.3568 14.8768
1496 0 3 -1.05 23.2832 19.0432 10.5632
1497 0 3 -1.05 25.4032 25.4032 10.6368
1498 0 3 -1.05 16.9968 16.9968 14.8032
1499 0 3 -1.05 19.1168 21.1632 12.6832
1500 0 3 -1.05 23.2832 21.2368 12.7568
1501 0 3 -1.05 21.1632 23.3568 16.9232
1502 0 3 -1.05 21.2368 19.0432 8.51684
1503 0 3 -1.05 23.3568 19.1168 14.8768
1504 0 3 -1.05 19.0432 23.2832 10.5632
1505 0 3 -1.05 21.2368 16.9968 10.5632
1506 0 3 -1.05 21.1632 25.4032 14.8768
1507 0 3 -1.05 16.9968 19.0432 12.7568
1508 0 3 -1.05 25.4032 23.3568 12.6832
1509 0 3 -1.05 19.0432 21.2368 8.51684
1510 0 3 -1.05 23.3568 21.1632 16.9232
1511 0 3 -1.05 19.1168 19.1168 10.6368
1512 0 3 -1.05 23.2832 23.2832 14.8032
1513 4 1 1.575 26.5 18.02 9.54
1514 4 2 1.05 32.86 24.38 15.9
1515 4 1 1.575 30.74 18.02 13.78
1516 4 1 1.575 28.62 24.38 11.66
1517 4 1 1.575 26.5 22.26 13.78
1518 4 1 1.575 32.86 20.14 11.66
1519 4 1 1.575 30.74 22.26 9.54
1520 4 1 1.575 28.62 20.14 15.9
1521 6 1 1.575 29.68 16.96 8.48
1522 6 1 1.575 27.56 19.08 12.72
1523 6 2 1.05 31.8 23.32 12.72
1524 6 1 1.575 31.8 21.2 14.84
1525 6 1 1.575 27.56 21.2 10.6
1526 6 1 1.575 25.44 23.32 10.6
1527 6 1 1.575 25.44 19.08 14.84
1528 6 2 1.05 25.44 21.2 8.48
1529 6 2 1.05 29.68 19.08 10.6
1530 6 2 1.05 29.68 23.32 14.84
1531 6 1 1.575 27.56 16.96 14.84
1532 6 2 1.05 31.8 16.96 10.6
1533 6 1 1.575 25.44 16.96 12.72
1534 6 1 1.575 31.8 19.08 8.48
1535 6 1 1.575 27.56 23.32 8.48
1536 6 1 1.575 29.68 21.2 12.72
1537 0 3 -1.05 27.5968 25.4032 16.9232
1538 0 3 -1.05 31.7632 16.9968 8.51684
1539 0 3 -1.05 29.6432 19.1168 12.6832
1540 0 3 -1.05 29.7168 23.2832 12.7568
1541 0 3 -1.05 -0.036835 21.1632 14.8768
1542 0 3 -1.05 25.4768 21.2368 10.5632
1543 0 3 -1.05 31.8368 23.3568 10.6368
1544 0 3 -1.05 27.5232 19.0432 14.8032
1545 0 3 -1.05 -0.036835 19.1168 16.9232
1546 0 3 -1.05 25.4768 23.2832 8.51684
1547 0 3 -1.05 29.6432 21.1632 10.6368
1548 0 3 -1.05 29.7168 21.2368 14.8032
1549 0 3 -1.05 31.8368 25.4032 12.6832
1550 0 3 -1.05 27.5232 16.9968 12.7568
1551 0 3 -1.05 27.5968 23.3568 14.8768
1552 0 3 -1.05 31.7632 19.0432 10.5632
1553 0 3 -1.05 -0.036835 25.4032 10.6368
1554 0 3 -1.05 25.4768 16.9968 14.8032
1555 0 3 -1.05 27.5968 21.1632 12.6832
1556 0 3 -1.05 31.7632 21.2368 12.7568
1557 0 3 -1.05 29.6432 23.3568 16.9232
1558 0 3 -1.05 29.7168 19.0432 8.51684
1559 0 3 -1.05 31.8368 19.1168 14.8768
1560 0 3 -1.05 27.5232 23.2832 10.5632
1561 0 3 -1.05 29.7168 16.9968 10.5632
1562 0 3 -1.05 29.6432 25.4032 14.8768
1563 0 3 -1.05 25.4768 19.0432 12.7568
1564 0 3 -1.05 -0.036835 23.3568 12.6832
1565 0 3 -1.05 27.5232 21.2368 8.51684
1566 0 3 -1.05 31.8368 21.1632 16.9232
1567 0 3 -1.05 27.5968 19.1168 10.6368
1568 0 3 -1.05 31.7632 23.2832 14.8032
1569 4 1 1.575 1.06 26.5 9.54
1570 4 1 1.575 7.42 32.86 15.9
1571 4 1 1.575 5.3 26.5 13.78
1572 4 1 1.575 3.18 32.86 11.66
1573 4 1 1.575 1.06 30.74 13.78
1574 4 1 1.575 7.42 28.62 11.66
1575 4 1 1.575 5.3 30.74 9.54
1576 4 1 1.575 3.18 28.62 15.9
1577 6 2 1.05 4.24 25.44 8.48
1578 6 2 1.05 2.12 27.56 12.72
1579 6 2 1.05 6.36 31.8 12.72
1580 6 2 1.05 6.36 29.68 14.84
1581 6 2 1.05 2.12 29.68 10.6
1582 6 1 1.575 0 31.8 10.6
1583 6 1 1.575 0 27.56 14.84
1584 6 2 1.05 0 29.68 8.48
1585 6 1 1.575 4.24 27.56 10.6
1586 6 2 1.05 4.24 31.8 14.84
1587 6 1 1.575 2.12 25.44 14.84
1588 6 1 1.575 6.36 25.44 10.6
1589 6 1 1.575 0 25.44 12.72
1590 6 1 1.575 6.36 27.56 8.48
1591 6 2 1.05 2.12 31.8 8.48
1592 6 2 1.05 4.24 29.68 12.72
1593 0 3 -1.05 2.15684 -0.036835 16.9232
1594 0 3 -1.05 6.32316 25.4768 8.51684
1595 0 3 -1.05 4.20317 27.5968 12.6832
1596 0 3 -1.05 4.27684 31.7632 12.7568
1597 0 3 -1.05 8.44317 29.6432 14.8768
1598 0 3 -1.05 0.036835 29.7168 10.5632
1599 0 3 -1.05 6.39684 31.8368 10.6368
1600 0 3 -1.05 2.08317 27.5232 14.8032
1601 0 3 -1.05 8.44317 27.5968 16.9232
1602 0 3 -1.05 0.036835 31.7632 8.51684
1603 0 3 -1.05 4.20317 29.6432 10.6368
1604 0 3 -1.05 4.27684 29.7168 14.8032
1605 0 3 -1.05 6.39684 -0.036835 12.6832
1606 0 3 -1.05 2.08317 25.4768 12.7568
1607 0 3 -1.05 2.15684 31.8368 14.8768
1608 0 3 -1.05 6.32316 27.5232 10.5632
1609 0 3 -1.05 8.44317 -0.036835 10.6368
1610 0 3 -1.05 0.036835 25.4768 14.8032
1611 0 3 -1.05 2.15684 29.6432 12.6832
1612 0 3 -1.05 6.32316 29.7168 12.7568
1613 0 3 -1.05 4.20317 31.8368 16.9232
1614 0 3 -1.05 4.27684 27.5232 8.51684
1615 0 3 -1.05 6.39684 27.5968 14.8768
1616 0 3 -1.05 2.08317 31.7632 10.5632
1617 0 3 -1.05 4.27684 25.4768 10.5632
1618 0 3 -1.05 4.20317 -0.036835 14.8768
1619 0 3 -1.05 0.036835 27.5232 12.7568
1620 0 3 -1.05 8.44317 31.8368 12.6832
1621 0 3 -1.05 2.08317 29.7168 8.51684
1622 0 3 -1.05 6.39684 29.6432 16.9232
1623 0 3 -1.05 2.15684 27.5968 10.6368
1624 0 3 -1.05 6.32316 31.7632 14.8032
1625 4 1 1.575 9.54 26.5 9.54
1626 4 1 1.575 15.9 32.86 15.9
1627 4 1 1.575 13.78 26.5 13.78
1628 4 1 1.575 11.66 32.86 11.66
1629 4 1 1.575 9.54 30.74 13.78
1630 4 1 1.575 15.9 28.62 11.66
1631 4 1 1.575 13.78 30.74 9.54
1632 4 1 1.575 11.66 28.62 15.9
1633 6 2 1.05 12.72 25.44 8.48
1634 6 2 1.05 10.6 27.56 12.72
1635 6 1 1.575 14.84 31.8 12.72
1636 6 2 1.05 14.84 29.68 14.84
1637 6 2 1.05 10.6 29.68 10.6
1638 6 1 1.575 8.48 31.8 10.6
1639 6 1 1.575 8.48 27.56 14.84
1640 6 1 1.575 8.48 29.68 8.48
1641 6 1 1.575 12.72 27.56 10.6
1642 6 1 1.575 12.72 31.8 14.84
1643 6 2 1.05 10.6 25.44 14.84
1644 6 1 1.575 14.84 25.44 10.6
1645 6 2 1.05 8.48 25.44 12.72
1646 6 2 1.05 14.84 27.56 8.48
1647 6 2 1.05 10.6 31.8 8.48
1648 6 1 1.575 12.72 29.68 12.72
1649 0 3 -1.05 10.6368 -0.036835 16.9232
1650 0 3 -1.05 14.8032 25.4768 8.51684
1651 0 3 -1.05 12.6832 27.5968 12.6832
1652 0 3 -1.05 12.7568 31.7632 12.7568
1653 0 3 -1.05 16.9232 29.6432 14.8768
1654 0 3 -1.05 8.51684 29.7168 10.5632
1655 0 3 -1.05 14.8768 31.8368 10.6368
1656 0 3 -1.05 10.5632 27.5232 14.8032
1657 0 3 -1.05 16.9232 27.5968 16.9232
1658 0 3 -1.05 8.51684 31.7632 8.51684
1659 0 3 -1.05 12.6832 29.6432 10.6368
1660 0 3 -1.05 12.7568 29.7168 14.8032
1661 0 3 -1.05 14.8768 -0.036835 12.6832
1662 0 3 -1.05 10.5632 25.4768 12.7568
1663 0 3 -1.05 10.6368 31.8368 14.8768
1664 0 3 -1.05 14.8032 27.5232 10.5632
1665 0 3 -1.05 16.9232 -0.036835 10.6368
1666 0 3 -1.05 8.51684 25.4768 14.8032
1667 0 3 -1.05 10.6368 29.6432 12.6832
1668 0 3 -1.05 14.8032 29.7168 12.7568
1669 0 3 -1.05 12.6832 31.8368 16.9232
1670 0 3 -1.05 12.7568 27.5232 8.51684
1671 0 3 -1.05 14.8768 27.5968 14.8768
1672 0 3 -1.05 10.5632 31.7632 10.5632
1673 0 3 -1.05 12.7568 25.4768 10.5632
1674 0 3 -1.05 12.6832 -0.036835 14.8768
1675 0 3 -1.05 8.51684 27.5232 12.7568
1676 0 3 -1.05 16.9232 31.8368 12.6832
1677 0 3 -1.05 10.5632 29.7168 8.51684
1678 0 3 -1.05 14.8768 29.6432 16.9232
1679 0 3 -1.05 10.6368 27.5968 10.6368
1680 0 3 -1.05 14.8032 31.7632 14.8032
1681 4 1 1.575 18.02 26.5 9.54
1682 4 1 1.575 24.38 32.86 15.9
1683 4 1 1.575 22.26 26.5 13.78
1684 4 1 1.575 20.14 32.86 11.66
1685 4 1 1.575 18.02 30.74 13.78
1686 4 1 1.575 24.38 28.62 11.66
1687 4 1 1.575 22.26 30.74 9.54
1688 4 1 1.575 20.14 28.62 15.9
1689 6 2 1.05 21.2 25.44 8.48
1690 6 2 1.05 19.08 27.56 12.72
1691 6 1 1.575 23.32 31.8 12.72
1692 6 1 1.575 23.32 29.68 14.84
1693 6 2 1.05 19.08 29.68 10.6
1694 6 1 1.575 16.96 31.8 10.6
1695 6 1 1.575 16.96 27.56 14.84
1696 6 1 1.575 16.96 29.68 8.48
1697 6 1 1.575 21.2 27.56 10.6
1698 6 2 1.05 21.2 31.8 14.84
1699 6 1 1.575 19.08 25.44 14.84
1700 6 1 1.575 23.32 25.44 10.6
1701 6 1 1.575 16.96 25.44 12.72
1702 6 1 1.575 23.32 27.56 8.48
1703 6 1 1.575 19.08 31.8 8.48
1704 6 1 1.575 21.2 29.68 12.72
1705 0 3 -1.05 19.1168 -0.036835 16.9232
1706 0 3 -1.05 23.2832 25.4768 8.51684
1707 0 3 -1.05 21.1632 27.5968 12.6832
1708 0 3 -1.05 21.2368 31.7632 12.7568
1709 0 3 -1.05 25.4032 29.6432 14.8768
1710 0 3 -1.05 16.9968 29.7168 10.5632
1711 0 3 -1.05 23.3568 31.8368 10.6368
1712 0 3 -1.05 19.0432 27.5232 14.8032
1713 0 3 -1.05 25.4032 27.5968 16.9232
1714 0 3 -1.05 16.9968 31.7632 8.51684
1715 0 3 -1.05 21.1632 29.6432 10.6368
1716 0 3 -1.05 21.2368 29.7168 14.8032
1717 0 3 -1.05 23.3568 -0.036835 12.6832
1718 0 3 -1.05 19.0432 25.4768 12.7568
1719 0 3 -1.05 19.1168 31.8368 14.8768
1720 0 3 -1.05 23.2832 27.5232 10.5632
1721 0 3 -1.05 25.4032 -0.036835 10.6368
1722 0 3 -1.05 16.9968 25.4768 14.8032
1723 0 3 -1.05 19.1168 29.6432 12.6832
1724 0 3 -1.05 23.2832 29.7168 12.7568
1725 0 3 -1.05 21.1632 31.8368 16.9232
1726 0 3 -1.05 21.2368 27.5232 8.51684
1727 0 3 -1.05 23.3568 27.5968 14.8768
1728 0 3 -1.05 19.0432 31.7632 10.5632
1729 0 3 -1.05 21.2368 25.4768 10.5632
1730 0 3 -1.05 21.1632 -0.036835 14.8768
1731 0 3 -1.05 16.9968 27.5232 12.7568
1732 0 3 -1.05 25.4032 31.8368 12.6832
1733 0 3 -1.05 19.0432 29.7168 8.51684
1734 0 3 -1.05 23.3568 29.6432 16.9232
1735 0 3 -1.05 19.1168 27.5968 10.6368
1736 0 3 -1.05 23.2832 31.7632 14.8032
1737 4 1 1.575 26.5 26.5 9.54
1738 4 1 1.575 32.86 32.86 15.9
1739 4 1 1.575 30.74 26.5 13.78
1740 4 1 1.575 28.62 32.86 11.66
1741 4 1 1.575 26.5 30.74 13.78
1742 4 1 1.575 32.86 28.62 11.66
1743 4 1 1.575 30.74 30.74 9.54
1744 4 1 1.575 28.62 28.62 15.9
1745 6 1 1.575 29.68 25.44 8.48
1746 6 1 1.575 27.56 27.56 12.72
1747 6 2 1.05 31.8 31.8 12.72
1748 6 1 1.575 31.8 29.68 14.84
1749 6 2 1.05 27.56 29.68 10.6
1750 6 1 1.575 25.44 31.8 10.6
1751 6 2 1.05 25.44 27.56 14.84
1752 6 2 1.05 25.44 29.68 8.48
1753 6 1 1.575 29.68 27.56 10.6
1754 6 2 1.05 29.68 31.8 14.84
1755 6 1 1.575 27.56 25.44 14.84
1756 6 2 1.05 31.8 25.44 10.6
1757 6 2 1.05 25.44 25.44 12.72
1758 6 2 1.05 31.8 27.56 8.48
1759 6 2 1.05 27.56 31.8 8.48
1760 6 2 1.05 29.68 29.68 12.72
1761 0 3 -1.05 27.5968 -0.036835 16.9232
1762 0 3 -1.05 31.7632 25.4768 8.51684
1763 0 3 -1.05 29.6432 27.5968 12.6832
1764 0 3 -1.05 29.7168 31.7632 12.7568
1765 0 3 -1.05 -0.036835 29.6432 14.8768
1766 0 3 -1.05 25.4768 29.7168 10.5632
1767 0 3 -1.05 31.8368 31.8368 10.6368
1768 0 3 -1.05 27.5232 27.5232 14.8032
1769 0 3 -1.05 -0.036835 27.5968 16.9232
1770 0 3 -1.05 25.4768 31.7632 8.51684
1771 0 3 -1.05 29.6432 29.6432 10.6368
1772 0 3 -1.05 29.7168 29.7168 14.8032
1773 0 3 -1.05 31.8368 -0.036835 12.6832
1774 0 3 -1.05 27.5232 25.4768 12.7568
1775 0 3 -1.05 27.5968 31.8368 14.8768
1776 0 3 -1.05 31.7632 27.5232 10.5632
1777 0 3 -1.05 -0.036835 -0.036835 10.6368
1778 0 3 -1.05 25.4768 25.4768 14.8032
1779 0 3 -1.05 27.5968 29.6432 12.6832
1780 0 3 -1.05 31.7632 29.7168 12.7568
1781 0 3 -1.05 29.6432 31.8368 16.9232
1782 0 3 -1.05 29.7168 27.5232 8.51684
1783 0 3 -1.05 31.8368 27.5968 14.8768
1784 0 3 -1.05 27.5232 31.7632 10.5632
1785 0 3 -1.05 29.7168 25.4768 10.5632
1786 0 3 -1.05 29.6432 -0.036835 14.8768
1787 0 3 -1.05 25.4768 27.5232 12.7568
1788 0 3 -1.05 -0.036835 31.8368 12.6832
1789 0 3 -1.05 27.5232 29.7168 8.51684
1790 0 3 -1.05 31.8368 29.6432 16.9232
1791 0 3 -1.05 27.5968 27.5968 10.6368
1792 0 3 -1.05 31.7632 31.7632 14.8032
1793 4 1 1.575 1.06 1.06 18.02
1794 4 1 1.575 7.42 7.42 24.38
1795 4 1 1.575 5.3 1.06 22.26
1796 4 1 1.575 3.18 7.42 20.14
1797 4 1 1.575 1.06 5.3 22.26
1798 4 2 1.05 7.42 3.18 20.14
1799 4 1 1.575 5.3 5.3 18.02
1800 4 1 1.575 3.18 3.18 24.38
1801 6 2 1.05 4.24 0 16.96
1802 6 1 1.575 2.12 2.12 21.2
1803 6 1 1.575 6.36 6.36 21.2
1804 6 1 1.575 6.36 4.24 23.32
1805 6 2 1.05 2.12 4.24 19.08
1806 6 1 1.575 0 6.36 19.08
1807 6 2 1.05 0 2.12 23.32
1808 6 2 1.05 0 4.24 16.96
1809 6 2 1.05 4.24 2.12 19.08
1810 6 2 1.05 4.24 6.36 23.32
1811 6 1 1.575 2.12 0 23.32
1812 6 1 1.575 6.36 0 19.08
1813 6 1 1.575 0 0 21.2
1814 6 1 1.575 6.36 2.12 16.96
1815 6 1 1.575 2.12 6.36 16.96
1816 6 2 1.05 4.24 4.24 21.2
1817 0 3 -1.05 2.15684 8.44317 25.4032
1818 0 3 -1.05 6.32316 0.036835 16.9968
1819 0 3 -1.05 4.20317 2.15684 21.1632
1820 0 3 -1.05 4.27684 6.32316 21.2368
1821 0 3 -1.05 8.44317 4.20317 23.3568
1822 0 3 -1.05 0.036835 4.27684 19.0432
1823 0 3 -1.05 6.39684 6.39684 19.1168
1824 0 3 -1.05 2.08317 2.08317 23.2832
1825 0 3 -1.05 8.44317 2.15684 25.4032
1826 0 3 -1.05 0.036835 6.32316 16.9968
1827 0 3 -1.05 4.20317 4.20317 19.1168
1828 0 3 -1.05 4.27684 4.27684 23.2832
1829 0 3 -1.05 6.39684 8.44317 21.1632
1830 0 3 -1.05 2.08317 0.036835 21.2368
1831 0 3 -1.05 2.15684 6.39684 23.3568
1832 0 3 -1.05 6.32316 2.08317 19.0432
1833 0 3 -1.05 8.44317 8.44317 19.1168
1834 0 3 -1.05 0.036835 0.036835 23.2832
1835 0 3 -1.05 2.15684 4.20317 21.1632
1836 0 3 -1.05 6.32316 4.27684 21.2368
1837 0 3 -1.05 4.20317 6.39684 25.4032
1838 0 3 -1.05 4.27684 2.08317 16.9968
1839 0 3 -1.05 6.39684 2.15684 23.3568
1840 0 3 -1.05 2.08317 6.32316 19.0432
1841 0 3 -1.05 4.27684 0.036835 19.0432
1842 0 3 -1.05 4.20317 8.44317 23.3568
1843 0 3 -1.05 0.036835 2.08317 21.2368
1844 0 3 -1.05 8.44317 6.39684 21.1632
1845 0 3 -1.05 2.08317 4.27684 16.9968
1846 0 3 -1.05 6.39684 4.20317 25.4032
1847 0 3 -1.05 2.15684 2.15684 19.1168
1848 0 3 -1.05 6.32316 6.32316 23.2832
1849 4 1 1.575 9.54 1.06 18.02
1850 4 1 1.575 15.9 7.42 24.38
1851 4 1 1.575 13.78 1.06 22.26
1852 4 1 1.575 11.66 7.42 20.14
1853 4 1 1.575 9.54 5.3 22.26
1854 4 1 1.575 15.9 3.18 20.14
1855 4 1 1.575 13.78 5.3 18.02
1856 4 1 1.575 11.66 3.18 24.38
1857 6 2 1.05 12.72 0 16.96
1858 6 1 1.575 10.6 2.12 21.2
1859 6 1 1.575 14.84 6.36 21.2
1860 6 2 1.05 14.84 4.24 23.32
1861 6 1 1.575 10.6 4.24 19.08
1862 6 1 1.575 8.48 6.36 19.08
1863 6 2 1.05 8.48 2.12 23.32
1864 6 1 1.575 8.48 4.24 16.96
1865 6 1 1.575 12.72 2.12 19.08
1866 6 2 1.05 12.72 6.36 23.32
1867 6 2 1.05 10.6 0 23.32
1868 6 2 1.05 14.84 0 19.08
1869 6 1 1.575 8.48 0 21.2
1870 6 2 1.05 14.84 2.12 16.96
1871 6 2 1.05 10.6 6.36 16.96
1872 6 1 1.575 12.72 4.24 21.2
1873 0 3 -1.05 10.6368 8.44317 25.4032
1874 0 3 -1.05 14.8032 0.036835 16.9968
1875 0 3 -1.05 12.6832 2.15684 21.1632
1876 0 3 -1.05 12.7568 6.32316 21.2368
1877 0 3 -1.05 16.9232 4.20317 23.3568
1878 0 3 -1.05 8.51684 4.27684 19.0432
1879 0 3 -1.05 14.8768 6.39684 19.1168
1880 0 3 -1.05 10.5632 2.08317 23.2832
1881 0 3 -1.05 16.9232 2.15684 25.4032
1882 0 3 -1.05 8.51684 6.32316 16.9968
1883 0 3 -1.05 12.6832 4.20317 19.1168
1884 0 3 -1.05 12.7568 4.27684 23.2832
1885 0 3 -1.05 14.8768 8.44317 21.1632
1886 0 3 -1.05 10.5632 0.036835 21.2368
1887 0 3 -1.05 10.6368 6.39684 23.3568
1888 0 3 -1.05 14.8032 2.08317 19.0432
1889 0 3 -1.05 16.9232 8.44317 19.1168
1890 0 3 -1.05 8.51684 0.036835 23.2832
1891 0 3 -1.05 10.6368 4.20317 21.1632
1892 0 3 -1.05 14.8032 4.27684 21.2368
1893 0 3 -1.05 12.6832 6.39684 25.4032
1894 0 3 -1.05 12.7568 2.08317 16.9968
1895 0 3 -1.05 14.8768 2.15684 23.3568
1896 0 3 -1.05 10.5632 6.32316 19.0432
1897 0 3 -1.05 12.7568 0.036835 19.0432
1898 0 3 -1.05 12.6832 8.44317 23.3568
1899 0 3 -1.05 8.51684 2.08317 21.2368
1900 0 3 -1.05 16.9232 6.39684 21.1632
1901 0 3 -1.05 10.5632 4.27684 16.9968
1902 0 3 -1.05 14.8768 4.20317 25.4032
1903 0 3 -1.05 10.6368 2.15684 19.1168
1904 0 3 -1.05 14.8032 6.32316 23.2832
1905 4 1 1.575 18.02 1.06 18.02
1906 4 1 1.575 24.38 7.42 24.38
1907 4 1 1.575 22.26 1.06 22.26
1908 4 1 1.575 20.14 7.42 20.14
1909 4 1 1.575 18.02 5.3 22.26
1910 4 1 1.575 24.38 3.18 20.14
1911 4 1 1.575 22.26 5.3 18.02
1912 4 1 1.575 20.14 3.18 24.38
1913 6 1 1.575 21.2 0 16.96
1914 6 2 1.05 19.08 2.12 21.2
1915 6 2 1.05 23.32 6.36 21.2
1916 6 1 1.575 23.32 4.24 23.32
1917 6 1 1.575 19.08 4.24 19.08
1918 6 1 1.575 16.96 6.36 19.08
1919 6 1 1.575 16.96 2.12 23.32
1920 6 2 1.05 16.96 4.24 16.96
1921 6 1 1.575 21.2 2.12 19.08
1922 6 1 1.575 21.2 6.36 23.32
1923 6 1 1.575 19.08 0 23.32
1924 6 2 1.05 23.32 0 19.08
1925 6 2 1.05 16.96 0 21.2
1926 6 2 1.05 23.32 2.12 16.96
1927 6 1 1.575 19.08 6.36 16.96
1928 6 2 1.05 21.2 4.24 21.2
1929 0 3 -1.05 19.1168 8.44317 25.4032
1930 0 3 -1.05 23.2832 0.036835 16.9968
1931 0 3 -1.05 21.1632 2.15684 21.1632
1932 0 3 -1.05 21.2368 6.32316 21.2368
1933 0 3 -1.05 25.4032 4.20317 23.3568
1934 0 3 -1.05 16.9968 4.27684 19.0432
1935 0 3 -1.05 23.3568 6.39684 19.1168
1936 0 3 -1.05 19.0432 2.08317 23.2832
1937 0 3 -1.05 25.4032 2.15684 25.4032
1938 0 3 -1.05 16.9968 6.32316 16.9968
1939 0 3 -1.05 21.1632 4.20317 19.1168
1940 0 3 -1.05 21.2368 4.27684 23.2832
1941 0 3 -1.05 23.3568 8.44317 21.1632
1942 0 3 -1.05 19.0432 0.036835 21.2368
1943 0 3 -1.05 19.1168 6.39684 23.3568
1944 0 3 -1.05 23.2832 2.08317 19.0432
1945 0 3 -1.05 25.4032 8.44317 19.1168
1946 0 3 -1.05 16.9968 0.036835 23.2832
1947 0 3 -1.05 19.1168 4.20317 21.1632
1948 0 3 -1.05 23.2832 4.27684 21.2368
1949 0 3 -1.05 21.1632 6.39684 25.4032
1950 0 3 -1.05 21.2368 2.08317 16.9968
1951 0 3 -1.05 23.3568 2.15684 23.3568
1952 0 3 -1.05 19.0432 6.32316 19.0432
1953 0 3 -1.05 21.2368 0.036835 19.0432
1954 0 3 -1.05 21.1632 8.44317 23.3568
1955 0 3 -1.05 16.9968 2.08317 21.2368
1956 0 3 -1.05 25.4032 6.39684 21.1632
1957 0 3 -1.05 19.0432 4.27684 16.9968
1958 0 3 -1.05 23.3568 4.20317 25.4032
1959 0 3 -1.05 19.1168 2.15684 19.1168
1960 0 3 -1.05 23.2832 6.32316 23.2832
1961 4 2 1.05 26.5 1.06 18.02
1962 4 1 1.575 32.86 7.42 24.38
1963 4 1 1.575 30.74 1.06 22.26
1964 4 1 1.575 28.62 7.42 20.14
1965 4 1 1.575 26.5 5.3 22.26
1966 4 1 1.575 32.86 3.18 20.14
1967 4 1 1.575 30.74 5.3 18.02
1968 4 2 1.05 28.62 3.18 24.38
1969 6 1 1.575 29.68 0 16.96
1970 6 2 1.05 27.56 2.12 21.2
1971 6 1 1.575 31.8 6.36 21.2
1972 6 1 1.575 31.8 4.24 23.32
1973 6 2 1.05 27.56 4.24 19.08
1974 6 1 1.575 25.44 6.36 19.08
1975 6 1 1.575 25.44 2.12 23.32
1976 6 1 1.575 25.44 4.24 16.96
1977 6 1 1.575 29.68 2.12 19.08
1978 6 1 1.575 29.68 6.36 23.32
1979 6 1 1.575 27.56 0 23.32
1980 6 1 1.575 31.8 0 19.08
1981 6 1 1.575 25.44 0 21.2
1982 6 2 1.05 31.8 2.12 16.96
1983 6 1 1.575 27.56 6.36 16.96
1984 6 2 1.05 29.68 4.24 21.2
1985 0 3 -1.05 27.5968 8.44317 25.4032
1986 0 3 -1.05 31.7632 0.036835 16.9968
1987 0 3 -1.05 29.6432 2.15684 21.1632
1988 0 3 -1.05 29.7168 6.32316 21.2368
1989 0 3 -1.05 -0.036835 4.20317 23.3568
1990 0 3 -1.05 25.4768 4.27684 19.0432
1991 0 3 -1.05 31.8368 6.39684 19.1168
1992 0 3 -1.05 27.5232 2.08317 23.2832
1993 0 3 -1.05 -0.036835 2.15684 25.4032
1994 0 3 -1.05 25.4768 6.32316 16.9968
1995 0 3 -1.05 29.6432 4.20317 19.1168
1996 0 3 -1.05 29.7168 4.27684 23.2832
1997 0 3 -1.05 31.8368 8.44317 21.1632
1998 0 3 -1.05 27.5232 0.036835 21.2368
1999 0 3 -1.05 27.5968 6.39684 23.3568
2000 0 3 -1.05 31.7632 2.08317 19.0432
2001 0 3 -1.05 -0.036835 8.44317 19.1168
2002 0 3 -1.05 25.4768 0.036835 23.2832
2003 0 3 -1.05 27.5968 4.20317 21.1632
2004 0 3 -1.05 31.7632 4.27684 21.2368
2005 0 3 -1.05 29.6432 6.39684 25.4032
2006 0 3 -1.05 29.7168 2.08317 16.9968
2007 0 3 -1.05 31.8368 2.15684 23.3568
2008 0 3 -1.05 27.5232 6.32316 19.0432
2009 0 3 -1.05 29.7168 0.036835 19.0432
2010 0 3 -1.05 29.6432 8.44317 23.3568
2011 0 3 -1.05 25.4768 2.08317 21.2368
2012 0 3 -1.05 -0.036835 6.39684 21.1632
2013 0 3 -1.05 27.5232 4.27684 16.9968
2014 0 3 -1.05 31.8368 4.20317 25.4032
2015 0 3 -1.05 27.5968 2.15684 19.1168
2016 0 3 -1.05 31.7632 6.32316 23.2832
2017 4 1 1.575 1.06 9.54 18.02
2018 4 1 1.575 7.42 15.9 24.38
2019 4 1 1.575 5.3 9.54 22.26
2020 4 1 1.575 3.18 15.9 20.14
2021 4 1 1.575 1.06 13.78 22.26
2022 4 1 1.575 7.42 11.66 20.14
2023 4 2 1.05 5.3 13.78 18.02
2024 4 1 1.575 3.18 11.66 24.38
2025 6 1 1.575 4.24 8.48 16.96
2026 6 2 1.05 2.12 10.6 21.2
2027 6 1 1.575 6.36 14.84 21.2
2028 6 1 1.575 6.36 12.72 23.32
2029 6 2 1.05 2.12 12.72 19.08
2030 6 2 1.05 0 14.84 19.08
2031 6 2 1.05 0 10.6 23.32
2032 6 1 1.575 0 12.72 16.96
2033 6 1 1.575 4.24 10.6 19.08
2034 6 2 1.05 4.24 14.84 23.32
2035 6 2 1.05 2.12 8.48 23.32
2036 6 2 1.05 6.36 8.48 19.08
2037 6 1 1.575 0 8.48 21.2
2038 6 2 1.05 6.36 10.6 16.96
2039 6 1 1.575 2.12 14.84 16.96
2040 6 2 1.05 4.24 12.72 21.2
2041 0 3 -1.05 2.15684 16.9232 25.4032
2042 0 3 -1.05 6.32316 8.51684 16.9968
2043 0 3 -1.05 4.20317 10.6368 21.1632
2044 0 3 -1.05 4.27684 14.8032 21.2368
2045 0 3 -1.05 8.44317 12.6832 23.3568
2046 0 3 -1.05 0.036835 12.7568 19.0432
2047 0 3 -1.05 6.39684 14.8768 19.1168
2048 0 3 -1.05 2.08317 10.5632 23.2832
2049 0 3 -1.05 8.44317 10.6368 25.4032
2050 0 3 -1.05 0.036835 14.8032 16.9968
2051 0 3 -1.05 4.20317 12.6832 19.1168
2052 0 3 -1.05 4.27684 12.7568 23.2832
2053 0 3 -1.05 6.39684 16.9232 21.1632
2054 0 3 -1.05 2.08317 8.51684 21.2368
2055 0 3 -1.05 2.15684 14.8768 23.3568
2056 0 3 -1.05 6.32316 10.5632 19.0432
2057 0 3 -1.05 8.44317 16.9232 19.1168
2058 0 3 -1.05 0.036835 8.51684 23.2832
2059 0 3 -1.05 2.15684 12.6832 21.1632
2060 0 3 -1.05 6.32316 12.7568 21.2368
2061 0 3 -1.05 4.20317 14.8768 25.4032
2062 0 3 -1.05 4.27684 10.5632 16.9968
2063 0 3 -1.05 6.39684 10.6368 23.3568
2064 0 3 -1.05 2.08317 14.8032 19.0432
2065 0 3 -1.05 4.27684 8.51684 19.0432
2066 0 3 -1.05 4.20317 16.9232 23.3568
2067 0 3 -1.05 0.036835 10.5632 21.2368
2068 0 3 -1.05 8.44317 14.8768 21.1632
2069 0 3 -1.05 2.08317 12.7568 16.9968
2070 0 3 -1.05 6.39684 12.6832 25.4032
2071 0 3 -1.05 2.15684 10.6368 19.1168
2072 0 3 -1.05 6.32316 14.8032 23.2832
2073 4 1 1.575 9.54 9.54 18.02
2074 4 1 1.575 15.9 15.9 24.38
2075 4 1 1.575 13.78 9.54 22.26
2076 4 1 1.575 11.66 15.9 20.14
2077 4 1 1.575 9.54 13.78 22.26
2078 4 1 1.575 15.9 11.66 20.14
2079 4 1 1.575 13.78 13.78 18.02
2080 4 1 1.575 11.66 11.66 24.38
2081 6 2 1.05 12.72 8.48 16.96
2082 6 2 1.05 10.6 10.6 21.2
2083 6 2 1.05 14.84 14.84 21.2
2084 6 1 1.575 14.84 12.72 23.32
2085 6 2 1.05 10.6 12.72 19.08
2086 6 2 1.05 8.48 14.84 19.08
2087 6 1 1.575 8.48 10.6 23.32
2088 6 1 1.575 8.48 12.72 16.96
2089 6 1 1.575 12.72 10.6 19.08
2090 6 2 1.05 12.72 14.84 23.32
2091 6 1 1.575 10.6 8.48 23.32
2092 6 2 1.05 14.84 8.48 19.08
2093 6 1 1.575 8.48 8.48 21.2
2094 6 1 1.575 14.84 10.6 16.96
2095 6 1 1.575 10.6 14.84 16.96
2096 6 1 1.575 12.72 12.72 21.2
2097 0 3 -1.05 10.6368 16.9232 25.4032
2098 0 3 -1.05 14.8032 8.51684 16.9968
2099 0 3 -1.05 12.6832 10.6368 21.1632
2100 0 3 -1.05 12.7568 14.8032 21.2368
2101 0 3 -1.05 16.9232 12.6832 23.3568
2102 0 3 -1.05 8.51684 12.7568 19.0432
2103 0 3 -1.05 14.8768 14.8768 19.1168
2104 0 3 -1.05 10.5632 10.5632 23.2832
2105 0 3 -1.05 16.9232 10.6368 25.4032
2106 0 3 -1.05 8.51684 14.8032 16.9968
2107 0 3 -1.05 12.6832 12.6832 19.1168
2108 0 3 -1.05 12.7568 12.7568 23.2832
2109 0 3 -1.05 14.8768 16.9232 21.1632
2110 0 3 -1.05 10.5632 8.51684 21.2368
2111 0 3 -1.05 10.6368 14.8768 23.3568
2112 0 3 -1.05 14.8032 10.5632 19.0432
2113 0 3 -1.05 16.9232 16.9232 19.1168
2114 0 3 -1.05 8.51684 8.51684 23.2832
2115 0 3 -1.05 10.6368 12.6832 21.1632
2116 0 3 -1.05 14.8032 12.7568 21.2368
2117 0 3 -1.05 12.6832 14.8768 25.4032
2118 0 3 -1.05 12.7568 10.5632 16.9968
2119 0 3 -1.05 14.8768 10.6368 23.3568
2120 0 3 -1.05 10.5632 14.8032 19.0432
2121 0 3 -1.05 12.7568 8.51684 19.0432
2122 0 3 -1.05 12.6832 16.9232 23.3568
2123 0 3 -1.05 8.51684 10.5632 21.2368
2124 0 3 -1.05 16.9232 14.8768 21.1632
2125 0 3 -1.05 10.5632 12.7568 16.9968
2126 0 3 -1.05 14.8768 12.6832 25.4032
2127 0 3 -1.05 10.6368 10.6368 19.1168
2128 0 3 -1.05 14.8032 14.8032 23.2832
2129 4 1 1.575 18.02 9.54 18.02
2130 4 1 1.575 24.38 15.9 24.38
2131 4 1 1.575 22.26 9.54 22.26
2132 4 1 1.575 20.14 15.9 20.14
2133 4 1 1.575 18.02 13.78 22.26
2134 4 1 1.575 24.38 11.66 20.14
2135 4 1 1.575 22.26 13.78 18.02
2136 4 1 1.575 20.14 11.66 24.38
2137 6 2 1.05 21.2 8.48 16.96
2138 6 2 1.05 19.08 10.6 21.2
2139 6 2 1.05 23.32 14.84 21.2
2140 6 1 1.575 23.32 12.72 23.32
2141 6 1 1.575 19.08 12.72 19.08
2142 6 2 1.05 16.96 14.84 19.08
2143 6 2 1.05 16.96 10.6 23.32
2144 6 1 1.575 16.96 12.72 16.96
2145 6 2 1.05 21.2 10.6 19.08
2146 6 2 1.05 21.2 14.84 23.32
2147 6 1 1.575 19.08 8.48 23.32
2148 6 1 1.575 23.32 8.48 19.08
2149 6 1 1.575 16.96 8.48 21.2
2150 6 1 1.575 23.32 10.6 16.96
2151 6 1 1.575 19.08 14.84 16.96
2152 6 2 1.05 21.2 12.72 21.2
2153 0 3 -1.05 19.1168 16.9232 25.4032
2154 0 3 -1.05 23.2832 8.51684 16.9968
2155 0 3 -1.05 21.1632 10.6368 21.1632
2156 0 3 -1.05 21.2368 14.8032 21.2368
2157 0 3 -1.05 25.4032 12.6832 23.3568
2158 0 3 -1.05 16.9968 12.7568 19.0432
2159 0 3 -1.05 23.3568 14.8768 19.1168
2160 0 3 -1.05 19.0432 10.5632 23.2832
2161 0 3 -1.05 25.4032 10.6368 25.4032
2162 0 3 -1.05 16.9968 14.8032 16.9968
2163 0 3 -1.05 21.1632 12.6832 19.1168
2164 0 3 -1.05 21.2368 12.7568 23.2832
2165 0 3 -1.05 23.3568 16.9232 21.1632
2166 0 3 -1.05 19.0432 8.51684 21.2368
2167 0 3 -1.05 19.1168 14.8768 23.3568
2168 0 3 -1.05 23.2832 10.5632 19.0432
2169 0 3 -1.05 25.4032 16.9232 19.1168
2170 0 3 -1.05 16.9968 8.51684 23.2832
2171 0 3 -1.05 19.1168 12.6832 21.1632
2172 0 3 -1.05 23.2832 12.7568 21.2368
2173 0 3 -1.05 21.1632 14.8768 25.4032
2174 0 3 -1.05 21.2368 10.5632 16.9968
2175 0 3 -1.05 23.3568 10.6368 23.3568
2176 0 3 -1.05 19.0432 14.8032 19.0432
2177 0 3 -1.05 21.2368 8.51684 19.0432
2178 0 3 -1.05 21.1632 16.9232 23.3568
2179 0 3 -1.05 16.9968 10.5632 21.2368
2180 0 3 -1.05 25.4032 14.8768 21.1632
2181 0 3 -1.05 19.0432 12.7568 16.9968
2182 0 3 -1.05 23.3568 12.6832 25.4032
2183 0 3 -1.05 19.1168 10.6368 19.1168
2184 0 3 -1.05 23.2832 14.8032 23.2832
2185 4 1 1.575 26.5 9.54 18.02
2186 4 1 1.575 32.86 15.9 24.38
2187 4 1 1.575 30.74 9.54 22.26
2188 4 1 1.575 28.62 15.9 20.14
2189 4 1 1.575 26.5 13.78 22.26
2190 4 1 1.575 32.86 11.66 20.14
2191 4 1 1.575 30.74 13.78 18.02
2192 4 1 1.575 28.62 11.66 24.38
2193 6 2 1.05 29.68 8.48 16.96
2194 6 2 1.05 27.56 10.6 21.2
2195 6 1 1.575 31.8 14.84 21.2
2196 6 1 1.575 31.8 12.72 23.32
2197 6 2 1.05 27.56 12.72 19.08
2198 6 2 1.05 25.44 14.84 19.08
2199 6 2 1.05 25.44 10.6 23.32
2200 6 1 1.575 25.44 12.72 16.96
2201 6 1 1.575 29.68 10.6 19.08
2202 6 1 1.575 29.68 14.84 23.32
2203 6 2 1.05 27.56 8.48 23.32
2204 6 1 1.575 31.8 8.48 19.08
2205 6 2 1.05 25.44 8.48 21.2
2206 6 2 1.05 31.8 10.6 16.96
2207 6 1 1.575 27.56 14.84 16.96
2208 6 2 1.05 29.68 12.72 21.2
2209 0 3 -1.05 27.5968 16.9232 25.4032
2210 0 3 -1.05 31.7632 8.51684 16.9968
2211 0 3 -1.05 29.6432 10.6368 21.1632
2212 0 3 -1.05 29.7168 14.8032 21.2368
2213 0 3 -1.05 -0.036835 12.6832 23.3568
2214 0 3 -1.05 25.4768 12.7568 19.0432
2215 0 3 -1.05 31.8368 14.8768 19.1168
2216 0 3 -1.05 27.5232 10.5632 23.2832
2217 0 3 -1.05 -0.036835 10.6368 25.4032
2218 0 3 -1.05 25.4768 14.8032 16.9968
2219 0 3 -1.05 29.6432 12.6832 19.1168
2220 0 3 -1.05 29.7168 12.7568 23.2832
2221 0 3 -1.05 31.8368 16.9232 21.1632
2222 0 3 -1.05 27.5232 8.51684 21.2368
2223 0 3 -1.05 27.5968 14.8768 23.3568
2224 0 3 -1.05 31.7632 10.5632 19.0432
2225 0 3 -1.05 -0.036835 16.9232 19.1168
2226 0 3 -1.05 25.4768 8.51684 23.2832
2227 0 3 -1.05 27.5968 12.6832 21.1632
2228 0 3 -1.05 31.7632 12.7568 21.2368
2229 0 3 -1.05 29.6432 14.8768 25.4032
2230 0 3 -1.05 29.7168 10.5632 16.9968
2231 0 3 -1.05 31.8368 10.6368 23.3568
2232 0 3 -1.05 27.5232 14.8032 19.0432
2233 0 3 -1.05 29.7168 8.51684 19.0432
2234 0 3 -1.05 29.6432 16.9232 23.3568
2235 0 3 -1.05 25.4768 10.5632 21.2368
2236 0 3 -1.05 -0.036835 14.8768 21.1632
2237 0 3 -1.05 27.5232 12.7568 16.9968
2238 0 3 -1.05 31.8368 12.6832 25.4032
2239 0 3 -1.05 27.5968 10.6368 19.1168
2240 0 3 -1.05 31.7632 14.8032 23.2832
2241 4 1 1.575 1.06 18.02 18.02
2242 4 1 1.575 7.42 24.38 24.38
2243 4 1 1.575 5.3 18.02 22.26
2244 4 1 1.575 3.18 24.38 20.14
2245 4 1 1.575 1.06 22.26 22.26
2246 4 1 1.575 7.42 20.14 20.14
2247 4 1 1.575 5.3 22.26 18.02
2248 4 1 1.575 3.18 20.14 24.38
2249 6 1 1.575 4.24 16.96 16.96
2250 6 1 1.575 2.12 19.08 21.2
2251 6 2 1.05 6.36 23.32 21.2
2252 6 1 1.575 6.36 21.2 23.32
2253 6 1 1.575 2.12 21.2 19.08
2254 6 1 1.575 0 23.32 19.08
2255 6 1 1.575 0 19.08 23.32
2256 6 2 1.05 0 21.2 16.96
2257 6 1 1.575 4.24 19.08 19.08
2258 6 2 1.05 4.24 23.32 23.32
2259 6 1 1.575 2.12 16.96 23.32
2260 6 2 1.05 6.36 16.96 19.08
2261 6 2 1.05 0 16.96 21.2
2262 6 2 1.05 6.36 19.08 16.96
2263 6 1 1.575 2.12 23.32 16.96
2264 6 2 1.05 4.24 21.2 21.2
2265 0 3 -1.05 2.15684 25.4032 25.4032
2266 0 3 -1.05 6.32316 16.9968 16.9968
2267 0 3 -1.05 4.20317 19.1168 21.1632
2268 0 3 -1.05 4.27684 23.2832 21.2368
2269 0 3 -1.05 8.44317 21.1632 23.3568
2270 0 3 -1.05 0.036835 21.2368 19.0432
2271 0 3 -1.05 6.39684 23.3568 19.1168
2272 0 3 -1.05 2.08317 19.0432 23.2832
2273 0 3 -1.05 8.44317 19.1168 25.4032
2274 0 3 -1.05 0.036835 23.2832 16.9968
2275 0 3 -1.05 4.20317 21.1632 19.1168
2276 0 3 -1.05 4.27684 21.2368 23.2832
2277 0 3 -1.05 6.39684 25.4032 21.1632
2278 0 3 -1.05 2.08317 16.9968 21.2368
2279 0 3 -1.05 2.15684 23.3568 23.3568
2280 0 3 -1.05 6.32316 19.0432 19.0432
2281 0 3 -1.05 8.44317 25.4032 19.1168
2282 0 3 -1.05 0.036835 16.9968 23.2832
2283 0 3 -1.05 2.15684 21.1632 21.1632
2284 0 3 -1.05 6.32316 21.2368 21.2368
2285 0 3 -1.05 4.20317 23.3568 25.4032
2286 0 3 -1.05 4.27684 19.0432 16.9968
2287 0 3 -1.05 6.39684 19.1168 23.3568
2288 0 3 -1.05 2.08317 23.2832 19.0432
2289 0 3 -1.05 4.27684 16.9968 19.0432
2290 0 3 -1.05 4.20317 25.4032 23.3568
2291 0 3 -1.05 0.036835 19.0432 21.2368
2292 0 3 -1.05 8.44317 23.3568 21.1632
2293 0 3 -1.05 2.08317 21.2368 16.9968
2294 0 3 -1.05 6.39684 21.1632 25.4032
2295 0 3 -1.05 2.15684 19.1168 19.1168
2296 0 3 -1.05 6.32316 23.2832 23.2832
2297 4 1 1.575 9.54 18.02 18.02
2298 4 1 1.575 15.9 24.38 24.38
2299 4 1 1.575 13.78 18.02 22.26
2300 4 1 1.575 11.66 24.38 20.14
2301 4 1 1.575 9.54 22.26 22.26
2302 4 1 1.575 15.9 20.14 20.14
2303 4 2 1.05 13.78 22.26 18.02
2304 4 1 1.575 11.66 20.14 24.38
2305 6 1 1.575 12.72 16.96 16.96
2306 6 1 1.575 10.6 19.08 21.2
2307 6 2 1.05 14.84 23.32 21.2
2308 6 1 1.575 14.84 21.2 23.32
2309 6 1 1.575 10.6 21.2 19.08
2310 6 2 1.05 8.48 23.32 19.08
2311 6 1 1.575 8.48 19.08 23.32
2312 6 2 1.05 8.48 21.2 16.96
2313 6 1 1.575 12.72 19.08 19.08
2314 6 1 1.575 12.72 23.32 23.32
2315 6 1 1.575 10.6 16.96 23.32
2316 6 2 1.05 14.84 16.96 19.08
2317 6 2 1.05 8.48 16.96 21.2
2318 6 1 1.575 14.84 19.08 16.96
2319 6 1 1.575 10.6 23.32 16.96
2320 6 2 1.05 12.72 21.2 21.2
2321 0 3 -1.05 10.6368 25.4032 25.4032
2322 0 3 -1.05 14.8032 16.9968 16.9968
2323 0 3 -1.05 12.6832 19.1168 21.1632
2324 0 3 -1.05 12.7568 23.2832 21.2368
2325 0 3 -1.05 16.9232 21.1632 23.3568
2326 0 3 -1.05 8.51684 21.2368 19.0432
2327 0 3 -1.05 14.8768 23.3568 19.1168
2328 0 3 -1.05 10.5632 19.0432 23.2832
2329 0 3 -1.05 16.9232 19.1168 25.4032
2330 0 3 -1.05 8.51684 23.2832 16.9968
2331 0 3 -1.05 12.6832 21.1632 19.1168
2332 0 3 -1.05 12.7568 21.2368 23.2832
2333 0 3 -1.05 14.8768 25.4032 21.1632
2334 0 3 -1.05 10.5632 16.9968 21.2368
2335 0 3 -1.05 10.6368 23.3568 23.3568
2336 0 3 -1.05 14.8032 19.0432 19.0432
2337 0 3 -1.05 16.9232 25.4032 19.1168
2338 0 3 -1.05 8.51684 16.9968 23.2832
2339 0 3 -1.05 10.6368 21.1632 21.1632
2340 0 3 -1.05 14.8032 21.2368 21.2368
2341 0 3 -1.05 12.6832 23.3568 25.4032
2342 0 3 -1.05 12.7568 19.0432 16.9968
2343 0 3 -1.05 14.8768 19.1168 23.3568
2344 0 3 -1.05 10.5632 23.2832 19.0432
2345 0 3 -1.05 12.7568 16.9968 19.0432
2346 0 3 -1.05 12.6832 25.4032 23.3568
2347 0 3 -1.05 8.51684 19.0432 21.2368
2348 0 3 -1.05 16.9232 23.3568 21.1632
2349 0 3 -1.05 10.5632 21.2368 16.9968
2350 0 3 -1.05 14.8768 21.1632 25.4032
2351 0 3 -1.05 10.6368 19.1168 19.1168
2352 0 3 -1.05 14.8032 23.2832 23.2832
2353 4 2 1.05 18.02 18.02 18.02
2354 4 1 1.575 24.38 24.38 24.38
2355 4 1 1.575 22.26 18.02 22.26
2356 4 1 1.575 20.14 24.38 20.14
2357 4 1 1.575 18.02 22.26 22.26
2358 4 1 1.575 24.38 20.14 20.14
2359 4 1 1.575 22.26 22.26 18.02
2360 4 1 1.575 20.14 20.14 24.38
2361 6 1 1.575 21.2 16.96 16.96
2362 6 1 1.575 19.08 19.08 21.2
2363 6 2 1.05 23.32 23.32 21.2
2364 6 1 1.575 23.32 21.2 23.32
2365 6 2 1.05 19.08 21.2 19.08
2366 6 1 1.575 16.96 23.32 19.08
2367 6 2 1.05 16.96 19.08 23.32
2368 6 1 1.575 16.96 21.2 16.96
2369 6 2 1.05 21.2 19.08 19.08
2370 6 1 1.575 21.2 23.32 23.32
2371 6 2 1.05 19.08 16.96 23.32
2372 6 1 1.575 23.32 16.96 19.08
2373 6 1 1.575 16.96 16.96 21.2
2374 6 1 1.575 23.32 19.08 16.96
2375 6 2 1.05 19.08 23.32 16.96
2376 6 2 1.05 21.2 21.2 21.2
2377 0 3 -1.05 19.1168 25.4032 25.4032
2378 0 3 -1.05 23.2832 16.9968 16.9968
2379 0 3 -1.05 21.1632 19.1168 21.1632
2380 0 3 -1.05 21.2368 23.2832 21.2368
2381 0 3 -1.05 25.4032 21.1632 23.3568
2382 0 3 -1.05 16.9968 21.2368 19.0432
2383 0 3 -1.05 23.3568 23.3568 19.1168
2384 0 3 -1.05 19.0432 19.0432 23.2832
2385 0 3 -1.05 25.4032 19.1168 25.4032
2386 0 3 -1.05 16.9968 23.2832 16.9968
2387 0 3 -1.05 21.1632 21.1632 19.1168
2388 0 3 -1.05 21.2368 21.2368 23.2832
2389 0 3 -1.05 23.3568 25.4032 21.1632
2390 0 3 -1.05 19.0432 16.9968 21.2368
2391 0 3 -1.05 19.1168 23.3568 23.3568
2392 0 3 -1.05 23.2832 19.0432 19.0432
2393 0 3 -1.05 25.4032 25.4032 19.1168
2394 0 3 -1.05 16.9968 16.9968 23.2832
2395 0 3 -1.05 19.1168 21.1632 21.1632
2396 0 3 -1.05 23.2832 21.2368 21.2368
2397 0 3 -1.05 21.1632 23.3568 25.4032
2398 0 3 -1.05 21.2368 19.0432 16.9968
2399 0 3 -1.05 23.3568 19.1168 23.3568
2400 0 3 -1.05 19.0432 23.2832 19.0432
2401 0 3 -1.05 21.2368 16.9968 19.0432
2402 0 3 -1.05 21.1632 25.4032 23.3568
2403 0 3 -1.05 16.9968 19.0432 21.2368
2404 0 3 -1.05 25.4032 23.3568 21.1632
2405 0 3 -1.05 19.0432 21.2368 16.9968
2406 0 3 -1.05 23.3568 21.1632 25.4032
2407 0 3 -1.05 19.1168 19.1168 19.1168
2408 0 3 -1.05 23.2832 23.2832 23.2832
2409 4 1 1.575 26.5 18.02 18.02
2410 4 1 1.575 32.86 24.38 24.38
2411 4 1 1.575 30.74 18.02 22.26
2412 4 1 1.575 28.62 24.38 20.14
2413 4 1 1.575 26.5 22.26 22.26
2414 4 1 1.575 32.86 20.14 20.14
2415 4 1 1.575 30.74 22.26 18.02
2416 4 1 1.575 28.62 20.14 24.38
2417 6 2 1.05 29.68 16.96 16.96
2418 6 2 1.05 27.56 19.08 21.2
2419 6 2 1.05 31.8 23.32 21.2
2420 6 2 1.05 31.8 21.2 23.32
2421 6 1 1.575 27.56 21.2 19.08
2422 6 2 1.05 25.44 23.32 19.08
2423 6 1 1.575 25.44 19.08 23.32
2424 6 2 1.05 25.44 21.2 16.96
2425 6 1 1.575 29.68 19.08 19.08
2426 6 2 1.05 29.68 23.32 23.32
2427 6 2 1.05 27.56 16.96 23.32
2428 6 1 1.575 31.8 16.96 19.08
2429 6 2 1.05 25.44 16.96 21.2
2430 6 2 1.05 31.8 19.08 16.96
2431 6 1 1.575 27.56 23.32 16.96
2432 6 1 1.575 29.68 21.2 21.2
2433 0 3 -1.05 27.5968 25.4032 25.4032
2434 0 3 -1.05 31.7632 16.9968 16.9968
2435 0 3 -1.05 29.6432 19.1168 21.1632
2436 0 3 -1.05 29.7168 23.2832 21.2368
2437 0 3 -1.05 -0.036835 21.1632 23.3568
2438 0 3 -1.05 25.4768 21.2368 19.0432
2439 0 3 -1.05 31.8368 23.3568 19.1168
2440 0 3 -1.05 27.5232 19.0432 23.2832
2441 0 3 -1.05 -0.036835 19.1168 25.4032
2442 0 3 -1.05 25.4768 23.2832 16.9968
2443 0 3 -1.05 29.6432 21.1632 19.1168
2444 0 3 -1.05 29.7168 21.2368 23.2832
2445 0 3 -1.05 31.8368 25.4032 21.1632
2446 0 3 -1.05 27.5232 16.9968 21.2368
2447 0 3 -1.05 27.5968 23.3568 23.3568
2448 0 3 -1.05 31.7632 19.0432 19.0432
2449 0 3 -1.05 -0.036835 25.4032 19.1168
2450 0 3 -1.05 25.4768 16.9968 23.2832
2451 0 3 -1.05 27.5968 21.1632 21.1632
2452 0 3 -1.05 31.7632 21.2368 21.2368
2453 0 3 -1.05 29.6432 23.3568 25.4032
2454 0 3 -1.05 29.7168 19.0432 16.9968
2455 0 3 -1.05 31.8368 19.1168 23.3568
2456 0 3 -1.05 27.5232 23.2832 19.0432
2457 0 3 -1.05 29.7168 16.9968 19.0432
2458 0 3 -1.05 29.6432 25.4032 23.3568
2459 0 3 -1.05 25.4768 19.0432 21.2368
2460 0 3 -1.05 -0.036835 23.3568 21.1632
2461 0 3 -1.05 27.5232 21.2368 16.9968
2462 0 3 -1.05 31.8368 21.1632 25.4032
2463 0 3 -1.05 27.5968 19.1168 19.1168
2464 0 3 -1.05 31.7632 23.2832 23.2832
2465 4 1 1.575 1.06 26.5 18.02
2466 4 1 1.575 7.42 32.86 24.38
2467 4 1 1.575 5.3 26.5 22.26
2468 4 1 1.575 3.18 32.86 20.14
2469 4 1 1.575 1.06 30.74 22.26
2470 4 1 1.575 7.42 28.62 20.14
2471 4 1 1.575 5.3 30.74 18.02
2472 4 1 1.575 3.18 28.62 24.38
2473 6 2 1.05 4.24 25.44 16.96
2474 6 2 1.05 2.12 27.56 21.2
2475 6 1 1.575 6.36 31.8 21.2
2476 6 2 1.05 6.36 29.68 23.32
2477 6 1 1.575 2.12 29.68 19.08
2478 6 2 1.05 0 31.8 19.08
2479 6 1 1.575 0 27.56 23.32
2480 6 1 1.575 0 29.68 16.96
2481 6 1 1.575 4.24 27.56 19.08
2482 6 1 1.575 4.24 31.8 23.32
2483 6 1 1.575 2.12 25.44 23.32
2484 6 1 1.575 6.36 25.44 19.08
2485 6 1 1.575 0 25.44 21.2
2486 6 1 1.575 6.36 27.56 16.96
2487 6 1 1.575 2.12 31.8 16.96
2488 6 2 1.05 4.24 29.68 21.2
2489 0 3 -1.05 2.15684 -0.036835 25.4032
2490 0 3 -1.05 6.32316 25.4768 16.9968
2491 0 3 -1.05 4.20317 27.5968 21.1632
2492 0 3 -1.05 4.27684 31.7632 21.2368
2493 0 3 -1.05 8.44317 29.6432 23.3568
2494 0 3 -1.05 0.036835 29.7168 19.0432
2495 0 3 -1.05 6.39684 31.8368 19.1168
2496 0 3 -1.05 2.08317 27.5232 23.2832
2497 0 3 -1.05 8.44317 27.5968 25.4032
2498 0 3 -1.05 0.036835 31.7632 16.9968
2499 0 3 -1.05 4.20317 29.6432 19.1168
2500 0 3 -1.05 4.27684 29.7168 23.2832
2501 0 3 -1.05 6.39684 -0.036835 21.1632
2502 0 3 -1.05 2.08317 25.4768 21.2368
2503 0 3 -1.05 2.15684 31.8368 23.3568
2504 0 3 -1.05 6.32316 27.5232 19.0432
2505 0 3 -1.05 8.44317 -0.036835 19.1168
2506 0 3 -1.05 0.036835 25.4768 23.2832
2507 0 3 -1.05 2.15684 29.6432 21.1632
2508 0 3 -1.05 6.32316 29.7168 21.2368
2509 0 3 -1.05 4.20317 31.8368 25.4032
2510 0 3 -1.05 4.27684 27.5232 16.9968
2511 0 3 -1.05 6.39684 27.5968 23.3568
2512 0 3 -1.05 2.08317 31.7632 19.0432
2513 0 3 -1.05 4.27684 25.4768 19.0432
2514 0 3 -1.05 4.20317 -0.036835 23.3568
2515 0 3 -1.05 0.036835 27.5232 21.2368
2516 0 3 -1.05 8.44317 31.8368 21.1632
2517 0 3 -1.05 2.08317 29.7168 16.9968
2518 0 3 -1.05 6.39684 29.6432 25.4032
2519 0 3 -1.05 2.15684 27.5968 19.1168
2520 0 3 -1.05 6.32316 31.7632 23.2832
2521 4 1 1.575 9.54 26.5 18.02
2522 4 2 1.05 15.9 32.86 24.38
2523 4 1 1.575 13.78 26.5 22.26
2524 4 2 1.05 11.66 32.86 20.14
2525 4 1 1.575 9.54 30.74 22.26
2526 4 1 1.575 15.9 28.62 20.14
2527 4 1 1.575 13.78 30.74 18.02
2528 4 1 1.575 11.66 28.62 24.38
2529 6 2 1.05 12.72 25.44 16.96
2530 6 2 1.05 10.6 27.56 21.2
2531 6 2 1.05 14.84 31.8 21.2
2532 6 2 1.05 14.84 29.68 23.32
2533 6 1 1.575 10.6 29.68 19.08
2534 6 2 1.05 8.48 31.8 19.08
2535 6 1 1.575 8.48 27.56 23.32
2536 6 2 1.05 8.48 29.68 16.96
2537 6 2 1.05 12.72 27.56 19.08
2538 6 1 1.575 12.72 31.8 23.32
2539 6 1 1.575 10.6 25.44 23.32
2540 6 1 1.575 14.84 25.44 19.08
2541 6 1 1.575 8.48 25.44 21.2
2542 6 1 1.575 14.84 27.56 16.96
2543 6 1 1.575 10.6 31.8 16.96
2544 6 1 1.575 12.72 29.68 21.2
2545 0 3 -1.05 10.6368 -0.036835 25.4032
2546 0 3 -1.05 14.8032 25.4768 16.9968
2547 0 3 -1.05 12.6832 27.5968 21.1632
2548 0 3 -1.05 12.7568 31.7632 21.2368
2549 0 3 -1.05 16.9232 29.6432 23.3568
2550 0 3 -1.05 8.51684 29.7168 19.0432
2551 0 3 -1.05 14.8768 31.8368 19.1168
2552 0 3 -1.05 10.5632 27.5232 23.2832
2553 0 3 -1.05 16.9232 27.5968 25.4032
2554 0 3 -1.05 8.51684 31.7632 16.9968
2555 0 3 -1.05 12.6832 29.6432 19.1168
2556 0 3 -1.05 12.7568 29.7168 23.2832
2557 0 3 -1.05 14.8768 -0.036835 21.1632
2558 0 3 -1.05 10.5632 25.4768 21.2368
2559 0 3 -1.05 10.6368 31.8368 23.3568
2560 0 3 -1.05 14.8032 27.5232 19.0432
2561 0 3 -1.05 16.9232 -0.036835 19.1168
2562 0 3 -1.05 8.51684 25.4768 23.2832
2563 0 3 -1.05 10.6368 29.6432 21.1632
2564 0 3 -1.05 14.8032 29.7168 21.2368
2565 0 3 -1.05 12.6832 31.8368 25.4032
2566 0 3 -1.05 12.7568 27.5232 16.9968
2567 0 3 -1.05 14.8768 27.5968 23.3568
2568 0 3 -1.05 10.5632 31.7632 19.0432
2569 0 3 -1.05 12.7568 25.4768 19.0432
2570 0 3 -1.05 12.6832 -0.036835 23.3568
2571 0 3 -1.05 8.51684 27.5232 21.2368
2572 0 3 -1.05 16.9232 31.8368 21.1632
2573 0 3 -1.05 10.5632 29.7168 16.9968
2574 0 3 -1.05 14.8768 29.6432 25.4032
2575 0 3 -1.05 10.6368 27.5968 19.1168
2576 0 3 -1.05 14.8032 31.7632 23.2832
2577 4 1 1.575 18.02 26.5 18.02
2578 4 1 1.575 24.38 32.86 24.38
2579 4 1 1.575 22.26 26.5 22.26
2580 4 1 1.575 20.14 32.86 20.14
2581 4 1 1.575 18.02 30.74 22.26
2582 4 1 1.575 24.38 28.62 20.14
2583 4 1 1.575 22.26 30.74 18.02
2584 4 1 1.575 20.14 28.62 24.38
2585 6 1 1.575 21.2 25.44 16.96
2586 6 1 1.575 19.08 27.56 21.2
2587 6 1 1.575 23.32 31.8 21.2
2588 6 1 1.575 23.32 29.68 23.32
2589 6 2 1.05 19.08 29.68 19.08
2590 6 1 1.575 16.96 31.8 19.08
2591 6 1 1.575 16.96 27.56 23.32
2592 6 2 1.05 16.96 29.68 16.96
2593 6 1 1.575 21.2 27.56 19.08
2594 6 2 1.05 21.2 31.8 23.32
2595 6 2 1.05 19.08 25.44 23.32
2596 6 2 1.05 23.32 25.44 19.08
2597 6 2 1.05 16.96 25.44 21.2
2598 6 2 1.05 23.32 27.56 16.96
2599 6 2 1.05 19.08 31.8 16.96
2600 6 1 1.575 21.2 29.68 21.2
2601 0 3 -1.05 19.1168 -0.036835 25.4032
2602 0 3 -1.05 23.2832 25.4768 16.9968
2603 0 3 -1.05 21.1632 27.5968 21.1632
2604 0 3 -1.05 21.2368 31.7632 21.2368
2605 0 3 -1.05 25.4032 29.6432 23.3568
2606 0 3 -1.05 16.9968 29.7168 19.0432
2607 0 3 -1.05 23.3568 31.8368 19.1168
2608 0 3 -1.05 19.0432 27.5232 23.2832
2609 0 3 -1.05 25.4032 27.5968 25.4032
2610 0 3 -1.05 16.9968 31.7632 16.9968
2611 0 3 -1.05 21.1632 29.6432 19.1168
2612 0 3 -1.05 21.2368 29.7168 23.2832
2613 0 3 -1.05 23.3568 -0.036835 21.1632
2614 0 3 -1.05 19.0432 25.4768 21.2368
2615 0 3 -1.05 19.1168 31.8368 23.3568
2616 0 3 -1.05 23.2832 27.5232 19.0432
2617 0 3 -1.05 25.4032 -0.036835 19.1168
2618 0 3 -1.05 16.9968 25.4768 23.2832
2619 0 3 -1.05 19.1168 29.6432 21.1632
2620 0 3 -1.05 23.2832 29.7168 21.2368
2621 0 3 -1.05 21.1632 31.8368 25.4032
2622 0 3 -1.05 21.2368 27.5232 16.9968
2623 0 3 -1.05 23.3568 27.5968 23.3568
2624 0 3 -1.05 19.0432 31.7632 19.0432
2625 0 3 -1.05 21.2368 25.4768 19.0432
2626 0 3 -1.05 21.1632 -0.036835 23.3568
2627 0 3 -1.05 16.9968 27.5232 21.2368
2628 0 3 -1.05 25.4032 31.8368 21.1632
2629 0 3 -1.05 19.0432 29.7168 16.9968
2630 0 3 -1.05 23.3568 29.6432 25.4032
2631 0 3 -1.05 19.1168 27.5968 19.1168
2632 0 3 -1.05 23.2832 31.7632 23.2832
2633 4 1 1.575 26.5 26.5 18.02
2634 4 1 1.575 32.86 32.86 24.38
2635 4 1 1.575 30.74 26.5 22.26
2636 4 1 1.575 28.62 32.86 20.14
2637 4 1 1.575 26.5 30.74 22.26
2638 4 1 1.575 32.86 28.62 20.14
2639 4 1 1.575 30.74 30.74 18.02
2640 4 1 1.575 28.62 28.62 24.38
2641 6 2 1.05 29.68 25.44 16.96
2642 6 1 1.575 27.56 27.56 21.2
2643 6 1 1.575 31.8 31.8 21.2
2644 6 2 1.05 31.8 29.68 23.32
2645 6 2 1.05 27.56 29.68 19.08
2646 6 1 1.575 25.44 31.8 19.08
2647 6 1 1.575 25.44 27.56 23.32
2648 6 2 1.05 25.44 29.68 16.96
2649 6 2 1.05 29.68 27.56 19.08
2650 6 2 1.05 29.68 31.8 23.32
2651 6 2 1.05 27.56 25.44 23.32
2652 6 1 1.575 31.8 25.44 19.08
2653 6 2 1.05 25.44 25.44 21.2
2654 6 2 1.05 31.8 27.56 16.96
2655 6 2 1.05 27.56 31.8 16.96
2656 6 1 1.575 29.68 29.68 21.2
2657 0 3 -1.05 27.5968 -0.036835 25.4032
2658 0 3 -1.05 31.7632 25.4768 16.9968
2659 0 3 -1.05 29.6432 27.5968 21.1632
2660 0 3 -1.05 29.7168 31.7632 21.2368
2661 0 3 -1.05 -0.036835 29.6432 23.3568
2662 0 3 -1.05 25.4768 29.7168 19.0432
2663 0 3 -1.05 31.8368 31.8368 19.1168
2664 0 3 -1.05 27.5232 27.5232 23.2832
2665 0 3 -1.05 -0.036835 27.5968 25.4032
2666 0 3 -1.05 25.4768 31.7632 16.9968
2667 0 3 -1.05 29.6432 29.6432 19.1168
2668 0 3 -1.05 29.7168 29.7168 23.2832
2669 0 3 -1.05 31.8368 -0.036835 21.1632
2670 0 3 -1.05 27.5232 25.4768 21.2368
2671 0 3 -1.05 27.5968 31.8368 23.3568
2672 0 3 -1.05 31.7632 27.5232 19.0432
2673 0 3 -1.05 -0.036835 -0.036835 19.1168
2674 0 3 -1.05 25.4768 25.4768 23.2832
2675 0 3 -1.05 27.5968 29.6432 21.1632
2676 0 3 -1.05 31.7632 29.7168 21.2368
2677 0 3 -1.05 29.6432 31.8368 25.4032
2678 0 3 -1.05 29.7168 27.5232 16.9968
2679 0 3 -1.05 31.8368 27.5968 23.3568
2680 0 3 -1.05 27.5232 31.7632 19.0432
2681 0 3 -1.05 29.7168 25.4768 19.0432
2682 0 3 -1.05 29.6432 -0.036835 23.3568
2683 0 3 -1.05 25.4768 27.5232 21.2368
2684 0 3 -1.05 -0.036835 31.8368 21.1632
2685 0 3 -1.05 27.5232 29.7168 16.9968
2686 0 3 -1.05 31.8368 29.6432 25.4032
2687 0 3 -1.05 27.5968 27.5968 19.1168
2688 0 3 -1.05 31.7632 31.7632 23.2832
2689 4 1 1.575 1.06 1.06 26.5
2690 4 1 1.575 7.42 7.42 32.86
2691 4 1 1.575 5.3 1.06 30.74
2692 4 1 1.575 3.18 7.42 28.62
2693 4 1 1.575 1.06 5.3 30.74
2694 4 1 1.575 7.42 3.18 28.62
2695 4 1 1.575 5.3 5.3 26.5
2696 4 1 1.575 3.18 3.18 32.86
2697 6 1 1.575 4.24 0 25.44
2698 6 1 1.575 2.12 2.12 29.68
2699 6 2 1.05 6.36 6.36 29.68
2700 6 1 1.575 6.36 4.24 31.8
2701 6 1 1.575 2.12 4.24 27.56
2702 6 1 1.575 0 6.36 27.56
2703 6 2 1.05 0 2.12 31.8
2704 6 1 1.575 0 4.24 25.44
2705 6 2 1.05 4.24 2.12 27.56
2706 6 2 1.05 4.24 6.36 31.8
2707 6 2 1.05 2.12 0 31.8
2708 6 2 1.05 6.36 0 27.56
2709 6 1 1.575 0 0 29.68
2710 6 2 1.05 6.36 2.12 25.44
2711 6 2 1.05 2.12 6.36 25.44
2712 6 2 1.05 4.24 4.24 29.68
2713 0 3 -1.05 2.15684 8.44317 33.8832
2714 0 3 -1.05 6.32316 0.036835 25.4768
2715 0 3 -1.05 4.20317 2.15684 29.6432
2716 0 3 -1.05 4.27684 6.32316 29.7168
2717 0 3 -1.05 8.44317 4.20317 31.8368
2718 0 3 -1.05 0.036835 4.27684 27.5232
2719 0 3 -1.05 6.39684 6.39684 27.5968
2720 0 3 -1.05 2.08317 2.08317 31.7632
2721 0 3 -1.05 8.44317 2.15684 33.8832
2722 0 3 -1.05 0.036835 6.32316 25.4768
2723 0 3 -1.05 4.20317 4.20317 27.5968
2724 0 3 -1.05 4.27684 4.27684 31.7632
2725 0 3 -1.05 6.39684 8.44317 29.6432
2726 0 3 -1.05 2.08317 0.036835 29.7168
2727 0 3 -1.05 2.15684 6.39684 31.8368
2728 0 3 -1.05 6.32316 2.08317 27.5232
2729 0 3 -1.05 8.44317 8.44317 27.5968
2730 0 3 -1.05 0.036835 0.036835 31.7632
2731 0 3 -1.05 2.15684 4.20317 29.6432
2732 0 3 -1.05 6.32316 4.27684 29.7168
2733 0 3 -1.05 4.20317 6.39684 33.8832
2734 0 3 -1.05 4.27684 2.08317 25.4768
2735 0 3 -1.05 6.39684 2.15684 31.8368
2736 0 3 -1.05 2.08317 6.32316 27.5232
2737 0 3 -1.05 4.27684 0.036835 27.5232
2738 0 3 -1.05 4.20317 8.44317 31.8368
2739 0 3 -1.05 0.036835 2.08317 29.7168
2740 0 3 -1.05 8.44317 6.39684 29.6432
2741 0 3 -1.05 2.08317 4.27684 25.4768
2742 0 3 -1.05 6.39684 4.20317 33.8832
2743 0 3 -1.05 2.15684 2.15684 27.5968
2744 0 3 -1.05 6.32316 6.32316 31.7632
2745 4 1 1.575 9.54 1.06 26.5
2746 4 1 1.575 15.9 7.42 32.86
2747 4 1 1.575 13.78 1.06 30.74
2748 4 1 1.575 11.66 7.42 28.62
2749 4 1 1.575 9.54 5.3 30.74
2750 4 1 1.575 15.9 3.18 28.62
2751 4 1 1.575 13.78 5.3 26.5
2752 4 1 1.575 11.66 3.18 32.86
2753 6 2 1.05 12.72 0 25.44
2754 6 2 1.05 10.6 2.12 29.68
2755 6 2 1.05 14.84 6.36 29.68
2756 6 1 1.575 14.84 4.24 31.8
2757 6 1 1.575 10.6 4.24 27.56
2758 6 2 1.05 8.48 6.36 27.56
2759 6 2 1.05 8.48 2.12 31.8
2760 6 1 1.575 8.48 4.24 25.44
2761 6 1 1.575 12.72 2.12 27.56
2762 6 2 1.05 12.72 6.36 31.8
2763 6 1 1.575 10.6 0 31.8
2764 6 1 1.575 14.84 0 27.56
2765 6 1 1.575 8.48 0 29.68
2766 6 2 1.05 14.84 2.12 25.44
2767 6 1 1.575 10.6 6.36 25.44
2768 6 2 1.05 12.72 4.24 29.68
2769 0 3 -1.05 10.6368 8.44317 33.8832
2770 0 3 -1.05 14.8032 0.036835 25.4768
2771 0 3 -1.05 12.6832 2.15684 29.6432
2772 0 3 -1.05 12.7568 6.32316 29.7168
2773 0 3 -1.05 16.9232 4.20317 31.8368
2774 0 3 -1.05 8.51684 4.27684 27.5232
2775 0 3 -1.05 14.8768 6.39684 27.5968
2776 0 3 -1.05 10.5632 2.08317 31.7632
2777 0 3 -1.05 16.9232 2.15684 33.8832
2778 0 3 -1.05 8.51684 6.32316 25.4768
2779 0 3 -1.05 12.6832 4.20317 27.5968
2780 0 3 -1.05 12.7568 4.27684 31.7632
2781 0 3 -1.05 14.8768 8.44317 29.6432
2782 0 3 -1.05 10.5632 0.036835 29.7168
2783 0 3 -1.05 10.6368 6.39684 31.8368
2784 0 3 -1.05 14.8032 2.08317 27.5232
2785 0 3 -1.05 16.9232 8.44317 27.5968
2786 0 3 -1.05 8.51684 0.036835 31.7632
2787 0 3 -1.05 10.6368 4.20317 29.6432
2788 0 3 -1.05 14.8032 4.27684 29.7168
2789 0 3 -1.05 12.6832 6.39684 33.8832
2790 0 3 -1.05 12.7568 2.08317 25.4768
2791 0 3 -1.05 14.8768 2.15684 31.8368
2792 0 3 -1.05 10.5632 6.32316 27.5232
2793 0 3 -1.05 12.7568 0.036835 27.5232
2794 0 3 -1.05 12.6832 8.44317 31.8368
2795 0 3 -1.05 8.51684 2.08317 29.7168
2796 0 3 -1.05 16.9232 6.39684 29.6432
2797 0 3 -1.05 10.5632 4.27684 25.4768
2798 0 3 -1.05 14.8768 4.20317 33.8832
2799 0 3 -1.05 10.6368 2.15684 27.5968
2800 0 3 -1.05 14.8032 6.32316 31.7632
2801 4 1 1.575 18.02 1.06 26.5
2802 4 1 1.575 24.38 7.42 32.86
2803 4 1 1.575 22.26 1.06 30.74
2804 4 1 1.575 20.14 7.42 28.62
2805 4 1 1.575 18.02 5.3 30.74
2806 4 1 1.575 24.38 3.18 28.62
2807 4 1 1.575 22.26 5.3 26.5
2808 4 1 1.575 20.14 3.18 32.86
2809 6 2 1.05 21.2 0 25.44
2810 6 1 1.575 19.08 2.12 29.68
2811 6 2 1.05 23.32 6.36 29.68
2812 6 1 1.575 23.32 4.24 31.8
2813 6 2 1.05 19.08 4.24 27.56
2814 6 1 1.575 16.96 6.36 27.56
2815 6 1 1.575 16.96 2.12 31.8
2816 6 2 1.05 16.96 4.24 25.44
2817 6 1 1.575 21.2 2.12 27.56
2818 6 2 1.05 21.2 6.36 31.8
2819 6 2 1.05 19.08 0 31.8
2820 6 2 1.05 23.32 0 27.56
2821 6 1 1.575 16.96 0 29.68
2822 6 1 1.575 23.32 2.12 25.44
2823 6 2 1.05 19.08 6.36 25.44
2824 6 2 1.05 21.2 4.24 29.68
2825 0 3 -1.05 19.1168 8.44317 33.8832
2826 0 3 -1.05 23.2832 0.036835 25.4768
2827 0 3 -1.05 21.1632 2.15684 29.6432
2828 0 3 -1.05 21.2368 6.32316 29.7168
2829 0 3 -1.05 25.4032 4.20317 31.8368
2830 0 3 -1.05 16.9968 4.27684 27.5232
2831 0 3 -1.05 23.3568 6.39684 27.5968
2832 0 3 -1.05 19.0432 2.08317 31.7632
2833 0 3 -1.05 25.4032 2.15684 33.8832
2834 0 3 -1.05 16.9968 6.32316 25.4768
2835 0 3 -1.05 21.1632 4.20317 27.5968
2836 0 3 -1.05 21.2368 4.27684 31.7632
2837 0 3 -1.05 23.3568 8.44317 29.6432
2838 0 3 -1.05 19.0432 0.036835 29.7168
2839 0 3 -1.05 19.1168 6.39684 31.8368
2840 0 3 -1.05 23.2832 2.08317 27.5232
2841 0 3 -1.05 25.4032 8.44317 27.5968
2842 0 3 -1.05 16.9968 0.036835 31.7632
2843 0 3 -1.05 19.1168 4.20317 29.6432
2844 0 3 -1.05 23.2832 4.27684 29.7168
2845 0 3 -1.05 21.1632 6.39684 33.8832
2846 0 3 -1.05 21.2368 2.08317 25.4768
2847 0 3 -1.05 23.3568 2.15684 31.8368
2848 0 3 -1.05 19.0432 6.32316 27.5232
2849 0 3 -1.05 21.2368 0.036835 27.5232
2850 0 3 -1.05 21.1632 8.44317 31.8368
2851 0 3 -1.05 16.9968 2.08317 29.7168
2852 0 3 -1.05 25.4032 6.39684 29.6432
2853 0 3 -1.05 19.0432 4.27684 25.4768
2854 0 3 -1.05 23.3568 4.20317 33.8832
2855 0 3 -1.05 19.1168 2.15684 27.5968
2856 0 3 -1.05 23.2832 6.32316 31.7632
2857 4 2 1.05 26.5 1.06 26.5
2858 4 1 1.575 32.86 7.42 32.86
2859 4 1 1.575 30.74 1.06 30.74
2860 4 1 1.575 28.62 7.42 28.62
2861 4 1 1.575 26.5 5.3 30.74
2862 4 1 1.575 32.86 3.18 28.62
2863 4 1 1.575 30.74 5.3 26.5
2864 4 1 1.575 28.62 3.18 32.86
2865 6 1 1.575 29.68 0 25.44
2866 6 1 1.575 27.56 2.12 29.68
2867 6 2 1.05 31.8 6.36 29.68
2868 6 1 1.575 31.8 4.24 31.8
2869 6 1 1.575 27.56 4.24 27.56
2870 6 1 1.575 25.44 6.36 27.56
2871 6 1 1.575 25.44 2.12 31.8
2872 6 1 1.575 25.44 4.24 25.44
2873 6 1 1.575 29.68 2.12 27.56
2874 6 1 1.575 29.68 6.36 31.8
2875 6 2 1.05 27.56 0 31.8
2876 6 2 1.05 31.8 0 27.56
2877 6 1 1.575 25.44 0 29.68
2878 6 2 1.05 31.8 2.12 25.44
2879 6 2 1.05 27.56 6.36 25.44
2880 6 2 1.05 29.68 4.24 29.68
2881 0 3 -1.05 27.5968 8.44317 33.8832
2882 0 3 -1.05 31.7632 0.036835 25.4768
2883 0 3 -1.05 29.6432 2.15684 29.6432
2884 0 3 -1.05 29.7168 6.32316 29.7168
2885 0 3 -1.05 -0.036835 4.20317 31.8368
2886 0 3 -1.05 25.4768 4.27684 27.5232
2887 0 3 -1.05 31.8368 6.39684 27.5968
2888 0 3 -1.05 27.5232 2.08317 31.7632
2889 0 3 -1.05 -0.036835 2.15684 33.8832
2890 0 3 -1.05 25.4768 6.32316 25.4768
2891 0 3 -1.05 29.6432 4.20317 27.5968
2892 0 3 -1.05 29.7168 4.27684 31.7632
2893 0 3 -1.05 31.8368 8.44317 29.6432
2894 0 3 -1.05 27.5232 0.036835 29.7168
2895 0 3 -1.05 27.5968 6.39684 31.8368
2896 0 3 -1.05 31.7632 2.08317 27.5232
2897 0 3 -1.05 -0.036835 8.44317 27.5968
2898 0 3 -1.05 25.4768 0.036835 31.7632
2899 0 3 -1.05 27.5968 4.20317 29.6432
2900 0 3 -1.05 31.7632 4.27684 29.7168
2901 0 3 -1.05 29.6432 6.39684 33.8832
2902 0 3 -1.05 29.7168 2.08317 25.4768
2903 0 3 -1.05 31.8368 2.15684 31.8368
2904 0 3 -1.05 27.5232 6.32316 27.5232
2905 0 3 -1.05 29.7168 0.036835 27.5232
2906 0 3 -1.05 29.6432 8.44317 31.8368
2907 0 3 -1.05 25.4768 2.08317 29.7168
2908 0 3 -1.05 -0.036835 6.39684 29.6432
2909 0 3 -1.05 27.5232 4.27684 25.4768
2910 0 3 -1.05 31.8368 4.20317 33.8832
2911 0 3 -1.05 27.5968 2.15684 27.5968
2912 0 3 -1.05 31.7632 6.32316 31.7632
2913 4 1 1.575 1.06 9.54 26.5
2914 4 1 1.575 7.42 15.9 32.86
2915 4 2 1.05 5.3 9.54 30.74
2916 4 1 1.575 3.18 15.9 28.62
2917 4 1 1.575 1.06 13.78 30.74
2918 4 1 1.575 7.42 11.66 28.62
2919 4 1 1.575 5.3 13.78 26.5
2920 4 1 1.575 3.18 11.66 32.86
2921 6 1 1.575 4.24 8.48 25.44
2922 6 1 1.575 2.12 10.6 29.68
2923 6 1 1.575 6.36 14.84 29.68
2924 6 2 1.05 6.36 12.72 31.8
2925 6 2 1.05 2.12 12.72 27.56
2926 6 1 1.575 0 14.84 27.56
2927 6 1 1.575 0 10.6 31.8
2928 6 2 1.05 0 12.72 25.44
2929 6 1 1.575 4.24 10.6 27.56
2930 6 1 1.575 4.24 14.84 31.8
2931 6 2 1.05 2.12 8.48 31.8
2932 6 2 1.05 6.36 8.48 27.56
2933 6 2 1.05 0 8.48 29.68
2934 6 2 1.05 6.36 10.6 25.44
2935 6 2 1.05 2.12 14.84 25.44
2936 6 1 1.575 4.24 12.72 29.68
2937 0 3 -1.05 2.15684 16.9232 33.8832
2938 0 3 -1.05 6.32316 8.51684 25.4768
2939 0 3 -1.05 4.20317 10.6368 29.6432
2940 0 3 -1.05 4.27684 14.8032 29.7168
2941 0 3 -1.05 8.44317 12.6832 31.8368
2942 0 3 -1.05 0.036835 12.7568 27.5232
2943 0 3 -1.05 6.39684 14.8768 27.5968
2944 0 3 -1.05 2.08317 10.5632 31.7632
2945 0 3 -1.05 8.44317 10.6368 33.8832
2946 0 3 -1.05 0.036835 14.8032 25.4768
2947 0 3 -1.05 4.20317 12.6832 27.5968
2948 0 3 -1.05 4.27684 12.7568 31.7632
2949 0 3 -1.05 6.39684 16.9232 29.6432
2950 0 3 -1.05 2.08317 8.51684 29.7168
2951 0 3 -1.05 2.15684 14.8768 31.8368
2952 0 3 -1.05 6.32316 10.5632 27.5232
2953 0 3 -1.05 8.44317 16.9232 27.5968
2954 0 3 -1.05 0.036835 8.51684 31.7632
2955 0 3 -1.05 2.15684 12.6832 29.6432
2956 0 3 -1.05 6.32316 12.7568 29.7168
2957 0 3 -1.05 4.20317 14.8768 33.8832
2958 0 3 -1.05 4.27684 10.5632 25.4768
2959 0 3 -1.05 6.39684 10.6368 31.8368
2960 0 3 -1.05 2.08317 14.8032 27.5232
2961 0 3 -1.05 4.27684 8.51684 27.5232
2962 0 3 -1.05 4.20317 16.9232 31.8368
2963 0 3 -1.05 0.036835 10.5632 29.7168
2964 0 3 -1.05 8.44317 14.8768 29.6432
2965 0 3 -1.05 2.08317 12.7568 25.4768
2966 0 3 -1.05 6.39684 12.6832 33.8832
2967 0 3 -1.05 2.15684 10.6368 27.5968
2968 0 3 -1.05 6.32316 14.8032 31.7632
2969 4 1 1.575 9.54 9.54 26.5
2970 4 2 1.05 15.9 15.9 32.86
2971 4 1 1.575 13.78 9.54 30.74
2972 4 1 1.575 11.66 15.9 28.62
2973 4 1 1.575 9.54 13.78 30.74
2974 4 2 1.05 15.9 11.66 28.62
2975 4 1 1.575 13.78 13.78 26.5
2976 4 1 1.575 11.66 11.66 32.86
2977 6 2 1.05 12.72 8.48 25.44
2978 6 2 1.05 10.6 10.6 29.68
2979 6 2 1.05 14.84 14.84 29.68
2980 6 1 1.575 14.84 12.72 31.8
2981 6 1 1.575 10.6 12.72 27.56
2982 6 1 1.575 8.48 14.84 27.56
2983 6 1 1.575 8.48 10.6 31.8
2984 6 1 1.575 8.48 12.72 25.44
2985 6 2 1.05 12.72 10.6 27.56
2986 6 2 1.05 12.72 14.84 31.8
2987 6 1 1.575 10.6 8.48 31.8
2988 6 1 1.575 14.84 8.48 27.56
2989 6 1 1.575 8.48 8.48 29.68
2990 6 1 1.575 14.84 10.6 25.44
2991 6 1 1.575 10.6 14.84 25.44
2992 6 1 1.575 12.72 12.72 29.68
2993 0 3 -1.05 10.6368 16.9232 33.8832
2994 0 3 -1.05 14.8032 8.51684 25.4768
2995 0 3 -1.05 12.6832 10.6368 29.6432
2996 0 3 -1.05 12.7568 14.8032 29.7168
2997 0 3 -1.05 16.9232 12.6832 31.8368
2998 0 3 -1.05 8.51684 12.7568 27.5232
2999 0 3 -1.05 14.8768 14.8768 27.5968
3000 0 3 -1.05 10.5632 10.5632 31.7632
3001 0 3 -1.05 16.9232 10.6368 33.8832
3002 0 3 -1.05 8.51684 14.8032 25.4768
3003 0 3 -1.05 12.6832 12.6832 27.5968
3004 0 3 -1.05 12.7568 12.7568 31.7632
3005 0 3 -1.05 14.8768 16.9232 29.6432
3006 0 3 -1.05 10.5632 8.51684 29.7168
3007 0 3 -1.05 10.6368 14.8768 31.8368
3008 0 3 -1.05 14.8032 10.5632 27.5232
3009 0 3 -1.05 16.9232 16.9232 27.5968
3010 0 3 -1.05 8.51684 8.51684 31.7632
3011 0 3 -1.05 10.6368 12.6832 29.6432
3012 0 3 -1.05 14.8032 12.7568 29.7168
3013 0 3 -1.05 12.6832 14.8768 33.8832
3014 0 3 -1.05 12.7568 10.5632 25.4768
3015 0 3 -1.05 14.8768 10.6368 31.8368
3016 0 3 -1.05 10.5632 14.8032 27.5232
3017 0 3 -1.05 12.7568 8.51684 27.5232
3018 0 3 -1.05 12.6832 16.9232 31.8368
3019 0 3 -1.05 8.51684 10.5632 29.7168
3020 0 3 -1.05 16.9232 14.8768 29.6432
3021 0 3 -1.05 10.5632 12.7568 25.4768
3022 0 3 -1.05 14.8768 12.6832 33.8832
3023 0 3 -1.05 10.6368 10.6368 27.5968
3024 0 3 -1.05 14.8032 14.8032 31.7632
3025 4 1 1.575 18.02 9.54 26.5
3026 4 1 1.575 24.38 15.9 32.86
3027 4 1 1.575 22.26 9.54 30.74
3028 4 1 1.575 20.14 15.9 28.62
3029 4 1 1.575 18.02 13.78 30.74
3030 4 1 1.575 24.38 11.66 28.62
3031 4 1 1.575 22.26 13.78 26.5
3032 4 1 1.575 20.14 11.66 32.86
3033 6 2 1.05 21.2 8.48 25.44
3034 6 1 1.575 19.08 10.6 29.68
3035 6 2 1.05 23.32 14.84 29.68
3036 6 1 1.575 23.32 12.72 31.8
3037 6 2 1.05 19.08 12.72 27.56
3038 6 1 1.575 16.96 14.84 27.56
3039 6 2 1.05 16.96 10.6 31.8
3040 6 1 1.575 16.96 12.72 25.44
3041 6 1 1.575 21.2 10.6 27.56
3042 6 2 1.05 21.2 14.84 31.8
3043 6 1 1.575 19.08 8.48 31.8
3044 6 2 1.05 23.32 8.48 27.56
3045 6 2 1.05 16.96 8.48 29.68
3046 6 2 1.05 23.32 10.6 25.44
3047 6 1 1.575 19.08 14.84 25.44
3048 6 1 1.575 21.2 12.72 29.68
3049 0 3 -1.05 19.1168 16.9232 33.8832
3050 0 3 -1.05 23.2832 8.51684 25.4768
3051 0 3 -1.05 21.1632 10.6368 29.6432
3052 0 3 -1.05 21.2368 14.8032 29.7168
3053 0 3 -1.05 25.4032 12.6832 31.8368
3054 0 3 -1.05 16.9968 12.7568 27.5232
3055 0 3 -1.05 23.3568 14.8768 27.5968
3056 0 3 -1.05 19.0432 10.5632 31.7632
3057 0 3 -1.05 25.4032 10.6368 33.8832
3058 0 3 -1.05 16.9968 14.8032 25.4768
3059 0 3 -1.05 21.1632 12.6832 27.5968
3060 0 3 -1.05 21.2368 12.7568 31.7632
3061 0 3 -1.05 23.3568 16.9232 29.6432
3062 0 3 -1.05 19.0432 8.51684 29.7168
3063 0 3 -1.05 19.1168 14.8768 31.8368
3064 0 3 -1.05 23.2832 10.5632 27.5232
3065 0 3 -1.05 25.4032 16.9232 27.5968
3066 0 3 -1.05 16.9968 8.51684 31.7632
3067 0 3 -1.05 19.1168 12.6832 29.6432
3068 0 3 -1.05 23.2832 12.7568 29.7168
3069 0 3 -1.05 21.1632 14.8768 33.8832
3070 0 3 -1.05 21.2368 10.5632 25.4768
3071 0 3 -1.05 23.3568 10.6368 31.8368
3072 0 3 -1.05 19.0432 14.8032 27.5232
3073 0 3 -1.05 21.2368 8.51684 27.5232
3074 0 3 -1.05 21.1632 16.9232 31.8368
3075 0 3 -1.05 16.9968 10.5632 29.7168
3076 0 3 -1.05 25.4032 14.8768 29.6432
3077 0 3 -1.05 19.0432 12.7568 25.4768
3078 0 3 -1.05 23.3568 12.6832 33.8832
3079 0 3 -1.05 19.1168 10.6368 27.5968
3080 0 3 -1.05 23.2832 14.8032 31.7632
3081 4 1 1.575 26.5 9.54 26.5
3082 4 1 1.575 32.86 15.9 32.86
3083 4 1 1.575 30.74 9.54 30.74
3084 4 1 1.575 28.62 15.9 28.62
3085 4 1 1.575 26.5 13.78 30.74
3086 4 1 1.575 32.86 11.66 28.62
3087 4 1 1.575 30.74 13.78 26.5
3088 4 1 1.575 28.62 11.66 32.86
3089 6 1 1.575 29.68 8.48 25.44
3090 6 1 1.575 27.56 10.6 29.68
3091 6 2 1.05 31.8 14.84 29.68
3092 6 2 1.05 31.8 12.72 31.8
3093 6 2 1.05 27.56 12.72 27.56
3094 6 1 1.575 25.44 14.84 27.56
3095 6 2 1.05 25.44 10.6 31.8
3096 6 1 1.575 25.44 12.72 25.44
3097 6 2 1.05 29.68 10.6 27.56
3098 6 1 1.575 29.68 14.84 31.8
3099 6 2 1.05 27.56 8.48 31.8
3100 6 2 1.05 31.8 8.48 27.56
3101 6 1 1.575 25.44 8.48 29.68
3102 6 1 1.575 31.8 10.6 25.44
3103 6 2 1.05 27.56 14.84 25.44
3104 6 1 1.575 29.68 12.72 29.68
3105 0 3 -1.05 27.5968 16.9232 33.8832
3106 0 3 -1.05 31.7632 8.51684 25.4768
3107 0 3 -1.05 29.6432 10.6368 29.6432
3108 0 3 -1.05 29.7168 14.8032 29.7168
3109 0 3 -1.05 -0.036835 12.6832 31.8368
3110 0 3 -1.05 25.4768 12.7568 27.5232
3111 0 3 -1.05 31.8368 14.8768 27.5968
3112 0 3 -1.05 27.5232 10.5632 31.7632
3113 0 3 -1.05 -0.036835 10.6368 33.8832
3114 0 3 -1.05 25.4768 14.8032 25.4768
3115 0 3 -1.05 29.6432 12.6832 27.5968
3116 0 3 -1.05 29.7168 12.7568 31.7632
3117 0 3 -1.05 31.8368 16.9232 29.6432
3118 0 3 -1.05 27.5232 8.51684 29.7168
3119 0 3 -1.05 27.5968 14.8768 31.8368
3120 0 3 -1.05 31.7632 10.5632 27.5232
3121 0 3 -1.05 -0.036835 16.9232 27.5968
3122 0 3 -1.05 25.4768 8.51684 31.7632
3123 0 3 -1.05 27.5968 12.6832 29.6432
3124 0 3 -1.05 31.7632 12.7568 29.7168
3125 0 3 -1.05 29.6432 14.8768 33.8832
3126 0 3 -1.05 29.7168 10.5632 25.4768
3127 0 3 -1.05 31.8368 10.6368 31.8368
3128 0 3 -1.05 27.5232 14.8032 27.5232
3129 0 3 -1.05 29.7168 8.51684 27.5232
3130 0 3 -1.05 29.6432 16.9232 31.8368
3131 0 3 -1.05 25.4768 10.5632 29.7168
3132 0 3 -1.05 -0.036835 14.8768 29.6432
3133 0 3 -1.05 27.5232 12.7568 25.4768
3134 0 3 -1.05 31.8368 12.6832 33.8832
3135 0 3 -1.05 27.5968 10.6368 27.5968
3136 0 3 -1.05 31.7632 14.8032 31.7632
3137 4 1 1.575 1.06 18.02 26.5
3138 4 1 1.575 7.42 24.38 32.86
3139 4 1 1.575 5.3 18.02 30.74
3140 4 1 1.575 3.18 24.38 28.62
3141 4 1 1.575 1.06 22.26 30.74
3142 4 1 1.575 7.42 20.14 28.62
3143 4 1 1.575 5.3 22.26 26.5
3144 4 1 1.575 3.18 20.14 32.86
3145 6 1 1.575 4.24 16.96 25.44
3146 6 2 1.05 2.12 19.08 29.68
3147 6 2 1.05 6.36 23.32 29.68
3148 6 1 1.575 6.36 21.2 31.8
3149 6 2 1.05 2.12 21.2 27.56
3150 6 1 1.575 0 23.32 27.56
3151 6 2 1.05 0 19.08 31.8
3152 6 2 1.05 0 21.2 25.44
3153 6 1 1.575 4.24 19.08 27.56
3154 6 2 1.05 4.24 23.32 31.8
3155 6 1 1.575 2.12 16.96 31.8
3156 6 2 1.05 6.36 16.96 27.56
3157 6 2 1.05 0 16.96 29.68
3158 6 1 1.575 6.36 19.08 25.44
3159 6 2 1.05 2.12 23.32 25.44
3160 6 2 1.05 4.24 21.2 29.68
3161 0 3 -1.05 2.15684 25.4032 33.8832
3162 0 3 -1.05 6.32316 16.9968 25.4768
3163 0 3 -1.05 4.20317 19.1168 29.6432
3164 0 3 -1.05 4.27684 23.2832 29.7168
3165 0 3 -1.05 8.44317 21.1632 31.8368
3166 0 3 -1.05 0.036835 21.2368 27.5232
3167 0 3 -1.05 6.39684 23.3568 27.5968
3168 0 3 -1.05 2.08317 19.0432 31.7632
3169 0 3 -1.05 8.44317 19.1168 33.8832
3170 0 3 -1.05 0.036835 23.2832 25.4768
3171 0 3 -1.05 4.20317 21.1632 27.5968
3172 0 3 -1.05 4.27684 21.2368 31.7632
3173 0 3 -1.05 6.39684 25.4032 29.6432
3174 0 3 -1.05 2.08317 16.9968 29.7168
3175 0 3 -1.05 2.15684 23.3568 31.8368
3176 0 3 -1.05 6.32316 19.0432 27.5232
3177 0 3 -1.05 8.44317 25.4032 27.5968
3178 0 3 -1.05 0.036835 16.9968 31.7632
3179 0 3 -1.05 2.15684 21.1632 29.6432
3180 0 3 -1.05 6.32316 21.2368 29.7168
3181 0 3 -1.05 4.20317 23.3568 33.8832
3182 0 3 -1.05 4.27684 19.0432 25.4768
3183 0 3 -1.05 6.39684 19.1168 31.8368
3184 0 3 -1.05 2.08317 23.2832 27.5232
3185 0 3 -1.05 4.27684 16.9968 27.5232
3186 0 3 -1.05 4.20317 25.4032 31.8368
3187 0 3 -1.05 0.036835 19.0432 29.7168
3188 0 3 -1.05 8.44317 23.3568 29.6432
3189 0 3 -1.05 2.08317 21.2368 25.4768
3190 0 3 -1.05 6.39684 21.1632 33.8832
3191 0 3 -1.05 2.15684 19.1168 27.5968
3192 0 3 -1.05 6.32316 23.2832 31.7632
3193 4 1 1.575 9.54 18.02 26.5
3194 4 1 1.575 15.9 24.38 32.86
3195 4 1 1.575 13.78 18.02 30.74
3196 4 2 1.05 11.66 24.38 28.62
3197 4 1 1.575 9.54 22.26 30.74
3198 4 1 1.575 15.9 20.14 28.62
3199 4 1 1.575 13.78 22.26 26.5
3200 4 1 1.575 11.66 20.14 32.86
3201 6 2 1.05 12.72 16.96 25.44
3202 6 2 1.05 10.6 19.08 29.68
3203 6 1 1.575 14.84 23.32 29.68
3204 6 2 1.05 14.84 21.2 31.8
3205 6 1 1.575 10.6 21.2 27.56
3206 6 1 1.575 8.48 23.32 27.56
3207 6 2 1.05 8.48 19.08 31.8
3208 6 2 1.05 8.48 21.2 25.44
3209 6 2 1.05 12.72 19.08 27.56
3210 6 2 1.05 12.72 23.32 31.8
3211 6 1 1.575 10.6 16.96 31.8
3212 6 2 1.05 14.84 16.96 27.56
3213 6 1 1.575 8.48 16.96 29.68
3214 6 1 1.575 14.84 19.08 25.44
3215 6 2 1.05 10.6 23.32 25.44
3216 6 2 1.05 12.72 21.2 29.68
3217 0 3 -1.05 10.6368 25.4032 33.8832
3218 0 3 -1.05 14.8032 16.9968 25.4768
3219 0 3 -1.05 12.6832 19.1168 29.6432
3220 0 3 -1.05 12.7568 23.2832 29.7168
3221 0 3 -1.05 16.9232 21.1632 31.8368
3222 0 3 -1.05 8.51684 21.2368 27.5232
3223 0 3 -1.05 14.8768 23.3568 27.5968
3224 0 3 -1.05 10.5632 19.0432 31.7632
3225 0 3 -1.05 16.9232 19.1168 33.8832
3226 0 3 -1.05 8.51684 23.2832 25.4768
3227 0 3 -1.05 12.6832 21.1632 27.5968
3228 0 3 -1.05 12.7568 21.2368 31.7632
3229 0 3 -1.05 14.8768 25.4032 29.6432
3230 0 3 -1.05 10.5632 16.9968 29.7168
3231 0 3 -1.05 10.6368 23.3568 31.8368
3232 0 3 -1.05 14.8032 19.0432 27.5232
3233 0 3 -1.05 16.9232 25.4032 27.5968
3234 0 3 -1.05 8.51684 16.9968 31.7632
3235 0 3 -1.05 10.6368 21.1632 29.6432
3236 0 3 -1.05 14.8032 21.2368 29.7168
3237 0 3 -1.05 12.6832 23.3568 33.8832
3238 0 3 -1.05 12.7568 19.0432 25.4768
3239 0 3 -1.05 14.8768 19.1168 31.8368
3240 0 3 -1.05 10.5632 23.2832 27.5232
3241 0 3 -1.05 12.7568 16.9968 27.5232
3242 0 3 -1.05 12.6832 25.4032 31.8368
3243 0 3 -1.05 8.51684 19.0432 29.7168
3244 0 3 -1.05 16.9232 23.3568 29.6432
3245 0 3 -1.05 10.5632 21.2368 25.4768
3246 0 3 -1.05 14.8768 21.1632 33.8832
3247 0 3 -1.05 10.6368 19.1168 27.5968
3248 0 3 -1.05 14.8032 23.2832 31.7632
3249 4 1 1.575 18.02 18.02 26.5
3250 4 1 1.575 24.38 24.38 32.86
3251 4 1 1.575 22.26 18.02 30.74
3252 4 1 1.575 20.14 24.38 28.62
3253 4 1 1.575 18.02 22.26 30.74
3254 4 1 1.575 24.38 20.14 28.62
3255 4 1 1.575 22.26 22.26 26.5
3256 4 1 1.575 20.14 20.14 32.86
3257 6 1 1.575 21.2 16.96 25.44
3258 6 1 1.575 19.08 19.08 29.68
3259 6 2 1.05 23.32 23.32 29.68
3260 6 1 1.575 23.32 21.2 31.8
3261 6 1 1.575 19.08 21.2 27.56
3262 6 1 1.575 16.96 23.32 27.56
3263 6 1 1.575 16.96 19.08 31.8
3264 6 2 1.05 16.96 21.2 25.44
3265 6 2 1.05 21.2 19.08 27.56
3266 6 1 1.575 21.2 23.32 31.8
3267 6 1 1.575 19.08 16.96 31.8
3268 6 1 1.575 23.32 16.96 27.56
3269 6 2 1.05 16.96 16.96 29.68
3270 6 2 1.05 23.32 19.08 25.44
3271 6 1 1.575 19.08 23.32 25.44
3272 6 1 1.575 21.2 21.2 29.68
3273 0 3 -1.05 19.1168 25.4032 33.8832
3274 0 3 -1.05 23.2832 16.9968 25.4768
3275 0 3 -1.05 21.1632 19.1168 29.6432
3276 0 3 -1.05 21.2368 23.2832 29.7168
3277 0 3 -1.05 25.4032 21.1632 31.8368
3278 0 3 -1.05 16.9968 21.2368 27.5232
3279 0 3 -1.05 23.3568 23.3568 27.5968
3280 0 3 -1.05 19.0432 19.0432 31.7632
3281 0 3 -1.05 25.4032 19.1168 33.8832
3282 0 3 -1.05 16.9968 23.2832 25.4768
3283 0 3 -1.05 21.1632 21.1632 27.5968
3284 0 3 -1.05 21.2368 21.2368 31.7632
3285 0 3 -1.05 23.3568 25.4032 29.6432
3286 0 3 -1.05 19.0432 16.9968 29.7168
3287 0 3 -1.05 19.1168 23.3568 31.8368
3288 0 3 -1.05 23.2832 19.0432 27.5232
3289 0 3 -1.05 25.4032 25.4032 27.5968
3290 0 3 -1.05 16.9968 16.9968 31.7632
3291 0 3 -1.05 19.1168 21.1632 29.6432
3292 0 3 -1.05 23.2832 21.2368 29.7168
3293 0 3 -1.05 21.1632 23.3568 33.8832
3294 0 3 -1.05 21.2368 19.0432 25.4768
3295 0 3 -1.05 23.3568 19.1168 31.8368
3296 0 3 -1.05 19.0432 23.2832 27.5232
3297 0 3 -1.05 21.2368 16.9968 27.5232
3298 0 3 -1.05 21.1632 25.4032 31.8368
3299 0 3 -1.05 16.9968 19.0432 29.7168
3300 0 3 -1.05 25.4032 23.3568 29.6432
3301 0 3 -1.05 19.0432 21.2368 25.4768
3302 0 3 -1.05 23.3568 21.1632 33.8832
3303 0 3 -1.05 19.1168 19.1168 27.5968
3304 0 3 -1.05 23.2832 23.2832 31.7632
3305 4 1 1.575 26.5 18.02 26.5
3306 4 1 1.575 32.86 24.38 32.86
3307 4 1 1.575 30.74 18.02 30.74
3308 4 2 1.05 28.62 24.38 28.62
3309 4 1 1.575 26.5 22.26 30.74
3310 4 1 1.575 32.86 20.14 28.62
3311 4 1 1.575 30.74 22.26 26.5
3312 4 1 1.575 28.62 20.14 32.86
3313 6 2 1.05 29.68 16.96 25.44
3314 6 1 1.575 27.56 19.08 29.68
3315 6 2 1.05 31.8 23.32 29.68
3316 6 1 1.575 31.8 21.2 31.8
3317 6 1 1.575 27.56 21.2 27.56
3318 6 1 1.575 25.44 23.32 27.56
3319 6 2 1.05 25.44 19.08 31.8
3320 6 2 1.05 25.44 21.2 25.44
3321 6 1 1.575 29.68 19.08 27.56
3322 6 1 1.575 29.68 23.32 31.8
3323 6 1 1.575 27.56 16.96 31.8
3324 6 2 1.05 31.8 16.96 27.56
3325 6 1 1.575 25.44 16.96 29.68
3326 6 1 1.575 31.8 19.08 25.44
3327 6 1 1.575 27.56 23.32 25.44
3328 6 2 1.05 29.68 21.2 29.68
3329 0 3 -1.05 27.5968 25.4032 33.8832
3330 0 3 -1.05 31.7632 16.9968 25.4768
3331 0 3 -1.05 29.6432 19.1168 29.6432
3332 0 3 -1.05 29.7168 23.2832 29.7168
3333 0 3 -1.05 -0.036835 21.1632 31.8368
3334 0 3 -1.05 25.4768 21.2368 27.5232
3335 0 3 -1.05 31.8368 23.3568 27.5968
3336 0 3 -1.05 27.5232 19.0432 31.7632
3337 0 3 -1.05 -0.036835 19.1168 33.8832
3338 0 3 -1.05 25.4768 23.2832 25.4768
3339 0 3 -1.05 29.6432 21.1632 27.5968
3340 0 3 -1.05 29.7168 21.2368 31.7632
3341 0 3 -1.05 31.8368 25.4032 29.6432
3342 0 3 -1.05 27.5232 16.9968 29.7168
3343 0 3 -1.05 27.5968 23.3568 31.8368
3344 0 3 -1.05 31.7632 19.0432 27.5232
3345 0 3 -1.05 -0.036835 25.4032 27.5968
3346 0 3 -1.05 25.4768 16.9968 31.7632
3347 0 3 -1.05 27.5968 21.1632 29.6432
3348 0 3 -1.05 31.7632 21.2368 29.7168
3349 0 3 -1.05 29.6432 23.3568 33.8832
3350 0 3 -1.05 29.7168 19.0432 25.4768
3351 0 3 -1.05 31.8368 19.1168 31.8368
3352 0 3 -1.05 27.5232 23.2832 27.5232
3353 0 3 -1.05 29.7168 16.9968 27.5232
3354 0 3 -1.05 29.6432 25.4032 31.8368
3355 0 3 -1.05 25.4768 19.0432 29.7168
3356 0 3 -1.05 -0.036835 23.3568 29.6432
3357 0 3 -1.05 27.5232 21.2368 25.4768
3358 0 3 -1.05 31.8368 21.1632 33.8832
3359 0 3 -1.05 27.5968 19.1168 27.5968
3360 0 3 -1.05 31.7632 23.2832 31.7632
3361 4 1 1.575 1.06 26.5 26.5
3362 4 1 1.575 7.42 32.86 32.86
3363 4 1 1.575 5.3 26.5 30.74
3364 4 1 1.575 3.18 32.86 28.62
3365 4 1 1.575 1.06 30.74 30.74
3366 4 1 1.575 7.42 28.62 28.62
3367 4 1 1.575 5.3 30.74 26.5
3368 4 1 1.575 3.18 28.62 32.86
3369 6 2 1.05 4.24 25.44 25.44
3370 6 1 1.575 2.12 27.56 29.68
3371 6 2 1.05 6.36 31.8 29.68
3372 6 1 1.575 6.36 29.68 31.8
3373 6 2 1.05 2.12 29.68 27.56
3374 6 2 1.05 0 31.8 27.56
3375 6 2 1.05 0 27.56 31.8
3376 6 2 1.05 0 29.68 25.44
3377 6 1 1.575 4.24 27.56 27.56
3378 6 1 1.575 4.24 31.8 31.8
3379 6 1 1.575 2.12 25.44 31.8
3380 6 1 1.575 6.36 25.44 27.56
3381 6 1 1.575 0 25.44 29.68
3382 6 2 1.05 6.36 27.56 25.44
3383 6 2 1.05 2.12 31.8 25.44
3384 6 2 1.05 4.24 29.68 29.68
3385 0 3 -1.05 2.15684 -0.036835 33.8832
3386 0 3 -1.05 6.32316 25.4768 25.4768
3387 0 3 -1.05 4.20317 27.5968 29.6432
3388 0 3 -1.05 4.27684 31.7632 29.7168
3389 0 3 -1.05 8.44317 29.6432 31.8368
3390 0 3 -1.05 0.036835 29.7168 27.5232
3391 0 3 -1.05 6.39684 31.8368 27.5968
3392 0 3 -1.05 2.08317 27.5232 31.7632
3393 0 3 -1.05 8.44317 27.5968 33.8832
3394 0 3 -1.05 0.036835 31.7632 25.4768
3395 0 3 -1.05 4.20317 29.6432 27.5968
3396 0 3 -1.05 4.27684 29.7168 31.7632
3397 0 3 -1.05 6.39684 -0.036835 29.6432
3398 0 3 -1.05 2.08317 25.4768 29.7168
3399 0 3 -1.05 2.15684 31.8368 31.8368
3400 0 3 -1.05 6.32316 27.5232 27.5232
3401 0 3 -1.05 8.44317 -0.036835 27.5968
3402 0 3 -1.05 0.036835 25.4768 31.7632
3403 0 3 -1.05 2.15684 29.6432 29.6432
3404 0 3 -1.05 6.32316 29.7168 29.7168
3405 0 3 -1.05 4.20317 31.8368 33.8832
3406 0 3 -1.05 4.27684 27.5232 25.4768
3407 0 3 -1.05 6.39684 27.5968 31.8368
3408 0 3 -1.05 2.08317 31.7632 27.5232
3409 0 3 -1.05 4.27684 25.4768 27.5232
3410 0 3 -1.05 4.20317 -0.036835 31.8368
3411 0 3 -1.05 0.036835 27.5232 29.7168
3412 0 3 -1.05 8.44317 31.8368 29.6432
3413 0 3 -1.05 2.08317 29.7168 25.4768
3414 0 3 -1.05 6.39684 29.6432 33.8832
3415 0 3 -1.05 2.15684 27.5968 27.5968
3416 0 3 -1.05 6.32316 31.7632 31.7632
3417 4 1 1.575 9.54 26.5 26.5
3418 4 2 1.05 15.9 32.86 32.86
3419 4 1 1.575 13.78 26.5 30.74
3420 4 1 1.575 11.66 32.86 28.62
3421 4 1 1.575 9.54 30.74 30.74
3422 4 1 1.575 15.9 28.62 28.62
3423 4 1 1.575 13.78 30.74 26.5
3424 4 1 1.575 11.66 28.62 32.86
3425 6 1 1.575 12.72 25.44 25.44
3426 6 1 1.575 10.6 27.56 29.68
3427 6 2 1.05 14.84 31.8 29.68
3428 6 1 1.575 14.84 29.68 31.8
3429 6 2 1.05 10.6 29.68 27.56
3430 6 2 1.05 8.48 31.8 27.56
3431 6 2 1.05 8.48 27.56 31.8
3432 6 2 1.05 8.48 29.68 25.44
3433 6 1 1.575 12.72 27.56 27.56
3434 6 1 1.575 12.72 31.8 31.8
3435 6 1 1.575 10.6 25.44 31.8
3436 6 2 1.05 14.84 25.44 27.56
3437 6 1 1.575 8.48 25.44 29.68
3438 6 2 1.05 14.84 27.56 25.44
3439 6 1 1.575 10.6 31.8 25.44
3440 6 1 1.575 12.72 29.68 29.68
3441 0 3 -1.05 10.6368 -0.036835 33.8832
3442 0 3 -1.05 14.8032 25.4768 25.4768
3443 0 3 -1.05 12.6832 27.5968 29.6432
3444 0 3 -1.05 12.7568 31.7632 29.7168
3445 0 3 -1.05 16.9232 29.6432 31.8368
3446 0 3 -1.05 8.51684 29.7168 27.5232
3447 0 3 -1.05 14.8768 31.8368 27.5968
3448 0 3 -1.05 10.5632 27.5232 31.7632
3449 0 3 -1.05 16.9232 27.5968 33.8832
3450 0 3 -1.05 8.51684 31.7632 25.4768
3451 0 3 -1.05 12.6832 29.6432 27.5968
3452 0 3 -1.05 12.7568 29.7168 31.7632
3453 0 3 -1.05 14.8768 -0.036835 29.6432
3454 0 3 -1.05 10.5632 25.4768 29.7168
3455 0 3 -1.05 10.6368 31.8368 31.8368
3456 0 3 -1.05 14.8032 27.5232 27.5232
3457 0 3 -1.05 16.9232 -0.036835 27.5968
3458 0 3 -1.05 8.51684 25.4768 31.7632
3459 0 3 -1.05 10.6368 29.6432 29.6432
3460 0 3 -1.05 14.8032 29.7168 29.7168
3461 0 3 -1.05 12.6832 31.8368 33.8832
3462 0 3 -1.05 12.7568 27.5232 25.4768
3463 0 3 -1.05 14.8768 27.5968 31.8368
3464 0 3 -1.05 10.5632 31.7632 27.5232
3465 0 3 -1.05 12.7568 25.4768 27.5232
3466 0 3 -1.05 12.6832 -0.036835 31.8368
3467 0 3 -1.05 8.51684 27.5232 29.7168
3468 0 3 -1.05 16.9232 31.8368 29.6432
3469 0 3 -1.05 10.5632 29.7168 25.4768
3470 0 3 -1.05 14.8768 29.6432 33.8832
3471 0 3 -1.05 10.6368 27.5968 27.5968
3472 0 3 -1.05 14.8032 31.7632 31.7632
3473 4 1 1.575 18.02 26.5 26.5
3474 4 1 1.575 24.38 32.86 32.86
3475 4 1 1.575 22.26 26.5 30.74
3476 4 1 1.575 20.14 32.86 28.62
3477 4 1 1.575 18.02 30.74 30.74
3478 4 1 1.575 24.38 28.62 28.62
3479 4 1 1.575 22.26 30.74 26.5
3480 4 1 1.575 20.14 28.62 32.86
3481 6 1 1.575 21.2 25.44 25.44
3482 6 1 1.575 19.08 27.56 29.68
3483 6 2 1.05 23.32 31.8 29.68
3484 6 2 1.05 23.32 29.68 31.8
3485 6 2 1.05 19.08 29.68 27.56
3486 6 1 1.575 16.96 31.8 27.56
3487 6 2 1.05 16.96 27.56 31.8
3488 6 2 1.05 16.96 29.68 25.44
3489 6 1 1.575 21.2 27.56 27.56
3490 6 1 1.575 21.2 31.8 31.8
3491 6 1 1.575 19.08 25.44 31.8
3492 6 2 1.05 23.32 25.44 27.56
3493 6 1 1.575 16.96 25.44 29.68
3494 6 1 1.575 23.32 27.56 25.44
3495 6 1 1.575 19.08 31.8 25.44
3496 6 2 1.05 21.2 29.68 29.68
3497 0 3 -1.05 19.1168 -0.036835 33.8832
3498 0 3 -1.05 23.2832 25.4768 25.4768
3499 0 3 -1.05 21.1632 27.5968 29.6432
3500 0 3 -1.05 21.2368 31.7632 29.7168
3501 0 3 -1.05 25.4032 29.6432 31.8368
3502 0 3 -1.05 16.9968 29.7168 27.5232
3503 0 3 -1.05 23.3568 31.8368 27.5968
3504 0 3 -1.05 19.0432 27.5232 31.7632
3505 0 3 -1.05 25.4032 27.5968 33.8832
3506 0 3 -1.05 16.9968 31.7632 25.4768
3507 0 3 -1.05 21.1632 29.6432 27.5968
3508 0 3 -1.05 21.2368 29.7168 31.7632
3509 0 3 -1.05 23.3568 -0.036835 29.6432
3510 0 3 -1.05 19.0432 25.4768 29.7168
3511 0 3 -1.05 19.1168 31.8368 31.8368
3512 0 3 -1.05 23.2832 27.5232 27.5232
3513 0 3 -1.05 25.4032 -0.036835 27.5968
3514 0 3 -1.05 16.9968 25.4768 31.7632
3515 0 3 -1.05 19.1168 29.6432 29.6432
3516 0 3 -1.05 23.2832 29.7168 29.7168
3517 0 3 -1.05 21.1632 31.8368 33.8832
3518 0 3 -1.05 21.2368 27.5232 25.4768
3519 0 3 -1.05 23.3568 27.5968 31.8368
3520 0 3 -1.05 19.0432 31.7632 27.5232
3521 0 3 -1.05 21.2368 25.4768 27.5232
3522 0 3 -1.05 21.1632 -0.036835 31.8368
3523 0 3 -1.05 16.9968 27.5232 29.7168
3524 0 3 -1.05 25.4032 31.8368 29.6432
3525 0 3 -1.05 19.0432 29.7168 25.4768
3526 0 3 -1.05 23.3568 29.6432 33.8832
3527 0 3 -1.05 19.1168 27.5968 27.5968
3528 0 3 -1.05 23.2832 31.7632 31.7632
3529 4 1 1.575 26.5 26.5 26.5
3530 4 1 1.575 32.86 32.86 32.86
3531 4 1 1.575 30.74 26.5 30.74
3532 4 2 1.05 28.62 32.86 28.62
3533 4 1 1.575 26.5 30.74 30.74
3534 4 1 1.575 32.86 28.62 28.62
3535 4 1 1.575 30.74 30.74 26.5
3536 4 1 1.575 28.62 28.62 32.86
3537 6 2 1.05 29.68 25.44 25.44
3538 6 2 1.05 27.56 27.56 29.68
3539 6 1 1.575 31.8 31.8 29.68
3540 6 1 1.575 31.8 29.68 31.8
3541 6 1 1.575 27.56 29.68 27.56
3542 6 1 1.575 25.44 31.8 27.56
3543 6 2 1.05 25.44 27.56 31.8
3544 6 2 1.05 25.44 29.68 25.44
3545 6 1 1.575 29.68 27.56 27.56
3546 6 2 1.05 29.68 31.8 31.8
3547 6 2 1.05 27.56 25.44 31.8
3548 6 1 1.575 31.8 25.44 27.56
3549 6 1 1.575 25.44 25.44 29.68
3550 6 1 1.575 31.8 27.56 25.44
3551 6 2 1.05 27.56 31.8 25.44
3552 6 1 1.575 29.68 29.68 29.68
3553 0 3 -1.05 27.5968 -0.036835 33.8832
3554 0 3 -1.05 31.7632 25.4768 25.4768
3555 0 3 -1.05 29.6432 27.5968 29.6432
3556 0 3 -1.05 29.7168 31.7632 29.7168
3557 0 3 -1.05 -0.036835 29.6432 31.8368
3558 0 3 -1.05 25.4768 29.7168 27.5232
3559 0 3 -1.05 31.8368 31.8368 27.5968
3560 0 3 -1.05 27.5232 27.5232 31.7632
3561 0 3 -1.05 -0.036835 27.5968 33.8832
3562 0 3 -1.05 25.4768 31.7632 25.4768
3563 0 3 -1.05 29.6432 29.6432 27.5968
3564 0 3 -1.05 29.7168 29.7168 31.7632
3565 0 3 -1.05 31.8368 -0.036835 29.6432
3566 0 3 -1.05 27.5232 25.4768 29.7168
3567 0 3 -1.05 27.5968 31.8368 31.8368
3568 0 3 -1.05 31.7632 27.5232 27.5232
3569 0 3 -1.05 -0.036835 -0.036835 27.5968
3570 0 3 -1.05 25.4768 25.4768 31.7632
3571 0 3 -1.05 27.5968 29.6432 29.6432
3572 0 3 -1.05 31.7632 29.7168 29.7168
3573 0 3 -1.05 29.6432 31.8368 33.8832
3574 0 3 -1.05 29.7168 27.5232 25.4768
3575 0 3 -1.05 31.8368 27.5968 31.8368
3576 0 3 -1.05 27.5232 31.7632 27.5232
3577 0 3 -1.05 29.7168 25.4768 27.5232
3578 0 3 -1.05 29.6432 -0.036835 31.8368
3579 0 3 -1.05 25.4768 27.5232 29.7168
3580 0 3 -1.05 -0.036835 31.8368 29.6432
3581 0 3 -1.05 27.5232 29.7168 25.4768
3582 0 3 -1.05 31.8368 29.6432 33.8832
3583 0 3 -1.05 27.5968 27.5968 27.5968
3584 0 3 -1.05 31.7632 31.7632 31.7632
3585 4 1 1.575 1.06 1.06 34.98
3586 4 2 1.05 7.42 7.42 41.34
3587 4 1 1.575 5.3 1.06 39.22
3588 4 1 1.575 3.18 7.42 37.1
3589 4 1 1.575 1.06 5.3 39.22
3590 4 2 1.05 7.42 3.18 37.1
3591 4 2 1.05 5.3 5.3 34.98
3592 4 2 1.05 3.18 3.18 41.34
3593 6 1 1.575 4.24 0 33.92
3594 6 2 1.05 2.12 2.12 38.16
3595 6 1 1.575 6.36 6.36 38.16
3596 6 1 1.575 6.36 4.24 40.28
3597 6 1 1.575 2.12 4.24 36.04
3598 6 2 1.05 0 6.36 36.04
3599 6 1 1.575 0 2.12 40.28
3600 6 1 1.575 0 4.24 33.92
3601 6 2 1.05 4.24 2.12 36.04
3602 6 1 1.575 4.24 6.36 40.28
3603 6 2 1.05 2.12 0 40.28
3604 6 1 1.575 6.36 0 36.04
3605 6 1 1.575 0 0 38.16
3606 6 1 1.575 6.36 2.12 33.92
3607 6 1 1.575 2.12 6.36 33.92
3608 6 1 1.575 4.24 4.24 38.16
3609 0 3 -1.05 2.15684 8.44317 42.3632
3610 0 3 -1.05 6.32316 0.036835 33.9568
3611 0 3 -1.05 4.20317 2.15684 38.1232
3612 0 3 -1.05 4.27684 6.32316 38.1968
3613 0 3 -1.05 8.44317 4.20317 40.3168
3614 0 3 -1.05 0.036835 4.27684 36.0032
3615 0 3 -1.05 6.39684 6.39684 36.0768
3616 0 3 -1.05 2.08317 2.08317 40.2432
3617 0 3 -1.05 8.44317 2.15684 42.3632
3618 0 3 -1.05 0.036835 6.32316 33.9568
3619 0 3 -1.05 4.20317 4.20317 36.0768
3620 0 3 -1.05 4.27684 4.27684 40.2432
3621 0 3 -1.05 6.39684 8.44317 38.1232
3622 0 3 -1.05 2.08317 0.036835 38.1968
3623 0 3 -1.05 2.15684 6.39684 40.3168
3624 0 3 -1.05 6.32316 2.08317 36.0032
3625 0 3 -1.05 8.44317 8.44317 36.0768
3626 0 3 -1.05 0.036835 0.036835 40.2432
3627 0 3 -1.05 2.15684 4.20317 38.1232
3628 0 3 -1.05 6.32316 4.27684 38.1968
3629 0 3 -1.05 4.20317 6.39684 42.3632
3630 0 3 -1.05 4.27684 2.08317 33.9568
3631 0 3 -1.05 6.39684 2.15684 40.3168
3632 0 3 -1.05 2.08317 6.32316 36.0032
3633 0 3 -1.05 4.27684 0.036835 36.0032
3634 0 3 -1.05 4.20317 8.44317 40.3168
3635 0 3 -1.05 0.036835 2.08317 38.1968
3636 0 3 -1.05 8.44317 6.39684 38.1232
3637 0 3 -1.05 2.08317 4.27684 33.9568
3638 0 3 -1.05 6.39684 4.20317 42.3632
3639 0 3 -1.05 2.15684 2.15684 36.0768
3640 0 3 -1.05 6.32316 6.32316 40.2432
3641 4 1 1.575 9.54 1.06 34.98
3642 4 1 1.575 15.9 7.42 41.34
3643 4 1 1.575 13.78 1.06 39.22
3644 4 1 1.575 11.66 7.42 37.1
3645 4 1 1.575 9.54 5.3 39.22
3646 4 1 1.575 15.9 3.18 37.1
3647 4 1 1.575 13.78 5.3 34.98
3648 4 1 1.575 11.66 3.18 41.34
3649 6 2 1.05 12.72 0 33.92
3650 6 1 1.575 10.6 2.12 38.16
3651 6 1 1.575 14.84 6.36 38.16
3652 6 2 1.05 14.84 4.24 40.28
3653 6 2 1.05 10.6 4.24 36.04
3654 6 1 1.575 8.48 6.36 36.04
3655 6 1 1.575 8.48 2.12 40.28
3656 6 1 1.575 8.48 4.24 33.92
3657 6 2 1.05 12.72 2.12 36.04
3658 6 2 1.05 12.72 6.36 40.28
3659 6 1 1.575 10.6 0 40.28
3660 6 1 1.575 14.84 0 36.04
3661 6 1 1.575 8.48 0 38.16
3662 6 1 1.575 14.84 2.12 33.92
3663 6 1 1.575 10.6 6.36 33.92
3664 6 1 1.575 12.72 4.24 38.16
3665 0 3 -1.05 10.6368 8.44317 42.3632
3666 0 3 -1.05 14.8032 0.036835 33.9568
3667 0 3 -1.05 12.6832 2.15684 38.1232
3668 0 3 -1.05 12.7568 6.32316 38.1968
3669 0 3 -1.05 16.9232 4.20317 40.3168
3670 0 3 -1.05 8.51684 4.27684 36.0032
3671 0 3 -1.05 14.8768 6.39684 36.0768
3672 0 3 -1.05 10.5632 2.08317 40.2432
3673 0 3 -1.05 16.9232 2.15684 42.3632
3674 0 3 -1.05 8.51684 6.32316 33.9568
3675 0 3 -1.05 12.6832 4.20317 36.0768
3676 0 3 -1.05 12.7568 4.27684 40.2432
3677 0 3 -1.05 14.8768 8.44317 38.1232
3678 0 3 -1.05 10.5632 0.036835 38.1968
3679 0 3 -1.05 10.6368 6.39684 40.3168
3680 0 3 -1.05 14.8032 2.08317 36.0032
3681 0 3 -1.05 16.9232 8.44317 36.0768
3682 0 3 -1.05 8.51684 0.036835 40.2432
3683 0 3 -1.05 10.6368 4.20317 38.1232
3684 0 3 -1.05 14.8032 4.27684 38.1968
3685 0 3 -1.05 12.6832 6.39684 42.3632
3686 0 3 -1.05 12.7568 2.08317 33.9568
3687 0 3 -1.05 14.8768 2.15684 40.3168
3688 0 3 -1.05 10.5632 6.32316 36.0032
3689 0 3 -1.05 12.7568 0.036835 36.0032
3690 0 3 -1.05 12.6832 8.44317 40.3168
3691 0 3 -1.05 8.51684 2.08317 38.1968
3692 0 3 -1.05 16.9232 6.39684 38.1232
3693 0 3 -1.05 10.5632 4.27684 33.9568
3694 0 3 -1.05 14.8768 4.20317 42.3632
3695 0 3 -1.05 10.6368 2.15684 36.0768
3696 0 3 -1.05 14.8032 6.32316 40.2432
3697 4 1 1.575 18.02 1.06 34.98
3698 4 1 1.575 24.38 7.42 41.34
3699 4 1 1.575 22.26 1.06 39.22
3700 4 1 1.575 20.14 7.42 37.1
3701 4 1 1.575 18.02 5.3 39.22
3702 4 1 1.575 24.38 3.18 37.1
3703 4 2 1.05 22.26 5.3 34.98
3704 4 1 1.575 20.14 3.18 41.34
3705 6 1 1.575 21.2 0 33.92
3706 6 2 1.05 19.08 2.12 38.16
3707 6 1 1.575 23.32 6.36 38.16
3708 6 1 1.575 23.32 4.24 40.28
3709 6 2 1.05 19.08 4.24 36.04
3710 6 2 1.05 16.96 6.36 36.04
3711 6 1 1.575 16.96 2.12 40.28
3712 6 2 1.05 16.96 4.24 33.92
3713 6 1 1.575 21.2 2.12 36.04
3714 6 2 1.05 21.2 6.36 40.28
3715 6 2 1.05 19.08 0 40.28
3716 6 1 1.575 23.32 0 36.04
3717 6 1 1.575 16.96 0 38.16
3718 6 1 1.575 23.32 2.12 33.92
3719 6 1 1.575 19.08 6.36 33.92
3720 6 2 1.05 21.2 4.24 38.16
3721 0 3 -1.05 19.1168 8.44317 42.3632
3722 0 3 -1.05 23.2832 0.036835 33.9568
3723 0 3 -1.05 21.1632 2.15684 38.1232
3724 0 3 -1.05 21.2368 6.32316 38.1968
3725 0 3 -1.05 25.4032 4.20317 40.3168
3726 0 3 -1.05 16.9968 4.27684 36.0032
3727 0 3 -1.05 23.3568 6.39684 36.0768
3728 0 3 -1.05 19.0432 2.08317 40.2432
3729 0 3 -1.05 25.4032 2.15684 42.3632
3730 0 3 -1.05 16.9968 6.32316 33.9568
3731 0 3 -1.05 21.1632 4.20317 36.0768
3732 0 3 -1.05 21.2368 4.27684 40.2432
3733 0 3 -1.05 23.3568 8.44317 38.1232
3734 0 3 -1.05 19.0432 0.036835 38.1968
3735 0 3 -1.05 19.1168 6.39684 40.3168
3736 0 3 -1.05 23.2832 2.08317 36.0032
3737 0 3 -1.05 25.4032 8.44317 36.0768
3738 0 3 -1.05 16.9968 0.036835 40.2432
3739 0 3 -1.05 19.1168 4.20317 38.1232
3740 0 3 -1.05 23.2832 4.27684 38.1968
3741 0 3 -1.05 21.1632 6.39684 42.3632
3742 0 3 -1.05 21.2368 2.08317 33.9568
3743 0 3 -1.05 23.3568 2.15684 40.3168
3744 0 3 -1.05 19.0432 6.32316 36.0032
3745 0 3 -1.05 21.2368 0.036835 36.0032
3746 0 3 -1.05 21.1632 8.44317 40.3168
3747 0 3 -1.05 16.9968 2.08317 38.1968
3748 0 3 -1.05 25.4032 6.39684 38.1232
3749 0 3 -1.05 19.0432 4.27684 33.9568
3750 0 3 -1.05 23.3568 4.20317 42.3632
3751 0 3 -1.05 19.1168 2.15684 36.0768
3752 0 3 -1.05 23.2832 6.32316 40.2432
3753 4 1 1.575 26.5 1.06 34.98
3754 4 1 1.575 32.86 7.42 41.34
3755 4 1 1.575 30.74 1.06 39.22
3756 4 1 1.575 28.62 7.42 37.1
3757 4 1 1.575 26.5 5.3 39.22
3758 4 1 1.575 32.86 3.18 37.1
3759 4 1 1.575 30.74 5.3 34.98
3760 4 1 1.575 28.62 3.18 41.34
3761 6 1 1.575 29.68 0 33.92
3762 6 1 1.575 27.56 2.12 38.16
3763 6 2 1.05 31.8 6.36 38.16
3764 6 2 1.05 31.8 4.24 40.28
3765 6 2 1.05 27.56 4.24 36.04
3766 6 1 1.575 25.44 6.36 36.04
3767 6 2 1.05 25.44 2.12 40.28
3768 6 2 1.05 25.44 4.24 33.92
3769 6 2 1.05 29.68 2.12 36.04
3770 6 2 1.05 29.68 6.36 40.28
3771 6 1 1.575 27.56 0 40.28
3772 6 1 1.575 31.8 0 36.04
3773 6 2 1.05 25.44 0 38.16
3774 6 2 1.05 31.8 2.12 33.92
3775 6 1 1.575 27.56 6.36 33.92
3776 6 2 1.05 29.68 4.24 38.16
3777 0 3 -1.05 27.5968 8.44317 42.3632
3778 0 3 -1.05 31.7632 0.036835 33.9568
3779 0 3 -1.05 29.6432 2.15684 38.1232
3780 0 3 -1.05 29.7168 6.32316 38.1968
3781 0 3 -1.05 -0.036835 4.20317 40.3168
3782 0 3 -1.05 25.4768 4.27684 36.0032
3783 0 3 -1.05 31.8368 6.39684 36.0768
3784 0 3 -1.05 27.5232 2.08317 40.2432
3785 0 3 -1.05 -0.036835 2.15684 42.3632
3786 0 3 -1.05 25.4768 6.32316 33.9568
3787 0 3 -1.05 29.6432 4.20317 36.0768
3788 0 3 -1.05 29.7168 4.27684 40.2432
3789 0 3 -1.05 31.8368 8.44317 38.1232
3790 0 3 -1.05 27.5232 0.036835 38.1968
3791 0 3 -1.05 27.5968 6.39684 40.3168
3792 0 3 -1.05 31.7632 2.08317 36.0032
3793 0 3 -1.05 -0.036835 8.44317 36.0768
3794 0 3 -1.05 25.4768 0.036835 40.2432
3795 0 3 -1.05 27.5968 4.20317 38.1232
3796 0 3 -1.05 31.7632 4.27684 38.1968
3797 0 3 -1.05 29.6432 6.39684 42.3632
3798 0 3 -1.05 29.7168 2.08317 33.9568
3799 0 3 -1.05 31.8368 2.15684 40.3168
3800 0 3 -1.05 27.5232 6.32316 36.0032
3801 0 3 -1.05 29.7168 0.036835 36.0032
3802 0 3 -1.05 29.6432 8.44317 40.3168
3803 0 3 -1.05 25.4768 2.08317 38.1968
3804 0 3 -1.05 -0.036835 6.39684 38.1232
3805 0 3 -1.05 27.5232 4.27684 33.9568
3806 0 3 -1.05 31.8368 4.20317 42.3632
3807 0 3 -1.05 27.5968 2.15684 36.0768
3808 0 3 -1.05 31.7632 6.32316 40.2432
3809 4 1 1.575 1.06 9.54 34.98
3810 4 1 1.575 7.42 15.9 41.34
3811 4 1 1.575 5.3 9.54 39.22
3812 4 1 1.575 3.18 15.9 37.1
3813 4 1 1.575 1.06 13.78 39.22
3814 4 1 1.575 7.42 11.66 37.1
3815 4 1 1.575 5.3 13.78 34.98
3816 4 1 1.575 3.18 11.66 41.34
3817 6 1 1.575 4.24 8.48 33.92
3818 6 1 1.575 2.12 10.6 38.16
3819 6 2 1.05 6.36 14.84 38.16
3820 6 1 1.575 6.36 12.72 40.28
3821 6 1 1.575 2.12 12.72 36.04
3822 6 1 1.575 0 14.84 36.04
3823 6 2 1.05 0 10.6 40.28
3824 6 2 1.05 0 12.72 33.92
3825 6 2 1.05 4.24 10.6 36.04
3826 6 2 1.05 4.24 14.84 40.28
3827 6 1 1.575 2.12 8.48 40.28
3828 6 2 1.05 6.36 8.48 36.04
3829 6 1 1.575 0 8.48 38.16
3830 6 1 1.575 6.36 10.6 33.92
3831 6 2 1.05 2.12 14.84 33.92
3832 6 1 1.575 4.24 12.72 38.16
3833 0 3 -1.05 2.15684 16.9232 42.3632
3834 0 3 -1.05 6.32316 8.51684 33.9568
3835 0 3 -1.05 4.20317 10.6368 38.1232
3836 0 3 -1.05 4.27684 14.8032 38.1968
3837 0 3 -1.05 8.44317 12.6832 40.3168
3838 0 3 -1.05 0.036835 12.7568 36.0032
3839 0 3 -1.05 6.39684 14.8768 36.0768
3840 0 3 -1.05 2.08317 10.5632 40.2432
3841 0 3 -1.05 8.44317 10.6368 42.3632
3842 0 3 -1.05 0.036835 14.8032 33.9568
3843 0 3 -1.05 4.20317 12.6832 36.0768
3844 0 3 -1.05 4.27684 12.7568 40.2432
3845 0 3 -1.05 6.39684 16.9232 38.1232
3846 0 3 -1.05 2.08317 8.51684 38.1968
3847 0 3 -1.05 2.15684 14.8768 40.3168
3848 0 3 -1.05 6.32316 10.5632 36.0032
3849 0 3 -1.05 8.44317 16.9232 36.0768
3850 0 3 -1.05 0.036835 8.51684 40.2432
3851 0 3 -1.05 2.15684 12.6832 38.1232
3852 0 3 -1.05 6.32316 12.7568 38.1968
3853 0 3 -1.05 4.20317 14.8768 42.3632
3854 0 3 -1.05 4.27684 10.5632 33.9568
3855 0 3 -1.05 6.39684 10.6368 40.3168
3856 0 3 -1.05 2.08317 14.8032 36.0032
3857 0 3 -1.05 4.27684 8.51684 36.0032
3858 0 3 -1.05 4.20317 16.9232 40.3168
3859 0 3 -1.05 0.036835 10.5632 38.1968
3860 0 3 -1.05 8.44317 14.8768 38.1232
3861 0 3 -1.05 2.08317 12.7568 33.9568
3862 0 3 -1.05 6.39684 12.6832 42.3632
3863 0 3 -1.05 2.15684 10.6368 36.0768
3864 0 3 -1.05 6.32316 14.8032 40.2432
3865 4 1 1.575 9.54 9.54 34.98
3866 4 1 1.575 15.9 15.9 41.34
3867 4 1 1.575 13.78 9.54 39.22
3868 4 1 1.575 11.66 15.9 37.1
3869 4 1 1.575 9.54 13.78 39.22
3870 4 1 1.575 15.9 11.66 37.1
3871 4 2 1.05 13.78 13.78 34.98
3872 4 2 1.05 11.66 11.66 41.34
3873 6 2 1.05 12.72 8.48 33.92
3874 6 1 1.575 10.6 10.6 38.16
3875 6 1 1.575 14.84 14.84 38.16
3876 6 1 1.575 14.84 12.72 40.28
3877 6 2 1.05 10.6 12.72 36.04
3878 6 2 1.05 8.48 14.84 36.04
3879 6 1 1.575 8.48 10.6 40.28
3880 6 2 1.05 8.48 12.72 33.92
3881 6 2 1.05 12.72 10.6 36.04
3882 6 2 1.05 12.72 14.84 40.28
3883 6 2 1.05 10.6 8.48 40.28
3884 6 1 1.575 14.84 8.48 36.04
3885 6 2 1.05 8.48 8.48 38.16
3886 6 1 1.575 14.84 10.6 33.92
3887 6 1 1.575 10.6 14.84 33.92
3888 6 1 1.575 12.72 12.72 38.16
3889 0 3 -1.05 10.6368 16.9232 42.3632
3890 0 3 -1.05 14.8032 8.51684 33.9568
3891 0 3 -1.05 12.6832 10.6368 38.1232
3892 0 3 -1.05 12.7568 14.8032 38.1968
3893 0 3 -1.05 16.9232 12.6832 40.3168
3894 0 3 -1.05 8.51684 12.7568 36.0032
3895 0 3 -1.05 14.8768 14.8768 36.0768
3896 0 3 -1.05 10.5632 10.5632 40.2432
3897 0 3 -1.05 16.9232 10.6368 42.3632
3898 0 3 -1.05 8.51684 14.8032 33.9568
3899 0 3 -1.05 12.6832 12.6832 36.0768
3900 0 3 -1.05 12.7568 12.7568 40.2432
3901 0 3 -1.05 14.8768 16.9232 38.1232
3902 0 3 -1.05 10.5632 8.51684 38.1968
3903 0 3 -1.05 10.6368 14.8768 40.3168
3904 0 3 -1.05 14.8032 10.5632 36.0032
3905 0 3 -1.05 16.9232 16.9232 36.0768
3906 0 3 -1.05 8.51684 8.51684 40.2432
3907 0 3 -1.05 10.6368 12.6832 38.1232
3908 0 3 -1.05 14.8032 12.7568 38.1968
3909 0 3 -1.05 12.6832 14.8768 42.3632
3910 0 3 -1.05 12.7568 10.5632 33.9568
3911 0 3 -1.05 14.8768 10.6368 40.3168
3912 0 3 -1.05 10.5632 14.8032 36.0032
3913 0 3 -1.05 12.7568 8.51684 36.0032
3914 0 3 -1.05 12.6832 16.9232 40.3168
3915 0 3 -1.05 8.51684 10.5632 38.1968
3916 0 3 -1.05 16.9232 14.8768 38.1232
3917 0 3 -1.05 10.5632 12.7568 33.9568
3918 0 3 -1.05 14.8768 12.6832 42.3632
3919 0 3 -1.05 10.6368 10.6368 36.0768
3920 0 3 -1.05 14.8032 14.8032 40.2432
3921 4 1 1.575 18.02 9.54 34.98
3922 4 1 1.575 24.38 15.9 41.34
3923 4 1 1.575 22.26 9.54 39.22
3924 4 1 1.575 20.14 15.9 37.1
3925 4 1 1.575 18.02 13.78 39.22
3926 4 1 1.575 24.38 11.66 37.1
3927 4 1 1.575 22.26 13.78 34.98
3928 4 1 1.575 20.14 11.66 41.34
3929 6 1 1.575 21.2 8.48 33.92
3930 6 1 1.575 19.08 10.6 38.16
3931 6 1 1.575 23.32 14.84 38.16
3932 6 1 1.575 23.32 12.72 40.28
3933 6 2 1.05 19.08 12.72 36.04
3934 6 1 1.575 16.96 14.84 36.04
3935 6 2 1.05 16.96 10.6 40.28
3936 6 2 1.05 16.96 12.72 33.92
3937 6 1 1.575 21.2 10.6 36.04
3938 6 2 1.05 21.2 14.84 40.28
3939 6 1 1.575 19.08 8.48 40.28
3940 6 2 1.05 23.32 8.48 36.04
3941 6 2 1.05 16.96 8.48 38.16
3942 6 1 1.575 23.32 10.6 33.92
3943 6 2 1.05 19.08 14.84 33.92
3944 6 1 1.575 21.2 12.72 38.16
3945 0 3 -1.05 19.1168 16.9232 42.3632
3946 0 3 -1.05 23.2832 8.51684 33.9568
3947 0 3 -1.05 21.1632 10.6368 38.1232
3948 0 3 -1.05 21.2368 14.8032 38.1968
3949 0 3 -1.05 25.4032 12.6832 40.3168
3950 0 3 -1.05 16.9968 12.7568 36.0032
3951 0 3 -1.05 23.3568 14.8768 36.0768
3952 0 3 -1.05 19.0432 10.5632 40.2432
3953 0 3 -1.05 25.4032 10.6368 42.3632
3954 0 3 -1.05 16.9968 14.8032 33.9568
3955 0 3 -1.05 21.1632 12.6832 36.0768
3956 0 3 -1.05 21.2368 12.7568 40.2432
3957 0 3 -1.05 23.3568 16.9232 38.1232
3958 0 3 -1.05 19.0432 8.51684 38.1968
3959 0 3 -1.05 19.1168 14.8768 40.3168
3960 0 3 -1.05 23.2832 10.5632 36.0032
3961 0 3 -1.05 25.4032 16.9232 36.0768
3962 0 3 -1.05 16.9968 8.51684 40.2432
3963 0 3 -1.05 19.1168 12.6832 38.1232
3964 0 3 -1.05 23.2832 12.7568 38.1968
3965 0 3 -1.05 21.1632 14.8768 42.3632
3966 0 3 -1.05 21.2368 10.5632 33.9568
3967 0 3 -1.05 23.3568 10.6368 40.3168
3968 0 3 -1.05 19.0432 14.8032 36.0032
3969 0 3 -1.05 21.2368 8.51684 36.0032
3970 0 3 -1.05 21.1632 16.9232 40.3168
3971 0 3 -1.05 16.9968 10.5632 38.1968
3972 0 3 -1.05 25.4032 14.8768 38.1232
3973 0 3 -1.05 19.0432 12.7568 33.9568
3974 0 3 -1.05 23.3568 12.6832 42.3632
3975 0 3 -1.05 19.1168 10.6368 36.0768
3976 0 3 -1.05 23.2832 14.8032 40.2432
3977 4 1 1.575 26.5 9.54 34.98
3978 4 1 1.575 32.86 15.9 41.34
3979 4 1 1.575 30.74 9.54 39.22
3980 4 2 1.05 28.62 15.9 37.1
3981 4 1 1.575 26.5 13.78 39.22
3982 4 1 1.575 32.86 11.66 37.1
3983 4 1 1.575 30.74 13.78 34.98
3984 4 1 1.575 28.62 11.66 41.34
3985 6 2 1.05 29.68 8.48 33.92
3986 6 1 1.575 27.56 10.6 38.16
3987 6 2 1.05 31.8 14.84 38.16
3988 6 2 1.05 31.8 12.72 40.28
3989 6 1 1.575 27.56 12.72 36.04
3990 6 1 1.575 25.44 14.84 36.04
3991 6 1 1.575 25.44 10.6 40.28
3992 6 1 1.575 25.44 12.72 33.92
3993 6 2 1.05 29.68 10.6 36.04
3994 6 1 1.575 29.68 14.84 40.28
3995 6 1 1.575 27.56 8.48 40.28
3996 6 2 1.05 31.8 8.48 36.04
3997 6 2 1.05 25.44 8.48 38.16
3998 6 1 1.575 31.8 10.6 33.92
3999 6 2 1.05 27.56 14.84 33.92
4000 6 1 1.575 29.68 12.72 38.16
4001 0 3 -1.05 27.5968 16.9232 42.3632
4002 0 3 -1.05 31.7632 8.51684 33.9568
4003 0 3 -1.05 29.6432 10.6368 38.1232
4004 0 3 -1.05 29.7168 14.8032 38.1968
4005 0 3 -1.05 -0.036835 12.6832 40.3168
4006 0 3 -1.05 25.4768 12.7568 36.0032
4007 0 3 -1.05 31.8368 14.8768 36.0768
4008 0 3 -1.05 27.5232 10.5632 40.2432
4009 0 3 -1.05 -0.036835 10.6368 42.3632
4010 0 3 -1.05 25.4768 14.8032 33.9568
4011 0 3 -1.05 29.6432 12.6832 36.0768
4012 0 3 -1.05 29.7168 12.7568 40.2432
4013 0 3 -1.05 31.8368 16.9232 38.1232
4014 0 3 -1.05 27.5232 8.51684 38.1968
4015 0 3 -1.05 27.5968 14.8768 40.3168
4016 0 3 -1.05 31.7632 10.5632 36.0032
4017 0 3 -1.05 -0.036835 16.9232 36.0768
4018 0 3 -1.05 25.4768 8.51684 40.2432
4019 0 3 -1.05 27.5968 12.6832 38.1232
4020 0 3 -1.05 31.7632 12.7568 38.1968
4021 0 3 -1.05 29.6432 14.8768 42.3632
4022 0 3 -1.05 29.7168 10.5632 33.9568
4023 0 3 -1.05 31.8368 10.6368 40.3168
4024 0 3 -1.05 27.5232 14.8032 36.0032
4025 0 3 -1.05 29.7168 8.51684 36.0032
4026 0 3 -1.05 29.6432 16.9232 40.3168
4027 0 3 -1.05 25.4768 10.5632 38.1968
4028 0 3 -1.05 -0.036835 14.8768 38.1232
4029 0 3 -1.05 27.5232 12.7568 33.9568
4030 0 3 -1.05 31.8368 12.6832 42.3632
4031 0 3 -1.05 27.5968 10.6368 36.0768
4032 0 3 -1.05 31.7632 14.8032 40.2432
4033 4 1 1.575 1.06 18.02 34.98
4034 4 1 1.575 7.42 24.38 41.34
4035 4 1 1.575 5.3 18.02 39.22
4036 4 1 1.575 3.18 24.38 37.1
4037 4 1 1.575 1.06 22.26 39.22
4038 4 1 1.575 7.42 20.14 37.1
4039 4 1 1.575 5.3 22.26 34.98
4040 4 1 1.575 3.18 20.14 41.34
4041 6 1 1.575 4.24 16.96 33.92
4042 6 2 1.05 2.12 19.08 38.16
4043 6 1 1.575 6.36 23.32 38.16
4044 6 1 1.575 6.36 21.2 40.28
4045 6 1 1.575 2.12 21.2 36.04
4046 6 2 1.05 0 23.32 36.04
4047 6 2 1.05 0 19.08 40.28
4048 6 1 1.575 0 21.2 33.92
4049 6 2 1.05 4.24 19.08 36.04
4050 6 1 1.575 4.24 23.32 40.28
4051 6 1 1.575 2.12 16.96 40.28
4052 6 2 1.05 6.36 16.96 36.04
4053 6 1 1.575 0 16.96 38.16
4054 6 2 1.05 6.36 19.08 33.92
4055 6 2 1.05 2.12 23.32 33.92
4056 6 1 1.575 4.24 21.2 38.16
4057 0 3 -1.05 2.15684 25.4032 42.3632
4058 0 3 -1.05 6.32316 16.9968 33.9568
4059 0 3 -1.05 4.20317 19.1168 38.1232
4060 0 3 -1.05 4.27684 23.2832 38.1968
4061 0 3 -1.05 8.44317 21.1632 40.3168
4062 0 3 -1.05 0.036835 21.2368 36.0032
4063 0 3 -1.05 6.39684 23.3568 36.0768
4064 0 3 -1.05 2.08317 19.0432 40.2432
4065 0 3 -1.05 8.44317 19.1168 42.3632
4066 0 3 -1.05 0.036835 23.2832 33.9568
4067 0 3 -1.05 4.20317 21.1632 36.0768
4068 0 3 -1.05 4.27684 21.2368 40.2432
4069 0 3 -1.05 6.39684 25.4032 38.1232
4070 0 3 -1.05 2.08317 16.9968 38.1968
4071 0 3 -1.05 2.15684 23.3568 40.3168
4072 0 3 -1.05 6.32316 19.0432 36.0032
4073 0 3 -1.05 8.44317 25.4032 36.0768
4074 0 3 -1.05 0.036835 16.9968 40.2432
4075 0 3 -1.05 2.15684 21.1632 38.1232
4076 0 3 -1.05 6.32316 21.2368 38.1968
4077 0 3 -1.05 4.20317 23.3568 42.3632
4078 0 3 -1.05 4.27684 19.0432 33.9568
4079 0 3 -1.05 6.39684 19.1168 40.3168
4080 0 3 -1.05 2.08317 23.2832 36.0032
4081 0 3 -1.05 4.27684 16.9968 36.0032
4082 0 3 -1.05 4.20317 25.4032 40.3168
4083 0 3 -1.05 0.036835 19.0432 38.1968
4084 0 3 -1.05 8.44317 23.3568 38.1232
4085 0 3 -1.05 2.08317 21.2368 33.9568
4086 0 3 -1.05 6.39684 21.1632 42.3632
4087 0 3 -1.05 2.15684 19.1168 36.0768
4088 0 3 -1.05 6.32316 23.2832 40.2432
4089 4 1 1.575 9.54 18.02 34.98
4090 4 1 1.575 15.9 24.38 41.34
4091 4 1 1.575 13.78 18.02 39.22
4092 4 1 1.575 11.66 24.38 37.1
4093 4 1 1.575 9.54 22.26 39.22
4094 4 1 1.575 15.9 20.14 37.1
4095 4 1 1.575 13.78 22.26 34.98
4096 4 1 1.575 11.66 20.14 41.34
4097 6 2 1.05 12.72 16.96 33.92
4098 6 2 1.05 10.6 19.08 38.16
4099 6 2 1.05 14.84 23.32 38.16
4100 6 1 1.575 14.84 21.2 40.28
4101 6 1 1.575 10.6 21.2 36.04
4102 6 2 1.05 8.48 23.32 36.04
4103 6 2 1.05 8.48 19.08 40.28
4104 6 1 1.575 8.48 21.2 33.92
4105 6 1 1.575 12.72 19.08 36.04
4106 6 1 1.575 12.72 23.32 40.28
4107 6 1 1.575 10.6 16.96 40.28
4108 6 1 1.575 14.84 16.96 36.04
4109 6 1 1.575 8.48 16.96 38.16
4110 6 1 1.575 14.84 19.08 33.92
4111 6 1 1.575 10.6 23.32 33.92
4112 6 2 1.05 12.72 21.2 38.16
4113 0 3 -1.05 10.6368 25.4032 42.3632
4114 0 3 -1.05 14.8032 16.9968 33.9568
4115 0 3 -1.05 12.6832 19.1168 38.1232
4116 0 3 -1.05 12.7568 23.2832 38.1968
4117 0 3 -1.05 16.9232 21.1632 40.3168
4118 0 3 -1.05 8.51684 21.2368 36.0032
4119 0 3 -1.05 14.8768 23.3568 36.0768
4120 0 3 -1.05 10.5632 19.0432 40.2432
4121 0 3 -1.05 16.9232 19.1168 42.3632
4122 0 3 -1.05 8.51684 23.2832 33.9568
4123 0 3 -1.05 12.6832 21.1632 36.0768
4124 0 3 -1.05 12.7568 21.2368 40.2432
4125 0 3 -1.05 14.8768 25.4032 38.1232
4126 0 3 -1.05 10.5632 16.9968 38.1968
4127 0 3 -1.05 10.6368 23.3568 40.3168
4128 0 3 -1.05 14.8032 19.0432 36.0032
4129 0 3 -1.05 16.9232 25.4032 36.0768
4130 0 3 -1.05 8.51684 16.9968 40.2432
4131 0 3 -1.05 10.6368 21.1632 38.1232
4132 0 3 -1.05 14.8032 21.2368 38.1968
4133 0 3 -1.05 12.6832 23.3568 42.3632
4134 0 3 -1.05 12.7568 19.0432 33.9568
4135 0 3 -1.05 14.8768 19.1168 40.3168
4136 0 3 -1.05 10.5632 23.2832 36.0032
4137 0 3 -1.05 12.7568 16.9968 36.0032
4138 0 3 -1.05 12.6832 25.4032 40.3168
4139 0 3 -1.05 8.51684 19.0432 38.1968
4140 0 3 -1.05 16.9232 23.3568 38.1232
4141 0 3 -1.05 10.5632 21.2368 33.9568
4142 0 3 -1.05 14.8768 21.1632 42.3632
4143 0 3 -1.05 10.6368 19.1168 36.0768
4144 0 3 -1.05 14.8032 23.2832 40.2432
4145 4 1 1.575 18.02 18.02 34.98
4146 4 1 1.575 24.38 24.38 41.34
4147 4 1 1.575 22.26 18.02 39.22
4148 4 1 1.575 20.14 24.38 37.1
4149 4 1 1.575 18.02 22.26 39.22
4150 4 1 1.575 24.38 20.14 37.1
4151 4 1 1.575 22.26 22.26 34.98
4152 4 1 1.575 20.14 20.14 41.34
4153 6 1 1.575 21.2 16.96 33.92
4154 6 1 1.575 19.08 19.08 38.16
4155 6 1 1.575 23.32 23.32 38.16
4156 6 2 1.05 23.32 21.2 40.28
4157 6 2 1.05 19.08 21.2 36.04
4158 6 1 1.575 16.96 23.32 36.04
4159 6 2 1.05 16.96 19.08 40.28
4160 6 2 1.05 16.96 21.2 33.92
4161 6 2 1.05 21.2 19.08 36.04
4162 6 1 1.575 21.2 23.32 40.28
4163 6 1 1.575 19.08 16.96 40.28
4164 6 2 1.05 23.32 16.96 36.04
4165 6 2 1.05 16.96 16.96 38.16
4166 6 1 1.575 23.32 19.08 33.92
4167 6 2 1.05 19.08 23.32 33.92
4168 6 2 1.05 21.2 21.2 38.16
4169 0 3 -1.05 19.1168 25.4032 42.3632
4170 0 3 -1.05 23.2832 16.9968 33.9568
4171 0 3 -1.05 21.1632 19.1168 38.1232
4172 0 3 -1.05 21.2368 23.2832 38.1968
4173 0 3 -1.05 25.4032 21.1632 40.3168
4174 0 3 -1.05 16.9968 21.2368 36.0032
4175 0 3 -1.05 23.3568 23.3568 36.0768
4176 0 3 -1.05 19.0432 19.0432 40.2432
4177 0 3 -1.05 25.4032 19.1168 42.3632
4178 0 3 -1.05 16.9968 23.2832 33.9568
4179 0 3 -1.05 21.1632 21.1632 36.0768
4180 0 3 -1.05 21.2368 21.2368 40.2432
4181 0 3 -1.05 23.3568 25.4032 38.1232
4182 0 3 -1.05 19.0432 16.9968 38.1968
4183 0 3 -1.05 19.1168 23.3568 40.3168
4184 0 3 -1.05 23.2832 19.0432 36.0032
4185 0 3 -1.05 25.4032 25.4032 36.0768
4186 0 3 -1.05 16.9968 16.9968 40.2432
4187 0 3 -1.05 19.1168 21.1632 38.1232
4188 0 3 -1.05 23.2832 21.2368 38.1968
4189 0 3 -1.05 21.1632 23.3568 42.3632
4190 0 3 -1.05 21.2368 19.0432 33.9568
4191 0 3 -1.05 23.3568 19.1168 40.3168
4192 0 3 -1.05 19.0432 23.2832 36.0032
4193 0 3 -1.05 21.2368 16.9968 36.0032
4194 0 3 -1.05 21.1632 25.4032 40.3168
4195 0 3 -1.05 16.9968 19.0432 38.1968
4196 0 3 -1.05 25.4032 23.3568 38.1232
4197 0 3 -1.05 19.0432 21.2368 33.9568
4198 0 3 -1.05 23.3568 21.1632 42.3632
4199 0 3 -1.05 19.1168 19.1168 36.0768
4200 0 3 -1.05 23.2832 23.2832 40.2432
4201 4 1 1.575 26.5 18.02 34.98
4202 4 1 1.575 32.86 24.38 41.34
4203 4 1 1.575 30.74 18.02 39.22
4204 4 1 1.575 28.62 24.38 37.1
4205 4 1 1.575 26.5 22.26 39.22
4206 4 1 1.575 32.86 20.14 37.1
4207 4 1 1.575 30.74 22.26 34.98
4208 4 1 1.575 28.62 20.14 41.34
4209 6 1 1.575 29.68 16.96 33.92
4210 6 2 1.05 27.56 19.08 38.16
4211 6 1 1.575 31.8 23.32 38.16
4212 6 1 1.575 31.8 21.2 40.28
4213 6 1 1.575 27.56 21.2 36.04
4214 6 1 1.575 25.44 23.32 36.04
4215 6 2 1.05 25.44 19.08 40.28
4216 6 2 1.05 25.44 21.2 33.92
4217 6 1 1.575 29.68 19.08 36.04
4218 6 2 1.05 29.68 23.32 40.28
4219 6 1 1.575 27.56 16.96 40.28
4220 6 2 1.05 31.8 16.96 36.04
4221 6 1 1.575 25.44 16.96 38.16
4222 6 2 1.05 31.8 19.08 33.92
4223 6 2 1.05 27.56 23.32 33.92
4224 6 2 1.05 29.68 21.2 38.16
4225 0 3 -1.05 27.5968 25.4032 42.3632
4226 0 3 -1.05 31.7632 16.9968 33.9568
4227 0 3 -1.05 29.6432 19.1168 38.1232
4228 0 3 -1.05 29.7168 23.2832 38.1968
4229 0 3 -1.05 -0.036835 21.1632 40.3168
4230 0 3 -1.05 25.4768 21.2368 36.0032
4231 0 3 -1.05 31.8368 23.3568 36.0768
4232 0 3 -1.05 27.5232 19.0432 40.2432
4233 0 3 -1.05 -0.036835 19.1168 42.3632
4234 0 3 -1.05 25.4768 23.2832 33.9568
4235 0 3 -1.05 29.6432 21.1632 36.0768
4236 0 3 -1.05 29.7168 21.2368 40.2432
4237 0 3 -1.05 31.8368 25.4032 38.1232
4238 0 3 -1.05 27.5232 16.9968 38.1968
4239 0 3 -1.05 27.5968 23.3568 40.3168
4240 0 3 -1.05 31.7632 19.0432 36.0032
4241 0 3 -1.05 -0.036835 25.4032 36.0768
4242 0 3 -1.05 25.4768 16.9968 40.2432
4243 0 3 -1.05 27.5968 21.1632 38.1232
4244 0 3 -1.05 31.7632 21.2368 38.1968
4245 0 3 -1.05 29.6432 23.3568 42.3632
4246 0 3 -1.05 29.7168 19.0432 33.9568
4247 0 3 -1.05 31.8368 19.1168 40.3168
4248 0 3 -1.05 27.5232 23.2832 36.0032
4249 0 3 -1.05 29.7168 16.9968 36.0032
4250 0 3 -1.05 29.6432 25.4032 40.3168
4251 0 3 -1.05 25.4768 19.0432 38.1968
4252 0 3 -1.05 -0.036835 23.3568 38.1232
4253 0 3 -1.05 27.5232 21.2368 33.9568
4254 0 3 -1.05 31.8368 21.1632 42.3632
4255 0 3 -1.05 27.5968 19.1168 36.0768
4256 0 3 -1.05 31.7632 23.2832 40.2432
4257 4 1 1.575 1.06 26.5 34.98
4258 4 1 1.575 7.42 32.86 41.34
4259 4 1 1.575 5.3 26.5 39.22
4260 4 1 1.575 3.18 32.86 37.1
4261 4 1 1.575 1.06 30.74 39.22
4262 4 1 1.575 7.42 28.62 37.1
4263 4 1 1.575 5.3 30.74 34.98
4264 4 1 1.575 3.18 28.62 41.34
4265 6 2 1.05 4.24 25.44 33.92
4266 6 1 1.575 2.12 27.56 38.16
4267 6 2 1.05 6.36 31.8 38.16
4268 6 1 1.575 6.36 29.68 40.28
4269 6 2 1.05 2.12 29.68 36.04
4270 6 1 1.575 0 31.8 36.04
4271 6 2 1.05 0 27.56 40.28
4272 6 1 1.575 0 29.68 33.92
4273 6 1 1.575 4.24 27.56 36.04
4274 6 2 1.05 4.24 31.8 40.28
4275 6 2 1.05 2.12 25.44 40.28
4276 6 1 1.575 6.36 25.44 36.04
4277 6 2 1.05 0 25.44 38.16
4278 6 2 1.05 6.36 27.56 33.92
4279 6 2 1.05 2.12 31.8 33.92
4280 6 1 1.575 4.24 29.68 38.16
4281 0 3 -1.05 2.15684 -0.036835 42.3632
4282 0 3 -1.05 6.32316 25.4768 33.9568
4283 0 3 -1.05 4.20317 27.5968 38.1232
4284 0 3 -1.05 4.27684 31.7632 38.1968
4285 0 3 -1.05 8.44317 29.6432 40.3168
4286 0 3 -1.05 0.036835 29.7168 36.0032
4287 0 3 -1.05 6.39684 31.8368 36.0768
4288 0 3 -1.05 2.08317 27.5232 40.2432
4289 0 3 -1.05 8.44317 27.5968 42.3632
4290 0 3 -1.05 0.036835 31.7632 33.9568
4291 0 3 -1.05 4.20317 29.6432 36.0768
4292 0 3 -1.05 4.27684 29.7168 40.2432
4293 0 3 -1.05 6.39684 -0.036835 38.1232
4294 0 3 -1.05 2.08317 25.4768 38.1968
4295 0 3 -1.05 2.15684 31.8368 40.3168
4296 0 3 -1.05 6.32316 27.5232 36.0032
4297 0 3 -1.05 8.44317 -0.036835 36.0768
4298 0 3 -1.05 0.036835 25.4768 40.2432
4299 0 3 -1.05 2.15684 29.6432 38.1232
4300 0 3 -1.05 6.32316 29.7168 38.1968
4301 0 3 -1.05 4.20317 31.8368 42.3632
4302 0 3 -1.05 4.27684 27.5232 33.9568
4303 0 3 -1.05 6.39684 27.5968 40.3168
4304 0 3 -1.05 2.08317 31.7632 36.0032
4305 0 3 -1.05 4.27684 25.4768 36.0032
4306 0 3 -1.05 4.20317 -0.036835 40.3168
4307 0 3 -1.05 0.036835 27.5232 38.1968
4308 0 3 -1.05 8.44317 31.8368 38.1232
4309 0 3 -1.05 2.08317 29.7168 33.9568
4310 0 3 -1.05 6.39684 29.6432 42.3632
4311 0 3 -1.05 2.15684 27.5968 36.0768
4312 0 3 -1.05 6.32316 31.7632 40.2432
4313 4 1 1.575 9.54 26.5 34.98
4314 4 1 1.575 15.9 32.86 41.34
4315 4 1 1.575 13.78 26.5 39.22
4316 4 1 1.575 11.66 32.86 37.1
4317 4 1 1.575 9.54 30.74 39.22
4318 4 1 1.575 15.9 28.62 37.1
4319 4 1 1.575 13.78 30.74 34.98
4320 4 1 1.575 11.66 28.62 41.34
4321 6 2 1.05 12.72 25.44 33.92
4322 6 1 1.575 10.6 27.56 38.16
4323 6 2 1.05 14.84 31.8 38.16
4324 6 1 1.575 14.84 29.68 40.28
4325 6 1 1.575 10.6 29.68 36.04
4326 6 2 1.05 8.48 31.8 36.04
4327 6 2 1.05 8.48 27.56 40.28
4328 6 1 1.575 8.48 29.68 33.92
4329 6 2 1.05 12.72 27.56 36.04
4330 6 1 1.575 12.72 31.8 40.28
4331 6 1 1.575 10.6 25.44 40.28
4332 6 1 1.575 14.84 25.44 36.04
4333 6 2 1.05 8.48 25.44 38.16
4334 6 1 1.575 14.84 27.56 33.92
4335 6 2 1.05 10.6 31.8 33.92
4336 6 2 1.05 12.72 29.68 38.16
4337 0 3 -1.05 10.6368 -0.036835 42.3632
4338 0 3 -1.05 14.8032 25.4768 33.9568
4339 0 3 -1.05 12.6832 27.5968 38.1232
4340 0 3 -1.05 12.7568 31.7632 38.1968
4341 0 3 -1.05 16.9232 29.6432 40.3168
4342 0 3 -1.05 8.51684 29.7168 36.0032
4343 0 3 -1.05 14.8768 31.8368 36.0768
4344 0 3 -1.05 10.5632 27.5232 40.2432
4345 0 3 -1.05 16.9232 27.5968 42.3632
4346 0 3 -1.05 8.51684 31.7632 33.9568
4347 0 3 -1.05 12.6832 29.6432 36.0768
4348 0 3 -1.05 12.7568 29.7168 40.2432
4349 0 3 -1.05 14.8768 -0.036835 38.1232
4350 0 3 -1.05 10.5632 25.4768 38.1968
4351 0 3 -1.05 10.6368 31.8368 40.3168
4352 0 3 -1.05 14.8032 27.5232 36.0032
4353 0 3 -1.05 16.9232 -0.036835 36.0768
4354 0 3 -1.05 8.51684 25.4768 40.2432
4355 0 3 -1.05 10.6368 29.6432 38.1232
4356 0 3 -1.05 14.8032 29.7168 38.1968
4357 0 3 -1.05 12.6832 31.8368 42.3632
4358 0 3 -1.05 12.7568 27.5232 33.9568
4359 0 3 -1.05 14.8768 27.5968 40.3168
4360 0 3 -1.05 10.5632 31.7632 36.0032
4361 0 3 -1.05 12.7568 25.4768 36.0032
4362 0 3 -1.05 12.6832 -0.036835 40.3168
4363 0 3 -1.05 8.51684 27.5232 38.1968
4364 0 3 -1.05 16.9232 31.8368 38.1232
4365 0 3 -1.05 10.5632 29.7168 33.9568
4366 0 3 -1.05 14.8768 29.6432 42.3632
4367 0 3 -1.05 10.6368 27.5968 36.0768
4368 0 3 -1.05 14.8032 31.7632 40.2432
4369 4 1 1.575 18.02 26.5 34.98
4370 4 1 1.575 24.38 32.86 41.34
4371 4 1 1.575 22.26 26.5 39.22
4372 4 1 1.575 20.14 32.86 37.1
4373 4 1 1.575 18.02 30.74 39.22
4374 4 1 1.575 24.38 28.62 37.1
4375 4 1 1.575 22.26 30.74 34.98
4376 4 1 1.575 20.14 28.62 41.34
4377 6 2 1.05 21.2 25.44 33.92
4378 6 1 1.575 19.08 27.56 38.16
4379 6 1 1.575 23.32 31.8 38.16
4380 6 1 1.575 23.32 29.68 40.28
4381 6 2 1.05 19.08 29.68 36.04
4382 6 2 1.05 16.96 31.8 36.04
4383 6 1 1.575 16.96 27.56 40.28
4384 6 2 1.05 16.96 29.68 33.92
4385 6 1 1.575 21.2 27.56 36.04
4386 6 2 1.05 21.2 31.8 40.28
4387 6 2 1.05 19.08 25.44 40.28
4388 6 1 1.575 23.32 25.44 36.04
4389 6 2 1.05 16.96 25.44 38.16
4390 6 1 1.575 23.32 27.56 33.92
4391 6 1 1.575 19.08 31.8 33.92
4392 6 2 1.05 21.2 29.68 38.16
4393 0 3 -1.05 19.1168 -0.036835 42.3632
4394 0 3 -1.05 23.2832 25.4768 33.9568
4395 0 3 -1.05 21.1632 27.5968 38.1232
4396 0 3 -1.05 21.2368 31.7632 38.1968
4397 0 3 -1.05 25.4032 29.6432 40.3168
4398 0 3 -1.05 16.9968 29.7168 36.0032
4399 0 3 -1.05 23.3568 31.8368 36.0768
4400 0 3 -1.05 19.0432 27.5232 40.2432
4401 0 3 -1.05 25.4032 27.5968 42.3632
4402 0 3 -1.05 16.9968 31.7632 33.9568
4403 0 3 -1.05 21.1632 29.6432 36.0768
4404 0 3 -1.05 21.2368 29.7168 40.2432
4405 0 3 -1.05 23.3568 -0.036835 38.1232
4406 0 3 -1.05 19.0432 25.4768 38.1968
4407 0 3 -1.05 19.1168 31.8368 40.3168
4408 0 3 -1.05 23.2832 27.5232 36.0032
4409 0 3 -1.05 25.4032 -0.036835 36.0768
4410 0 3 -1.05 16.9968 25.4768 40.2432
4411 0 3 -1.05 19.1168 29.6432 38.1232
4412 0 3 -1.05 23.2832 29.7168 38.1968
4413 0 3 -1.05 21.1632 31.8368 42.3632
4414 0 3 -1.05 21.2368 27.5232 33.9568
4415 0 3 -1.05 23.3568 27.5968 40.3168
4416 0 3 -1.05 19.0432 31.7632 36.0032
4417 0 3 -1.05 21.2368 25.4768 36.0032
4418 0 3 -1.05 21.1632 -0.036835 40.3168
4419 0 3 -1.05 16.9968 27.5232 38.1968
4420 0 3 -1.05 25.4032 31.8368 38.1232
4421 0 3 -1.05 19.0432 29.7168 33.9568
4422 0 3 -1.05 23.3568 29.6432 42.3632
4423 0 3 -1.05 19.1168 27.5968 36.0768
4424 0 3 -1.05 23.2832 31.7632 40.2432
4425 4 1 1.575 26.5 26.5 34.98
4426 4 1 1.575 32.86 32.86 41.34
4427 4 1 1.575 30.74 26.5 39.22
4428 4 1 1.575 28.62 32.86 37.1
4429 4 1 1.575 26.5 30.74 39.22
4430 4 1 1.575 32.86 28.62 37.1
4431 4 1 1.575 30.74 30.74 34.98
4432 4 1 1.575 28.62 28.62 41.34
4433 6 2 1.05 29.68 25.44 33.92
4434 6 1 1.575 27.56 27.56 38.16
4435 6 2 1.05 31.8 31.8 38.16
4436 6 1 1.575 31.8 29.68 40.28
4437 6 2 1.05 27.56 29.68 36.04
4438 6 2 1.05 25.44 31.8 36.04
4439 6 1 1.575 25.44 27.56 40.28
4440 6 2 1.05 25.44 29.68 33.92
4441 6 1 1.575 29.68 27.56 36.04
4442 6 2 1.05 29.68 31.8 40.28
4443 6 1 1.575 27.56 25.44 40.28
4444 6 2 1.05 31.8 25.44 36.04
4445 6 2 1.05 25.44 25.44 38.16
4446 6 1 1.575 31.8 27.56 33.92
4447 6 1 1.575 27.56 31.8 33.92
4448 6 1 1.575 29.68 29.68 38.16
4449 0 3 -1.05 27.5968 -0.036835 42.3632
4450 0 3 -1.05 31.7632 25.4768 33.9568
4451 0 3 -1.05 29.6432 27.5968 38.1232
4452 0 3 -1.05 29.7168 31.7632 38.1968
4453 0 3 -1.05 -0.036835 29.6432 40.3168
4454 0 3 -1.05 25.4768 29.7168 36.0032
4455 0 3 -1.05 31.8368 31.8368 36.0768
4456 0 3 -1.05 27.5232 27.5232 40.2432
4457 0 3 -1.05 -0.036835 27.5968 42.3632
4458 0 3 -1.05 25.4768 31.7632 33.9568
4459 0 3 -1.05 29.6432 29.6432 36.0768
4460 0 3 -1.05 29.7168 29.7168 40.2432
4461 0 3 -1.05 31.8368 -0.036835 38.1232
4462 0 3 -1.05 27.5232 25.4768 38.1968
4463 0 3 -1.05 27.5968 31.8368 40.3168
4464 0 3 -1.05 31.7632 27.5232 36.0032
4465 0 3 -1.05 -0.036835 -0.036835 36.0768
4466 0 3 -1.05 25.4768 25.4768 40.2432
4467 0 3 -1.05 27.5968 29.6432 38.1232
4468 0 3 -1.05 31.7632 29.7168 38.1968
4469 0 3 -1.05 29.6432 31.8368 42.3632
4470 0 3 -1.05 29.7168 27.5232 33.9568
4471 0 3 -1.05 31.8368 27.5968 40.3168
4472 0 3 -1.05 27.5232 31.7632 36.0032
4473 0 3 -1.05 29.7168 25.4768 36.0032
4474 0 3 -1.05 29.6432 -0.036835 40.3168
4475 0 3 -1.05 25.4768 27.5232 38.1968
4476 0 3 -1.05 -0.036835 31.8368 38.1232
4477 0 3 -1.05 27.5232 29.7168 33.9568
4478 0 3 -1.05 31.8368 29.6432 42.3632
4479 0 3 -1.05 27.5968 27.5968 36.0768
4480 0 3 -1.05 31.7632 31.7632 40.2432
4481 4 1 1.575 1.06 1.06 43.46
4482 4 1 1.575 7.42 7.42 49.82
4483 4 1 1.575 5.3 1.06 47.7
4484 4 1 1.575 3.18 7.42 45.58
4485 4 1 1.575 1.06 5.3 47.7
4486 4 1 1.575 7.42 3.18 45.58
4487 4 1 1.575 5.3 5.3 43.46
4488 4 1 1.575 3.18 3.18 49.82
4489 6 1 1.575 4.24 0 42.4
4490 6 2 1.05 2.12 2.12 46.64
4491 6 1 1.575 6.36 6.36 46.64
4492 6 2 1.05 6.36 4.24 48.76
4493 6 1 1.575 2.12 4.24 44.52
4494 6 2 1.05 0 6.36 44.52
4495 6 2 1.05 0 2.12 48.76
4496 6 1 1.575 0 4.24 42.4
4497 6 2 1.05 4.24 2.12 44.52
4498 6 1 1.575 4.24 6.36 48.76
4499 6 2 1.05 2.12 0 48.76
4500 6 2 1.05 6.36 0 44.52
4501 6 1 1.575 0 0 46.64
4502 6 2 1.05 6.36 2.12 42.4
4503 6 2 1.05 2.12 6.36 42.4
4504 6 1 1.575 4.24 4.24 46.64
4505 0 3 -1.05 2.15684 8.44317 -0.036835
4506 0 3 -1.05 6.32316 0.036835 42.4368
4507 0 3 -1.05 4.20317 2.15684 46.6032
4508 0 3 -1.05 4.27684 6.32316 46.6768
4509 0 3 -1.05 8.44317 4.20317 48.7968
4510 0 3 -1.05 0.036835 4.27684 44.4832
4511 0 3 -1.05 6.39684 6.39684 44.5568
4512 0 3 -1.05 2.08317 2.08317 48.7232
4513 0 3 -1.05 8.44317 2.15684 -0.036835
4514 0 3 -1.05 0.036835 6.32316 42.4368
4515 0 3 -1.05 4.20317 4.20317 44.5568
4516 0 3 -1.05 4.27684 4.27684 48.7232
4517 0 3 -1.05 6.39684 8.44317 46.6032
4518 0 3 -1.05 2.08317 0.036835 46.6768
4519 0 3 -1.05 2.15684 6.39684 48.7968
4520 0 3 -1.05 6.32316 2.08317 44.4832
4521 0 3 -1.05 8.44317 8.44317 44.5568
4522 0 3 -1.05 0.036835 0.036835 48.7232
4523 0 3 -1.05 2.15684 4.20317 46.6032
4524 0 3 -1.05 6.32316 4.27684 46.6768
4525 0 3 -1.05 4.20317 6.39684 -0.036835
4526 0 3 -1.05 4.27684 2.08317 42.4368
4527 0 3 -1.05 6.39684 2.15684 48.7968
4528 0 3 -1.05 2.08317 6.32316 44.4832
4529 0 3 -1.05 4.27684 0.036835 44.4832
4530 0 3 -1.05 4.20317 8.44317 48.7968
4531 0 3 -1.05 0.036835 2.08317 46.6768
4532 0 3 -1.05 8.44317 6.39684 46.6032
4533 0 3 -1.05 2.08317 4.27684 42.4368
4534 0 3 -1.05 6.39684 4.20317 -0.036835
4535 0 3 -1.05 2.15684 2.15684 44.5568
4536 0 3 -1.05 6.32316 6.32316 48.7232
4537 4 1 1.575 9.54 1.06 43.46
4538 4 1 1.575 15.9 7.42 49.82
4539 4 1 1.575 13.78 1.06 47.7
4540 4 1 1.575 11.66 7.42 45.58
4541 4 1 1.575 9.54 5.3 47.7
4542 4 1 1.575 15.9 3.18 45.58
4543 4 1 1.575 13.78 5.3 43.46
4544 4 1 1.575 11.66 3.18 49.82
4545 6 2 1.05 12.72 0 42.4
4546 6 2 1.05 10.6 2.12 46.64
4547 6 2 1.05 14.84 6.36 46.64
4548 6 1 1.575 14.84 4.24 48.76
4549 6 1 1.575 10.6 4.24 44.52
4550 6 2 1.05 8.48 6.36 44.52
4551 6 1 1.575 8.48 2.12 48.76
4552 6 1 1.575 8.48 4.24 42.4
4553 6 1 1.575 12.72 2.12 44.52
4554 6 2 1.05 12.72 6.36 48.76
4555 6 2 1.05 10.6 0 48.76
4556 6 2 1.05 14.84 0 44.52
4557 6 1 1.575 8.48 0 46.64
4558 6 2 1.05 14.84 2.12 42.4
4559 6 1 1.575 10.6 6.36 42.4
4560 6 2 1.05 12.72 4.24 46.64
4561 0 3 -1.05 10.6368 8.44317 -0.036835
4562 0 3 -1.05 14.8032 0.036835 42.4368
4563 0 3 -1.05 12.6832 2.15684 46.6032
4564 0 3 -1.05 12.7568 6.32316 46.6768
4565 0 3 -1.05 16.9232 4.20317 48.7968
4566 0 3 -1.05 8.51684 4.27684 44.4832
4567 0 3 -1.05 14.8768 6.39684 44.5568
4568 0 3 -1.05 10.5632 2.08317 48.7232
4569 0 3 -1.05 16.9232 2.15684 -0.036835
4570 0 3 -1.05 8.51684 6.32316 42.4368
4571 0 3 -1.05 12.6832 4.20317 44.5568
4572 0 3 -1.05 12.7568 4.27684 48.7232
4573 0 3 -1.05 14.8768 8.44317 46.6032
4574 0 3 -1.05 10.5632 0.036835 46.6768
4575 0 3 -1.05 10.6368 6.39684 48.7968
4576 0 3 -1.05 14.8032 2.08317 44.4832
4577 0 3 -1.05 16.9232 8.44317 44.5568
4578 0 3 -1.05 8.51684 0.036835 48.7232
4579 0 3 -1.05 10.6368 4.20317 46.6032
4580 0 3 -1.05 14.8032 4.27684 46.6768
4581 0 3 -1.05 12.6832 6.39684 -0.036835
4582 0 3 -1.05 12.7568 2.08317 42.4368
4583 0 3 -1.05 14.8768 2.15684 48.7968
4584 0 3 -1.05 10.5632 6.32316 44.4832
4585 0 3 -1.05 12.7568 0.036835 44.4832
4586 0 3 -1.05 12.6832 8.44317 48.7968
4587 0 3 -1.05 8.51684 2.08317 46.6768
4588 0 3 -1.05 16.9232 6.39684 46.6032
4589 0 3 -1.05 10.5632 4.27684 42.4368
4590 0 3 -1.05 14.8768 4.20317 -0.036835
4591 0 3 -1.05 10.6368 2.15684 44.5568
4592 0 3 -1.05 14.8032 6.32316 48.7232
4593 4 1 1.575 18.02 1.06 43.46
4594 4 2 1.05 24.38 7.42 49.82
4595 4 1 1.575 22.26 1.06 47.7
4596 4 1 1.575 20.14 7.42 45.58
4597 4 1 1.575 18.02 5.3 47.7
4598 4 1 1.575 24.38 3.18 45.58
4599 4 1 1.575 22.26 5.3 43.46
4600 4 1 1.575 20.14 3.18 49.82
4601 6 1 1.575 21.2 0 42.4
4602 6 1 1.575 19.08 2.12 46.64
4603 6 2 1.05 23.32 6.36 46.64
4604 6 1 1.575 23.32 4.24 48.76
4605 6 2 1.05 19.08 4.24 44.52
4606 6 1 1.575 16.96 6.36 44.52
4607 6 2 1.05 16.96 2.12 48.76
4608 6 1 1.575 16.96 4.24 42.4
4609 6 2 1.05 21.2 2.12 44.52
4610 6 1 1.575 21.2 6.36 48.76
4611 6 1 1.575 19.08 0 48.76
4612 6 2 1.05 23.32 0 44.52
4613 6 1 1.575 16.96 0 46.64
4614 6 2 1.05 23.32 2.12 42.4
4615 6 1 1.575 19.08 6.36 42.4
4616 6 1 1.575 21.2 4.24 46.64
4617 0 3 -1.05 19.1168 8.44317 -0.036835
4618 0 3 -1.05 23.2832 0.036835 42.4368
4619 0 3 -1.05 21.1632 2.15684 46.6032
4620 0 3 -1.05 21.2368 6.32316 46.6768
4621 0 3 -1.05 25.4032 4.20317 48.7968
4622 0 3 -1.05 16.9968 4.27684 44.4832
4623 0 3 -1.05 23.3568 6.39684 44.5568
4624 0 3 -1.05 19.0432 2.08317 48.7232
4625 0 3 -1.05 25.4032 2.15684 -0.036835
4626 0 3 -1.05 16.9968 6.32316 42.4368
4627 0 3 -1.05 21.1632 4.20317 44.5568
4628 0 3 -1.05 21.2368 4.27684 48.7232
4629 0 3 -1.05 23.3568 8.44317 46.6032
4630 0 3 -1.05 19.0432 0.036835 46.6768
4631 0 3 -1.05 19.1168 6.39684 48.7968
4632 0 3 -1.05 23.2832 2.08317 44.4832
4633 0 3 -1.05 25.4032 8.44317 44.5568
4634 0 3 -1.05 16.9968 0.036835 48.7232
4635 0 3 -1.05 19.1168 4.20317 46.6032
4636 0 3 -1.05 23.2832 4.27684 46.6768
4637 0 3 -1.05 21.1632 6.39684 -0.036835
4638 0 3 -1.05 21.2368 2.08317 42.4368
4639 0 3 -1.05 23.3568 2.15684 48.7968
4640 0 3 -1.05 19.0432 6.32316 44.4832
4641 0 3 -1.05 21.2368 0.036835 44.4832
4642 0 3 -1.05 21.1632 8.44317 48.7968
4643 0 3 -1.05 16.9968 2.08317 46.6768
4644 0 3 -1.05 25.4032 6.39684 46.6032
4645 0 3 -1.05 19.0432 4.27684 42.4368
4646 0 3 -1.05 23.3568 4.20317 -0.036835
4647 0 3 -1.05 19.1168 2.15684 44.5568
4648 0 3 -1.05 23.2832 6.32316 48.7232
4649 4 1 1.575 26.5 1.06 43.46
4650 4 1 1.575 32.86 7.42 49.82
4651 4 1 1.575 30.74 1.06 47.7
4652 4 1 1.575 28.62 7.42 45.58
4653 4 1 1.575 26.5 5.3 47.7
4654 4 1 1.575 32.86 3.18 45.58
4655 4 1 1.575 30.74 5.3 43.46
4656 4 2 1.05 28.62 3.18 49.82
4657 6 2 1.05 29.68 0 42.4
4658 6 1 1.575 27.56 2.12 46.64
4659 6 2 1.05 31.8 6.36 46.64
4660 6 1 1.575 31.8 4.24 48.76
4661 6 2 1.05 27.56 4.24 44.52
4662 6 2 1.05 25.44 6.36 44.52
4663 6 1 1.575 25.44 2.12 48.76
4664 6 1 1.575 25.44 4.24 42.4
4665 6 1 1.575 29.68 2.12 44.52
4666 6 2 1.05 29.68 6.36 48.76
4667 6 1 1.575 27.56 0 48.76
4668 6 1 1.575 31.8 0 44.52
4669 6 1 1.575 25.44 0 46.64
4670 6 1 1.575 31.8 2.12 42.4
4671 6 2 1.05 27.56 6.36 42.4
4672 6 2 1.05 29.68 4.24 46.64
4673 0 3 -1.05 27.5968 8.44317 -0.036835
4674 0 3 -1.05 31.7632 0.036835 42.4368
4675 0 3 -1.05 29.6432 2.15684 46.6032
4676 0 3 -1.05 29.7168 6.32316 46.6768
4677 0 3 -1.05 -0.036835 4.20317 48.7968
4678 0 3 -1.05 25.4768 4.27684 44.4832
4679 0 3 -1.05 31.8368 6.39684 44.5568
4680 0 3 -1.05 27.5232 2.08317 48.7232
4681 0 3 -1.05 -0.036835 2.15684 -0.036835
4682 0 3 -1.05 25.4768 6.32316 42.4368
4683 0 3 -1.05 29.6432 4.20317 44.5568
4684 0 3 -1.05 29.7168 4.27684 48.7232
4685 0 3 -1.05 31.8368 8.44317 46.6032
4686 0 3 -1.05 27.5232 0.036835 46.6768
4687 0 3 -1.05 27.5968 6.39684 48.7968
4688 0 3 -1.05 31.7632 2.08317 44.4832
4689 0 3 -1.05 -0.036835 8.44317 44.5568
4690 0 3 -1.05 25.4768 0.036835 48.7232
4691 0 3 -1.05 27.5968 4.20317 46.6032
4692 0 3 -1.05 31.7632 4.27684 46.6768
4693 0 3 -1.05 29.6432 6.39684 -0.036835
4694 0 3 -1.05 29.7168 2.08317 42.4368
4695 0 3 -1.05 31.8368 2.15684 48.7968
4696 0 3 -1.05 27.5232 6.32316 44.4832
4697 0 3 -1.05 29.7168 0.036835 44.4832
4698 0 3 -1.05 29.6432 8.44317 48.7968
4699 0 3 -1.05 25.4768 2.08317 46.6768
4700 0 3 -1.05 -0.036835 6.39684 46.6032
4701 0 3 -1.05 27.5232 4.27684 42.4368
4702 0 3 -1.05 31.8368 4.20317 -0.036835
4703 0 3 -1.05 27.5968 2.15684 44.5568
4704 0 3 -1.05 31.7632 6.32316 48.7232
4705 4 1 1.575 1.06 9.54 43.46
4706 4 1 1.575 7.42 15.9 49.82
4707 4 1 1.575 5.3 9.54 47.7
4708 4 2 1.05 3.18 15.9 45.58
4709 4 1 1.575 1.06 13.78 47.7
4710 4 1 1.575 7.42 11.66 45.58
4711 4 1 1.575 5.3 13.78 43.46
4712 4 1 1.575 3.18 11.66 49.82
4713 6 2 1.05 4.24 8.48 42.4
4714 6 2 1.05 2.12 10.6 46.64
4715 6 2 1.05 6.36 14.84 46.64
4716 6 1 1.575 6.36 12.72 48.76
4717 6 1 1.575 2.12 12.72 44.52
4718 6 1 1.575 0 14.84 44.52
4719 6 1 1.575 0 10.6 48.76
4720 6 1 1.575 0 12.72 42.4
4721 6 1 1.575 4.24 10.6 44.52
4722 6 1 1.575 4.24 14.84 48.76
4723 6 2 1.05 2.12 8.48 48.76
4724 6 2 1.05 6.36 8.48 44.52
4725 6 1 1.575 0 8.48 46.64
4726 6 2 1.05 6.36 10.6 42.4
4727 6 2 1.05 2.12 14.84 42.4
4728 6 1 1.575 4.24 12.72 46.64
4729 0 3 -1.05 2.15684 16.9232 -0.036835
4730 0 3 -1.05 6.32316 8.51684 42.4368
4731 0 3 -1.05 4.20317 10.6368 46.6032
4732 0 3 -1.05 4.27684 14.8032 46.6768
4733 0 3 -1.05 8.44317 12.6832 48.7968
4734 0 3 -1.05 0.036835 12.7568 44.4832
4735 0 3 -1.05 6.39684 14.8768 44.5568
4736 0 3 -1.05 2.08317 10.5632 48.7232
4737 0 3 -1.05 8.44317 10.6368 -0.036835
4738 0 3 -1.05 0.036835 14.8032 42.4368
4739 0 3 -1.05 4.20317 12.6832 44.5568
4740 0 3 -1.05 4.27684 12.7568 48.7232
4741 0 3 -1.05 6.39684 16.9232 46.6032
4742 0 3 -1.05 2.08317 8.51684 46.6768
4743 0 3 -1.05 2.15684 14.8768 48.7968
4744 0 3 -1.05 6.32316 10.5632 44.4832
4745 0 3 -1.05 8.44317 16.9232 44.5568
4746 0 3 -1.05 0.036835 8.51684 48.7232
4747 0 3 -1.05 2.15684 12.6832 46.6032
4748 0 3 -1.05 6.32316 12.7568 46.6768
4749 0 3 -1.05 4.20317 14.8768 -0.036835
4750 0 3 -1.05 4.27684 10.5632 42.4368
4751 0 3 -1.05 6.39684 10.6368 48.7968
4752 0 3 -1.05 2.08317 14.8032 44.4832
4753 0 3 -1.05 4.27684 8.51684 44.4832
4754 0 3 -1.05 4.20317 16.9232 48.7968
4755 0 3 -1.05 0.036835 10.5632 46.6768
4756 0 3 -1.05 8.44317 14.8768 46.6032
4757 0 3 -1.05 2.08317 12.7568 42.4368
4758 0 3 -1.05 6.39684 12.6832 -0.036835
4759 0 3 -1.05 2.15684 10.6368 44.5568
4760 0 3 -1.05 6.32316 14.8032 48.7232
4761 4 1 1.575 9.54 9.54 43.46
4762 4 1 1.575 15.9 15.9 49.82
4763 4 1 1.575 13.78 9.54 47.7
4764 4 1 1.575 11.66 15.9 45.58
4765 4 2 1.05 9.54 13.78 47.7
4766 4 1 1.575 15.9 11.66 45.58
4767 4 1 1.575 13.78 13.78 43.46
4768 4 2 1.05 11.66 11.66 49.82
4769 6 2 1.05 12.72 8.48 42.4
4770 6 2 1.05 10.6 10.6 46.64
4771 6 2 1.05 14.84 14.84 46.64
4772 6 1 1.575 14.84 12.72 48.76
4773 6 1 1.575 10.6 12.72 44.52
4774 6 1 1.575 8.48 14.84 44.52
4775 6 1 1.575 8.48 10.6 48.76
4776 6 1 1.575 8.48 12.72 42.4
4777 6 1 1.575 12.72 10.6 44.52
4778 6 2 1.05 12.72 14.84 48.76
4779 6 2 1.05 10.6 8.48 48.76
4780 6 2 1.05 14.84 8.48 44.52
4781 6 1 1.575 8.48 8.48 46.64
4782 6 1 1.575 14.84 10.6 42.4
4783 6 1 1.575 10.6 14.84 42.4
4784 6 1 1.575 12.72 12.72 46.64
4785 0 3 -1.05 10.6368 16.9232 -0.036835
4786 0 3 -1.05 14.8032 8.51684 42.4368
4787 0 3 -1.05 12.6832 10.6368 46.6032
4788 0 3 -1.05 12.7568 14.8032 46.6768
4789 0 3 -1.05 16.9232 12.6832 48.7968
4790 0 3 -1.05 8.51684 12.7568 44.4832
4791 0 3 -1.05 14.8768 14.8768 44.5568
4792 0 3 -1.05 10.5632 10.5632 48.7232
4793 0 3 -1.05 16.9232 10.6368 -0.036835
4794 0 3 -1.05 8.51684 14.8032 42.4368
4795 0 3 -1.05 12.6832 12.6832 44.5568
4796 0 3 -1.05 12.7568 12.7568 48.7232
4797 0 3 -1.05 14.8768 16.9232 46.6032
4798 0 3 -1.05 10.5632 8.51684 46.6768
4799 0 3 -1.05 10.6368 14.8768 48.7968
4800 0 3 -1.05 14.8032 10.5632 44.4832
4801 0 3 -1.05 16.9232 16.9232 44.5568
4802 0 3 -1.05 8.51684 8.51684 48.7232
4803 0 3 -1.05 10.6368 12.6832 46.6032
4804 0 3 -1.05 14.8032 12.7568 46.6768
4805 0 3 -1.05 12.6832 14.8768 -0.036835
4806 0 3 -1.05 12.7568 10.5632 42.4368
4807 0 3 -1.05 14.8768 10.6368 48.7968
4808 0 3 -1.05 10.5632 14.8032 44.4832
4809 0 3 -1.05 12.7568 8.51684 44.4832
4810 0 3 -1.05 12.6832 16.9232 48.7968
4811 0 3 -1.05 8.51684 10.5632 46.6768
4812 0 3 -1.05 16.9232 14.8768 46.6032
4813 0 3 -1.05 10.5632 12.7568 42.4368
4814 0 3 -1.05 14.8768 12.6832 -0.036835
4815 0 3 -1.05 10.6368 10.6368 44.5568
4816 0 3 -1.05 14.8032 14.8032 48.7232
4817 4 2 1.05 18.02 9.54 43.46
4818 4 1 1.575 24.38 15.9 49.82
4819 4 1 1.575 22.26 9.54 47.7
4820 4 2 1.05 20.14 15.9 45.58
4821 4 1 1.575 18.02 13.78 47.7
4822 4 1 1.575 24.38 11.66 45.58
4823 4 1 1.575 22.26 13.78 43.46
4824 4 1 1.575 20.14 11.66 49.82
4825 6 2 1.05 21.2 8.48 42.4
4826 6 1 1.575 19.08 10.6 46.64
4827 6 1 1.575 23.32 14.84 46.64
4828 6 2 1.05 23.32 12.72 48.76
4829 6 1 1.575 19.08 12.72 44.52
4830 6 1 1.575 16.96 14.84 44.52
4831 6 2 1.05 16.96 10.6 48.76
4832 6 2 1.05 16.96 12.72 42.4
4833 6 2 1.05 21.2 10.6 44.52
4834 6 2 1.05 21.2 14.84 48.76
4835 6 1 1.575 19.08 8.48 48.76
4836 6 1 1.575 23.32 8.48 44.52
4837 6 1 1.575 16.96 8.48 46.64
4838 6 1 1.575 23.32 10.6 42.4
4839 6 2 1.05 19.08 14.84 42.4
4840 6 2 1.05 21.2 12.72 46.64
4841 0 3 -1.05 19.1168 16.9232 -0.036835
4842 0 3 -1.05 23.2832 8.51684 42.4368
4843 0 3 -1.05 21.1632 10.6368 46.6032
4844 0 3 -1.05 21.2368 14.8032 46.6768
4845 0 3 -1.05 25.4032 12.6832 48.7968
4846 0 3 -1.05 16.9968 12.7568 44.4832
4847 0 3 -1.05 23.3568 14.8768 44.5568
4848 0 3 -1.05 19.0432 10.5632 48.7232
4849 0 3 -1.05 25.4032 10.6368 -0.036835
4850 0 3 -1.05 16.9968 14.8032 42.4368
4851 0 3 -1.05 21.1632 12.6832 44.5568
4852 0 3 -1.05 21.2368 12.7568 48.7232
4853 0 3 -1.05 23.3568 16.9232 46.6032
4854 0 3 -1.05 19.0432 8.51684 46.6768
4855 0 3 -1.05 19.1168 14.8768 48.7968
4856 0 3 -1.05 23.2832 10.5632 44.4832
4857 0 3 -1.05 25.4032 16.9232 44.5568
4858 0 3 -1.05 16.9968 8.51684 48.7232
4859 0 3 -1.05 19.1168 12.6832 46.6032
4860 0 3 -1.05 23.2832 12.7568 46.6768
4861 0 3 -1.05 21.1632 14.8768 -0.036835
4862 0 3 -1.05 21.2368 10.5632 42.4368
4863 0 3 -1.05 23.3568 10.6368 48.7968
4864 0 3 -1.05 19.0432 14.8032 44.4832
4865 0 3 -1.05 21.2368 8.51684 44.4832
4866 0 3 -1.05 21.1632 16.9232 48.7968
4867 0 3 -1.05 16.9968 10.5632 46.6768
4868 0 3 -1.05 25.4032 14.8768 46.6032
4869 0 3 -1.05 19.0432 12.7568 42.4368
4870 0 3 -1.05 23.3568 12.6832 -0.036835
4871 0 3 -1.05 19.1168 10.6368 44.5568
4872 0 3 -1.05 23.2832 14.8032 48.7232
4873 4 1 1.575 26.5 9.54 43.46
4874 4 1 1.575 32.86 15.9 49.82
4875 4 1 1.575 30.74 9.54 47.7
4876 4 1 1.575 28.62 15.9 45.58
4877 4 2 1.05 26.5 13.78 47.7
4878 4 2 1.05 32.86 11.66 45.58
4879 4 1 1.575 30.74 13.78 43.46
4880 4 1 1.575 28.62 11.66 49.82
4881 6 1 1.575 29.68 8.48 42.4
4882 6 1 1.575 27.56 10.6 46.64
4883 6 1 1.575 31.8 14.84 46.64
4884 6 1 1.575 31.8 12.72 48.76
4885 6 2 1.05 27.56 12.72 44.52
4886 6 1 1.575 25.44 14.84 44.52
4887 6 1 1.575 25.44 10.6 48.76
4888 6 1 1.575 25.44 12.72 42.4
4889 6 2 1.05 29.68 10.6 44.52
4890 6 1 1.575 29.68 14.84 48.76
4891 6 1 1.575 27.56 8.48 48.76
4892 6 1 1.575 31.8 8.48 44.52
4893 6 1 1.575 25.44 8.48 46.64
4894 6 1 1.575 31.8 10.6 42.4
4895 6 2 1.05 27.56 14.84 42.4
4896 6 2 1.05 29.68 12.72 46.64
4897 0 3 -1.05 27.5968 16.9232 -0.036835
4898 0 3 -1.05 31.7632 8.51684 42.4368
4899 0 3 -1.05 29.6432 10.6368 46.6032
4900 0 3 -1.05 29.7168 14.8032 46.6768
4901 0 3 -1.05 -0.036835 12.6832 48.7968
4902 0 3 -1.05 25.4768 12.7568 44.4832
4903 0 3 -1.05 31.8368 14.8768 44.5568
4904 0 3 -1.05 27.5232 10.5632 48.7232
4905 0 3 -1.05 -0.036835 10.6368 -0.036835
4906 0 3 -1.05 25.4768 14.8032 42.4368
4907 0 3 -1.05 29.6432 12.6832 44.5568
4908 0 3 -1.05 29.7168 12.7568 48.7232
4909 0 3 -1.05 31.8368 16.9232 46.6032
4910 0 3 -1.05 27.5232 8.51684 46.6768
4911 0 3 -1.05 27.5968 14.8768 48.7968
4912 0 3 -1.05 31.7632 10.5632 44.4832
4913 0 3 -1.05 -0.036835 16.9232 44.5568
4914 0 3 -1.05 25.4768 8.51684 48.7232
4915 0 3 -1.05 27.5968 12.6832 46.6032
4916 0 3 -1.05 31.7632 12.7568 46.6768
4917 0 3 -1.05 29.6432 14.8768 -0.036835
4918 0 3 -1.05 29.7168 10.5632 42.4368
4919 0 3 -1.05 31.8368 10.6368 48.7968
4920 0 3 -1.05 27.5232 14.8032 44.4832
4921 0 3 -1.05 29.7168 8.51684 44.4832
4922 0 3 -1.05 29.6432 16.9232 48.7968
4923 0 3 -1.05 25.4768 10.5632 46.6768
4924 0 3 -1.05 -0.036835 14.8768 46.6032
4925 0 3 -1.05 27.5232 12.7568 42.4368
4926 0 3 -1.05 31.8368 12.6832 -0.036835
4927 0 3 -1.05 27.5968 10.6368 44.5568
4928 0 3 -1.05 31.7632 14.8032 48.7232
4929 4 1 1.575 1.06 18.02 43.46
4930 4 1 1.575 7.42 24.38 49.82
4931 4 1 1.575 5.3 18.02 47.7
4932 4 1 1.575 3.18 24.38 45.58
4933 4 1 1.575 1.06 22.26 47.7
4934 4 1 1.575 7.42 20.14 45.58
4935 4 1 1.575 5.3 22.26 43.46
4936 4 1 1.575 3.18 20.14 49.82
4937 6 1 1.575 4.24 16.96 42.4
4938 6 2 1.05 2.12 19.08 46.64
4939 6 2 1.05 6.36 23.32 46.64
4940 6 1 1.575 6.36 21.2 48.76
4941 6 1 1.575 2.12 21.2 44.52
4942 6 2 1.05 0 23.32 44.52
4943 6 1 1.575 0 19.08 48.76
4944 6 1 1.575 0 21.2 42.4
4945 6 1 1.575 4.24 19.08 44.52
4946 6 2 1.05 4.24 23.32 48.76
4947 6 2 1.05 2.12 16.96 48.76
4948 6 2 1.05 6.36 16.96 44.52
4949 6 2 1.05 0 16.96 46.64
4950 6 2 1.05 6.36 19.08 42.4
4951 6 1 1.575 2.12 23.32 42.4
4952 6 1 1.575 4.24 21.2 46.64
4953 0 3 -1.05 2.15684 25.4032 -0.036835
4954 0 3 -1.05 6.32316 16.9968 42.4368
4955 0 3 -1.05 4.20317 19.1168 46.6032
4956 0 3 -1.05 4.27684 23.2832 46.6768
4957 0 3 -1.05 8.44317 21.1632 48.7968
4958 0 3 -1.05 0.036835 21.2368 44.4832
4959 0 3 -1.05 6.39684 23.3568 44.5568
4960 0 3 -1.05 2.08317 19.0432 48.7232
4961 0 3 -1.05 8.44317 19.1168 -0.036835
4962 0 3 -1.05 0.036835 23.2832 42.4368
4963 0 3 -1.05 4.20317 21.1632 44.5568
4964 0 3 -1.05 4.27684 21.2368 48.7232
4965 0 3 -1.05 6.39684 25.4032 46.6032
4966 0 3 -1.05 2.08317 16.9968 46.6768
4967 0 3 -1.05 2.15684 23.3568 48.7968
4968 0 3 -1.05 6.32316 19.0432 44.4832
4969 0 3 -1.05 8.44317 25.4032 44.5568
4970 0 3 -1.05 0.036835 16.9968 48.7232
4971 0 3 -1.05 2.15684 21.1632 46.6032
4972 0 3 -1.05 6.32316 21.2368 46.6768
4973 0 3 -1.05 4.20317 23.3568 -0.036835
4974 0 3 -1.05 4.27684 19.0432 42.4368
4975 0 3 -1.05 6.39684 19.1168 48.7968
4976 0 3 -1.05 2.08317 23.2832 44.4832
4977 0 3 -1.05 4.27684 16.9968 44.4832
4978 0 3 -1.05 4.20317 25.4032 48.7968
4979 0 3 -1.05 0.036835 19.0432 46.6768
4980 0 3 -1.05 8.44317 23.3568 46.6032
4981 0 3 -1.05 2.08317 21.2368 42.4368
4982 0 3 -1.05 6.39684 21.1632 -0.036835
4983 0 3 -1.05 2.15684 19.1168 44.5568
4984 0 3 -1.05 6.32316 23.2832 48.7232
4985 4 1 1.575 9.54 18.02 43.46
4986 4 1 1.575 15.9 24.38 49.82
4987 4 1 1.575 13.78 18.02 47.7
4988 4 2 1.05 11.66 24.38 45.58
4989 4 1 1.575 9.54 22.26 47.7
4990 4 1 1.575 15.9 20.14 45.58
4991 4 1 1.575 13.78 22.26 43.46
4992 4 1 1.575 11.66 20.14 49.82
4993 6 2 1.05 12.72 16.96 42.4
4994 6 2 1.05 10.6 19.08 46.64
4995 6 1 1.575 14.84 23.32 46.64
4996 6 1 1.575 14.84 21.2 48.76
4997 6 2 1.05 10.6 21.2 44.52
4998 6 2 1.05 8.48 23.32 44.52
4999 6 2 1.05 8.48 19.08 48.76
5000 6 1 1.575 8.48 21.2 42.4
5001 6 2 1.05 12.72 19.08 44.52
5002 6 2 1.05 12.72 23.32 48.76
5003 6 2 1.05 10.6 16.96 48.76
5004 6 2 1.05 14.84 16.96 44.52
5005 6 1 1.575 8.48 16.96 46.64
5006 6 1 1.575 14.84 19.08 42.4
5007 6 1 1.575 10.6 23.32 42.4
5008 6 1 1.575 12.72 21.2 46.64
5009 0 3 -1.05 10.6368 25.4032 -0.036835
5010 0 3 -1.05 14.8032 16.9968 42.4368
5011 0 3 -1.05 12.6832 19.1168 46.6032
5012 0 3 -1.05 12.7568 23.2832 46.6768
5013 0 3 -1.05 16.9232 21.1632 48.7968
5014 0 3 -1.05 8.51684 21.2368 44.4832
5015 0 3 -1.05 14.8768 23.3568 44.5568
5016 0 3 -1.05 10.5632 19.0432 48.7232
5017 0 3 -1.05 16.9232 19.1168 -0.036835
5018 0 3 -1.05 8.51684 23.2832 42.4368
5019 0 3 -1.05 12.6832 21.1632 44.5568
5020 0 3 -1.05 12.7568 21.2368 48.7232
5021 0 3 -1.05 14.8768 25.4032 46.6032
5022 0 3 -1.05 10.5632 16.9968 46.6768
5023 0 3 -1.05 10.6368 23.3568 48.7968
5024 0 3 -1.05 14.8032 19.0432 44.4832
5025 0 3 -1.05 16.9232 25.4032 44.5568
5026 0 3 -1.05 8.51684 16.9968 48.7232
5027 0 3 -1.05 10.6368 21.1632 46.6032
5028 0 3 -1.05 14.8032 21.2368 46.6768
5029 0 3 -1.05 12.6832 23.3568 -0.036835
5030 0 3 -1.05 12.7568 19.0432 42.4368
5031 0 3 -1.05 14.8768 19.1168 48.7968
5032 0 3 -1.05 10.5632 23.2832 44.4832
5033 0 3 -1.05 12.7568 16.9968 44.4832
5034 0 3 -1.05 12.6832 25.4032 48.7968
5035 0 3 -1.05 8.51684 19.0432 46.6768
5036 0 3 -1.05 16.9232 23.3568 46.6032
5037 0 3 -1.05 10.5632 21.2368 42.4368
5038 0 3 -1.05 14.8768 21.1632 -0.036835
5039 0 3 -1.05 10.6368 19.1168 44.5568
5040 0 3 -1.05 14.8032 23.2832 48.7232
5041 4 1 1.575 18.02 18.02 43.46
5042 4 1 1.575 24.38 24.38 49.82
5043 4 1 1.575 22.26 18.02 47.7
5044 4 1 1.575 20.14 24.38 45.58
5045 4 1 1.575 18.02 22.26 47.7
5046 4 1 1.575 24.38 20.14 45.58
5047 4 1 1.575 22.26 22.26 43.46
5048 4 1 1.575 20.14 20.14 49.82
5049 6 2 1.05 21.2 16.96 42.4
5050 6 1 1.575 19.08 19.08 46.64
5051 6 1 1.575 23.32 23.32 46.64
5052 6 1 1.575 23.32 21.2 48.76
5053 6 1 1.575 19.08 21.2 44.52
5054 6 1 1.575 16.96 23.32 44.52
5055 6 2 1.05 16.96 19.08 48.76
5056 6 2 1.05 16.96 21.2 42.4
5057 6 1 1.575 21.2 19.08 44.52
5058 6 1 1.575 21.2 23.32 48.76
5059 6 1 1.575 19.08 16.96 48.76
5060 6 1 1.575 23.32 16.96 44.52
5061 6 1 1.575 16.96 16.96 46.64
5062 6 1 1.575 23.32 19.08 42.4
5063 6 2 1.05 19.08 23.32 42.4
5064 6 2 1.05 21.2 21.2 46.64
5065 0 3 -1.05 19.1168 25.4032 -0.036835
5066 0 3 -1.05 23.2832 16.9968 42.4368
5067 0 3 -1.05 21.1632 19.1168 46.6032
5068 0 3 -1.05 21.2368 23.2832 46.6768
5069 0 3 -1.05 25.4032 21.1632 48.7968
5070 0 3 -1.05 16.9968 21.2368 44.4832
5071 0 3 -1.05 23.3568 23.3568 44.5568
5072 0 3 -1.05 19.0432 19.0432 48.7232
5073 0 3 -1.05 25.4032 19.1168 -0.036835
5074 0 3 -1.05 16.9968 23.2832 42.4368
5075 0 3 -1.05 21.1632 21.1632 44.5568
5076 0 3 -1.05 21.2368 21.2368 48.7232
5077 0 3 -1.05 23.3568 25.4032 46.6032
5078 0 3 -1.05 19.0432 16.9968 46.6768
5079 0 3 -1.05 19.1168 23.3568 48.7968
5080 0 3 -1.05 23.2832 19.0432 44.4832
5081 0 3 -1.05 25.4032 25.4032 44.5568
5082 0 3 -1.05 16.9968 16.9968 48.7232
5083 0 3 -1.05 19.1168 21.1632 46.6032
5084 0 3 -1.05 23.2832 21.2368 46.6768
5085 0 3 -1.05 21.1632 23.3568 -0.036835
5086 0 3 -1.05 21.2368 19.0432 42.4368
5087 0 3 -1.05 23.3568 19.1168 48.7968
5088 0 3 -1.05 19.0432 23.2832 44.4832
5089 0 3 -1.05 21.2368 16.9968 44.4832
5090 0 3 -1.05 21.1632 25.4032 48.7968
5091 0 3 -1.05 16.9968 19.0432 46.6768
5092 0 3 -1.05 25.4032 23.3568 46.6032
5093 0 3 -1.05 19.0432 21.2368 42.4368
5094 0 3 -1.05 23.3568 21.1632 -0.036835
5095 0 3 -1.05 19.1168 19.1168 44.5568
5096 0 3 -1.05 23.2832 23.2832 48.7232
5097 4 1 1.575 26.5 18.02 43.46
5098 4 2 1.05 32.86 24.38 49.82
5099 4 1 1.575 30.74 18.02 47.7
5100 4 1 1.575 28.62 24.38 45.58
5101 4 1 1.575 26.5 22.26 47.7
5102 4 1 1.575 32.86 20.14 45.58
5103 4 1 1.575 30.74 22.26 43.46
5104 4 2 1.05 28.62 20.14 49.82
5105 6 2 1.05 29.68 16.96 42.4
5106 6 2 1.05 27.56 19.08 46.64
5107 6 2 1.05 31.8 23.32 46.64
5108 6 1 1.575 31.8 21.2 48.76
5109 6 2 1.05 27.56 21.2 44.52
5110 6 1 1.575 25.44 23.32 44.52
5111 6 1 1.575 25.44 19.08 48.76
5112 6 2 1.05 25.44 21.2 42.4
5113 6 2 1.05 29.68 19.08 44.52
5114 6 1 1.575 29.68 23.32 48.76
5115 6 1 1.575 27.56 16.96 48.76
5116 6 2 1.05 31.8 16.96 44.52
5117 6 1 1.575 25.44 16.96 46.64
5118 6 1 1.575 31.8 19.08 42.4
5119 6 2 1.05 27.56 23.32 42.4
5120 6 1 1.575 29.68 21.2 46.64
5121 0 3 -1.05 27.5968 25.4032 -0.036835
5122 0 3 -1.05 31.7632 16.9968 42.4368
5123 0 3 -1.05 29.6432 19.1168 46.6032
5124 0 3 -1.05 29.7168 23.2832 46.6768
5125 0 3 -1.05 -0.036835 21.1632 48.7968
5126 0 3 -1.05 25.4768 21.2368 44.4832
5127 0 3 -1.05 31.8368 23.3568 44.5568
5128 0 3 -1.05 27.5232 19.0432 48.7232
5129 0 3 -1.05 -0.036835 19.1168 -0.036835
5130 0 3 -1.05 25.4768 23.2832 42.4368
5131 0 3 -1.05 29.6432 21.1632 44.5568
5132 0 3 -1.05 29.7168 21.2368 48.7232
5133 0 3 -1.05 31.8368 25.4032 46.6032
5134 0 3 -1.05 27.5232 16.9968 46.6768
5135 0 3 -1.05 27.5968 23.3568 48.7968
5136 0 3 -1.05 31.7632 19.0432 44.4832
5137 0 3 -1.05 -0.036835 25.4032 44.5568
5138 0 3 -1.05 25.4768 16.9968 48.7232
5139 0 3 -1.05 27.5968 21.1632 46.6032
5140 0 3 -1.05 31.7632 21.2368 46.6768
5141 0 3 -1.05 29.6432 23.3568 -0.036835
5142 0 3 -1.05 29.7168 19.0432 42.4368
5143 0 3 -1.05 31.8368 19.1168 48.7968
5144 0 3 -1.05 27.5232 23.2832 44.4832
5145 0 3 -1.05 29.7168 16.9968 44.4832
5146 0 3 -1.05 29.6432 25.4032 48.7968
5147 0 3 -1.05 25.4768 19.0432 46.6768
5148 0 3 -1.05 -0.036835 23.3568 46.6032
5149 0 3 -1.05 27.5232 21.2368 42.4368
5150 0 3 -1.05 31.8368 21.1632 -0.036835
5151 0 3 -1.05 27.5968 19.1168 44.5568
5152 0 3 -1.05 31.7632 23.2832 48.7232
5153 4 1 1.575 1.06 26.5 43.46
5154 4 1 1.575 7.42 32.86 49.82
5155 4 2 1.05 5.3 26.5 47.7
5156 4 1 1.575 3.18 32.86 45.58
5157 4 1 1.575 1.06 30.74 47.7
5158 4 1 1.575 7.42 28.62 45.58
5159 4 1 1.575 5.3 30.74 43.46
5160 4 1 1.575 3.18 28.62 49.82
5161 6 2 1.05 4.24 25.44 42.4
5162 6 2 1.05 2.12 27.56 46.64
5163 6 2 1.05 6.36 31.8 46.64
5164 6 1 1.575 6.36 29.68 48.76
5165 6 1 1.575 2.12 29.68 44.52
5166 6 2 1.05 0 31.8 44.52
5167 6 1 1.575 0 27.56 48.76
5168 6 1 1.575 0 29.68 42.4
5169 6 1 1.575 4.24 27.56 44.52
5170 6 1 1.575 4.24 31.8 48.76
5171 6 2 1.05 2.12 25.44 48.76
5172 6 1 1.575 6.36 25.44 44.52
5173 6 1 1.575 0 25.44 46.64
5174 6 1 1.575 6.36 27.56 42.4
5175 6 2 1.05 2.12 31.8 42.4
5176 6 1 1.575 4.24 29.68 46.64
5177 0 3 -1.05 2.15684 -0.036835 -0.036835
5178 0 3 -1.05 6.32316 25.4768 42.4368
5179 0 3 -1.05 4.20317 27.5968 46.6032
5180 0 3 -1.05 4.27684 31.7632 46.6768
5181 0 3 -1.05 8.44317 29.6432 48.7968
5182 0 3 -1.05 0.036835 29.7168 44.4832
5183 0 3 -1.05 6.39684 31.8368 44.5568
5184 0 3 -1.05 2.08317 27.5232 48.7232
5185 0 3 -1.05 8.44317 27.5968 -0.036835
5186 0 3 -1.05 0.036835 31.7632 42.4368
5187 0 3 -1.05 4.20317 29.6432 44.5568
5188 0 3 -1.05 4.27684 29.7168 48.7232
5189 0 3 -1.05 6.39684 -0.036835 46.6032
5190 0 3 -1.05 2.08317 25.4768 46.6768
5191 0 3 -1.05 2.15684 31.8368 48.7968
5192 0 3 -1.05 6.32316 27.5232 44.4832
5193 0 3 -1.05 8.44317 -0.036835 44.5568
5194 0 3 -1.05 0.036835 25.4768 48.7232
5195 0 3 -1.05 2.15684 29.6432 46.6032
5196 0 3 -1.05 6.32316 29.7168 46.6768
5197 0 3 -1.05 4.20317 31.8368 -0.036835
5198 0 3 -1.05 4.27684 27.5232 42.4368
5199 0 3 -1.05 6.39684 27.5968 48.7968
5200 0 3 -1.05 2.08317 31.7632 44.4832
5201 0 3 -1.05 4.27684 25.4768 44.4832
5202 0 3 -1.05 4.20317 -0.036835 48.7968
5203 0 3 -1.05 0.036835 27.5232 46.6768
5204 0 3 -1.05 8.44317 31.8368 46.6032
5205 0 3 -1.05 2.08317 29.7168 42.4368
5206 0 3 -1.05 6.39684 29.6432 -0.036835
5207 0 3 -1.05 2.15684 27.5968 44.5568
5208 0 3 -1.05 6.32316 31.7632 48.7232
5209 4 1 1.575 9.54 26.5 43.46
5210 4 2 1.05 15.9 32.86 49.82
5211 4 1 1.575 13.78 26.5 47.7
5212 4 1 1.575 11.66 32.86 45.58
5213 4 1 1.575 9.54 30.74 47.7
5214 4 1 1.575 15.9 28.62 45.58
5215 4 1 1.575 13.78 30.74 43.46
5216 4 1 1.575 11.66 28.62 49.82
5217 6 1 1.575 12.72 25.44 42.4
5218 6 2 1.05 10.6 27.56 46.64
5219 6 1 1.575 14.84 31.8 46.64
5220 6 1 1.575 14.84 29.68 48.76
5221 6 2 1.05 10.6 29.68 44.52
5222 6 1 1.575 8.48 31.8 44.52
5223 6 1 1.575 8.48 27.56 48.76
5224 6 2 1.05 8.48 29.68 42.4
5225 6 1 1.575 12.72 27.56 44.52
5226 6 2 1.05 12.72 31.8 48.76
5227 6 1 1.575 10.6 25.44 48.76
5228 6 2 1.05 14.84 25.44 44.52
5229 6 1 1.575 8.48 25.44 46.64
5230 6 1 1.575 14.84 27.56 42.4
5231 6 2 1.05 10.6 31.8 42.4
5232 6 2 1.05 12.72 29.68 46.64
5233 0 3 -1.05 10.6368 -0.036835 -0.036835
5234 0 3 -1.05 14.8032 25.4768 42.4368
5235 0 3 -1.05 12.6832 27.5968 46.6032
5236 0 3 -1.05 12.7568 31.7632 46.6768
5237 0 3 -1.05 16.9232 29.6432 48.7968
5238 0 3 -1.05 8.51684 29.7168 44.4832
5239 0 3 -1.05 14.8768 31.8368 44.5568
5240 0 3 -1.05 10.5632 27.5232 48.7232
5241 0 3 -1.05 16.9232 27.5968 -0.036835
5242 0 3 -1.05 8.51684 31.7632 42.4368
5243 0 3 -1.05 12.6832 29.6432 44.5568
5244 0 3 -1.05 12.7568 29.7168 48.7232
5245 0 3 -1.05 14.8768 -0.036835 46.6032
5246 0 3 -1.05 10.5632 25.4768 46.6768
5247 0 3 -1.05 10.6368 31.8368 48.7968
5248 0 3 -1.05 14.8032 27.5232 44.4832
5249 0 3 -1.05 16.9232 -0.036835 44.5568
5250 0 3 -1.05 8.51684 25.4768 48.7232
5251 0 3 -1.05 10.6368 29.6432 46.6032
5252 0 3 -1.05 14.8032 29.7168 46.6768
5253 0 3 -1.05 12.6832 31.8368 -0.036835
5254 0 3 -1.05 12.7568 27.5232 42.4368
5255 0 3 -1.05 14.8768 27.5968 48.7968
5256 0 3 -1.05 10.5632 31.7632 44.4832
5257 0 3 -1.05 12.7568 25.4768 44.4832
5258 0 3 -1.05 12.6832 -0.036835 48.7968
5259 0 3 -1.05 8.51684 27.5232 46.6768
5260 0 3 -1.05 16.9232 31.8368 46.6032
5261 0 3 -1.05 10.5632 29.7168 42.4368
5262 0 3 -1.05 14.8768 29.6432 -0.036835
5263 0 3 -1.05 10.6368 27.5968 44.5568
5264 0 3 -1.05 14.8032 31.7632 48.7232
5265 4 1 1.575 18.02 26.5 43.46
5266 4 1 1.575 24.38 32.86 49.82
5267 4 1 1.575 22.26 26.5 47.7
5268 4 1 1.575 20.14 32.86 45.58
5269 4 1 1.575 18.02 30.74 47.7
5270 4 1 1.575 24.38 28.62 45.58
5271 4 1 1.575 22.26 30.74 43.46
5272 4 1 1.575 20.14 28.62 49.82
5273 6 1 1.575 21.2 25.44 42.4
5274 6 1 1.575 19.08 27.56 46.64
5275 6 2 1.05 23.32 31.8 46.64
5276 6 1 1.575 23.32 29.68 48.76
5277 6 1 1.575 19.08 29.68 44.52
5278 6 2 1.05 16.96 31.8 44.52
5279 6 2 1.05 16.96 27.56 48.76
5280 6 2 1.05 16.96 29.68 42.4
5281 6 1 1.575 21.2 27.56 44.52
5282 6 1 1.575 21.2 31.8 48.76
5283 6 2 1.05 19.08 25.44 48.76
5284 6 2 1.05 23.32 25.44 44.52
5285 6 2 1.05 16.96 25.44 46.64
5286 6 2 1.05 23.32 27.56 42.4
5287 6 1 1.575 19.08 31.8 42.4
5288 6 2 1.05 21.2 29.68 46.64
5289 0 3 -1.05 19.1168 -0.036835 -0.036835
5290 0 3 -1.05 23.2832 25.4768 42.4368
5291 0 3 -1.05 21.1632 27.5968 46.6032
5292 0 3 -1.05 21.2368 31.7632 46.6768
5293 0 3 -1.05 25.4032 29.6432 48.7968
5294 0 3 -1.05 16.9968 29.7168 44.4832
5295 0 3 -1.05 23.3568 31.8368 44.5568
5296 0 3 -1.05 19.0432 27.5232 48.7232
5297 0 3 -1.05 25.4032 27.5968 -0.036835
5298 0 3 -1.05 16.9968 31.7632 42.4368
5299 0 3 -1.05 21.1632 29.6432 44.5568
5300 0 3 -1.05 21.2368 29.7168 48.7232
5301 0 3 -1.05 23.3568 -0.036835 46.6032
5302 0 3 -1.05 19.0432 25.4768 46.6768
5303 0 3 -1.05 19.1168 31.8368 48.7968
5304 0 3 -1.05 23.2832 27.5232 44.4832
5305 0 3 -1.05 25.4032 -0.036835 44.5568
5306 0 3 -1.05 16.9968 25.4768 48.7232
5307 0 3 -1.05 19.1168 29.6432 46.6032
5308 0 3 -1.05 23.2832 29.7168 46.6768
5309 0 3 -1.05 21.1632 31.8368 -0.036835
5310 0 3 -1.05 21.2368 27.5232 42.4368
5311 0 3 -1.05 23.3568 27.5968 48.7968
5312 0 3 -1.05 19.0432 31.7632 44.4832
5313 0 3 -1.05 21.2368 25.4768 44.4832
5314 0 3 -1.05 21.1632 -0.036835 48.7968
5315 0 3 -1.05 16.9968 27.5232 46.6768
5316 0 3 -1.05 25.4032 31.8368 46.6032
5317 0 3 -1.05 19.0432 29.7168 42.4368
5318 0 3 -1.05 23.3568 29.6432 -0.036835
5319 0 3 -1.05 19.1168 27.5968 44.5568
5320 0 3 -1.05 23.2832 31.7632 48.7232
5321 4 1 1.575 26.5 26.5 43.46
5322 4 1 1.575 32.86 32.86 49.82
5323 4 1 1.575 30.74 26.5 47.7
5324 4 2 1.05 28.62 32.86 45.58
5325 4 1 1.575 26.5 30.74 47.7
5326 4 1 1.575 32.86 28.62 45.58
5327 4 1 1.575 30.74 30.74 43.46
5328 4 1 1.575 28.62 28.62 49.82
5329 6 2 1.05 29.68 25.44 42.4
5330 6 2 1.05 27.56 27.56 46.64
5331 6 2 1.05 31.8 31.8 46.64
5332 6 2 1.05 31.8 29.68 48.76
5333 6 2 1.05 27.56 29.68 44.52
5334 6 1 1.575 25.44 31.8 44.52
5335 6 1 1.575 25.44 27.56 48.76
5336 6 1 1.575 25.44 29.68 42.4
5337 6 1 1.575 29.68 27.56 44.52
5338 6 2 1.05 29.68 31.8 48.76
5339 6 2 1.05 27.56 25.44 48.76
5340 6 1 1.575 31.8 25.44 44.52
5341 6 1 1.575 25.44 25.44 46.64
5342 6 2 1.05 31.8 27.56 42.4
5343 6 2 1.05 27.56 31.8 42.4
5344 6 2 1.05 29.68 29.68 46.64
5345 0 3 -1.05 27.5968 -0.036835 -0.036835
5346 0 3 -1.05 31.7632 25.4768 42.4368
5347 0 3 -1.05 29.6432 27.5968 46.6032
5348 0 3 -1.05 29.7168 31.7632 46.6768
5349 0 3 -1.05 -0.036835 29.6432 48.7968
5350 0 3 -1.05 25.4768 29.7168 44.4832
5351 0 3 -1.05 31.8368 31.8368 44.5568
5352 0 3 -1.05 27.5232 27.5232 48.7232
5353 0 3 -1.05 -0.036835 27.5968 -0.036835
5354 0 3 -1.05 25.4768 31.7632 42.4368
5355 0 3 -1.05 29.6432 29.6432 44.5568
5356 0 3 -1.05 29.7168 29.7168 48.7232
5357 0 3 -1.05 31.8368 -0.036835 46.6032
5358 0 3 -1.05 27.5232 25.4768 46.6768
5359 0 3 -1.05 27.5968 31.8368 48.7968
5360 0 3 -1.05 31.7632 27.5232 44.4832
5361 0 3 -1.05 -0.036835 -0.036835 44.5568
5362 0 3 -1.05 25.4768 25.4768 48.7232
5363 0 3 -1.05 27.5968 29.6432 46.6032
5364 0 3 -1.05 31.7632 29.7168 46.6768
5365 0 3 -1.05 29.6432 31.8368 -0.036835
5366 0 3 -1.05 29.7168 27.5232 42.4368
5367 0 3 -1.05 31.8368 27.5968 48.7968
5368 0 3 -1.05 27.5232 31.7632 44.4832
5369 0 3 -1.05 29.7168 25.4768 44.4832
5370 0 3 -1.05 29.6432 -0.036835 48.7968
5371 0 3 -1.05 25.4768 27.5232 46.6768
5372 0 3 -1.05 -0.036835 31.8368 46.6032
5373 0 3 -1.05 27.5232 29.7168 42.4368
5374 0 3 -1.05 31.8368 29.6432 -0.036835
5375 0 3 -1.05 27.5968 27.5968 44.5568
5376 0 3 -1.05 31.7632 31.7632 48.7232
ITEM: TIMESTEP
2000
ITEM: NUMBER OF ATOMS
5376
ITEM: BOX BOUNDS pp pp pp
-2.5841700000000001e-01 3.3661583000000000e+01
-2.5841700000000001e-01 3.3661583000000000e+01
-2.5841700000000001e-01 5.0621583000000001e+01
ITEM: ATOMS id c_coord type q x y z
1 4 1 1.575 1.1253 1.07247 0.921527
2 4 1 1.575 7.47838 7.4222 7.44765
3 4 1 1.575 5.25324 1.09422 5.32588
4 4 1 1.575 3.2425 7.39072 3.05764
5 4 1 1.575 1.0141 5.27679 5.19929
6 4 1 1.575 7.42819 3.18344 3.12897
7 4 1 1.575 5.29103 5.318 1.04052
8 4 1 1.575 3.2489 3.13791 7.33773
9 6 1 1.575 4.22128 0.0148758 0.00402438
10 6 1 1.575 2.11857 2.04034 4.13578
11 6 1 1.575 6.36635 6.30352 4.21667
12 6 1 1.575 6.38397 4.27951 6.38785
13 6 2 1.05 2.02206 4.27506 2.13078
14 6 2 1.05 0.0190524 6.32745 2.14477
15 6 1 1.575 -0.000682694 2.14893 6.33684
16 6 1 1.575 0.0977717 4.25792 -0.0839338
17 6 2 1.05 4.20176 2.19405 2.13444
18 6 1 1.575 4.18587 6.35761 6.30056
19 6 1 1.575 2.08733 -0.023609 6.43019
20 6 1 1.575 6.3245 0.00570438 2.10219
21 6 2 1.05 -0.00470515 -0.024957 4.14369
22 6 2 1.05 6.2268 2.21251 -0.013139
23 6 2 1.05 2.10629 6.39451 0.0665243
24 6 2 1.05 4.23689 4.21361 4.20467
25 0 3 -1.05 2.2105 8.42395 8.30646
26 0 3 -1.05 6.24932 0.0372895 0.0628107
27 0 3 -1.05 4.07638 2.09577 4.20011
28 0 3 -1.05 4.31468 6.38891 4.35426
29 0 3 -1.05 8.3839 4.24714 6.43115
30 0 3 -1.05 0.022849 4.3391 2.12138
31 0 3 -1.05 6.3339 6.36709 2.27252
32 0 3 -1.05 1.92583 2.04163 6.32079
33 0 3 -1.05 8.40663 2.14526 8.51794
34 0 3 -1.05 -0.0557224 6.28428 0.103893
35 0 3 -1.05 4.31514 4.21573 2.18469
36 0 3 -1.05 4.36512 4.36188 6.35454
37 0 3 -1.05 6.40911 8.33855 4.11587
38 0 3 -1.05 2.02902 0.090902 4.25754
39 0 3 -1.05 2.1745 6.37499 6.32456
40 0 3 -1.05 6.33629 1.97284 2.11319
41 0 3 -1.05 8.31575 8.43057 2.11611
42 0 3 -1.05 0.0412972 0.0751123 6.38446
43 0 3 -1.05 2.12848 4.08237 4.3021
44 0 3 -1.05 6.32576 4.38785 4.34025
45 0 3 -1.05 4.22875 6.39486 8.29095
46 0 3 -1.05 4.24622 2.00549 -0.047411
47 0 3 -1.05 6.27217 2.32402 6.45012
48 0 3 -1.05 2.10678 6.24146 2.08676
49 0 3 -1.05 4.27375 0.0195937 2.02199
50 0 3 -1.05 4.09569 8.41873 6.44537
51 0 3 -1.05 0.165161 2.06957 4.28645
52 0 3 -1.05 8.33115 6.29962 4.29336
53 0 3 -1.05 2.10893 4.32162 0.0048299
54 0 3 -1.05 6.46418 4.27183 8.55079
55 0 3 -1.05 2.16041 2.10243 2.14725
56 0 3 -1.05 6.27313 6.33675 6.34951
57 4 1 1.575 9.51727 0.996655 1.13257
58 4 1 1.575 15.9363 7.30624 7.41935
59 4 1 1.575 13.6748 1.10608 5.2441
60 4 1 1.575 11.6457 7.44459 3.23517
61 4 1 1.575 9.54843 5.26549 5.42596
62 4 1 1.575 15.8634 3.13934 3.12857
63 4 1 1.575 13.6682 5.33463 1.15164
64 4 1 1.575 11.7673 3.10481 7.40701
65 6 1 1.575 12.7534 0.0558213 0.0878336
66 6 1 1.575 10.4996 2.12281 4.18544
67 5 1 1.575 14.7754 6.29694 4.29322
68 6 1 1.575 14.8596 4.196 6.31601
69 6 2 1.05 10.6274 4.24691 2.16338
70 6 2 1.05 8.37092 6.37244 2.09154
71 6 2 1.05 8.46417 2.20893 6.39196
72 6 1 1.575 8.45496 4.18317 -0.0105033
73 6 2 1.05 12.6785 2.18509 2.24584
74 5 2 1.05 12.7316 6.29619 6.46378
75 6 1 1.575 10.6356 0.0297895 6.39712
76 6 1 1.575 14.8137 -0.0353444 2.18127
77 6 2 1.05 8.48907 -0.00142609 4.28995
78 6 1 1.575 14.8432 2.12442 0.0796489
79 6 1 1.575 10.5234 6.35251 -0.0273516
80 6 2 1.05 12.6779 4.34893 4.25853
81 0 3 -1.05 10.7097 8.39292 8.38962
82 0 3 -1.05 14.6664 0.0817426 0.169245
83 0 3 -1.05 12.4146 2.2359 4.2176
84 0 3 -1.05 12.8302 6.35827 4.3334
85 0 3 -1.05 16.7777 4.19686 6.37922
86 0 3 -1.05 8.43645 4.30364 1.99939
87 0 3 -1.05 14.9617 6.24538 2.28834
88 0 3 -1.05 10.5661 2.03021 6.32487
89 0 3 -1.05 16.8165 2.10606 8.54155
90 0 3 -1.05 8.55668 6.32482 -0.0373904
91 0 3 -1.05 12.652 4.27502 2.23792
92 0 3 -1.05 12.8748 4.2416 6.32914
93 0 3 -1.05 14.8172 8.41684 4.15724
94 0 3 -1.05 10.5733 0.0609222 4.31927
95 0 3 -1.05 10.6047 6.3579 6.45933
96 0 3 -1.05 14.7236 1.99114 2.06493
97 0 3 -1.05 16.7024 8.26858 2.12593
98 0 3 -1.05 8.5781 -0.00778872 6.37047
99 0 3 -1.05 10.5384 4.2393 4.21175
100 0 3 -1.05 14.8135 4.2915 4.27989
101 0 3 -1.05 12.5659 6.47127 8.47908
102 0 3 -1.05 12.7246 1.97024 0.154585
103 0 3 -1.05 14.7122 2.23107 6.3886
104 0 3 -1.05 10.5578 6.50419 2.0202
105 0 3 -1.05 12.6932 0.00175178 2.09632
106 0 3 -1.05 12.5805 8.48958 6.46861
107 0 3 -1.05 8.43245 2.09581 4.33403
108 0 3 -1.05 16.7961 6.37543 4.22132
109 0 3 -1.05 10.5269 4.40599 0.029178
110 0 3 -1.05 14.8139 4.27353 8.3858
111 0 3 -1.05 10.5117 2.18771 2.25455
112 0 3 -1.05 14.8175 6.23936 6.27792
113 4 1 1.575 17.9728 0.922678 1.16616
114 3 2 1.05 24.4248 7.44467 7.25504
115 4 1 1.575 22.2805 1.07403 5.27452
116 4 1 1.575 20.1767 7.25855 3.15263
117 3 1 1.575 18.0045 5.25008 5.31283
118 4 1 1.575 24.382 3.18853 3.15885
119 4 1 1.575 22.2743 5.30283 1.01577
120 4 1 1.575 20.0809 3.14447 7.44279
121 6 2 1.05 21.1815 0.0263085 0.050638
122 6 1 1.575 19.1881 2.09821 4.22483
123 6 1 1.575 23.3753 6.43546 4.22339
124 6 1 1.575 23.2178 4.21922 6.30663
125 6 1 1.575 19.0927 4.1666 2.08769
126 5 1 1.575 16.8989 6.33246 2.21517
127 6 2 1.05 16.9679 2.09017 6.37609
128 6 2 1.05 16.8759 4.18975 0.00722074
129 6 2 1.05 21.3385 2.12719 2.00403
130 6 2 1.05 21.2108 6.30065 6.27677
131 6 2 1.05 19.0254 0.0668455 6.39855
132 6 1 1.575 23.3391 -0.0209085 2.08223
133 6 2 1.05 17.0028 -0.0193534 4.33998
134 5 2 1.05 23.2899 2.12833 -0.0559178
135 6 1 1.575 19.0426 6.3258 0.0138255
136 6 2 1.05 21.2312 4.18703 4.13243
137 0 3 -1.05 19.0413 8.34111 8.4362
138 0 3 -1.05 23.3156 0.0152554 -0.0193253
139 0 3 -1.05 21.1834 2.15168 4.17434
140 0 3 -1.05 21.3234 6.27385 4.30849
141 0 3 -1.05 25.389 4.09706 6.38886
142 0 3 -1.05 17.037 4.32366 2.11488
143 0 3 -1.05 23.3272 6.33676 2.24448
144 0 3 -1.05 19.1749 2.0494 6.18107
145 0 3 -1.05 25.3756 2.18467 8.46527
146 0 3 -1.05 17.021 6.24409 0.105341
147 0 3 -1.05 21.0828 4.26796 2.16879
148 0 3 -1.05 21.3279 4.1599 6.39422
149 0 3 -1.05 23.3505 8.41411 4.22316
150 0 3 -1.05 19.1314 0.0992692 4.17886
151 0 3 -1.05 18.9801 6.38016 6.45811
152 0 3 -1.05 23.3185 2.00891 2.06946
153 0 3 -1.05 25.3805 8.45143 2.12657
154 0 3 -1.05 17.0682 -0.0793654 6.37031
155 0 3 -1.05 19.0311 4.12929 4.16977
156 0 3 -1.05 23.3109 4.34289 4.2913
157 0 3 -1.05 21.0845 6.41202 8.40559
158 0 3 -1.05 21.178 2.11796 -0.0100642
159 0 3 -1.05 23.441 2.25973 6.34691
160 0 3 -1.05 19.0148 6.16265 2.1234
161 0 3 -1.05 21.3548 -0.0186269 2.07514
162 0 3 -1.05 21.0685 8.30956 6.38361
163 0 3 -1.05 16.9911 2.07601 4.23469
164 0 3 -1.05 25.3772 6.40443 4.15027
165 0 3 -1.05 18.9425 4.35954 0.0768617
166 0 3 -1.05 23.4437 4.22182 8.34669
167 0 3 -1.05 19.1308 2.15721 2.18681
168 0 3 -1.05 23.2426 6.184 6.19889
169 3 1 1.575 26.5216 1.013 1.053
170 4 1 1.575 32.7383 7.32421 7.33608
171 4 1 1.575 30.7688 0.984675 5.25302
172 4 1 1.575 28.6187 7.51941 3.13035
173 4 1 1.575 26.4417 5.19916 5.26845
174 4 1 1.575 32.9633 3.12909 3.15765
175 4 1 1.575 30.7492 5.26557 1.02949
176 4 1 1.575 28.6752 3.11536 7.31581
177 6 1 1.575 29.6589 0.0389073 -0.0081178
178 6 1 1.575 27.4779 2.16037 4.16641
179 6 1 1.575 31.8428 6.28231 4.18296
180 6 2 1.05 31.6919 4.18508 6.28968
181 6 1 1.575 27.5511 4.19326 2.07225
182 6 2 1.05 25.4699 6.33423 2.09656
183 6 1 1.575 25.4091 2.06857 6.41553
184 5 2 1.05 25.4402 4.15899 -0.0857915
185 6 1 1.575 29.6806 2.07235 2.13389
186 6 1 1.575 29.685 6.34488 6.36107
187 6 2 1.05 27.6381 -0.0578437 6.32514
188 6 2 1.05 31.765 0.0604075 2.02596
189 6 2 1.05 25.3815 -0.0600167 4.22994
190 6 2 1.05 31.7561 2.02344 -0.0260171
191 6 1 1.575 27.5595 6.33683 -0.0793724
192 6 2 1.05 29.6495 4.25017 4.2105
193 0 3 -1.05 27.5942 8.45124 8.50462
194 0 3 -1.05 31.6081 -0.0104875 -0.0349532
195 0 3 -1.05 29.522 2.16871 4.29143
196 0 3 -1.05 29.8789 6.27443 4.22871
197 0 3 -1.05 -0.0200711 4.1575 6.44784
198 0 3 -1.05 25.5934 4.25538 2.13411
199 0 3 -1.05 31.7848 6.40578 2.22951
200 0 3 -1.05 27.4945 2.05591 6.17792
201 0 3 -1.05 -0.130643 2.08465 8.46603
202 0 3 -1.05 25.6057 6.1492 -0.1023
203 0 3 -1.05 29.5279 4.18212 2.11031
204 0 3 -1.05 29.6587 4.38027 6.25559
205 0 3 -1.05 31.8507 8.41008 3.98645
206 0 3 -1.05 27.5704 0.133224 4.21249
207 0 3 -1.05 27.6703 6.35442 6.34231
208 0 3 -1.05 31.6642 2.19821 2.12604
209 0 3 -1.05 -0.174714 8.44358 2.10704
210 0 3 -1.05 25.4558 0.121303 6.36435
211 0 3 -1.05 27.4777 4.13789 4.1078
212 0 3 -1.05 31.911 4.28271 4.29961
213 0 3 -1.05 29.7295 6.38909 8.30401
214 0 3 -1.05 29.5953 2.01078 0.157517
215 0 3 -1.05 31.9231 2.06408 6.44727
216 0 3 -1.05 27.5874 6.34411 1.89288
217 0 3 -1.05 29.5711 0.0841056 2.03291
218 0 3 -1.05 29.7209 8.363 6.26097
219 0 3 -1.05 25.4743 2.05822 4.26566
220 0 3 -1.05 -0.177848 6.47259 4.15956
221 0 3 -1.05 27.4994 4.23159 0.130734
222 0 3 -1.05 31.8331 4.08423 8.43382
223 0 3 -1.05 27.5933 2.20009 2.20691
224 0 3 -1.05 31.6538 6.30893 6.1375
225 4 1 1.575 1.05611 9.54768 1.09618
226 4 1 1.575 7.47531 15.9983 7.37687
227 4 1 1.575 5.28113 9.4766 5.21721
228 4 1 1.575 3.18077 15.9381 3.10401
229 4 1 1.575 1.1301 13.8265 5.28587
230 4 1 1.575 7.37435 11.5689 3.13299
231 4 1 1.575 5.27419 13.7607 1.08024
232 4 1 1.575 3.11125 11.591 7.37426
233 6 1 1.575 4.25772 8.54587 -0.0191562
234 6 2 1.05 2.15259 10.5937 4.19895
235 6 2 1.05 6.33557 14.8571 4.29489
236 6 1 1.575 6.42298 12.7481 6.37402
237 6 1 1.575 2.08288 12.7853 2.15596
238 6 2 1.05 0.0159952 14.877 2.037
239 6 1 1.575 0.0830903 10.6475 6.29727
240 6 2 1.05 0.0784326 12.6957 -0.0199153
241 6 2 1.05 4.18293 10.6919 2.14655
242 6 1 1.575 4.28989 14.8278 6.37877
243 6 2 1.05 2.03706 8.43837 6.27338
244 6 1 1.575 6.34021 8.56287 2.04711
245 6 1 1.575 0.0264715 8.49629 4.10623
246 6 2 1.05 6.42362 10.6261 -0.0242939
247 6 1 1.575 2.1523 14.9177 0.0559253
248 6 2 1.05 4.32978 12.7171 4.21584
249 0 3 -1.05 2.2856 16.8797 8.50532
250 0 3 -1.05 6.26166 8.56907 0.0356094
251 0 3 -1.05 4.22441 10.6376 4.24952
252 0 3 -1.05 4.21075 14.823 4.33965
253 0 3 -1.05 8.36855 12.6387 6.3262
254 0 3 -1.05 0.0848234 12.788 2.02172
255 0 3 -1.05 6.45209 15.0344 2.0811
256 0 3 -1.05 1.96898 10.5399 6.25916
257 0 3 -1.05 8.36823 10.5114 8.43147
258 0 3 -1.05 0.113559 14.9596 0.0517654
259 0 3 -1.05 4.08535 12.7687 2.11138
260 0 3 -1.05 4.21124 12.8321 6.34871
261 0 3 -1.05 6.38144 16.9112 4.13897
262 0 3 -1.05 2.03117 8.45314 4.2358
263 0 3 -1.05 2.26922 14.9155 6.44893
264 0 3 -1.05 6.25881 10.5279 1.98332
265 0 3 -1.05 8.44245 17.0236 2.26747
266 0 3 -1.05 0.0172565 8.55133 6.30538
267 0 3 -1.05 2.09036 12.7037 4.05616
268 0 3 -1.05 6.37779 12.7886 4.28828
269 0 3 -1.05 4.17997 14.9077 8.46992
270 0 3 -1.05 4.33531 10.5012 0.00161217
271 0 3 -1.05 6.36847 10.7863 6.49893
272 0 3 -1.05 2.15644 14.731 1.98771
273 0 3 -1.05 4.34189 8.56874 1.97974
274 0 3 -1.05 4.3151 16.777 6.53543
275 0 3 -1.05 -0.0288728 10.4477 4.32903
276 0 3 -1.05 8.52736 15.0421 4.21721
277 0 3 -1.05 2.13182 12.8477 0.041052
278 0 3 -1.05 6.40035 12.668 8.37767
279 0 3 -1.05 1.96814 10.7452 2.15896
280 0 3 -1.05 6.27507 14.7497 6.28922
281 4 1 1.575 9.56779 9.5502 1.03151
282 4 1 1.575 15.892 15.9337 7.30777
283 4 1 1.575 13.7631 9.57808 5.30219
284 4 1 1.575 11.7925 15.9955 3.14948
285 4 1 1.575 9.45073 13.8872 5.348
286 4 1 1.575 15.9335 11.5613 3.16282
287 4 1 1.575 13.8481 13.7377 0.98584
288 4 1 1.575 11.7394 11.5773 7.34216
289 6 1 1.575 12.6621 8.53154 -0.0362889
290 6 1 1.575 10.5253 10.5756 4.25614
291 6 1 1.575 14.9173 14.896 4.22531
292 6 2 1.05 14.9166 12.6202 6.35169
293 6 2 1.05 10.5109 12.7329 2.17179
294 6 2 1.05 8.4818 14.7626 2.18848
295 6 2 1.05 8.46356 10.5592 6.43053
296 6 1 1.575 8.45282 12.645 0.0693149
297 6 1 1.575 12.7056 10.6446 2.13792
298 6 1 1.575 12.7467 14.7693 6.37597
299 6 1 1.575 10.5882 8.41782 6.31797
300 6 1 1.575 14.8785 8.52919 2.13725
301 6 2 1.05 8.46611 8.39354 4.245
302 5 2 1.05 14.8556 10.5366 0.0123365
303 6 1 1.575 10.6372 14.7787 0.117344
304 6 1 1.575 12.6962 12.7409 4.25007
305 0 3 -1.05 10.7171 16.9978 8.45651
306 0 3 -1.05 14.7136 8.46427 0.199421
307 0 3 -1.05 12.6401 10.7329 4.16008
308 0 3 -1.05 12.8523 14.7244 4.24841
309 0 3 -1.05 16.9983 12.637 6.41066
310 0 3 -1.05 8.49411 12.6373 2.02882
311 0 3 -1.05 14.9274 14.9039 2.2543
312 0 3 -1.05 10.6049 10.4666 6.19853
313 0 3 -1.05 16.9501 10.7435 8.55262
314 0 3 -1.05 8.58323 14.7467 0.0232734
315 0 3 -1.05 12.7469 12.5883 2.25522
316 0 3 -1.05 12.8323 12.7109 6.22325
317 0 3 -1.05 14.9075 16.9269 4.13021
318 0 3 -1.05 10.5669 8.55326 4.38663
319 0 3 -1.05 10.8012 14.9184 6.2587
320 0 3 -1.05 14.7411 10.5331 2.21518
321 0 3 -1.05 16.843 16.8194 2.11749
322 0 3 -1.05 8.56384 8.50028 6.37151
323 0 3 -1.05 10.6723 12.6282 4.3202
324 0 3 -1.05 14.6953 12.7998 4.2282
325 0 3 -1.05 12.6782 14.8165 8.3435
326 0 3 -1.05 12.8091 10.4988 0.225938
327 0 3 -1.05 14.8867 10.5625 6.40128
328 0 3 -1.05 10.6535 14.7668 2.14061
329 0 3 -1.05 12.7447 8.51332 2.02961
330 0 3 -1.05 12.862 16.7743 6.27816
331 0 3 -1.05 8.54651 10.492 4.27487
332 0 3 -1.05 16.9514 14.88 4.13054
333 0 3 -1.05 10.4784 12.8238 0.106173
334 0 3 -1.05 14.9798 12.6825 8.48327
335 0 3 -1.05 10.7802 10.632 2.23428
336 0 3 -1.05 14.8656 14.7454 6.24448
337 3 2 1.05 17.9827 9.53196 1.18686
338 4 1 1.575 24.4255 15.9692 7.26768
339 4 1 1.575 22.2223 9.43598 5.32695
340 4 1 1.575 20.1843 15.8728 3.183
341 4 1 1.575 18.1393 13.8128 5.29458
342 4 1 1.575 24.354 11.5919 3.09177
343 4 1 1.575 22.2889 13.7441 1.08885
344 4 2 1.05 20.1482 11.7351 7.36484
345 6 2 1.05 21.2308 8.34056 0.111928
346 6 2 1.05 19.1478 10.6258 4.35292
347 6 2 1.05 23.3152 14.7512 4.24184
348 6 2 1.05 23.3177 12.7325 6.23808
349 6 2 1.05 19.1219 12.6959 2.09155
350 6 1 1.575 17.0329 14.7917 2.17963
351 6 2 1.05 17.063 10.5344 6.30325
352 5 1 1.575 17.0165 12.668 0.0751595
353 6 1 1.575 21.157 10.595 2.13038
354 6 1 1.575 21.2686 14.8614 6.4117
355 6 1 1.575 19.0906 8.40053 6.43063
356 6 2 1.05 23.3068 8.33369 2.05089
357 5 2 1.05 17.082 8.44526 4.19388
358 6 1 1.575 23.2662 10.5729 -0.00145768
359 6 2 1.05 19.1586 14.8411 -0.0599278
360 6 1 1.575 21.2032 12.6961 4.32424
361 0 3 -1.05 19.101 16.8657 8.36944
362 0 3 -1.05 23.2325 8.6224 0.0358136
363 0 3 -1.05 21.2373 10.7012 4.25593
364 0 3 -1.05 21.1908 14.842 4.42741
365 0 3 -1.05 25.3753 12.6366 6.34771
366 0 3 -1.05 16.8733 12.8356 2.05482
367 0 3 -1.05 23.4043 14.7998 2.13254
368 0 3 -1.05 19.0474 10.3861 6.35404
369 0 3 -1.05 25.3151 10.659 8.31406
370 0 3 -1.05 16.9391 14.7757 0.128955
371 0 3 -1.05 21.1853 12.64 2.15744
372 0 3 -1.05 21.2959 12.8811 6.29338
373 0 3 -1.05 23.4123 17.064 4.10943
374 0 3 -1.05 19.1621 8.23821 4.42905
375 0 3 -1.05 19.1701 14.8974 6.50877
376 0 3 -1.05 23.1995 10.5451 1.99325
377 0 3 -1.05 25.5049 16.844 2.15991
378 0 3 -1.05 16.9581 8.43628 6.31728
379 0 3 -1.05 19.2856 12.7041 4.19435
380 0 3 -1.05 23.1364 12.7362 4.14596
381 0 3 -1.05 21.1028 14.9329 8.42666
382 0 3 -1.05 21.221 10.5005 0.201476
383 0 3 -1.05 23.3942 10.6242 6.44019
384 0 3 -1.05 18.9505 14.8195 2.17991
385 0 3 -1.05 21.267 8.53582 2.15765
386 0 3 -1.05 21.2289 16.8762 6.38356
387 0 3 -1.05 17.0362 10.4921 4.25074
388 0 3 -1.05 25.4425 14.9901 4.21496
389 0 3 -1.05 18.9312 12.7078 -0.0130833
390 0 3 -1.05 23.453 12.6381 8.46007
391 0 3 -1.05 19.2387 10.6735 2.15515
392 0 3 -1.05 23.2007 14.7838 6.30491
393 4 1 1.575 26.4853 9.51959 1.0446
394 4 1 1.575 32.7655 15.8724 7.35598
395 4 1 1.575 30.7822 9.50336 5.22973
396 4 1 1.575 28.6558 15.8795 3.20421
397 4 1 1.575 26.5235 13.8383 5.33478
398 4 1 1.575 32.922 11.715 3.18859
399 4 1 1.575 30.727 13.8193 1.10017
400 4 1 1.575 28.6749 11.6957 7.38585
401 6 1 1.575 29.6357 8.56083 0.00564239
402 6 1 1.575 27.5222 10.6303 4.21271
403 6 1 1.575 31.7569 14.8913 4.24122
404 6 2 1.05 31.8398 12.7052 6.34307
405 6 2 1.05 27.6104 12.773 2.09228
406 5 1 1.575 25.5065 14.8615 2.22848
407 6 1 1.575 25.4437 10.5511 6.32259
408 6 1 1.575 25.3974 12.7923 0.052235
409 6 2 1.05 29.6064 10.5894 2.02188
410 6 1 1.575 29.7128 14.854 6.39129
411 6 2 1.05 27.588 8.3647 6.32423
412 6 1 1.575 31.7499 8.49765 2.09862
413 6 2 1.05 25.3325 8.55332 4.26254
414 6 2 1.05 31.856 10.7297 0.119471
415 6 2 1.05 27.5527 14.8062 -0.0195295
416 6 1 1.575 29.6675 12.7089 4.20881
417 0 3 -1.05 27.784 16.959 8.5143
418 0 3 -1.05 31.7175 8.57198 0.0668915
419 0 3 -1.05 29.6258 10.6624 4.21752
420 0 3 -1.05 29.7131 14.8791 4.38155
421 0 3 -1.05 0.116625 12.545 6.33104
422 0 3 -1.05 25.4511 12.8432 2.04889
423 0 3 -1.05 31.9018 14.9398 2.24302
424 0 3 -1.05 27.4981 10.7324 6.19984
425 0 3 -1.05 -0.0392089 10.776 8.3017
426 0 3 -1.05 25.4186 14.8109 0.213582
427 0 3 -1.05 29.6298 12.7375 2.2219
428 0 3 -1.05 29.7822 12.7995 6.22712
429 0 3 -1.05 31.8184 16.8546 4.22912
430 0 3 -1.05 27.5137 8.63361 4.11698
431 0 3 -1.05 27.7061 14.9064 6.30026
432 0 3 -1.05 31.8686 10.5184 2.07546
433 0 3 -1.05 -0.0851408 16.9468 2.21436
434 0 3 -1.05 25.5274 8.6569 6.23845
435 0 3 -1.05 27.6809 12.6395 4.2359
436 0 3 -1.05 31.6876 12.8575 4.19137
437 0 3 -1.05 29.7475 14.9998 8.36187
438 0 3 -1.05 29.6638 10.4892 -0.0280853
439 0 3 -1.05 31.9861 10.5069 6.37865
440 0 3 -1.05 27.5237 14.7996 2.15045
441 0 3 -1.05 29.802 8.54434 1.94565
442 0 3 -1.05 29.6925 16.9199 6.45541
443 0 3 -1.05 25.5958 10.7523 4.28404
444 0 3 -1.05 -0.0914747 14.9104 4.1974
445 0 3 -1.05 27.3769 12.7293 0.00879737
446 0 3 -1.05 31.944 12.6427 8.35263
447 0 3 -1.05 27.5929 10.6769 2.05855
448 0 3 -1.05 31.7012 14.8045 6.18787
449 4 1 1.575 1.02348 18.0452 1.10272
450 4 1 1.575 7.41792 24.3231 7.41619
451 4 1 1.575 5.3253 18.0016 5.4187
452 4 1 1.575 3.22366 24.4294 3.28825
453 4 1 1.575 1.02395 22.2412 5.26681
454 4 1 1.575 7.35896 20.1429 3.12399
455 4 1 1.575 5.30389 22.2427 1.07726
456 4 1 1.575 3.20558 20.152 7.53171
457 5 1 1.575 4.26171 17.0286 -0.0232438
458 6 1 1.575 2.20747 19.1999 4.30002
459 6 1 1.575 6.28288 23.3922 4.3021
460 6 2 1.05 6.35097 21.1856 6.35789
461 6 2 1.05 2.17813 21.1675 2.20477
462 6 1 1.575 0.0465766 23.3479 2.10665
463 6 2 1.05 -0.0510759 19.057 6.32098
464 6 2 1.05 -0.0602579 21.199 0.0249128
465 6 2 1.05 4.18605 19.018 2.16005
466 6 2 1.05 4.34025 23.3803 6.35066
467 6 2 1.05 2.21045 16.9773 6.419
[truncated: 763,188 more chars]
