# Supplementary material for: Oxidation-State Dynamics and Emerging Patterns in Magnetite
Source: J Phys Chem Lett. 2023 Jul 21;14(30):6800–7. doi: 10.1021/acs.jpclett.3c01290 (PMC10405268; doi:10.1021/acs.jpclett.3c01290)
Supplement: Supplementary file 1 — jz3c01290_si_001.zip [file jz3c01290_si_001.zip › magnetite_lammps_demo/magnetite_lammps_demo/swp.data]

LAMMPS data file via write_data, version 15 Sep 2022, timestep = 2000

5376 atoms
3 atom types

-0.258417 33.661583 xlo xhi
-0.258417 33.661583 ylo yhi
-0.258417 50.621583 zlo zhi

Masses

1 55.845
2 55.845
3 15.9994

Pair Coeffs # lj/cut/coul/long

1 9.0298e-07 4.9062
2 9.0298e-07 4.9062
3 0.1554 3.16554

Atoms # full

1 1 1 1.575 1.1252987163947286 1.0724712329829404 0.9215268299174649 0 0 0
6 1 1 1.575 7.428191232756922 3.1834442138508825 3.1289695982582595 0 0 0
9 1 1 1.575 4.221278113207691 0.01487576501992241 0.004024380564538472 0 0 0
17 1 2 1.05 4.201760825784536 2.1940486225426508 2.1344413713609676 0 0 0
20 1 1 1.575 6.324503672132839 0.005704383847406454 2.102190122773244 0 0 0
22 1 2 1.05 6.226795891054424 2.2125069689323937 -0.013139007879698624 0 0 0
26 1 3 -1.05 6.249318793270019 0.03728951754706015 0.06281074378330284 0 0 0
40 1 3 -1.05 6.336290618071642 1.9728383939346505 2.113191957066883 0 0 0
46 1 3 -1.05 4.246217365664494 2.0054859365170783 -0.04741099804369632 0 0 0
49 1 3 -1.05 4.273751136502532 0.01959370947239836 2.021985473391526 0 0 0
55 1 3 -1.05 2.160412317282656 2.102429481428659 2.1472536925548704 0 0 0
5177 93 3 -1.05 2.2832327800270478 -0.15199352153883372 -0.03249400748455405 0 1 1
4681 84 3 -1.05 -0.011749813009336321 2.306483965845726 0.026426109350136454 1 0 1
881 16 3 -1.05 -0.019996323715983984 -0.07872862348097398 2.054755092957088 1 1 0
3 1 1 1.575 5.2532411085216015 1.0942205470649713 5.325876034682369 0 0 0
8 1 1 1.575 3.2489041148392857 3.1379053106044488 7.337730990970059 0 0 0
10 1 1 1.575 2.118569762457134 2.0403405613683634 4.135784437259687 0 0 0
15 1 1 1.575 -0.0006826939854686651 2.148931762228362 6.336839341935833 0 0 0
19 1 1 1.575 2.087327163854144 -0.02360901793733293 6.430186385826835 0 0 0
21 1 2 1.05 -0.004705147725688655 -0.02495697555166771 4.143687919281899 0 0 0
27 1 3 -1.05 4.076376331940187 2.095770569160644 4.200111304376449 0 0 0
32 1 3 -1.05 1.9258304223404565 2.0416315230998667 6.320787739767235 0 0 0
38 1 3 -1.05 2.0290156339739633 0.09090198759318416 4.2575418676094765 0 0 0
42 1 3 -1.05 0.04129716620899534 0.07511232680179447 6.384456209926822 0 0 0
47 1 3 -1.05 6.272166522656596 2.324024061604159 6.450118716515751 0 0 0
51 1 3 -1.05 0.16516104074536753 2.069572472823179 4.286449822724805 0 0 0
709 13 3 -1.05 6.3658412909051245 0.0059997336855957505 4.130155412529964 0 1 0
722 13 3 -1.05 4.019853419314565 0.05553095367554192 6.405439205749076 0 1 0
4 1 1 1.575 3.2424964858725405 7.390717188327876 3.057643898203184 0 0 0
7 1 1 1.575 5.291034507504867 5.318004332720277 1.0405227755909372 0 0 0
13 1 2 1.05 2.0220565803364954 4.275060119487399 2.130783247745258 0 0 0
14 1 2 1.05 0.019052449847395812 6.327453607664997 2.1447739515144284 0 0 0
16 1 1 1.575 0.09777168337776788 4.257918332330536 -0.08393379907700155 0 0 0
23 1 2 1.05 2.106285162680963 6.394509946413783 0.06652427415202311 0 0 0
30 1 3 -1.05 0.022848971513633166 4.339104763426048 2.1213796952883843 0 0 0
31 1 3 -1.05 6.333903492735673 6.367088788875435 2.2725197319372348 0 0 0
34 1 3 -1.05 -0.05572243269404074 6.284284320667651 0.1038930083942014 0 0 0
35 1 3 -1.05 4.315142182428973 4.215728652137814 2.184688397268964 0 0 0
48 1 3 -1.05 2.106777368857361 6.241460728066974 2.0867634685171366 0 0 0
53 1 3 -1.05 2.1089306182867427 4.321623654410741 0.004829896132162564 0 0 0
4525 81 3 -1.05 4.220310615962926 6.602118877228196 -0.02003460791215161 0 0 1
4534 81 3 -1.05 6.402324729443949 4.1227434227196476 -0.018007758298685728 0 0 1
2 1 1 1.575 7.478375787661727 7.422202593175529 7.4476517578067645 0 0 0
5 1 1 1.575 1.0141022623765232 5.276786216394915 5.199285719527598 0 0 0
11 1 1 1.575 6.366347423641053 6.30352325076472 4.2166679879097 0 0 0
12 1 1 1.575 6.383973446591024 4.279507861858646 6.387850639008568 0 0 0
18 1 1 1.575 4.1858668446904845 6.357611829626091 6.300563681906964 0 0 0
24 1 2 1.05 4.23689316452863 4.2136061731885635 4.204665849427683 0 0 0
28 1 3 -1.05 4.314678914181915 6.388912457732641 4.354255718504339 0 0 0
36 1 3 -1.05 4.365123596036363 4.36187990552448 6.354542905766153 0 0 0
39 1 3 -1.05 2.1745018553413376 6.374992637943799 6.324560285007691 0 0 0
43 1 3 -1.05 2.128478527233391 4.082371836133108 4.302101388481556 0 0 0
44 1 3 -1.05 6.325764880526038 4.3878504683906545 4.340252979049343 0 0 0
56 1 3 -1.05 6.273126632672085 6.3367454196460224 6.349507302990029 0 0 0
197 4 3 -1.05 -0.020071118376805912 4.157499433645589 6.447836951564947 1 0 0
220 4 3 -1.05 -0.17784751758552347 6.472594914011983 4.159560649468308 1 0 0
4513 81 3 -1.05 8.46145101899221 2.140595049792142 -0.09211596043195032 0 0 1
713 13 3 -1.05 8.259300862262023 -0.040490085045439876 2.0861203260399535 0 1 0
57 2 1 1.575 9.517266994232154 0.9966553422618503 1.1325661204097854 0 0 0
62 2 1 1.575 15.863385407064568 3.1393403839803375 3.1285666104449197 0 0 0
65 2 1 1.575 12.753418517514744 0.055821259895941354 0.0878336328129486 0 0 0
73 2 2 1.05 12.678472651967894 2.1850919034263625 2.245838739163099 0 0 0
76 2 1 1.575 14.813718526782342 -0.035344436655740205 2.1812699490713996 0 0 0
78 2 1 1.575 14.843218458969032 2.124418533708521 0.0796488981995607 0 0 0
82 2 3 -1.05 14.66642117030041 0.08174258724243148 0.16924461377003888 0 0 0
96 2 3 -1.05 14.723579791678102 1.9911428660074466 2.0649276422426652 0 0 0
102 2 3 -1.05 12.724558681483643 1.9702430603451788 0.1545847623253593 0 0 0
105 2 3 -1.05 12.693185810783268 0.0017517781760445156 2.096323886467667 0 0 0
111 2 3 -1.05 10.511700420982043 2.187707707898377 2.254549845076589 0 0 0
5233 94 3 -1.05 10.701367542944007 -0.14983961113794717 0.09465390249114397 0 1 1
59 2 1 1.575 13.674835639222705 1.1060785864789378 5.24409996176219 0 0 0
64 2 1 1.575 11.767329063291422 3.1048097478739924 7.407013662987937 0 0 0
66 2 1 1.575 10.499564926884492 2.122805122806247 4.185444058577132 0 0 0
71 2 2 1.05 8.464165417724114 2.2089322577250745 6.3919603833486685 0 0 0
75 2 1 1.575 10.63557040897582 0.029789481679926615 6.397121696268393 0 0 0
77 2 2 1.05 8.489072693851151 -0.0014260890503335743 4.289946055115403 0 0 0
83 2 3 -1.05 12.414607741065081 2.235896591665421 4.217602771829434 0 0 0
88 2 3 -1.05 10.566124716148117 2.0302056916400977 6.324867513663034 0 0 0
94 2 3 -1.05 10.573306461592374 0.06092221620732524 4.319266238629707 0 0 0
98 2 3 -1.05 8.578098571669512 -0.00778872020423113 6.370474212776079 0 0 0
103 2 3 -1.05 14.712155217958465 2.231066940301552 6.388595032848205 0 0 0
107 2 3 -1.05 8.432451575497288 2.0958144339343185 4.334028440255708 0 0 0
765 14 3 -1.05 14.71811236108118 0.017187297599555156 4.15550162821604 0 1 0
778 14 3 -1.05 12.650091792811061 0.006958393776624327 6.431775168988923 0 1 0
60 2 1 1.575 11.64566910455243 7.444591883166475 3.235165958496659 0 0 0
63 2 1 1.575 13.668155392762252 5.334625118423056 1.1516437250673168 0 0 0
69 2 2 1.05 10.627427012450232 4.24691433113726 2.1633840388482564 0 0 0
70 2 2 1.05 8.370920075171071 6.372444558655163 2.0915381999441283 0 0 0
72 2 1 1.575 8.454958790081008 4.183174085262712 -0.010503256955353498 0 0 0
79 2 1 1.575 10.523379408140919 6.352505733043417 -0.02735164722575408 0 0 0
86 2 3 -1.05 8.436451671115115 4.303638940947841 1.9993912172279658 0 0 0
87 2 3 -1.05 14.961677058557164 6.245384654228002 2.2883393837975414 0 0 0
90 2 3 -1.05 8.55667994583977 6.32482133126498 -0.03739037204160724 0 0 0
91 2 3 -1.05 12.651963784981392 4.275017877527775 2.2379189030249993 0 0 0
104 2 3 -1.05 10.557821513530808 6.504194277956461 2.0201982991740453 0 0 0
109 2 3 -1.05 10.526858420477026 4.405992299397398 0.029177965244567877 0 0 0
4581 82 3 -1.05 12.721749486660421 6.489511360805125 -0.06896169516467608 0 0 1
4590 82 3 -1.05 14.69999211956098 4.067685397249191 0.04380443978252604 0 0 1
29 1 3 -1.05 8.38390196643661 4.247141374460532 6.4311493504666775 0 0 0
52 1 3 -1.05 8.331147077284802 6.299623779589233 4.293359091050368 0 0 0
58 2 1 1.575 15.936302289146692 7.306239323972791 7.419346135555879 0 0 0
61 2 1 1.575 9.548431884801373 5.265494891561635 5.425959157699657 0 0 0
67 2 1 1.575 14.77538446033566 6.296941592846922 4.293223012458824 0 0 0
68 2 1 1.575 14.859590150848893 4.195996828219066 6.3160099850055715 0 0 0
74 2 2 1.05 12.731607302803303 6.2961948548914775 6.463783597028189 0 0 0
80 2 2 1.05 12.677909353094648 4.348933314227025 4.258534515019891 0 0 0
84 2 3 -1.05 12.830162934581779 6.35826698937887 4.333401590186042 0 0 0
92 2 3 -1.05 12.874788330364739 4.2416044207225605 6.329144528348588 0 0 0
95 2 3 -1.05 10.604651400400716 6.357896224783455 6.459328461818134 0 0 0
99 2 3 -1.05 10.538357394760439 4.2392953803699145 4.211752527133086 0 0 0
100 2 3 -1.05 14.81353752606556 4.29149952938848 4.279892988797319 0 0 0
112 2 3 -1.05 14.817546791439506 6.239360552931273 6.277921437783464 0 0 0
4569 82 3 -1.05 16.949642529094778 2.099273648923149 0.09865021912271961 0 0 1
769 14 3 -1.05 16.71341947879541 -0.11092730052754764 2.1094525782174744 0 1 0
113 3 1 1.575 17.972811618771793 0.9226778204909275 1.1661581208442717 0 0 0
118 3 1 1.575 24.382041080370122 3.188525131233178 3.158849638013044 0 0 0
121 3 2 1.05 21.1814949064458 0.02630852837760704 0.050638015687435256 0 0 0
129 3 2 1.05 21.338540275666748 2.127190292077327 2.004029671531343 0 0 0
132 3 1 1.575 23.339057024215062 -0.020908507305034185 2.082227207105213 0 0 0
134 3 2 1.05 23.289915081853046 2.1283332822993026 -0.05591776887137818 0 0 0
138 3 3 -1.05 23.315595874715825 0.015255382714772553 -0.01932526638956676 0 0 0
152 3 3 -1.05 23.318542732933167 2.008909305311199 2.069461813314678 0 0 0
158 3 3 -1.05 21.17801406617478 2.1179579146540126 -0.010064197074650887 0 0 0
161 3 3 -1.05 21.354817288240383 -0.018626922359652423 2.0751422823277705 0 0 0
167 3 3 -1.05 19.130796781166225 2.157214365155025 2.186813337454423 0 0 0
5289 95 3 -1.05 19.002916646832396 -0.15522173051190158 -0.18132144772269648 0 1 1
115 3 1 1.575 22.280536342875056 1.0740284901397454 5.27451587248655 0 0 0
120 3 1 1.575 20.08089104798911 3.144470725273352 7.4427870860777805 0 0 0
122 3 1 1.575 19.188070598355647 2.0982096102007075 4.224828147752864 0 0 0
127 3 2 1.05 16.967908645178653 2.090167011727433 6.376092006649016 0 0 0
131 3 2 1.05 19.025408710347058 0.06684550509685569 6.398553756411643 0 0 0
133 3 2 1.05 17.002777042430907 -0.01935341441770929 4.339975212596669 0 0 0
139 3 3 -1.05 21.183358660013912 2.15167584760947 4.174337117762381 0 0 0
144 3 3 -1.05 19.174915979953823 2.049402255129836 6.181074849429777 0 0 0
150 3 3 -1.05 19.13140592092042 0.09926917549219551 4.178863629070068 0 0 0
154 3 3 -1.05 17.068173146383998 -0.07936542658302317 6.370313568901883 0 0 0
159 3 3 -1.05 23.441010837555964 2.2597286331888196 6.34690837527905 0 0 0
163 3 3 -1.05 16.991147627569504 2.0760138030921946 4.234688766783389 0 0 0
821 15 3 -1.05 23.317679314793114 -0.05946611604277805 4.119024980657409 0 1 0
116 3 1 1.575 20.176706934987276 7.258545706341352 3.152630898655306 0 0 0
119 3 1 1.575 22.274320659877336 5.302830888640405 1.0157668941555822 0 0 0
125 3 1 1.575 19.09269703818564 4.166604182953784 2.0876931963305845 0 0 0
126 3 1 1.575 16.898897033570304 6.33245614244069 2.2151708630922267 0 0 0
128 3 2 1.05 16.875915066512313 4.189753424351034 0.007220739559124895 0 0 0
135 3 1 1.575 19.042638670346733 6.325803582000839 0.013825456525570616 0 0 0
142 3 3 -1.05 17.03698798485338 4.323664729604267 2.114880496712209 0 0 0
143 3 3 -1.05 23.327242421404755 6.336757640126483 2.2444831535216205 0 0 0
146 3 3 -1.05 17.020977979297143 6.24409067275707 0.10534134331228442 0 0 0
147 3 3 -1.05 21.08276799022605 4.267957392751611 2.1687890687779525 0 0 0
160 3 3 -1.05 19.014812166049964 6.162647060159414 2.1234046486535885 0 0 0
165 3 3 -1.05 18.942463743556235 4.359539297215137 0.07686174955168718 0 0 0
4637 83 3 -1.05 21.057785497922676 6.343833445036532 -0.026396093118623707 0 0 1
85 2 3 -1.05 16.777696225168828 4.196858594873426 6.379215225602912 0 0 0
108 2 3 -1.05 16.796096315675467 6.375427233673475 4.221321172392158 0 0 0
114 3 2 1.05 24.42475789387952 7.4446727536122115 7.255035094696412 0 0 0
117 3 1 1.575 18.00453782338696 5.250075633116031 5.31282734629083 0 0 0
123 3 1 1.575 23.375315429834682 6.435457507667972 4.223386792437068 0 0 0
124 3 1 1.575 23.217763410314834 4.21921683567493 6.306634858931804 0 0 0
130 3 2 1.05 21.210818594096246 6.300650438696017 6.276771082349963 0 0 0
136 3 2 1.05 21.231160481414427 4.1870296396505955 4.132426567107849 0 0 0
140 3 3 -1.05 21.32343195746076 6.273848146356665 4.308489192939387 0 0 0
148 3 3 -1.05 21.32785875946082 4.159901976531251 6.394224924161204 0 0 0
151 3 3 -1.05 18.980091184041907 6.380162639744805 6.458107174940921 0 0 0
155 3 3 -1.05 19.0311268651578 4.129290069583984 4.169771190208779 0 0 0
156 3 3 -1.05 23.31090692397289 4.342894030840066 4.291298834861388 0 0 0
168 3 3 -1.05 23.24255440172895 6.184001021079432 6.198886311236037 0 0 0
834 15 3 -1.05 21.128807996734754 -0.16151615424794077 6.281198362860295 0 1 0
4646 83 3 -1.05 23.247694694350173 4.140446652204909 -0.18246851643458284 0 0 1
4617 83 3 -1.05 19.12795799702826 8.217298610540217 -0.14536462958750132 0 0 1
825 15 3 -1.05 25.342431416694318 -0.06166671728884612 2.0775854685745365 0 1 0
169 4 1 1.575 26.521584809653394 1.0130010818463193 1.0529994533869347 0 0 0
174 4 1 1.575 32.96328424101245 3.1290873858453714 3.157652461907581 0 0 0
177 4 1 1.575 29.658871694316954 0.03890727597363104 -0.008117796649810523 0 0 0
185 4 1 1.575 29.680649255814075 2.072347552059768 2.133887723075811 0 0 0
188 4 2 1.05 31.765010998777896 0.06040745911220137 2.025957874631831 0 0 0
190 4 2 1.05 31.756082574071268 2.023437291793198 -0.026017146354805728 0 0 0
194 4 3 -1.05 31.60812626993957 -0.010487481315998345 -0.03495316939911595 0 0 0
208 4 3 -1.05 31.664225648527676 2.198209631318908 2.126037001129472 0 0 0
214 4 3 -1.05 29.595332169875498 2.0107769441057113 0.15751670190021105 0 0 0
217 4 3 -1.05 29.571085836859428 0.08410557408341414 2.0329062761323016 0 0 0
223 4 3 -1.05 27.5933477158977 2.2000883496801893 2.206907573445844 0 0 0
5345 96 3 -1.05 27.640314264723212 -0.14396714191082394 -0.023941095914293203 0 1 1
171 4 1 1.575 30.768810867241175 0.9846753965377982 5.253022070012011 0 0 0
176 4 1 1.575 28.675196505052387 3.1153599528879945 7.315810517944874 0 0 0
178 4 1 1.575 27.477905346694367 2.1603689813966964 4.166405105062346 0 0 0
183 4 1 1.575 25.409061583346638 2.068569560267031 6.415528484581718 0 0 0
187 4 2 1.05 27.63805812509281 -0.05784366888775489 6.325139605745114 0 0 0
189 4 2 1.05 25.38147863899261 -0.06001666382299475 4.2299366059048165 0 0 0
195 4 3 -1.05 29.52197431047014 2.168707736566054 4.291432570678506 0 0 0
200 4 3 -1.05 27.494453885927584 2.0559099626709094 6.177915286579732 0 0 0
206 4 3 -1.05 27.57041156938493 0.13322368030928386 4.212494994582823 0 0 0
210 4 3 -1.05 25.455815054470374 0.1213031372189627 6.3643544293952985 0 0 0
215 4 3 -1.05 31.923146919407994 2.0640800096792566 6.447274838242202 0 0 0
219 4 3 -1.05 25.474271441826414 2.0582221744531877 4.265662249866509 0 0 0
877 16 3 -1.05 31.8596122560891 0.0079957228431645 4.144941028921026 0 1 0
890 16 3 -1.05 29.79603666477577 -0.07267191115296681 6.539879901755565 0 1 0
172 4 1 1.575 28.61870086856398 7.519407082791638 3.1303463247730856 0 0 0
175 4 1 1.575 30.749240396505478 5.265573511691701 1.0294916287237106 0 0 0
181 4 1 1.575 27.551139748835716 4.193255318034693 2.0722465506812915 0 0 0
182 4 2 1.05 25.46989192337124 6.334226605389513 2.0965570132734617 0 0 0
184 4 2 1.05 25.44017960499774 4.158991872859008 -0.08579147170995456 0 0 0
191 4 1 1.575 27.559463575840105 6.336825900227628 -0.07937244752455128 0 0 0
198 4 3 -1.05 25.59338514694044 4.255381309361337 2.134105327939673 0 0 0
199 4 3 -1.05 31.784808853940007 6.405781441022835 2.2295099236355775 0 0 0
202 4 3 -1.05 25.605686841354913 6.1492041827106885 -0.10230008882023832 0 0 0
203 4 3 -1.05 29.527878602443998 4.182120845209414 2.110310516329102 0 0 0
216 4 3 -1.05 27.587380407098365 6.344113301306099 1.8928758500525396 0 0 0
221 4 3 -1.05 27.499398394055966 4.231593104506815 0.13073434710921142 0 0 0
4693 84 3 -1.05 29.602765855243412 6.531424757459717 0.057769862927730814 0 0 1
4702 84 3 -1.05 31.89431287465853 4.122878229065967 -0.09317790449926289 0 0 1
141 3 3 -1.05 25.389026193003154 4.097062274001302 6.3888556267461025 0 0 0
164 3 3 -1.05 25.377231579874426 6.404433710560891 4.150269964544354 0 0 0
170 4 1 1.575 32.73829681063614 7.324208549765131 7.336083367078518 0 0 0
173 4 1 1.575 26.441651545631224 5.199163394418283 5.268453510589981 0 0 0
179 4 1 1.575 31.84281227384707 6.282314926071559 4.1829585741528925 0 0 0
180 4 2 1.05 31.691911130534574 4.185078996076003 6.289683829456826 0 0 0
186 4 1 1.575 29.684985082838306 6.344883525348426 6.361072296469948 0 0 0
192 4 2 1.05 29.649517202593657 4.250169435934333 4.210495757991014 0 0 0
196 4 3 -1.05 29.878902449927065 6.274434322154815 4.2287114594855035 0 0 0
204 4 3 -1.05 29.65874592935563 4.380266729863888 6.2555908739120705 0 0 0
207 4 3 -1.05 27.670320548388343 6.354415964253746 6.342312503878616 0 0 0
211 4 3 -1.05 27.477737090147567 4.137888079069111 4.1077953703267625 0 0 0
212 4 3 -1.05 31.910986229957206 4.282708346267656 4.29961342807163 0 0 0
224 4 3 -1.05 31.653783300462372 6.308927716014813 6.137495266725546 0 0 0
4625 83 3 -1.05 25.352772822267635 2.1485129828739806 -0.23845262118593438 0 0 1
4505 81 3 -1.05 2.288973850351297 8.53254365845863 -0.03221913083873584 0 0 1
225 5 1 1.575 1.056107895917683 9.547684598460195 1.0961766468213487 0 0 0
230 5 1 1.575 7.3743482650264705 11.568879976507658 3.1329897316740927 0 0 0
233 5 1 1.575 4.257723270454434 8.545874081023877 -0.019156212964955902 0 0 0
241 5 2 1.05 4.182932310210795 10.69187116388538 2.1465546342327726 0 0 0
244 5 1 1.575 6.34021124786684 8.562867221980731 2.047113546251719 0 0 0
246 5 2 1.05 6.423616298086637 10.626145768289783 -0.02429391027723285 0 0 0
250 5 3 -1.05 6.261660051221703 8.569065497149177 0.0356094102562553 0 0 0
264 5 3 -1.05 6.258810742744116 10.527876300009869 1.9833192567434714 0 0 0
270 5 3 -1.05 4.335308603478259 10.50118100858352 0.0016121702977063375 0 0 0
273 5 3 -1.05 4.341885133436548 8.568742672229194 1.9797398015546563 0 0 0
279 5 3 -1.05 1.9681409138115942 10.74523010801877 2.1589573107057998 0 0 0
209 4 3 -1.05 -0.17471353689110417 8.443580228946132 2.107037745461196 1 0 0
4905 88 3 -1.05 0.019179611480798116 10.698191442283424 -0.2189713215037315 1 0 1
37 1 3 -1.05 6.409110345639053 8.338552118814755 4.115871767443347 0 0 0
50 1 3 -1.05 4.095686290701994 8.418734670809515 6.445373084686846 0 0 0
227 5 1 1.575 5.2811271820309535 9.476601511960311 5.217211066126508 0 0 0
232 5 1 1.575 3.111246984866301 11.59102551253442 7.374262849944697 0 0 0
234 5 2 1.05 2.1525946281597936 10.593713794559013 4.198954208542637 0 0 0
239 5 1 1.575 0.08309033899961656 10.64754911212162 6.297273338827344 0 0 0
243 5 2 1.05 2.037061930334762 8.43836959788488 6.273382230343999 0 0 0
245 5 1 1.575 0.02647145051881781 8.49628894781197 4.106230268242545 0 0 0
251 5 3 -1.05 4.224410789480305 10.637600018841535 4.249520327644765 0 0 0
256 5 3 -1.05 1.968978192655489 10.539910151853245 6.259164287155344 0 0 0
262 5 3 -1.05 2.0311740809357746 8.453138524686516 4.235802459659623 0 0 0
266 5 3 -1.05 0.017256473202971384 8.551330124766825 6.305380950119381 0 0 0
271 5 3 -1.05 6.368467828524325 10.786269626813837 6.498933052215783 0 0 0
275 5 3 -1.05 -0.028872838697902296 10.447682656367766 4.3290285324928925 0 0 0
228 5 1 1.575 3.180766460805868 15.93805859628987 3.1040057514116075 0 0 0
231 5 1 1.575 5.2741937010660855 13.760718578231957 1.080235945656618 0 0 0
237 5 1 1.575 2.082876845648736 12.785347796750372 2.155960841643275 0 0 0
238 5 2 1.05 0.015995150382050287 14.876962470710383 2.0370010342370524 0 0 0
240 5 2 1.05 0.07843256665313034 12.695743811372898 -0.019915259871960272 0 0 0
247 5 1 1.575 2.152300203752123 14.917745569699504 0.05592529866206727 0 0 0
254 5 3 -1.05 0.08482343421454569 12.787975396330598 2.0217183933278546 0 0 0
255 5 3 -1.05 6.45209408384403 15.034359313624101 2.0811007066228493 0 0 0
258 5 3 -1.05 0.11355929688603969 14.959622507644792 0.05176537252980572 0 0 0
259 5 3 -1.05 4.085351900572008 12.76873315499797 2.1113757573426 0 0 0
272 5 3 -1.05 2.156441039968268 14.730995774963608 1.9877074535329082 0 0 0
277 5 3 -1.05 2.131822251735374 12.847748916836377 0.04105200892570937 0 0 0
4749 85 3 -1.05 4.184873717229861 14.912854189950918 -0.12136640412798354 0 0 1
4758 85 3 -1.05 6.495854098409359 12.744764509734548 -0.030848825437759735 0 0 1
226 5 1 1.575 7.475307007357085 15.998300576934438 7.376870601613696 0 0 0
229 5 1 1.575 1.1300974612081407 13.826508085702306 5.285874482726184 0 0 0
235 5 2 1.05 6.335574881521582 14.857119259114706 4.294892353270801 0 0 0
236 5 1 1.575 6.422978166987795 12.748106784848895 6.374023437103779 0 0 0
242 5 1 1.575 4.289886801631263 14.82781900235915 6.378769317498039 0 0 0
248 5 2 1.05 4.329784555231342 12.717065757295787 4.215842181099508 0 0 0
252 5 3 -1.05 4.210751187975108 14.823007048447284 4.339650706140095 0 0 0
260 5 3 -1.05 4.211240806215161 12.83209099697742 6.348713077071781 0 0 0
263 5 3 -1.05 2.269218529805325 14.915466538343093 6.448930076152399 0 0 0
267 5 3 -1.05 2.090359378886304 12.703732794785784 4.056155318663024 0 0 0
268 5 3 -1.05 6.377786740770792 12.788617847318521 4.2882772664207875 0 0 0
280 5 3 -1.05 6.275072091567668 14.749730639876649 6.289221966210555 0 0 0
421 8 3 -1.05 0.11662519614283423 12.544983800631385 6.33104250388795 1 0 0
444 8 3 -1.05 -0.09147470201112111 14.910368073922715 4.197398863363313 1 0 0
41 1 3 -1.05 8.315748681245198 8.430574029543598 2.116108362878275 0 0 0
4737 85 3 -1.05 8.453462700018965 10.603755744705264 -0.12457369344396799 0 0 1
4561 82 3 -1.05 10.657988509457766 8.286204399478821 -0.09555906022037712 0 0 1
281 6 1 1.575 9.5677850893471 9.550199968284863 1.0315117654853592 0 0 0
286 6 1 1.575 15.933474160031778 11.561348379107628 3.1628188000262867 0 0 0
289 6 1 1.575 12.662147334482363 8.531538855144317 -0.03628888420106746 0 0 0
297 6 1 1.575 12.705565672102722 10.644649889405043 2.1379156765356795 0 0 0
300 6 1 1.575 14.878525099928979 8.529192021632545 2.1372469480195546 0 0 0
302 6 2 1.05 14.855615898336932 10.536611924481061 0.012336497951008161 0 0 0
306 6 3 -1.05 14.713553342627723 8.464268011834482 0.19942096487205177 0 0 0
320 6 3 -1.05 14.74110705268156 10.533097599769915 2.2151812341645725 0 0 0
326 6 3 -1.05 12.809102440729069 10.498815774459196 0.22593803668334014 0 0 0
329 6 3 -1.05 12.744654678207569 8.513324112075033 2.029611508473449 0 0 0
335 6 3 -1.05 10.780242587068601 10.631995902217161 2.234284526015938 0 0 0
93 2 3 -1.05 14.817232301129536 8.416844383312682 4.157236488230109 0 0 0
106 2 3 -1.05 12.58054862229413 8.489576032219306 6.468605288080855 0 0 0
283 6 1 1.575 13.763067936727477 9.578076330177677 5.302186669324376 0 0 0
288 6 1 1.575 11.739375965741793 11.577325054937315 7.342158482638086 0 0 0
290 6 1 1.575 10.525298806555824 10.575588736990579 4.256139767745695 0 0 0
295 6 2 1.05 8.463560673001359 10.559169229014673 6.430527609236262 0 0 0
299 6 1 1.575 10.588164072014132 8.41782377855303 6.317973561750505 0 0 0
301 6 2 1.05 8.466106836239774 8.3935434515513 4.244995440901116 0 0 0
307 6 3 -1.05 12.640109321331513 10.732912782188235 4.16008097190483 0 0 0
312 6 3 -1.05 10.604863315902303 10.466626705344932 6.19853283467553 0 0 0
318 6 3 -1.05 10.566943356786679 8.55325513288639 4.386626281306813 0 0 0
322 6 3 -1.05 8.563835811750547 8.500284646928725 6.371509860298053 0 0 0
327 6 3 -1.05 14.886665486393548 10.562463013216899 6.401282343607708 0 0 0
331 6 3 -1.05 8.546506676474397 10.492019768503402 4.274872744580518 0 0 0
284 6 1 1.575 11.792527134128463 15.995511281837782 3.1494821912736857 0 0 0
287 6 1 1.575 13.848059286644252 13.73767596800872 0.9858401468379003 0 0 0
293 6 2 1.05 10.510852734645436 12.73285496623251 2.1717922569383212 0 0 0
294 6 2 1.05 8.481798177838584 14.762588422861263 2.1884774359124988 0 0 0
296 6 1 1.575 8.45281699680025 12.644957506962804 0.06931489458587818 0 0 0
303 6 1 1.575 10.637249019262363 14.778739739022983 0.11734370178872758 0 0 0
310 6 3 -1.05 8.494106500919802 12.637301763146189 2.0288237179192623 0 0 0
311 6 3 -1.05 14.92741326486149 14.90388201633422 2.254304690882993 0 0 0
314 6 3 -1.05 8.583233190783485 14.746670332257796 0.023273401329078045 0 0 0
315 6 3 -1.05 12.746934666757452 12.588325136747768 2.2552177223338035 0 0 0
328 6 3 -1.05 10.653464876986991 14.766821403612271 2.140612874609673 0 0 0
333 6 3 -1.05 10.478443476752934 12.82378815971214 0.10617307448988186 0 0 0
4805 86 3 -1.05 12.598203192508517 14.951164466488953 0.15800607846920442 0 0 1
4814 86 3 -1.05 14.992574259180815 12.655700537752393 -0.014213830562087484 0 0 1
253 5 3 -1.05 8.368548541012814 12.638703049594236 6.3262048081110915 0 0 0
276 5 3 -1.05 8.52735729871703 15.042097888243454 4.217206064560844 0 0 0
282 6 1 1.575 15.892032295387207 15.933687197811146 7.307772272709993 0 0 0
285 6 1 1.575 9.450726945002883 13.88717757284505 5.347998210385039 0 0 0
291 6 1 1.575 14.917320231362567 14.895973897942048 4.225314665560858 0 0 0
292 6 2 1.05 14.916648816193405 12.620237893968886 6.351693425893389 0 0 0
298 6 1 1.575 12.746693764206583 14.769340415789916 6.3759663068039165 0 0 0
304 6 1 1.575 12.696207599462833 12.740866217603816 4.250066742908507 0 0 0
308 6 3 -1.05 12.852280637037262 14.724383567308086 4.248406675522022 0 0 0
316 6 3 -1.05 12.832275114190125 12.710864744968907 6.223253026735632 0 0 0
319 6 3 -1.05 10.80122843050831 14.918382623224334 6.258701441043776 0 0 0
323 6 3 -1.05 10.672270725120095 12.628192349256263 4.32019782892736 0 0 0
324 6 3 -1.05 14.695274175549027 12.79978446525206 4.2282023557313275 0 0 0
336 6 3 -1.05 14.865597023897369 14.74544923226785 6.244477166149018 0 0 0
97 2 3 -1.05 16.702416072318066 8.268575348564923 2.1259302152519393 0 0 0
4793 86 3 -1.05 16.968138736225825 10.708890156710428 -0.051856481199346306 0 0 1
337 7 2 1.05 17.982692667242382 9.531957970771606 1.186859710289894 0 0 0
342 7 1 1.575 24.35404560739183 11.591942737178911 3.0917676224916844 0 0 0
345 7 2 1.05 21.230798386370207 8.3405604760792 0.1119282582797133 0 0 0
353 7 1 1.575 21.15704617406634 10.595042430646219 2.1303799577022913 0 0 0
356 7 2 1.05 23.30680299554714 8.333685852585365 2.0508859178593437 0 0 0
358 7 1 1.575 23.266236975248866 10.57286989023747 -0.0014576837729037972 0 0 0
362 7 3 -1.05 23.232474290182047 8.622401575185446 0.035813637221779666 0 0 0
376 7 3 -1.05 23.19945580904434 10.545126676096913 1.9932541115364968 0 0 0
382 7 3 -1.05 21.221043420343516 10.500523193715669 0.2014755855866906 0 0 0
385 7 3 -1.05 21.266956530751195 8.535816656974399 2.1576456994495063 0 0 0
391 7 3 -1.05 19.238739905276933 10.67348369798302 2.1551450681037485 0 0 0
149 3 3 -1.05 23.350484232009794 8.414108964223589 4.223157742289334 0 0 0
162 3 3 -1.05 21.06847873045902 8.309558785724715 6.383607098009426 0 0 0
339 7 1 1.575 22.22229821812363 9.435976976180836 5.326950161592117 0 0 0
344 7 2 1.05 20.148245361645145 11.735106532956268 7.364840595510272 0 0 0
346 7 2 1.05 19.1477969697411 10.625759988651724 4.352924926916702 0 0 0
351 7 2 1.05 17.06301344922471 10.534375717608675 6.30325431024681 0 0 0
355 7 1 1.575 19.090639455248414 8.400533093380588 6.430627473424283 0 0 0
357 7 2 1.05 17.082013090495412 8.445263794776817 4.193882186535876 0 0 0
363 7 3 -1.05 21.237260824589697 10.701229328008392 4.255930708665131 0 0 0
368 7 3 -1.05 19.04742733687118 10.386108268947526 6.35404457114929 0 0 0
374 7 3 -1.05 19.162098229955266 8.23820659383645 4.429048257753677 0 0 0
378 7 3 -1.05 16.958124134615097 8.436284251846399 6.317277718131817 0 0 0
383 7 3 -1.05 23.39418924202434 10.624216370918106 6.440190671165883 0 0 0
387 7 3 -1.05 17.03616171883483 10.492133071981975 4.250736967036496 0 0 0
340 7 1 1.575 20.18429005554711 15.872838177903938 3.182996298728669 0 0 0
343 7 1 1.575 22.288929852893965 13.744108892465754 1.088848854875525 0 0 0
349 7 2 1.05 19.121863709544083 12.69590363942668 2.0915513419775347 0 0 0
350 7 1 1.575 17.032941327641574 14.791653124299032 2.1796321390184272 0 0 0
352 7 1 1.575 17.01651267049746 12.668049932016539 0.0751595287404965 0 0 0
359 7 2 1.05 19.158634998960594 14.841123294577391 -0.05992775526647513 0 0 0
366 7 3 -1.05 16.873298703941852 12.835637954428211 2.0548165202435036 0 0 0
367 7 3 -1.05 23.404309774434108 14.799802805190312 2.1325352464053675 0 0 0
370 7 3 -1.05 16.939059733524 14.775658157983905 0.12895537745098068 0 0 0
371 7 3 -1.05 21.18528125818704 12.640042271721494 2.157440174180293 0 0 0
384 7 3 -1.05 18.9504963770938 14.819546502144554 2.1799057834231426 0 0 0
389 7 3 -1.05 18.93118920129698 12.707819029157058 -0.013083254483708198 0 0 0
4861 87 3 -1.05 21.225352048895704 14.972562227776185 0.020975284799027043 0 0 1
4870 87 3 -1.05 23.457618358194477 12.588521277355303 -0.0333270668659642 0 0 1
309 6 3 -1.05 16.998343347618697 12.636956559823618 6.4106643062105695 0 0 0
332 6 3 -1.05 16.9513705218629 14.88000598627544 4.130541646043534 0 0 0
338 7 1 1.575 24.425529925304026 15.969185721777468 7.267677178434626 0 0 0
341 7 1 1.575 18.13933470018324 13.812769160450195 5.294576148480864 0 0 0
347 7 2 1.05 23.31519874267911 14.751195542445892 4.241840875124701 0 0 0
348 7 2 1.05 23.317725117325264 12.732537483129434 6.238081787376684 0 0 0
354 7 1 1.575 21.26862698557391 14.86135324759832 6.411701590041856 0 0 0
360 7 1 1.575 21.2032385796042 12.696078340092528 4.324238102599309 0 0 0
364 7 3 -1.05 21.19078151374003 14.842040921348852 4.42741013894072 0 0 0
372 7 3 -1.05 21.29594474700947 12.881091446688298 6.293383027840454 0 0 0
375 7 3 -1.05 19.17012024406655 14.897421645368874 6.508765076103395 0 0 0
379 7 3 -1.05 19.285639286726596 12.70414927072098 4.194348868907676 0 0 0
380 7 3 -1.05 23.13644586857591 12.736210910593165 4.145958442586147 0 0 0
392 7 3 -1.05 23.20073918128913 14.783812933372301 6.3049116897186135 0 0 0
4917 88 3 -1.05 29.534375434818283 14.880772141062941 0.009294035106878179 0 0 1
153 3 3 -1.05 25.38050553413294 8.451428260678886 2.126566760799961 0 0 0
4849 87 3 -1.05 25.394442173496927 10.58735799548139 -0.04706745829626729 0 0 1
4673 84 3 -1.05 27.564181907208766 8.583647509814373 -0.22197341823762748 0 0 1
393 8 1 1.575 26.485337671104563 9.519590854357007 1.0445960685421762 0 0 0
398 8 1 1.575 32.921963586364214 11.714993134602949 3.188586576469441 0 0 0
401 8 1 1.575 29.635666472947126 8.560830656168314 0.005642388888905972 0 0 0
409 8 2 1.05 29.60641318368574 10.589365506660373 2.021881595653417 0 0 0
412 8 1 1.575 31.74989160089231 8.49764949108063 2.098619781650258 0 0 0
414 8 2 1.05 31.855950451296888 10.729672937775847 0.11947112699285097 0 0 0
418 8 3 -1.05 31.717544481492805 8.571976318026813 0.06689149489205223 0 0 0
432 8 3 -1.05 31.868646889337253 10.518354680506578 2.075460929059117 0 0 0
438 8 3 -1.05 29.66379129800327 10.489198125131422 -0.028085347025723986 0 0 0
441 8 3 -1.05 29.80198213602863 8.544340194785748 1.9456480436065355 0 0 0
447 8 3 -1.05 27.59292791281362 10.676909375414251 2.0585463332562486 0 0 0
205 4 3 -1.05 31.850707267595407 8.410084653022045 3.986453284999334 0 0 0
218 4 3 -1.05 29.720859717171003 8.36300416852795 6.260974966190056 0 0 0
395 8 1 1.575 30.782158523720376 9.503360002222898 5.229728716613204 0 0 0
400 8 1 1.575 28.674926416370838 11.695733340570515 7.385848630676324 0 0 0
402 8 1 1.575 27.522153944039886 10.630275501563931 4.212711387927185 0 0 0
407 8 1 1.575 25.443675208439032 10.551124956451071 6.32258537786072 0 0 0
411 8 2 1.05 27.587995099222645 8.364701414662818 6.324227944268264 0 0 0
413 8 2 1.05 25.33251710089875 8.553315575262914 4.262543550695818 0 0 0
419 8 3 -1.05 29.62578294277236 10.66238597619303 4.217517681941348 0 0 0
424 8 3 -1.05 27.49814115512821 10.73236634286208 6.199841573377445 0 0 0
430 8 3 -1.05 27.513733459375224 8.6336104203327 4.116976284331367 0 0 0
434 8 3 -1.05 25.527364678756136 8.656896149667533 6.238453114510238 0 0 0
439 8 3 -1.05 31.98605609900522 10.50689149403372 6.378648864369205 0 0 0
443 8 3 -1.05 25.59575107417239 10.752323198063202 4.284040261251646 0 0 0
396 8 1 1.575 28.6557942707382 15.879460253297704 3.2042101895968753 0 0 0
399 8 1 1.575 30.727011555413732 13.819301387207261 1.1001685420970182 0 0 0
405 8 2 1.05 27.61037050853391 12.773042666561128 2.0922824225662633 0 0 0
406 8 1 1.575 25.50648202756772 14.861511161870686 2.2284824324512997 0 0 0
408 8 1 1.575 25.397371879469848 12.792278631608172 0.05223495869626381 0 0 0
415 8 2 1.05 27.552736737823633 14.806227604191047 -0.019529467835073356 0 0 0
422 8 3 -1.05 25.451149993000698 12.843236878650638 2.04889080485001 0 0 0
423 8 3 -1.05 31.901764352840313 14.939816473579134 2.2430150586367468 0 0 0
426 8 3 -1.05 25.418624772008336 14.810888378658676 0.21358204108308387 0 0 0
427 8 3 -1.05 29.629794438134123 12.737537899120674 2.221904157438152 0 0 0
440 8 3 -1.05 27.523678595961808 14.79959108192752 2.1504463577199293 0 0 0
445 8 3 -1.05 27.37692992599252 12.729268838170569 0.008797367335705998 0 0 0
4926 88 3 -1.05 31.786646335074018 12.72159572162932 -0.022797259118035006 0 0 1
365 7 3 -1.05 25.375287755663454 12.636573051737455 6.347708421809095 0 0 0
388 7 3 -1.05 25.442475238178968 14.99010182339678 4.214962472512309 0 0 0
394 8 1 1.575 32.76545047471172 15.872444975078778 7.355983622932064 0 0 0
397 8 1 1.575 26.523495787394303 13.83826008391954 5.3347835340035035 0 0 0
403 8 1 1.575 31.75694209463077 14.891324707543452 4.241215322610883 0 0 0
404 8 2 1.05 31.83977756397378 12.705150410459625 6.343065437292558 0 0 0
410 8 1 1.575 29.71282512835008 14.853967582755114 6.3912931234338695 0 0 0
416 8 1 1.575 29.667513836137804 12.70886709030958 4.208812786479737 0 0 0
420 8 3 -1.05 29.713146957224925 14.879078687342073 4.381547493993949 0 0 0
428 8 3 -1.05 29.78224620830861 12.799519728615795 6.22712006751168 0 0 0
431 8 3 -1.05 27.70611922049965 14.906399604903815 6.30026155574794 0 0 0
435 8 3 -1.05 27.680921002036396 12.639478563248982 4.23589565705884 0 0 0
436 8 3 -1.05 31.687587244890643 12.857455601238499 4.191367882461664 0 0 0
448 8 3 -1.05 31.701233160843884 14.804474296289596 6.187866773862368 0 0 0
897 17 1 1.575 1.0348940704718748 1.0616685695628945 9.59483586321497 0 0 0
902 17 1 1.575 7.436231574754061 3.117275357998763 11.685311808310281 0 0 0
905 17 1 1.575 4.214877746528086 0.12042775959347178 8.544568881041956 0 0 0
913 17 2 1.05 4.252761587876594 2.149501147480904 10.587127478380303 0 0 0
916 17 1 1.575 6.29855043141833 -0.04505879967942912 10.59806758979813 0 0 0
918 17 2 1.05 6.372572229265384 2.1769788318418786 8.542822514594068 0 0 0
922 17 3 -1.05 6.188780839475913 0.07865221274914004 8.547205147274767 0 0 0
936 17 3 -1.05 6.39274832456067 2.0256115213928516 10.578384829225701 0 0 0
942 17 3 -1.05 4.244920958991234 2.0803759783724867 8.546881783651118 0 0 0
945 17 3 -1.05 4.337144327378134 0.13875579735511953 10.489325149043353 0 0 0
951 17 3 -1.05 2.1640180127464297 2.2916932910436256 10.736768135231316 0 0 0
697 13 3 -1.05 2.180956288921955 0.13320552126123905 8.380957272977138 0 1 0
201 4 3 -1.05 -0.13064283359954368 2.084646970444619 8.466025532319488 1 0 0
1777 32 3 -1.05 0.012511238770696624 -0.09592338330594269 10.625141217090126 1 1 0
899 17 1 1.575 5.289177983215764 1.1528094060699559 13.775535136502524 0 0 0
904 17 1 1.575 3.130271267881232 3.1352469687326123 15.935077517919895 0 0 0
906 17 1 1.575 2.2153360967988136 2.128121395747095 12.724560699717756 0 0 0
911 17 1 1.575 -0.08572053643856571 2.0065629088983106 14.83362678333144 0 0 0
915 17 2 1.05 2.0992579726246725 0.024107719371698654 14.819940803003416 0 0 0
917 17 2 1.05 0.08773784073582361 0.08787584019207359 12.709903551291326 0 0 0
923 17 3 -1.05 4.163526373848133 2.1779155592933046 12.631714454034961 0 0 0
928 17 3 -1.05 2.074791340476186 2.104994565229269 14.682053298962819 0 0 0
934 17 3 -1.05 2.1360320786940394 0.20206928944672164 12.701610365540093 0 0 0
938 17 3 -1.05 0.03824628964202666 0.08400989225306654 14.761039266256459 0 0 0
943 17 3 -1.05 6.503316919956027 2.249218171365297 14.903713012859367 0 0 0
947 17 3 -1.05 0.1516376950768119 2.112669641513695 12.741327157347571 0 0 0
1605 29 3 -1.05 6.517237518252063 0.046393401389205474 12.670326860448162 0 1 0
1618 29 3 -1.05 4.244745858067586 0.054173267065006775 14.90368447058865 0 1 0
45 1 3 -1.05 4.228753865022098 6.394859949612239 8.290948432630998 0 0 0
54 1 3 -1.05 6.464177175631941 4.271829055393064 8.550786921698421 0 0 0
900 17 1 1.575 3.1612829679055094 7.349625878941485 11.645870718725703 0 0 0
903 17 1 1.575 5.2610808555181485 5.266524791534547 9.577925029386094 0 0 0
909 17 1 1.575 2.162487688027129 4.246157271584825 10.546249119286768 0 0 0
910 17 2 1.05 0.02042912274858918 6.466135060536016 10.477210303789521 0 0 0
912 17 1 1.575 0.03433490430979598 4.198816673657484 8.435730125486025 0 0 0
919 17 2 1.05 2.0649716454607034 6.2763322713142005 8.431049372199762 0 0 0
926 17 3 -1.05 0.1824723633828128 4.172682939978584 10.439076765699843 0 0 0
927 17 3 -1.05 6.383645506884425 6.473367483822874 10.724394918530626 0 0 0
930 17 3 -1.05 -0.054702817014805866 6.142421786749169 8.353703137156195 0 0 0
931 17 3 -1.05 4.149014409079345 4.204030476320581 10.631631798884163 0 0 0
944 17 3 -1.05 2.13767738003008 6.176408585103816 10.53340518091884 0 0 0
949 17 3 -1.05 2.095424534606592 4.227461236031072 8.46375273665923 0 0 0
898 17 1 1.575 7.530498526083022 7.482738292872105 15.843336695016273 0 0 0
901 17 1 1.575 1.0851303089616118 5.230410122947318 13.786372419415283 0 0 0
907 17 1 1.575 6.336591635980844 6.376038928366912 12.78548091528672 0 0 0
908 17 1 1.575 6.386525822266692 4.216842496269423 14.865246416607267 0 0 0
914 17 2 1.05 4.304626318504309 6.401275743341426 14.804232397721927 0 0 0
920 17 2 1.05 4.206732056479628 4.194123816618368 12.660213953503762 0 0 0
924 17 3 -1.05 4.357865393842012 6.336502878363896 12.709592581363593 0 0 0
932 17 3 -1.05 4.3206386817975675 4.202958745054853 14.889402588046863 0 0 0
935 17 3 -1.05 2.169717839595258 6.525545636562507 14.885018006098186 0 0 0
939 17 3 -1.05 2.162005954598715 4.161825929736558 12.643444442564853 0 0 0
940 17 3 -1.05 6.444515385994235 4.336053039574961 12.846732895301088 0 0 0
952 17 3 -1.05 6.37495026909356 6.247168552411819 14.740282227229311 0 0 0
1093 20 3 -1.05 -0.03466984683943308 4.15310116706044 14.887041986590043 1 0 0
1116 20 3 -1.05 0.006448508204638989 6.476956923606297 12.761012107878065 1 0 0
1674 30 3 -1.05 12.701186363169825 -0.151721416236096 14.945228966305827 0 1 0
33 1 3 -1.05 8.406634012376509 2.1452573965293285 8.517941502274846 0 0 0
1609 29 3 -1.05 8.500957463616837 -0.19972020464994322 10.722362402889562 0 1 0
953 18 1 1.575 9.537738315612318 1.0837721482792735 9.55615144885447 0 0 0
958 18 1 1.575 15.896169821695265 3.164948794422323 11.719588095100441 0 0 0
961 18 2 1.05 12.751716154889339 -0.003885612406367606 8.467022989070196 0 0 0
969 18 1 1.575 12.659439404947387 1.9281733375481376 10.649797729020593 0 0 0
972 18 1 1.575 14.87204606777793 -0.0831227513588075 10.68701939510612 0 0 0
974 18 2 1.05 14.79659637738402 2.1605142329733593 8.415417812672816 0 0 0
978 18 3 -1.05 14.756433203253327 -0.14045177111502383 8.697460731297076 0 0 0
992 18 3 -1.05 14.669232693038396 1.9380693326718212 10.726767933055433 0 0 0
998 18 3 -1.05 12.702347771262557 1.9970364279779018 8.65153177876889 0 0 0
1001 18 3 -1.05 12.86985189177545 -0.033998762115703345 10.669163981813073 0 0 0
1007 18 3 -1.05 10.755329477873476 2.146810927420584 10.587249521286171 0 0 0
753 14 3 -1.05 10.638378213007787 0.015093597133294822 8.438960506212911 0 1 0
955 18 1 1.575 13.725500289595889 1.0118945481875434 13.802193303734024 0 0 0
960 18 1 1.575 11.722423871646482 3.240032284305214 15.933761421194792 0 0 0
962 18 2 1.05 10.56217756876523 2.09697696219324 12.74033267080845 0 0 0
967 18 2 1.05 8.497525176749322 1.9466753352538884 14.86848971951708 0 0 0
971 18 1 1.575 10.689760785438484 0.031591190232840405 14.862344825670947 0 0 0
973 18 1 1.575 8.475709797295218 -0.02838437930459285 12.778981956108332 0 0 0
979 18 3 -1.05 12.62419361968156 2.122424764583169 12.672899094209395 0 0 0
984 18 3 -1.05 10.509722988955506 2.0492658229930423 14.822981533349179 0 0 0
990 18 3 -1.05 10.622927391375104 0.021026691552962114 12.896334863211809 0 0 0
994 18 3 -1.05 8.63732186416624 -0.10876816720708421 14.722895529749563 0 0 0
999 18 3 -1.05 14.899692952595085 2.2815589425687146 14.791964834685581 0 0 0
1003 18 3 -1.05 8.535851662090488 1.9020870351295636 12.803729663926454 0 0 0
101 2 3 -1.05 12.565940679258516 6.4712749372429395 8.479082400951453 0 0 0
110 2 3 -1.05 14.813858023482531 4.273533384404053 8.385804979125949 0 0 0
956 18 1 1.575 11.72312819578647 7.416340078498013 11.638438742475966 0 0 0
959 18 1 1.575 13.705454771551297 5.319594491476425 9.5496936153522 0 0 0
965 18 1 1.575 10.663127089890164 4.144543443154579 10.520570633045876 0 0 0
966 18 2 1.05 8.478986936985946 6.3770207027371955 10.617867747613216 0 0 0
968 18 2 1.05 8.52059697961292 4.223789886856155 8.506822333975084 0 0 0
975 18 1 1.575 10.630546454175189 6.319640978785998 8.487986483225887 0 0 0
982 18 3 -1.05 8.656204933325363 4.245286937249703 10.563998265889152 0 0 0
983 18 3 -1.05 14.912719911573543 6.331998446759282 10.736700972217635 0 0 0
986 18 3 -1.05 8.67852007374782 6.375423065831539 8.534830212166415 0 0 0
987 18 3 -1.05 12.615844750921289 4.215142304156254 10.607973324441465 0 0 0
1000 18 3 -1.05 10.638971100466268 6.200971934898761 10.551761413349968 0 0 0
1005 18 3 -1.05 10.701780213146145 4.245958916015846 8.550996201411685 0 0 0
925 17 3 -1.05 8.424537299788296 4.360181522067309 15.011454773285273 0 0 0
948 17 3 -1.05 8.419264351760374 6.458789149899188 12.657414434515369 0 0 0
954 18 1 1.575 15.881119448204805 7.34379009045811 15.936459944208972 0 0 0
957 18 1 1.575 9.5195563893596 5.282765700538302 13.602614194735049 0 0 0
963 18 1 1.575 14.883163166358191 6.2941745266141 12.698681445552818 0 0 0
964 18 1 1.575 14.945379871388186 4.224354980671655 14.793268943512556 0 0 0
970 18 2 1.05 12.818530387458917 6.352106413323615 14.835809806685793 0 0 0
976 18 2 1.05 12.7183139034518 4.360580919691837 12.761228881843797 0 0 0
980 18 3 -1.05 12.914850496525654 6.3424316284862705 12.719043533228811 0 0 0
988 18 3 -1.05 12.832440092131515 4.271380373132274 14.798377714951165 0 0 0
991 18 3 -1.05 10.665571085399323 6.390327005445808 14.814762410638055 0 0 0
995 18 3 -1.05 10.650843410054225 4.158444812032476 12.588795078458656 0 0 0
996 18 3 -1.05 14.81354685101954 4.383862658520398 12.75940207432338 0 0 0
1008 18 3 -1.05 14.92286650053836 6.225883459579671 14.705842198705119 0 0 0
1661 30 3 -1.05 14.826633311594614 -0.15969925444166255 12.674105434671562 0 1 0
89 2 3 -1.05 16.816505643675224 2.1060610078310003 8.541554965746412 0 0 0
1665 30 3 -1.05 16.83416306544156 -0.17453166365903652 10.606154009605294 0 1 0
1009 19 1 1.575 17.97957918085356 1.017153605531545 9.593944718801575 0 0 0
1014 19 1 1.575 24.421565270265827 3.270559174915272 11.686530430077646 0 0 0
1017 19 2 1.05 21.214457874802026 0.08511944644416874 8.492845789474991 0 0 0
1025 19 1 1.575 21.194558064677782 2.1750593221906955 10.587645242644312 0 0 0
1028 19 2 1.05 23.31694587199006 0.04088854053266396 10.541331848617391 0 0 0
1030 19 2 1.05 23.257111257640805 2.0739973560061897 8.49372069696929 0 0 0
1034 19 3 -1.05 23.219834811985084 0.06708443781878093 8.450420356249083 0 0 0
1048 19 3 -1.05 23.242789333608297 2.1090764928413424 10.560845844498012 0 0 0
1054 19 3 -1.05 21.168426149637888 2.1250139533247374 8.627806328545711 0 0 0
1057 19 3 -1.05 21.17735731561488 0.04161243179329385 10.650743822393999 0 0 0
1063 19 3 -1.05 19.25413157450261 2.1630523529399484 10.553901000066178 0 0 0
1011 19 1 1.575 22.196496949446797 0.9281637997828722 13.744816575546082 0 0 0
1016 19 1 1.575 20.19428710316269 3.198628750122076 15.885849353204645 0 0 0
1018 19 2 1.05 19.107395982429033 2.0962188641491024 12.746178990050522 0 0 0
1023 19 2 1.05 17.00194918227547 2.178527798678301 14.874070808470737 0 0 0
1027 19 1 1.575 19.095237003902543 -0.044967475767516196 14.895176351127011 0 0 0
1029 19 2 1.05 16.971283097647145 0.05685651941055285 12.68538861846887 0 0 0
1035 19 3 -1.05 21.287328132332792 2.2419504951926834 12.607587744555811 0 0 0
1040 19 3 -1.05 19.20240905668412 2.016826897498127 14.789915016891657 0 0 0
1046 19 3 -1.05 19.04458982811949 0.013396030493865545 12.731094255980462 0 0 0
1050 19 3 -1.05 17.117573189835603 0.050848794984979115 14.76970304703809 0 0 0
1055 19 3 -1.05 23.442010532090773 2.1954112365136544 14.724148522202434 0 0 0
1059 19 3 -1.05 17.027449495029586 2.134459345668353 12.797793935098067 0 0 0
1717 31 3 -1.05 23.44630435598816 -0.14151787408334204 12.813838038475279 0 1 0
1730 31 3 -1.05 21.109125937684357 -0.03954470760263276 14.958768241689386 0 1 0
157 3 3 -1.05 21.084487680614046 6.4120219164947185 8.405591346453956 0 0 0
166 3 3 -1.05 23.443672461861986 4.2218198347911615 8.346688242513867 0 0 0
1012 19 1 1.575 20.196222069693714 7.364955232634251 11.577646365344078 0 0 0
1015 19 1 1.575 22.324691482160116 5.357481242904433 9.496843805364778 0 0 0
1021 19 2 1.05 19.04343188736599 4.271606795003845 10.63670505583444 0 0 0
1022 19 1 1.575 17.01621291492532 6.37082353559922 10.594424843155778 0 0 0
1024 19 2 1.05 16.915979787199664 4.136711558468328 8.50690917671257 0 0 0
1031 19 1 1.575 19.092481986919488 6.316376819868855 8.433423200350894 0 0 0
1038 19 3 -1.05 16.909635180481665 4.409169498864351 10.67801336628261 0 0 0
1039 19 3 -1.05 23.475687506727766 6.360929117150518 10.653603942470525 0 0 0
1042 19 3 -1.05 17.09346272479763 6.352326105357139 8.680546623247121 0 0 0
1043 19 3 -1.05 21.31724960744509 4.189367808210923 10.758847797625272 0 0 0
1056 19 3 -1.05 18.98461943474689 6.303939218929374 10.556513176125355 0 0 0
1061 19 3 -1.05 19.023984841753755 4.341291931393144 8.469569102257054 0 0 0
981 18 3 -1.05 16.89877875982934 4.222617632371411 14.836621456759177 0 0 0
1004 18 3 -1.05 16.937627654360302 6.383965537215306 12.624392950939743 0 0 0
1010 19 2 1.05 24.39990364373452 7.486927877419585 15.915792321383925 0 0 0
1013 19 1 1.575 18.01891831843058 5.307754275359904 13.701184672516582 0 0 0
1019 19 1 1.575 23.285610163649448 6.409736324728598 12.727230261966366 0 0 0
1020 19 1 1.575 23.4634605047589 4.226452217642909 14.843092961619668 0 0 0
1026 19 1 1.575 21.235148108195705 6.3388603706868745 14.842350204654839 0 0 0
1032 19 1 1.575 21.156539021851835 4.2054968532024875 12.718460409256755 0 0 0
1036 19 3 -1.05 21.306621008836228 6.143116624445065 12.798835546818639 0 0 0
1044 19 3 -1.05 21.236531702800132 4.300951638729308 14.712177984885464 0 0 0
1047 19 3 -1.05 19.243613051401333 6.455219989548922 14.878038809834017 0 0 0
1051 19 3 -1.05 19.209888503794485 4.184087860356921 12.662435006189327 0 0 0
1052 19 3 -1.05 23.294213401879407 4.2582447728989425 12.785409139367438 0 0 0
1064 19 3 -1.05 23.23482899552426 6.197592777891291 14.8203193888168 0 0 0
809 15 3 -1.05 19.086169302722464 -0.021214879686514365 8.448141566091616 0 1 0
145 3 3 -1.05 25.375609623391156 2.184673958397736 8.465271552435157 0 0 0
1721 31 3 -1.05 25.456964089842238 -0.027019618981347075 10.64786639934567 0 1 0
1065 20 1 1.575 26.57178510243194 1.03281907302294 9.540574324061437 0 0 0
1070 20 1 1.575 32.8999558432785 3.239482864675796 11.673785990107689 0 0 0
1073 20 1 1.575 29.690623208278733 -0.051212625492085204 8.45747827743327 0 0 0
1081 20 1 1.575 29.735866486558766 2.0849715046295256 10.648869319301278 0 0 0
1084 20 2 1.05 31.879628113790815 0.012074857885981031 10.66201986485716 0 0 0
1086 20 1 1.575 31.820705067731183 2.0361192370565617 8.507969352830159 0 0 0
1090 20 3 -1.05 31.820364393041768 0.016749243460780792 8.56799361184642 0 0 0
1104 20 3 -1.05 31.764692670237846 2.1768089435225066 10.436212674258751 0 0 0
1110 20 3 -1.05 29.817313970162015 1.99842203016315 8.457429284131859 0 0 0
1113 20 3 -1.05 29.676978753363127 0.17185499836855114 10.402287542198788 0 0 0
1119 20 3 -1.05 27.657569323112167 2.181491481580186 10.531338906498707 0 0 0
865 16 3 -1.05 27.70399980671027 -0.12689105352002011 8.422329055089394 0 1 0
1067 20 1 1.575 30.75253364950464 1.0974890650547282 13.750812142184166 0 0 0
1072 20 1 1.575 28.638152498061103 3.110963188048838 16.07977743200044 0 0 0
1074 20 2 1.05 27.600365129401446 2.1710779224009316 12.85189878774848 0 0 0
1079 20 1 1.575 25.501106899014054 2.0668090351336845 14.793600579764902 0 0 0
1083 20 1 1.575 27.63743350247986 -0.01483896732561056 14.881573325655276 0 0 0
1085 20 2 1.05 25.43618962750731 0.08945750458193706 12.687847504841887 0 0 0
1091 20 3 -1.05 29.702870588350052 2.158675385133083 12.610555403577537 0 0 0
1096 20 3 -1.05 27.39776185819808 1.992451300377134 14.861814262776758 0 0 0
1102 20 3 -1.05 27.6116219704219 0.10752889955596613 12.858795438412244 0 0 0
1106 20 3 -1.05 25.520431728028125 0.0601354779682277 14.810420459555319 0 0 0
1111 20 3 -1.05 31.86106940033367 2.1163660136183644 14.978034702820505 0 0 0
1115 20 3 -1.05 25.508525232572733 2.1769223902294255 12.824440278669924 0 0 0
1773 32 3 -1.05 31.868676049995916 -0.04824435882756498 12.730515462601696 0 1 0
1786 32 3 -1.05 29.74800210835631 0.029191642934498104 14.919754973169036 0 1 0
213 4 3 -1.05 29.729528638380636 6.389089597697592 8.30400777004738 0 0 0
222 4 3 -1.05 31.833137379994845 4.084229942685687 8.433815783929873 0 0 0
1068 20 2 1.05 28.636904023261227 7.370779278939609 11.568112526017636 0 0 0
1071 20 1 1.575 30.75501325853801 5.319983437374675 9.502518741082229 0 0 0
1077 20 1 1.575 27.537687331656574 4.1842240426326445 10.484691280470237 0 0 0
1078 20 1 1.575 25.520062641611002 6.419951623712822 10.581932792650672 0 0 0
1080 20 1 1.575 25.408682469071785 4.250543559438571 8.461739737078044 0 0 0
1087 20 2 1.05 27.702907496805587 6.38879364015337 8.433355853688255 0 0 0
1094 20 3 -1.05 25.56350840985648 4.290668892813649 10.478229263478882 0 0 0
1095 20 3 -1.05 31.941353551985628 6.293566911004643 10.655992960409462 0 0 0
1098 20 3 -1.05 25.474681414620246 6.267880798014653 8.588435573189964 0 0 0
1099 20 3 -1.05 29.628774013955837 4.115119140292897 10.60963622951746 0 0 0
1112 20 3 -1.05 27.44757138793165 6.191982308677015 10.399832229115535 0 0 0
1117 20 3 -1.05 27.469653298115105 4.266468444358845 8.531390017974973 0 0 0
1037 19 3 -1.05 25.44202788370275 4.162033570150354 14.908988824631919 0 0 0
1060 19 3 -1.05 25.330884624708354 6.388585138725075 12.710235523760318 0 0 0
1066 20 1 1.575 32.90107562754623 7.497601753971104 15.895003011214333 0 0 0
1069 20 1 1.575 26.604196601228285 5.2644571247036165 13.674782774879162 0 0 0
1075 20 1 1.575 31.849518925981073 6.425745116462989 12.713233414846012 0 0 0
1076 20 2 1.05 31.82589682287905 4.311452519982284 14.908204449102017 0 0 0
1082 20 1 1.575 29.584536390909665 6.4406701523787655 14.894001354158297 0 0 0
1088 20 2 1.05 29.725274528514646 4.307398874444893 12.747595218188872 0 0 0
1092 20 3 -1.05 29.768654745062506 6.342471112630202 12.864108105230518 0 0 0
1100 20 3 -1.05 29.64398512868635 4.314193184521075 14.880930979584962 0 0 0
1103 20 3 -1.05 27.64851046304083 6.349142787226716 14.897488670499802 0 0 0
1107 20 3 -1.05 27.639070383914362 4.149167792084802 12.497710862093555 0 0 0
1108 20 3 -1.05 31.790203155695902 4.364875778911444 12.773431234191497 0 0 0
1120 20 3 -1.05 31.71381835760906 6.369286539259816 14.795602514287525 0 0 0
25 1 3 -1.05 2.210500831842646 8.423949543440974 8.306460207649268 0 0 0
1121 21 1 1.575 1.0665031840713564 9.536366243989558 9.451061001343948 0 0 0
1126 21 2 1.05 7.412441908402826 11.664452073988473 11.597473458230152 0 0 0
1129 21 1 1.575 4.167790326199057 8.376485403851703 8.353185458404745 0 0 0
1137 21 1 1.575 4.273286896545201 10.588663115425291 10.595983960247727 0 0 0
1140 21 1 1.575 6.408447937812158 8.594439702464383 10.536469979389826 0 0 0
1142 21 1 1.575 6.38048448030472 10.757711648316915 8.405953150916423 0 0 0
1146 21 3 -1.05 6.16798056661612 8.464585503287122 8.505026097540911 0 0 0
1160 21 3 -1.05 6.215773297511748 10.500737534258471 10.379855024445233 0 0 0
1166 21 3 -1.05 4.338848205204742 10.544554527516137 8.434886448293149 0 0 0
1169 21 3 -1.05 4.263516654480619 8.529597263709432 10.387763926120764 0 0 0
1175 21 3 -1.05 2.2556529171091566 10.616700243833284 10.669150723032056 0 0 0
1105 20 3 -1.05 0.03446322312639319 8.481100865129614 10.619891652849539 1 0 0
425 8 3 -1.05 -0.03920887114406099 10.775950786624888 8.301696339830519 1 0 0
933 17 3 -1.05 6.408501847399865 8.379311015010687 12.656747541485277 0 0 0
946 17 3 -1.05 4.301917867441758 8.482614495867292 14.996260383592691 0 0 0
1123 21 1 1.575 5.336041326502718 9.548441574072388 13.7668910928021 0 0 0
1128 21 1 1.575 3.1226886128891334 11.607133199107455 15.962582928325126 0 0 0
1130 21 1 1.575 2.167610060129509 10.589971432326024 12.662467010950797 0 0 0
1135 21 2 1.05 -0.08413645291192405 10.568522640590787 14.829294224740606 0 0 0
1139 21 1 1.575 2.1944338919328445 8.495469771443013 14.87082495244941 0 0 0
1141 21 2 1.05 -0.014163278819141324 8.495189259898895 12.679779606322747 0 0 0
1147 21 3 -1.05 4.272600264554985 10.633690370795781 12.665754876691894 0 0 0
1152 21 3 -1.05 2.216668013144053 10.456971883811097 14.763456771248368 0 0 0
1158 21 3 -1.05 2.3274133806340815 8.6132436079013 12.847374626403212 0 0 0
1162 21 3 -1.05 0.2136033651055201 8.585154479841716 14.800975494585321 0 0 0
1167 21 3 -1.05 6.459524561773039 10.724923128040134 14.842694651754297 0 0 0
1171 21 3 -1.05 0.085116522098147 10.575752354890543 12.736395667004922 0 0 0
269 5 3 -1.05 4.179974318012684 14.907729901061083 8.469923848856551 0 0 0
278 5 3 -1.05 6.400349879398639 12.668046338465123 8.37767098268048 0 0 0
1124 21 2 1.05 3.05401423595147 15.890558673725854 11.678245357932985 0 0 0
1127 21 1 1.575 5.332128511581055 13.822364836596947 9.484621821962115 0 0 0
1133 21 1 1.575 2.181648280750997 12.82833107797893 10.63156913335452 0 0 0
1134 21 2 1.05 0.018867762278071475 15.02397278234156 10.579445278071452 0 0 0
1136 21 1 1.575 0.08690229720213172 12.745195005393303 8.458992556343404 0 0 0
1143 21 1 1.575 2.1783793100125535 14.861138832858208 8.472124273165065 0 0 0
1150 21 3 -1.05 0.11591618726464618 12.83513707602473 10.487921324298586 0 0 0
1151 21 3 -1.05 6.335406513123603 14.820412425152453 10.681673424010278 0 0 0
1154 21 3 -1.05 0.0549893320331636 14.667670419676941 8.421617883893099 0 0 0
1155 21 3 -1.05 4.134774432320186 12.586593515806248 10.511892789398038 0 0 0
1168 21 3 -1.05 2.0290615613277367 14.74963609191914 10.405416902057834 0 0 0
1173 21 3 -1.05 2.0801683834927633 12.791728315262638 8.51988043473199 0 0 0
1122 21 1 1.575 7.385882730840836 15.808817210268769 15.895859529217672 0 0 0
1125 21 1 1.575 1.0371060876031346 13.83157925248899 13.722624035911066 0 0 0
1131 21 1 1.575 6.362886642556651 14.82440028312178 12.662677142797534 0 0 0
1132 21 1 1.575 6.312388446044154 12.696505606778734 14.815684235283188 0 0 0
1138 21 2 1.05 4.208781828299817 14.828793886231287 14.889651812655407 0 0 0
1144 21 2 1.05 4.289369679609317 12.714696387941185 12.777674984708732 0 0 0
1148 21 3 -1.05 4.346798199211721 14.802972055352502 12.749248096757094 0 0 0
1156 21 3 -1.05 4.238420966837567 12.71856858525253 14.793147296714915 0 0 0
1159 21 3 -1.05 2.08469721099541 14.990634966709962 14.92829368317294 0 0 0
1163 21 3 -1.05 2.1320236246763553 12.58834862047281 12.675917987028374 0 0 0
1164 21 3 -1.05 6.268236226053796 12.837627398037423 12.894444625340173 0 0 0
1176 21 3 -1.05 6.291337174416168 14.769854503961927 14.708534188244553 0 0 0
1317 24 3 -1.05 -0.06825328373997676 12.571593622553795 14.938100890095305 1 0 0
1340 24 3 -1.05 -0.045150412922127556 14.87320349527883 12.674823510838285 1 0 0
937 17 3 -1.05 8.362132717785936 8.526982178348792 10.543271541003474 0 0 0
257 5 3 -1.05 8.368226595319749 10.511374677845549 8.431466015069537 0 0 0
81 2 3 -1.05 10.709736233803538 8.392917688422877 8.389622108460852 0 0 0
1177 22 1 1.575 9.615606041616328 9.573176395773912 9.549554735138836 0 0 0
1182 22 1 1.575 15.960432392908675 11.668327383202028 11.634347418537564 0 0 0
1185 22 1 1.575 12.7761247664282 8.534066586123737 8.44301492096843 0 0 0
1193 22 1 1.575 12.76950993310521 10.61939471768654 10.558950693075706 0 0 0
1196 22 2 1.05 14.964272954962382 8.57122159732965 10.677828521875723 0 0 0
1198 22 1 1.575 14.961823603121697 10.563641791002421 8.495730443034406 0 0 0
1202 22 3 -1.05 14.779599912709193 8.515399974915175 8.524784952720934 0 0 0
1216 22 3 -1.05 14.841498246462942 10.553288990087621 10.442462094997357 0 0 0
1222 22 3 -1.05 12.931028503492946 10.544836996170186 8.421118102352063 0 0 0
1225 22 3 -1.05 12.714407031625221 8.592413433834581 10.381656526018824 0 0 0
1231 22 3 -1.05 10.845332811150024 10.678313992066 10.428851744525279 0 0 0
989 18 3 -1.05 14.87693918400173 8.302913110029872 12.685758660787696 0 0 0
1002 18 3 -1.05 12.630881539890057 8.597725207161048 14.88976103162726 0 0 0
1179 22 1 1.575 13.896962037618463 9.541138579911975 13.80157791658997 0 0 0
1184 22 1 1.575 11.712137762948638 11.538123003459893 15.846817449938007 0 0 0
1186 22 2 1.05 10.546026890862688 10.647287782869382 12.661792642621833 0 0 0
1191 22 1 1.575 8.494414588393651 10.573195396933338 14.790391219315904 0 0 0
1195 22 1 1.575 10.68622005495673 8.497131701905387 14.774882124836914 0 0 0
1197 22 2 1.05 8.578977438676487 8.482509852184766 12.627320830361322 0 0 0
1203 22 3 -1.05 12.749907473510643 10.697297587390668 12.704831456218338 0 0 0
1208 22 3 -1.05 10.60038901744171 10.502990122829532 14.738440712225545 0 0 0
1214 22 3 -1.05 10.687847169656937 8.553220797354873 12.73010936157742 0 0 0
1218 22 3 -1.05 8.625781120699907 8.556506253936181 14.81249904115422 0 0 0
1223 22 3 -1.05 15.00951927696593 10.68223768417331 14.883913520735216 0 0 0
1227 22 3 -1.05 8.460616914963351 10.483581486398103 12.85351746924554 0 0 0
325 6 3 -1.05 12.678182645388057 14.816514781642454 8.343504776748825 0 0 0
334 6 3 -1.05 14.979829614170086 12.68245198680222 8.48327086930192 0 0 0
1180 22 1 1.575 11.755083052031384 15.89662238267991 11.606271150315385 0 0 0
1183 22 1 1.575 13.811379975489428 13.80316312895594 9.57339968790411 0 0 0
1189 22 2 1.05 10.580860199399059 12.803514417520256 10.521408726039652 0 0 0
1190 22 2 1.05 8.463630138568854 14.919342643279577 10.581734131952588 0 0 0
1192 22 2 1.05 8.534902392923268 12.756462606008418 8.52557853191368 0 0 0
1199 22 2 1.05 10.58444273206841 14.841150636958675 8.447572571627509 0 0 0
1206 22 3 -1.05 8.556190231202086 12.783331968782328 10.484395696299552 0 0 0
1207 22 3 -1.05 14.868224654832723 15.00835719702097 10.698122301466908 0 0 0
1210 22 3 -1.05 8.56585535418227 14.885461615689495 8.443760714346594 0 0 0
1211 22 3 -1.05 12.960010953963 12.591511838928744 10.761668440128332 0 0 0
1224 22 3 -1.05 10.601591529111861 14.72572892292558 10.585412659186382 0 0 0
1229 22 3 -1.05 10.597828368729159 12.710149019671269 8.356517660817161 0 0 0
1149 21 3 -1.05 8.45587189591402 12.58686810540712 14.881663622549532 0 0 0
1172 21 3 -1.05 8.351860924395638 14.91475577521034 12.700920814070443 0 0 0
1178 22 1 1.575 15.96016193561503 15.900178312589306 15.879108367116277 0 0 0
1181 22 1 1.575 9.476706098630755 13.75008683504655 13.769372004464934 0 0 0
1187 22 2 1.05 14.833698824287918 14.833071848794441 12.725609393070945 0 0 0
1188 22 1 1.575 14.861304853613136 12.644339731874135 14.758900194011728 0 0 0
1194 22 2 1.05 12.788091440878084 14.804006077207301 14.752911268226717 0 0 0
1200 22 1 1.575 12.739520073948475 12.73697534392721 12.743302282677936 0 0 0
1204 22 3 -1.05 12.85181415074931 14.802067025016456 12.768709529634267 0 0 0
1212 22 3 -1.05 12.913081123126792 12.649937854476596 14.75616943652466 0 0 0
1215 22 3 -1.05 10.624132815214514 14.893862232465063 14.977978728755534 0 0 0
1219 22 3 -1.05 10.79647982579458 12.662181779964204 12.702281026953015 0 0 0
1220 22 3 -1.05 14.858937881337164 12.734005481501534 12.854566710834016 0 0 0
1232 22 3 -1.05 14.84483354689594 14.607666783329192 14.791979477075957 0 0 0
993 18 3 -1.05 17.051339656332452 8.500070487491614 10.558055926467047 0 0 0
313 6 3 -1.05 16.950113540350227 10.74352055539391 8.552622522611035 0 0 0
137 3 3 -1.05 19.041316180838948 8.341107499482492 8.436203189066319 0 0 0
1233 23 1 1.575 18.245401120718324 9.631564890833852 9.547889991233163 0 0 0
1238 23 1 1.575 24.3965398239841 11.696550219249588 11.676687093745501 0 0 0
1241 23 2 1.05 21.320721584501825 8.448913393471884 8.437249883747747 0 0 0
1249 23 1 1.575 21.308660163641985 10.602383882987288 10.648088995716078 0 0 0
1252 23 2 1.05 23.362228595519177 8.553086599693344 10.571148450595068 0 0 0
1254 23 1 1.575 23.338522095703958 10.680923440951481 8.45428929398898 0 0 0
1258 23 3 -1.05 23.39734796320303 8.72500794945259 8.507696429892748 0 0 0
1272 23 3 -1.05 23.2884511620327 10.618998354533662 10.490379519253445 0 0 0
1278 23 3 -1.05 21.390062645901118 10.604838262516129 8.606442647790649 0 0 0
1281 23 3 -1.05 21.28940854588794 8.528782840204679 10.583036897792852 0 0 0
1287 23 3 -1.05 19.312393050465534 10.568231268732376 10.759334742169667 0 0 0
1045 19 3 -1.05 23.451639988754863 8.386139768800703 12.826132947102664 0 0 0
1058 19 3 -1.05 21.212098241014843 8.347873566125124 14.891774449802448 0 0 0
1235 23 1 1.575 22.285861047860823 9.537375855290179 13.781824073855965 0 0 0
1240 23 1 1.575 20.160626501509 11.618849311143654 16.01806136538777 0 0 0
1242 23 1 1.575 19.189368384961217 10.540280957843772 12.733921846203133 0 0 0
1247 23 1 1.575 17.00784405289603 10.584095418757116 14.788545891925283 0 0 0
1251 23 2 1.05 19.030083681156977 8.493026989330433 14.851534797068982 0 0 0
1253 23 2 1.05 17.047437286613718 8.46762537156226 12.658070400647999 0 0 0
1259 23 3 -1.05 21.292841615915712 10.582517826754334 12.650825034349715 0 0 0
1264 23 3 -1.05 19.0257819841046 10.605762456496898 14.797577697604689 0 0 0
1270 23 3 -1.05 19.16849373985633 8.583593703050568 12.722766463204561 0 0 0
1274 23 3 -1.05 17.03106287226421 8.614050437640888 14.912984678991014 0 0 0
1279 23 3 -1.05 23.46986930054897 10.53086111706278 15.030892363402767 0 0 0
1283 23 3 -1.05 17.051054919358048 10.596405199127313 12.779098335488486 0 0 0
381 7 3 -1.05 21.102832028802 14.93292007332754 8.426658465085344 0 0 0
390 7 3 -1.05 23.45298922901788 12.638130174675094 8.4600723225566 0 0 0
1236 23 1 1.575 20.119956411973124 15.921938590535703 11.639936807383448 0 0 0
1239 23 1 1.575 22.295082156308613 13.845191914628451 9.540081036347692 0 0 0
1245 23 2 1.05 19.180211415943916 12.703610583782982 10.536521525630645 0 0 0
1246 23 2 1.05 16.976903038074582 14.729666489552983 10.558846568043954 0 0 0
1248 23 1 1.575 16.99088447587018 12.78333565505719 8.426666203483592 0 0 0
1255 23 1 1.575 19.121439168347173 14.87852117881629 8.468806893388072 0 0 0
1262 23 3 -1.05 16.936440536698207 12.791787809552424 10.45463581176884 0 0 0
1263 23 3 -1.05 23.339279145426364 14.959922727935005 10.725354269731769 0 0 0
1266 23 3 -1.05 16.92365349640829 14.840128568360235 8.474649438234636 0 0 0
1267 23 3 -1.05 21.237621903023445 12.694180468547032 10.688339323388897 0 0 0
1280 23 3 -1.05 19.066479256219456 14.819469184545813 10.427949847958349 0 0 0
1285 23 3 -1.05 18.919769909723957 12.807436818661047 8.501799719289364 0 0 0
1205 22 3 -1.05 16.94181560113328 12.685889931566722 14.993327126819624 0 0 0
1228 22 3 -1.05 16.98012568004456 14.9225521878078 12.707782700341976 0 0 0
1234 23 1 1.575 24.37746513633258 15.92461005560137 15.929290961448743 0 0 0
1237 23 1 1.575 18.027687504087137 13.75949514268019 13.804315315617067 0 0 0
1243 23 1 1.575 23.25840737190585 14.862299994746229 12.767601116332639 0 0 0
1244 23 2 1.05 23.20339334002075 12.793920196887806 14.901284748121803 0 0 0
1250 23 2 1.05 21.289209933509525 14.786259532444616 14.734760848568536 0 0 0
1256 23 2 1.05 21.24037178866106 12.678088520947936 12.754819961427009 0 0 0
1260 23 3 -1.05 21.200805836330403 14.798468479747745 12.710508581238303 0 0 0
1268 23 3 -1.05 21.10136036196642 12.751258021725304 14.852749864679367 0 0 0
1271 23 3 -1.05 19.073664340121248 14.97737377663863 14.856867397882077 0 0 0
1275 23 3 -1.05 19.170246143926658 12.552928411918865 12.783154331875425 0 0 0
1276 23 3 -1.05 23.288629629788442 12.945499515020002 12.85093343133483 0 0 0
1288 23 3 -1.05 23.31111778781034 14.867428217097753 14.774730854298255 0 0 0
1049 19 3 -1.05 25.41190766776826 8.446313519532604 10.74362727548964 0 0 0
369 7 3 -1.05 25.315068845331115 10.658963551927906 8.314057897953077 0 0 0
193 4 3 -1.05 27.594190725760864 8.451236479834353 8.504617669911688 0 0 0
1289 24 1 1.575 26.442889299289735 9.54374235513406 9.45542842847466 0 0 0
1294 24 1 1.575 32.85417020557683 11.738196511029392 11.634377558956464 0 0 0
1297 24 2 1.05 29.784269743080547 8.4545718471599 8.470843330568549 0 0 0
1305 24 2 1.05 29.63745187145373 10.46320309697705 10.502373695426044 0 0 0
1308 24 2 1.05 31.870159972734818 8.510083557602924 10.594643373225566 0 0 0
1310 24 1 1.575 31.874641103155472 10.591010736050995 8.450643943645032 0 0 0
1314 24 3 -1.05 31.914194553486443 8.51165300798946 8.439160920938306 0 0 0
1328 24 3 -1.05 31.92089462742181 10.666703367400993 10.399169888271581 0 0 0
1334 24 3 -1.05 29.87517658348088 10.669630078721427 8.500335053270659 0 0 0
1337 24 3 -1.05 29.875239536786115 8.567330858106152 10.432915025311429 0 0 0
1343 24 3 -1.05 27.57092080589934 10.820619057904743 10.546936865103717 0 0 0
1101 20 3 -1.05 31.859227918964528 8.433209868006822 12.7986049438908 0 0 0
1114 20 3 -1.05 29.515033148101708 8.4626624966073 14.860474072530147 0 0 0
1291 24 1 1.575 30.630034222286845 9.535009923465024 13.727807012670915 0 0 0
1296 24 1 1.575 28.643276598821533 11.715302020209496 15.877844263687788 0 0 0
1298 24 2 1.05 27.60243784338397 10.474042409711123 12.716960810430484 0 0 0
1303 24 1 1.575 25.347501619601726 10.632804536142412 14.844583613758735 0 0 0
1307 24 2 1.05 27.520919415809978 8.44149221443074 14.84418232677008 0 0 0
1309 24 1 1.575 25.48623775363871 8.48955338734086 12.8387691635395 0 0 0
1315 24 3 -1.05 29.597426470505937 10.73307932645156 12.641145844204964 0 0 0
1320 24 3 -1.05 27.430612311159653 10.696865476617889 14.714449643316403 0 0 0
1326 24 3 -1.05 27.407492670808978 8.263549300118328 12.726974434212238 0 0 0
1330 24 3 -1.05 25.3931845805263 8.680505030553737 14.71261320999302 0 0 0
1335 24 3 -1.05 31.801175666712705 10.60726791590685 14.827664792097696 0 0 0
1339 24 3 -1.05 25.44413304443679 10.448941982718011 12.710632558053396 0 0 0
437 8 3 -1.05 29.747479029740667 14.999791076715084 8.36186743615219 0 0 0
446 8 3 -1.05 31.94401005514911 12.642731025860973 8.352625558260426 0 0 0
1292 24 1 1.575 28.561682694900547 15.85203045211669 11.602064652366915 0 0 0
1295 24 1 1.575 30.81285086850249 13.816701315715093 9.559831041411343 0 0 0
1301 24 1 1.575 27.49697534812516 12.71734665263304 10.490449612545579 0 0 0
1302 24 2 1.05 25.46300034855239 14.86078468476285 10.567770848440501 0 0 0
1304 24 1 1.575 25.42172567460121 12.687497592372834 8.376096781597466 0 0 0
1311 24 2 1.05 27.593139569135808 14.94361659681586 8.456505847478155 0 0 0
1318 24 3 -1.05 25.559070288337146 12.582447154354618 10.421606916948502 0 0 0
1319 24 3 -1.05 31.883531374323812 14.847386247383854 10.682259938638587 0 0 0
1322 24 3 -1.05 25.481873659868683 14.726286097977791 8.287744174114279 0 0 0
1323 24 3 -1.05 29.61059606309715 12.735134545904032 10.590383622464225 0 0 0
1336 24 3 -1.05 27.47109682843796 14.709378015084988 10.547539329077281 0 0 0
1341 24 3 -1.05 27.522670646268327 12.777041909098163 8.478746350026595 0 0 0
1261 23 3 -1.05 25.318376880152623 12.659756253830812 14.922199862696996 0 0 0
1284 23 3 -1.05 25.338534311579597 15.011564277557634 12.71944890665548 0 0 0
1290 24 2 1.05 32.918963839505565 15.877644248373965 15.930428682219706 0 0 0
1293 24 1 1.575 26.493939519579282 13.867136340970383 13.795197680360243 0 0 0
1299 24 1 1.575 31.74170663385931 14.902373801561447 12.6712797734962 0 0 0
1300 24 1 1.575 31.759038162141923 12.82038722382111 14.904081511660888 0 0 0
1306 24 2 1.05 29.77243499866089 14.852359531756912 14.829940951110736 0 0 0
1312 24 1 1.575 29.644429305641534 12.673751994290646 12.667305856983207 0 0 0
1316 24 3 -1.05 29.732656773517018 14.752214150597178 12.728883451316195 0 0 0
1324 24 3 -1.05 29.72737977035747 12.632811572054575 14.704472278683927 0 0 0
1327 24 3 -1.05 27.54850579942741 14.972716774097247 14.903057262978667 0 0 0
1331 24 3 -1.05 27.675402327439446 12.79791218087473 12.562176171249577 0 0 0
1332 24 3 -1.05 31.792221295546696 12.922247071235578 12.754906772806033 0 0 0
1344 24 3 -1.05 31.898053325853038 14.772089101603658 14.644434906365415 0 0 0
1793 33 1 1.575 1.1255751489731292 1.0515006063350125 17.971442340591242 0 0 0
1798 33 2 1.05 7.279315735142749 3.176821918623551 20.112730859497187 0 0 0
1801 33 2 1.05 4.279241394717129 0.0012409080111662263 16.811634071616012 0 0 0
1809 33 2 1.05 4.177845487794301 2.199721861253552 19.105820153312127 0 0 0
1812 33 1 1.575 6.279187620770168 0.06265374154885268 19.04964328955766 0 0 0
1814 33 1 1.575 6.333281720844531 2.1479605850230117 17.02179431292477 0 0 0
1818 33 3 -1.05 6.332669995642095 0.09776251959825454 16.969638561852378 0 0 0
1832 33 3 -1.05 6.225251944035688 1.9535339905635316 18.972626718825992 0 0 0
1838 33 3 -1.05 4.347980476739024 2.1046147873371117 16.967103448288846 0 0 0
1841 33 3 -1.05 4.220073300733847 -0.0011561573847710714 19.069355866362006 0 0 0
1847 33 3 -1.05 2.0360770683917893 2.2087777361632916 19.14058664454999 0 0 0
1593 29 3 -1.05 2.0602293857965046 -0.2583278669018022 16.939257090891818 0 1 0
1097 20 3 -1.05 0.01269799779021658 2.1298716017395054 16.949623497683323 1 0 0
2673 48 3 -1.05 -0.09940984404852225 -0.09312527500966812 19.0454818994726 1 1 0
1795 33 1 1.575 5.264418279478618 1.1585778665132263 22.236171377983588 0 0 0
1800 33 1 1.575 3.1585596259702595 3.235536030895912 24.37488452753151 0 0 0
1802 33 1 1.575 2.0722190849121485 2.2141093053118377 21.196971842069782 0 0 0
1807 33 2 1.05 -0.0006484599907286004 2.105030318381511 23.367963427964416 0 0 0
1811 33 1 1.575 2.002569031453774 0.0356566480337397 23.238824386606918 0 0 0
1813 33 1 1.575 -0.047999775558831774 -0.08237706129109579 21.091459980466308 0 0 0
1819 33 3 -1.05 4.016327148718203 2.0750041166322597 21.115684410289283 0 0 0
1824 33 3 -1.05 2.139196998612399 2.151368037608132 23.14933598430996 0 0 0
1830 33 3 -1.05 1.9565124946483476 0.02473456510436542 21.228283479203355 0 0 0
1834 33 3 -1.05 0.10048815592706077 -0.002115005767792129 23.217779898163844 0 0 0
1839 33 3 -1.05 6.392822164844963 2.1926501607803974 23.338749421742936 0 0 0
1843 33 3 -1.05 0.05448404143876106 1.9431863108445515 21.249608907934146 0 0 0
2501 45 3 -1.05 6.367956383849193 0.042517169532323186 21.125067011781848 0 1 0
2514 45 3 -1.05 4.018534180088237 -0.05540113870156105 23.314592478232953 0 1 0
941 17 3 -1.05 4.0979595165279035 6.461479425544677 16.95696113236693 0 0 0
950 17 3 -1.05 6.5029730342511005 4.2081676631253595 16.848233095826735 0 0 0
1796 33 1 1.575 3.100986409246832 7.4640418427642805 20.104136766323208 0 0 0
1799 33 1 1.575 5.256124750513483 5.216088543169614 17.93712472570043 0 0 0
1805 33 2 1.05 2.097610402009246 4.217601976461194 19.050299360223633 0 0 0
1806 33 1 1.575 -0.10537600070338489 6.380310740498511 19.053608401906487 0 0 0
1808 33 2 1.05 0.0322983184860482 4.158567849181524 17.039926592484363 0 0 0
1815 33 1 1.575 2.0342608984105905 6.364820695503998 16.94994093533939 0 0 0
1822 33 3 -1.05 -0.02600767325440516 4.2522510296733556 19.058182943000073 0 0 0
1823 33 3 -1.05 6.365788891254021 6.3974205887588615 19.127120996473398 0 0 0
1826 33 3 -1.05 0.11363860436211956 6.462731621625437 17.070850593516383 0 0 0
1827 33 3 -1.05 4.100373395528321 4.22672671377976 19.040424335006684 0 0 0
1840 33 3 -1.05 1.888056173798109 6.3964283378846805 19.04362118946668 0 0 0
1845 33 3 -1.05 2.0984141073879834 4.3808594075026654 16.99479110712393 0 0 0
1794 33 1 1.575 7.436565356537361 7.438776737472822 24.43468698330907 0 0 0
1797 33 1 1.575 0.991943723035565 5.312849322505985 22.223484868376186 0 0 0
1803 33 1 1.575 6.270723504355493 6.309051281137562 21.168002585701434 0 0 0
1804 33 1 1.575 6.28431746550828 4.264078172740809 23.28611093508671 0 0 0
1810 33 2 1.05 4.136250056065862 6.356015894933196 23.321958672932258 0 0 0
1816 33 2 1.05 4.119365819000433 4.300247253575965 21.29316023701787 0 0 0
1820 33 3 -1.05 4.309440094500187 6.425808406705609 21.255057655401714 0 0 0
1828 33 3 -1.05 4.341307411880564 4.2909167940655095 23.274782681068654 0 0 0
1831 33 3 -1.05 2.160956947159042 6.365544134898237 23.363482420709055 0 0 0
1835 33 3 -1.05 2.1597266901380188 4.178198567017895 21.232804806849547 0 0 0
1836 33 3 -1.05 6.261181527143357 4.37852256702114 21.281480761836804 0 0 0
1848 33 3 -1.05 6.439055397884198 6.24293872108467 23.250046259239085 0 0 0
1989 36 3 -1.05 -0.0157079821826971 4.2108956918845815 23.461813645452438 1 0 0
2012 36 3 -1.05 -0.16870333791306888 6.3998040253826725 21.113807043378255 1 0 0
929 17 3 -1.05 8.341860944389287 2.173938528331566 16.93672015542107 0 0 0
2505 45 3 -1.05 8.392802591043438 0.025817255273848785 19.123621202103745 0 1 0
1849 34 1 1.575 9.592041817506585 1.0543652526135505 17.999392729523414 0 0 0
1854 34 1 1.575 15.939924306801856 3.1860658709651246 20.182004796425872 0 0 0
1857 34 2 1.05 12.781903324101268 0.06841156242852457 17.026817846175746 0 0 0
1865 34 1 1.575 12.785981633726406 2.190622223658541 19.003244381613865 0 0 0
1868 34 2 1.05 14.821438851706745 0.00027824662480745545 18.927640589138612 0 0 0
1870 34 2 1.05 14.915651753572941 2.1804390612597224 16.981848463231245 0 0 0
1874 34 3 -1.05 14.851579109102293 0.05686153522538315 16.930086090983114 0 0 0
1888 34 3 -1.05 14.769899718461513 2.2436457381983925 19.098279201025466 0 0 0
1894 34 3 -1.05 12.744931003085735 2.1689194912015353 17.004285949539785 0 0 0
1897 34 3 -1.05 12.850038139550986 0.2513813443859135 19.048635795191434 0 0 0
1903 34 3 -1.05 10.74769622694251 2.2995781217598146 18.984774895634075 0 0 0
1649 30 3 -1.05 10.64071894776331 -0.17134438301083912 16.835292008929862 0 1 0
1851 34 1 1.575 13.852831929380901 1.117713591536861 22.265654099051194 0 0 0
1856 34 1 1.575 11.716381316717658 3.2916231806355527 24.45840529806973 0 0 0
1858 34 1 1.575 10.58561817977262 2.0851070196384973 21.223646779564387 0 0 0
1863 34 2 1.05 8.53808917095747 2.1006631061362864 23.372193984876937 0 0 0
1867 34 2 1.05 10.679375484827016 0.06585439226357453 23.305207526365166 0 0 0
1869 34 1 1.575 8.45882408267353 0.045852604517373774 21.1919971476226 0 0 0
1875 34 3 -1.05 12.624940443527263 2.3215507424357886 21.126120045157446 0 0 0
1880 34 3 -1.05 10.574638608445795 2.1419825439938793 23.21907724962654 0 0 0
1886 34 3 -1.05 10.52713521422336 0.0831553767698772 21.231905452572803 0 0 0
1890 34 3 -1.05 8.535474369674349 0.028403207156181845 23.222663591586702 0 0 0
1895 34 3 -1.05 15.026457198096093 2.2256357519652705 23.228335197065434 0 0 0
1899 34 3 -1.05 8.675592404125771 2.0475340877692982 21.127311468409527 0 0 0
2557 46 3 -1.05 14.953737611051162 0.09799526564260455 21.065932329940388 0 1 0
2570 46 3 -1.05 12.70967991651709 0.025822205622561944 23.286261671574675 0 1 0
997 18 3 -1.05 12.760285098943825 6.362125292355159 16.97358615547499 0 0 0
1006 18 3 -1.05 14.973954688460552 4.319298637611443 16.840088678244364 0 0 0
1852 34 1 1.575 11.703505309287925 7.51273737392138 20.196885216048738 0 0 0
1855 34 1 1.575 13.885670386953663 5.284749555216846 18.051036865421953 0 0 0
1861 34 1 1.575 10.624368125486491 4.249743540288579 19.02539295796112 0 0 0
1862 34 1 1.575 8.440410323847926 6.456617144457505 19.09092668492872 0 0 0
1864 34 1 1.575 8.465373705230633 4.224346799416011 16.951578038205252 0 0 0
1871 34 2 1.05 10.732465380636267 6.349075851237917 16.837314344163595 0 0 0
1878 34 3 -1.05 8.472290114199767 4.422841886934397 18.99245087959012 0 0 0
1879 34 3 -1.05 15.036638877707086 6.4525365306513285 19.068827384661585 0 0 0
1882 34 3 -1.05 8.483934088504656 6.33907140926905 17.15942277549742 0 0 0
1883 34 3 -1.05 12.625008698389722 4.273954888347153 19.239245647264713 0 0 0
1896 34 3 -1.05 10.566909084797782 6.260025301917133 19.053262869477752 0 0 0
1901 34 3 -1.05 10.538581235476213 4.241415561663263 16.99556878306032 0 0 0
1821 33 3 -1.05 8.433557504728254 4.1046379347594275 23.350034461014705 0 0 0
1844 33 3 -1.05 8.423077326469825 6.484759767589519 21.060440149286187 0 0 0
1850 34 1 1.575 15.875369215438596 7.478659893812494 24.420598070311396 0 0 0
1853 34 1 1.575 9.409449845138603 5.313748555151322 22.17154785089017 0 0 0
1859 34 1 1.575 14.799735710628669 6.340646553393177 21.198769558667788 0 0 0
1860 34 2 1.05 14.894737815351336 4.2712452487474675 23.346923432965454 0 0 0
1866 34 2 1.05 12.71351571052219 6.350023810324103 23.29098857632794 0 0 0
1872 34 1 1.575 12.66798659867482 4.325466408145244 21.23122124462033 0 0 0
1876 34 3 -1.05 12.84062634261616 6.309494222144967 21.23764961666238 0 0 0
1884 34 3 -1.05 12.715540157118063 4.3193829598109765 23.134926408356236 0 0 0
1887 34 3 -1.05 10.509418113040514 6.399264892612169 23.370428390393354 0 0 0
1891 34 3 -1.05 10.683166806744854 4.224906619853814 21.06454222041615 0 0 0
1892 34 3 -1.05 14.801216383243718 4.418676018654816 21.158231117847546 0 0 0
1904 34 3 -1.05 14.81461029352498 6.378657613494673 23.13571298923174 0 0 0
985 18 3 -1.05 17.07769810489106 2.254933268711425 16.99973553208888 0 0 0
2561 46 3 -1.05 16.97983587417472 -0.17682703172449557 18.91357166627533 0 1 0
1905 35 1 1.575 18.0928703138515 1.0494872365351942 17.98531825799128 0 0 0
1910 35 1 1.575 24.43053057546804 3.0938420563219853 20.098296271601757 0 0 0
1913 35 1 1.575 21.151335205359583 -0.00480311258909013 16.934827143004302 0 0 0
1921 35 1 1.575 21.234291540615555 2.12041148865269 19.063900241710762 0 0 0
1924 35 2 1.05 23.322083173948535 -0.045964830767378596 18.943035970561407 0 0 0
1926 35 2 1.05 23.36858389224497 2.1183390683094987 16.962222659853545 0 0 0
1930 35 3 -1.05 23.207324432007535 0.0014747784662479005 16.93669091285395 0 0 0
1944 35 3 -1.05 23.16496308749019 2.149044788952019 19.042320059418703 0 0 0
1950 35 3 -1.05 21.3031401135057 2.075649639021504 16.985978019135676 0 0 0
1953 35 3 -1.05 21.164729832010558 0.04994561499563071 18.92502796189786 0 0 0
1959 35 3 -1.05 19.231021815871113 2.305976648682594 19.020939602297595 0 0 0
1705 31 3 -1.05 19.183293529867573 -0.10429607375542825 16.856338647881596 0 1 0
1907 35 1 1.575 22.28174204205786 1.0673191248213203 22.354208980578306 0 0 0
1912 35 1 1.575 20.116041585882034 3.18063787558757 24.44096725579131 0 0 0
1914 35 2 1.05 19.146481600430572 2.1081078183911357 21.195720775546516 0 0 0
1919 35 1 1.575 17.00404929497597 2.2111485470036736 23.32602982108278 0 0 0
1923 35 1 1.575 19.084364023009094 0.08104428152516445 23.306599881691277 0 0 0
1925 35 2 1.05 16.899320327071795 -0.022526232020968092 21.211784020756763 0 0 0
1931 35 3 -1.05 21.28582363528547 2.181749391408837 21.08568875156853 0 0 0
1936 35 3 -1.05 19.031244950649132 2.087205794490275 23.292639482878293 0 0 0
1942 35 3 -1.05 19.241168230169112 0.07573391408311562 21.300510509752772 0 0 0
1946 35 3 -1.05 17.138818060087225 0.1614434918752661 23.255589187443313 0 0 0
1951 35 3 -1.05 23.348753739958056 2.231446054802101 23.520525198816962 0 0 0
1955 35 3 -1.05 17.14782286746662 2.206173568138455 21.203879368422655 0 0 0
2613 47 3 -1.05 23.41873128397936 -0.10966066431258611 21.270525728291922 0 1 0
2626 47 3 -1.05 21.04132949151355 0.08389874113138192 23.44567133032213 0 1 0
1053 19 3 -1.05 21.132440519547817 6.343864804912591 16.90851331140017 0 0 0
1062 19 3 -1.05 23.44340587654824 4.213084220898284 16.866938956957494 0 0 0
1908 35 1 1.575 20.210078835391105 7.424978646161567 20.090562682556897 0 0 0
1911 35 1 1.575 22.37055058498358 5.324133183952509 17.961397758623175 0 0 0
1917 35 1 1.575 19.10766325243825 4.1988472533586165 19.03518943556875 0 0 0
1918 35 1 1.575 17.060859665477185 6.401679600945386 19.16622349564623 0 0 0
1920 35 2 1.05 17.124671764112094 4.2902283708790705 16.875673821652043 0 0 0
1927 35 1 1.575 19.16337714801866 6.4186538636657104 17.00286209764582 0 0 0
1934 35 3 -1.05 17.145156873538866 4.365012216284664 19.079319720671663 0 0 0
1935 35 3 -1.05 23.429891081905822 6.416648891165473 19.18664715029347 0 0 0
1938 35 3 -1.05 17.08019883902413 6.429928983577054 17.190613656435364 0 0 0
1939 35 3 -1.05 21.119050345963796 4.1139290369788295 19.004867994381964 0 0 0
1952 35 3 -1.05 19.042204482645197 6.27520704811386 18.99106846162747 0 0 0
1957 35 3 -1.05 19.180431384099624 4.4322342281066405 16.98902848642636 0 0 0
1877 34 3 -1.05 16.940662171118973 4.173092938883022 23.40649895760268 0 0 0
1900 34 3 -1.05 16.973305683475147 6.487595712100135 21.21764806089067 0 0 0
1906 35 1 1.575 24.30847697906049 7.476552166483824 24.35460202316705 0 0 0
1909 35 1 1.575 18.053331058156303 5.318508670148203 22.411807036982886 0 0 0
1915 35 2 1.05 23.38017154506133 6.433257666882131 21.171882854620698 0 0 0
1916 35 1 1.575 23.38540490438355 4.300074327287342 23.317066707751803 0 0 0
1922 35 1 1.575 21.225539159978208 6.365322591829181 23.289436351798347 0 0 0
1928 35 2 1.05 21.24415613172017 4.290743901991695 21.225765448749797 0 0 0
1932 35 3 -1.05 21.274937387184007 6.371946772246617 21.318779900751043 0 0 0
1940 35 3 -1.05 21.268340646591472 4.336813105027341 23.302071953905823 0 0 0
1943 35 3 -1.05 19.220376846212236 6.4901820317687555 23.377416508457063 0 0 0
1947 35 3 -1.05 19.135767137213282 4.271165275056288 21.096525826949435 0 0 0
1948 35 3 -1.05 23.336057462834564 4.159353282026258 21.362769248661223 0 0 0
1960 35 3 -1.05 23.402111642281493 6.226113803390934 23.200200021930467 0 0 0
1041 19 3 -1.05 25.417774888508564 2.299222660731017 16.8382837640112 0 0 0
2617 47 3 -1.05 25.48750829468535 -0.1940609351023348 19.33463004852931 0 1 0
1961 36 2 1.05 26.438383672868806 0.9720527285749739 17.98236348897209 0 0 0
1966 36 1 1.575 32.74450353389032 3.1298194626239773 20.08414394540305 0 0 0
1969 36 1 1.575 29.615841271942056 -0.10547033902107011 16.905794476204097 0 0 0
1977 36 1 1.575 29.66631893395447 2.102360577236259 19.087161029941733 0 0 0
1980 36 1 1.575 31.824260538318057 -0.08356299877869076 18.955479290002607 0 0 0
1982 36 2 1.05 31.831634947812443 2.1327626899776733 16.9803803940846 0 0 0
1986 36 3 -1.05 31.736940426977498 -0.0398687930009966 16.95187742990792 0 0 0
2000 36 3 -1.05 31.67422555685339 1.8904535643652811 19.12951449018906 0 0 0
2006 36 3 -1.05 29.775895721828597 2.0029695144742257 17.071725118592923 0 0 0
2009 36 3 -1.05 29.840445900983738 -0.061705236263554626 18.915520657935755 0 0 0
2015 36 3 -1.05 27.685143236436552 2.1469082856210266 19.08416231232298 0 0 0
1761 32 3 -1.05 27.663823799604536 -0.047495447988811335 16.785996425369227 0 1 0
1963 36 1 1.575 30.78611622925784 1.0195356556758306 22.3165993217272 0 0 0
1968 36 2 1.05 28.573892130105808 3.19742198142042 24.387589860284674 0 0 0
1970 36 2 1.05 27.567381052885587 2.2455515032385494 21.141847180141745 0 0 0
1975 36 1 1.575 25.408657960962387 2.179047491519599 23.329009158818433 0 0 0
1979 36 1 1.575 27.582912978298694 0.0012556875266084386 23.395882095357514 0 0 0
1981 36 1 1.575 25.39377258893395 0.01986810294578725 21.154928150346205 0 0 0
1987 36 3 -1.05 29.73047334502863 2.150301715206512 21.11218361278909 0 0 0
1992 36 3 -1.05 27.34668343584448 2.0062108738263524 23.297024459045023 0 0 0
1998 36 3 -1.05 27.64357883932867 -0.002897558590542179 21.213439934955705 0 0 0
2002 36 3 -1.05 25.553759199077 -0.06148386650063538 23.22884120352875 0 0 0
2007 36 3 -1.05 31.962130314029373 2.2507590791993297 23.36769463635715 0 0 0
2011 36 3 -1.05 25.41191884047641 2.0739800833127346 21.361691214285845 0 0 0
2669 48 3 -1.05 31.83659537511953 -0.09728818202771668 21.199812278459557 0 1 0
2682 48 3 -1.05 29.61122536240548 0.06786334256515553 23.484369638039723 0 1 0
1109 20 3 -1.05 29.60992380993865 6.365463760077242 16.923005107721885 0 0 0
1118 20 3 -1.05 31.87070866620326 4.273255228045283 17.082798588477814 0 0 0
1964 36 1 1.575 28.59066314173455 7.376950738407033 20.118118544200712 0 0 0
1967 36 1 1.575 30.69435238858519 5.2989292781569866 18.068265842872115 0 0 0
1973 36 2 1.05 27.501825225978276 4.175764818508055 19.184953420972306 0 0 0
1974 36 1 1.575 25.55313599407538 6.32693335211805 19.151218467785895 0 0 0
1976 36 1 1.575 25.508716144674736 4.243413456970717 16.92537081766698 0 0 0
1983 36 1 1.575 27.622697768799807 6.342003057960528 16.948038642679883 0 0 0
1990 36 3 -1.05 25.402962116635152 4.293149109486025 18.933314796779023 0 0 0
1991 36 3 -1.05 31.819313716648185 6.483012931133549 19.224659722699556 0 0 0
1994 36 3 -1.05 25.641855092833797 6.266544200642555 17.05404481644335 0 0 0
1995 36 3 -1.05 29.64029837712075 4.1102406337453035 19.183902268401937 0 0 0
2008 36 3 -1.05 27.53235042743878 6.2846211205685165 18.96978300292826 0 0 0
2013 36 3 -1.05 27.53636497885755 4.312607593056767 16.99884510588188 0 0 0
1933 35 3 -1.05 25.34878703334025 4.192490226328322 23.524358152994463 0 0 0
1956 35 3 -1.05 25.5518057671601 6.335490718724195 21.17544744976855 0 0 0
1962 36 1 1.575 32.91514631208398 7.366986130369505 24.475909001447178 0 0 0
1965 36 1 1.575 26.468667369727104 5.318741374379116 22.42142424806452 0 0 0
1971 36 1 1.575 31.707436903571114 6.312553440734754 21.149870674739887 0 0 0
1972 36 1 1.575 31.889492927101355 4.211358500015696 23.287876267722645 0 0 0
1978 36 1 1.575 29.66739161464194 6.314099361746532 23.42105240770759 0 0 0
1984 36 2 1.05 29.614465994342737 4.113347914835259 21.21240652325341 0 0 0
1988 36 3 -1.05 29.762100799148158 6.360940439579918 21.237589121005445 0 0 0
1996 36 3 -1.05 29.810760515545947 4.3983948641082105 23.277735921680463 0 0 0
1999 36 3 -1.05 27.66787593824653 6.441829114816161 23.411969643296704 0 0 0
2003 36 3 -1.05 27.555915767014454 4.252896709352584 21.2941441441203 0 0 0
2004 36 3 -1.05 31.791341772933926 4.339275677700327 21.18904687157386 0 0 0
2016 36 3 -1.05 31.834856296103307 6.2247444497815545 23.256640275163754 0 0 0
921 17 3 -1.05 2.2396800460472064 8.38734933194773 16.89541494658008 0 0 0
2017 37 1 1.575 1.093981124869731 9.46605485614167 18.039612448604302 0 0 0
2022 37 1 1.575 7.428911188962213 11.725648881708986 20.106833989126745 0 0 0
2025 37 1 1.575 4.266980969724599 8.458489456322269 16.988412016387894 0 0 0
2033 37 1 1.575 4.1649755029080895 10.618477318722862 19.131155586293602 0 0 0
2036 37 2 1.05 6.284912890886874 8.480807963484876 19.048259645208308 0 0 0
2038 37 2 1.05 6.40132206692878 10.541714294173204 16.9940268763716 0 0 0
2042 37 3 -1.05 6.327913877226439 8.582506699940572 17.013000717163116 0 0 0
2056 37 3 -1.05 6.275274012145648 10.590776590288796 18.99074011585083 0 0 0
2062 37 3 -1.05 4.29591741038684 10.463072143005993 17.089020342403096 0 0 0
2065 37 3 -1.05 4.289613712197052 8.547725992911591 18.950088557219413 0 0 0
2071 37 3 -1.05 2.250639980170917 10.53742839716352 19.02042738105641 0 0 0
2001 36 3 -1.05 -0.21309813812392678 8.574590432034961 19.248727392456253 1 0 0
1321 24 3 -1.05 -0.0339399666433152 10.555884813374975 16.92059782352741 1 0 0
1829 33 3 -1.05 6.4008740829941 8.230972703766048 21.16785962998667 0 0 0
1842 33 3 -1.05 4.325593522143761 8.339587219017407 23.435578433800185 0 0 0
2019 37 1 1.575 5.341482786383477 9.549341349214286 22.375044651889205 0 0 0
2024 37 1 1.575 3.23861997309341 11.639103714970993 24.384921834527383 0 0 0
2026 37 2 1.05 2.198224205344941 10.633399317408502 21.294323718446098 0 0 0
2031 37 2 1.05 0.16194557978468224 10.517999239264046 23.391014193885713 0 0 0
2035 37 2 1.05 2.0717593773415146 8.415052207280699 23.326786797845408 0 0 0
2037 37 1 1.575 -0.027909494769317596 8.55379404162168 21.31722047948274 0 0 0
2043 37 3 -1.05 4.351762648836435 10.650915584207441 21.081494649575134 0 0 0
2048 37 3 -1.05 2.173590896277555 10.591901966819298 23.28195090620384 0 0 0
2054 37 3 -1.05 1.940903310927703 8.518047958414066 21.16744547453365 0 0 0
2058 37 3 -1.05 0.024889911655788813 8.417944447415953 23.31132633896314 0 0 0
2063 37 3 -1.05 6.471137303277575 10.713737563228069 23.421488750532642 0 0 0
2067 37 3 -1.05 0.020315810055578067 10.587559645890213 21.27057233353604 0 0 0
1165 21 3 -1.05 4.134987675970938 14.926119022907688 16.964996436132648 0 0 0
1174 21 3 -1.05 6.526612763249074 12.698273989356968 16.78604807303288 0 0 0
2020 37 1 1.575 3.2323635464676657 15.827478152129508 20.194114906805545 0 0 0
2023 37 2 1.05 5.335728836184165 13.759126157992892 18.060119181123305 0 0 0
2029 37 2 1.05 2.1853721721852137 12.664959217516703 19.073339469379466 0 0 0
2030 37 2 1.05 0.03277626406568765 14.874409350868978 19.088519270081957 0 0 0
2032 37 1 1.575 0.022403585887724974 12.740221385285738 16.948565613027014 0 0 0
2039 37 1 1.575 2.16772776423199 14.779468544185734 16.990090918624453 0 0 0
2046 37 3 -1.05 -0.03793470447483497 12.717337425113378 18.957132701327826 0 0 0
2047 37 3 -1.05 6.468162809734095 14.880666506912581 19.321760654000556 0 0 0
2050 37 3 -1.05 0.16419556454043627 14.779089512942104 17.06252136953366 0 0 0
2051 37 3 -1.05 4.204662985373157 12.520491951322258 19.132315380100483 0 0 0
2064 37 3 -1.05 2.212284157799372 14.796973867094634 18.976295723047585 0 0 0
2069 37 3 -1.05 1.9755666416568274 12.813204702823 16.96222848839462 0 0 0
2018 37 1 1.575 7.39781235894479 15.914452439032027 24.424678642442647 0 0 0
2021 37 1 1.575 1.1254448755060935 13.704794378285152 22.36007978106975 0 0 0
2027 37 1 1.575 6.438814645842246 14.838601455090224 21.256053771262927 0 0 0
2028 37 1 1.575 6.302412841097997 12.749351981805946 23.34602888911609 0 0 0
2034 37 2 1.05 4.23149805634677 14.782511821590521 23.311455070007234 0 0 0
2040 37 2 1.05 4.3278587574531695 12.749373905866117 21.145504938833408 0 0 0
2044 37 3 -1.05 4.439162849622231 14.904830033303455 21.304018089769336 0 0 0
2052 37 3 -1.05 4.4395375416672955 12.65813710666539 23.323844722748635 0 0 0
2055 37 3 -1.05 2.219867290393645 14.985876326163636 23.374985251973733 0 0 0
2059 37 3 -1.05 2.154645385865143 12.746818231575084 21.1792522994957 0 0 0
2060 37 3 -1.05 6.433698374514792 12.742267586047822 21.358167733197412 0 0 0
2072 37 3 -1.05 6.340122951997718 14.737733873369057 23.267044979941563 0 0 0
2213 40 3 -1.05 -0.12962007651891438 12.651795828624884 23.39251673525742 1 0 0
2236 40 3 -1.05 -0.07160101742362802 14.746494049099033 21.25555515565796 1 0 0
1833 33 3 -1.05 8.550163973228516 8.39594888206164 19.14878041763741 0 0 0
1153 21 3 -1.05 8.51134542792836 10.689689582896397 16.872004591437804 0 0 0
977 18 3 -1.05 10.719043589294905 8.43823352476167 16.80581882843014 0 0 0
2073 38 1 1.575 9.576937273553208 9.560470213777702 17.99745340936532 0 0 0
2078 38 1 1.575 15.993578736233797 11.657650181370034 20.15829640638287 0 0 0
2081 38 2 1.05 12.864503078039183 8.459960882913709 16.95021420123331 0 0 0
2089 38 1 1.575 12.823539270905366 10.62736406466411 19.041579321024614 0 0 0
2092 38 2 1.05 14.889051006778052 8.546711729978398 19.014345487177653 0 0 0
2094 38 1 1.575 14.932906350285675 10.628392476771213 17.059900681008067 0 0 0
2098 38 3 -1.05 14.959540421209876 8.67079546452225 16.98826963904238 0 0 0
2112 38 3 -1.05 14.775867105067741 10.791304387917247 18.99694392608205 0 0 0
2118 38 3 -1.05 12.952771290944003 10.653479607726867 17.04201755695137 0 0 0
2121 38 3 -1.05 12.870197406049511 8.614848509847196 19.1333669272516 0 0 0
2127 38 3 -1.05 10.856995895508025 10.463099574757095 19.014345501505403 0 0 0
1885 34 3 -1.05 14.901745299525931 8.412714464428397 21.13774591835618 0 0 0
1898 34 3 -1.05 12.55503625684004 8.489260109070186 23.32578589338029 0 0 0
2075 38 1 1.575 13.708107394701601 9.632045770345556 22.206545976465556 0 0 0
2080 38 1 1.575 11.597725021080427 11.73404169145516 24.398461962104008 0 0 0
2082 38 2 1.05 10.551921422322211 10.585133258400031 20.99006947318539 0 0 0
2087 38 1 1.575 8.47984608253927 10.580612943715602 23.25308564336508 0 0 0
2091 38 1 1.575 10.568772972487308 8.371866823688219 23.307258354330674 0 0 0
2093 38 1 1.575 8.427663908594191 8.503149237569144 21.145889464377873 0 0 0
2099 38 3 -1.05 12.589353338786031 10.6453560521725 21.087458054234467 0 0 0
2104 38 3 -1.05 10.447560011680606 10.376265863914893 23.3171512869054 0 0 0
2110 38 3 -1.05 10.511100442425327 8.449108255669666 21.373206999120917 0 0 0
2114 38 3 -1.05 8.492717510786285 8.618815546439142 23.310903692183004 0 0 0
2119 38 3 -1.05 14.847190081433506 10.714697768738295 23.390408061157665 0 0 0
2123 38 3 -1.05 8.32130895732519 10.516498221371197 21.216796045371336 0 0 0
1221 22 3 -1.05 12.741893291308665 14.93552286160891 16.93792937084116 0 0 0
1230 22 3 -1.05 14.990214428091322 12.601855462426625 16.785073424545896 0 0 0
2076 38 1 1.575 11.636965504049684 15.976068165145403 20.105853903203606 0 0 0
2079 38 1 1.575 13.79194073560585 13.69996123843291 17.999520447028374 0 0 0
2085 38 2 1.05 10.68711574113202 12.706713269126189 19.175010180670085 0 0 0
2086 38 2 1.05 8.50928872511604 14.921864313531707 19.062456250697025 0 0 0
2088 38 1 1.575 8.495557886275222 12.732149334254043 16.991978195251832 0 0 0
2095 38 1 1.575 10.643176183963014 14.73704422175719 16.95820635538751 0 0 0
2102 38 3 -1.05 8.604050849928216 12.77466424997266 18.950373953700666 0 0 0
2103 38 3 -1.05 14.933659540444197 14.745656015655333 19.097288202898305 0 0 0
2106 38 3 -1.05 8.667794420029473 14.734456720965158 16.989172902921656 0 0 0
2107 38 3 -1.05 12.699985586984242 12.657308808030965 19.24851042053655 0 0 0
2120 38 3 -1.05 10.681764829694856 14.646269715243562 18.989534797986916 0 0 0
2125 38 3 -1.05 10.683047884279134 12.82098955185751 16.81820078206711 0 0 0
2045 37 3 -1.05 8.478435412140062 12.595408768859135 23.37041169930944 0 0 0
2068 37 3 -1.05 8.405245619732726 14.825826294721256 21.354640606755424 0 0 0
2074 38 1 1.575 15.967721550346038 15.959900290556778 24.314122404695713 0 0 0
2077 38 1 1.575 9.587191158108222 13.754054483774766 22.324902896940593 0 0 0
2083 38 2 1.05 14.838564462904769 14.848225034331003 21.104625177093304 0 0 0
2084 38 1 1.575 14.808355219655772 12.834318993453731 23.29622330364282 0 0 0
2090 38 2 1.05 12.726359399976863 14.923593458410078 23.253927478159508 0 0 0
2096 38 1 1.575 12.656727217156877 12.69584833941302 21.224949482743664 0 0 0
2100 38 3 -1.05 12.575110866386412 14.661373169751393 21.160568045169992 0 0 0
2108 38 3 -1.05 12.72955111433293 12.782493071358495 23.18794786266547 0 0 0
2111 38 3 -1.05 10.650165234100458 14.943302640047225 23.48860983810159 0 0 0
2115 38 3 -1.05 10.631414806993375 12.556287127023694 21.246864618607475 0 0 0
2116 38 3 -1.05 14.790786854554876 12.635577139399643 21.33157866290049 0 0 0
2128 38 3 -1.05 14.88318003641392 14.723096996808861 23.289131049949297 0 0 0
1889 34 3 -1.05 16.904851762121424 8.432744915936278 19.21899604259799 0 0 0
1209 22 3 -1.05 16.851499003535775 10.64951070570616 16.83997900969368 0 0 0
1033 19 3 -1.05 19.180090607906624 8.422183383106246 16.93318595014125 0 0 0
2129 39 1 1.575 18.029975961728333 9.459756395871059 18.007562518849998 0 0 0
2134 39 1 1.575 24.440063474732092 11.706230805141338 20.127811980290765 0 0 0
2137 39 2 1.05 21.276694404799574 8.585090600846252 16.865827391826024 0 0 0
2145 39 2 1.05 21.360704917826016 10.622320576747644 19.094124856815906 0 0 0
2148 39 1 1.575 23.44927665885087 8.501305784753601 19.105876324998526 0 0 0
2150 39 1 1.575 23.427647441499175 10.648968109344644 17.017541382220045 0 0 0
2154 39 3 -1.05 23.41561632178653 8.638852323818625 17.13469473940758 0 0 0
2168 39 3 -1.05 23.487735782079696 10.514259738048333 18.98962699693393 0 0 0
2174 39 3 -1.05 21.433810519224163 10.547098638212459 17.10940549335491 0 0 0
2177 39 3 -1.05 21.4199654713072 8.448524943034972 19.013154391910515 0 0 0
2183 39 3 -1.05 19.0967202115313 10.732365983898907 18.925504038100886 0 0 0
1941 35 3 -1.05 23.388654601089335 8.444288702980211 21.16502655241685 0 0 0
1954 35 3 -1.05 21.19515026320236 8.459091585656122 23.325913194205672 0 0 0
2131 39 1 1.575 22.31011573995791 9.580714699585197 22.281130559667044 0 0 0
2136 39 1 1.575 20.126285878594235 11.67675511692095 24.372027295103834 0 0 0
2138 39 2 1.05 19.10281416968633 10.608925181387024 21.204064907461085 0 0 0
2143 39 2 1.05 17.014716599550134 10.564907413150085 23.273334108687408 0 0 0
2147 39 1 1.575 19.105869684142974 8.491584477075293 23.341723137979336 0 0 0
2149 39 1 1.575 16.959321854389874 8.527240807437847 21.232162106877475 0 0 0
2155 39 3 -1.05 21.12442435341927 10.618457846848125 21.170192425980265 0 0 0
2160 39 3 -1.05 19.01765934079443 10.506765284864203 23.262599838067757 0 0 0
2166 39 3 -1.05 19.060354568592647 8.453717438816959 21.320042112482366 0 0 0
2170 39 3 -1.05 17.032066241937844 8.468082179718666 23.258748375666727 0 0 0
2175 39 3 -1.05 23.412339308359023 10.719718482468739 23.368400244070504 0 0 0
2179 39 3 -1.05 17.029160134060163 10.408913543596066 21.135336237940574 0 0 0
1277 23 3 -1.05 21.133745572745013 14.94738920370439 16.94989708010686 0 0 0
1286 23 3 -1.05 23.415524552805888 12.728314979439237 16.967275190330568 0 0 0
2132 39 1 1.575 20.0698540813044 15.949327285321923 20.156208805209324 0 0 0
2135 39 1 1.575 22.296565060510122 13.756140318548054 18.170558780399194 0 0 0
2141 39 1 1.575 19.1039446551946 12.69438582949643 19.131428163055602 0 0 0
2142 39 2 1.05 16.963538324583507 14.893606779452496 19.141850768382998 0 0 0
2144 39 1 1.575 17.002046714844422 12.7171568360512 16.964698531682917 0 0 0
2151 39 1 1.575 19.161378946575656 14.884706308147042 16.85995504997948 0 0 0
2158 39 3 -1.05 16.984510135321887 12.802917875533456 18.89747608482745 0 0 0
2159 39 3 -1.05 23.42038394540284 14.98283687367295 19.059739631103156 0 0 0
2162 39 3 -1.05 17.052919104573924 14.697371797625195 16.95303851563345 0 0 0
2163 39 3 -1.05 21.148155623660394 12.620181584987657 19.055085531145025 0 0 0
2176 39 3 -1.05 19.01023337214126 14.83089374384434 18.909042019249274 0 0 0
2181 39 3 -1.05 18.9386548794416 12.859839816758814 17.123612885157378 0 0 0
2101 38 3 -1.05 16.828770361544727 12.687593711493278 23.38632048359625 0 0 0
2124 38 3 -1.05 16.892929350885638 14.85834891703235 21.250425261512454 0 0 0
2130 39 1 1.575 24.424494147173128 15.75994234110936 24.322937345181312 0 0 0
2133 39 1 1.575 18.01729767577227 13.701573030203491 22.274463934186286 0 0 0
2139 39 2 1.05 23.183226427835667 14.946259704877567 21.26804554925204 0 0 0
2140 39 1 1.575 23.318393041196988 12.67270461937274 23.234964885119727 0 0 0
2146 39 2 1.05 21.155775282726857 14.793270139320772 23.254813060023476 0 0 0
2152 39 2 1.05 21.189018099471294 12.646692537562245 21.132661697374512 0 0 0
2156 39 3 -1.05 21.148887056681836 14.80310647518226 21.16670853036316 0 0 0
2164 39 3 -1.05 21.280570953057925 12.785651840852669 23.410640092670388 0 0 0
2167 39 3 -1.05 19.107015632670592 14.85216824533135 23.485872112348012 0 0 0
2171 39 3 -1.05 19.018415715737266 12.693281735905916 21.01160617386654 0 0 0
2172 39 3 -1.05 23.23795995623203 12.678248646639243 21.248682594857986 0 0 0
2184 39 3 -1.05 23.19758346076082 14.666987539485646 23.35662446757454 0 0 0
2240 40 3 -1.05 31.7882923690644 14.783501548311134 23.201900240675652 0 0 0
2228 40 3 -1.05 31.711751569449877 12.769866538496718 21.38869277501592 0 0 0
2227 40 3 -1.05 27.52245037286469 12.769332991814007 21.116863251077707 0 0 0
1945 35 3 -1.05 25.42312708640083 8.349039271403841 19.085542416124692 0 0 0
1265 23 3 -1.05 25.456751054591912 10.758252007723843 16.796348186666105 0 0 0
1089 20 3 -1.05 27.572377328255687 8.317074335202705 16.911865856252945 0 0 0
2185 40 1 1.575 26.568519001941148 9.555623912514665 17.999856979116874 0 0 0
2190 40 1 1.575 32.83692991274526 11.752986293513557 20.126424456697737 0 0 0
2193 40 2 1.05 29.697078633442647 8.513293963959903 16.946175419381134 0 0 0
2201 40 1 1.575 29.63144996240507 10.586688922173531 19.070049172590828 0 0 0
2204 40 1 1.575 31.68628075303766 8.65501324150486 19.118648187083657 0 0 0
2206 40 2 1.05 31.74637560515243 10.670347546315323 16.98208992075615 0 0 0
2210 40 3 -1.05 31.756505535027248 8.466317815510811 17.156363247986047 0 0 0
2224 40 3 -1.05 31.625835954474077 10.557607994530922 19.10496266507584 0 0 0
2230 40 3 -1.05 29.603698374839208 10.592304033706293 17.055502788356954 0 0 0
2233 40 3 -1.05 29.662483379503545 8.567852239313076 19.11077293006227 0 0 0
2239 40 3 -1.05 27.654471804416556 10.660399629481862 19.090420538186073 0 0 0
1997 36 3 -1.05 31.862849920077505 8.338653469570016 21.183469758616262 0 0 0
2010 36 3 -1.05 29.59164387449918 8.299105791980391 23.45581776144066 0 0 0
2187 40 1 1.575 30.68274036226942 9.498241025330595 22.324190529759893 0 0 0
2192 40 1 1.575 28.76346998321775 11.61942818747181 24.440463896811785 0 0 0
2194 40 2 1.05 27.602789317713302 10.567443775649952 21.186946214679367 0 0 0
2199 40 2 1.05 25.4778214235273 10.52684363452236 23.36238941069152 0 0 0
2203 40 1 1.575 27.53455979755672 8.510530386527847 23.297515159054587 0 0 0
2205 40 2 1.05 25.49806939313089 8.486824484749098 21.132440543848134 0 0 0
2211 40 3 -1.05 29.70065016553735 10.578658045995741 21.065007569663326 0 0 0
2216 40 3 -1.05 27.568221673983786 10.454842078350003 23.36695841775199 0 0 0
2222 40 3 -1.05 27.55988761751269 8.505499427681888 21.316732998527968 0 0 0
2226 40 3 -1.05 25.546385834162972 8.490407990169118 23.371764201078634 0 0 0
2231 40 3 -1.05 31.708152728340988 10.672534002517235 23.41439308111129 0 0 0
2235 40 3 -1.05 25.466102281963206 10.586704411229634 21.332762513543543 0 0 0
1333 24 3 -1.05 29.582551549375705 14.784766610970264 16.86741097002911 0 0 0
1342 24 3 -1.05 31.910408699818724 12.778382547489121 16.923374887822128 0 0 0
2188 40 1 1.575 28.62096204387999 15.779491194585626 20.236548736095227 0 0 0
2191 40 1 1.575 30.788042987445603 13.833861059973248 18.10323831563814 0 0 0
2197 40 2 1.05 27.6693998836522 12.807952170544091 19.080036819801304 0 0 0
2198 40 2 1.05 25.45483489623948 14.911435202880256 19.16265728215894 0 0 0
2200 40 1 1.575 25.370315963390976 12.854021787424692 17.002326739007152 0 0 0
2207 40 1 1.575 27.66283198494243 14.94607983147575 16.95850078801722 0 0 0
2214 40 3 -1.05 25.39711503182298 12.762407663095509 18.884542117288895 0 0 0
2215 40 3 -1.05 31.867170533713644 14.977223858439665 19.27838900091413 0 0 0
2218 40 3 -1.05 25.528055913152112 14.893581760357925 16.97274390325193 0 0 0
2219 40 3 -1.05 29.734819320365855 12.55304888999428 19.085057945625106 0 0 0
2232 40 3 -1.05 27.60613966406257 14.8459457390918 18.887364672773813 0 0 0
2237 40 3 -1.05 27.509386051615465 12.903647665041596 16.97673042570253 0 0 0
2157 39 3 -1.05 25.421760264830777 12.737586007508002 23.425187437184892 0 0 0
2180 39 3 -1.05 25.33668052622846 14.942244254669909 21.256141349249038 0 0 0
2186 40 1 1.575 32.911535462957715 15.832447466909398 24.414191156963003 0 0 0
2189 40 1 1.575 26.48649223021117 13.826465443994785 22.283487493737187 0 0 0
2195 40 1 1.575 31.832839307504205 14.828986167830982 21.246780832769865 0 0 0
2196 40 1 1.575 31.853266724532293 12.66096792516069 23.342760341695126 0 0 0
2202 40 1 1.575 29.73072798396869 14.889553444174554 23.406524949667737 0 0 0
2208 40 2 1.05 29.619003910451767 12.636280292146981 21.245449818299278 0 0 0
2212 40 3 -1.05 29.898888301066858 14.785619968336384 21.272869929637547 0 0 0
2220 40 3 -1.05 29.835326060617394 12.831464274576325 23.40946965523707 0 0 0
2223 40 3 -1.05 27.760621649265946 14.87566431491116 23.337680616465196 0 0 0
2689 49 1 1.575 1.1198904698467456 0.9857464337019558 26.538692924337024 0 0 0
2694 49 1 1.575 7.491810003916061 3.0884782712673253 28.55245887408359 0 0 0
2697 49 1 1.575 4.210119888113274 -0.1352313245368437 25.44020807409641 0 0 0
2705 49 2 1.05 4.253694305803937 2.0408620740819208 27.56679215337484 0 0 0
2708 49 2 1.05 6.390929228674414 -0.06316135790166515 27.579303305697586 0 0 0
2710 49 2 1.05 6.400872759136473 2.0632614757222902 25.461808396557778 0 0 0
2714 49 3 -1.05 6.16994158010176 -0.05610151354771793 25.306036719750306 0 0 0
2728 49 3 -1.05 6.279678761163805 2.059390161666792 27.515573658711684 0 0 0
2734 49 3 -1.05 4.155001999360512 1.9959782310887917 25.43458889926526 0 0 0
2737 49 3 -1.05 4.206226308335289 -0.11411355455337305 27.40074168588492 0 0 0
2743 49 3 -1.05 2.1768129880780718 2.1203115176004723 27.728427979059134 0 0 0
2489 45 3 -1.05 2.265794177112147 -0.09874420177846031 25.26572873661643 0 1 0
1993 36 3 -1.05 -0.006479412673171928 2.1327339964974703 25.48237797062935 1 0 0
3569 64 3 -1.05 -0.10547679309069484 0.05754753971779098 27.747709798212277 1 1 0
2691 49 1 1.575 5.302273391016609 1.0385229392658546 30.708558208498538 0 0 0
2696 49 1 1.575 3.1278680796781666 3.2343145502297603 32.84560794582603 0 0 0
2698 49 1 1.575 2.1702571315913812 2.0251964168027263 29.721325819578677 0 0 0
2703 49 2 1.05 0.04040346111831199 2.035536722248167 31.908277270143593 0 0 0
2707 49 2 1.05 2.1483482493814323 0.1192924300187538 31.827296303647284 0 0 0
2709 49 1 1.575 -0.05346309147047764 0.026981860013369847 29.72082804586804 0 0 0
2715 49 3 -1.05 4.0916848887741635 1.8886879720975813 29.650941826362317 0 0 0
2720 49 3 -1.05 2.138468653801112 2.1736597834714213 31.67979794475816 0 0 0
2726 49 3 -1.05 2.027136893380285 -0.004387088776018522 29.7587145762478 0 0 0
2730 49 3 -1.05 0.06667212370495765 0.005819702256701184 31.69475603094929 0 0 0
2735 49 3 -1.05 6.4164900922838575 2.188296358718914 31.977847895057796 0 0 0
2739 49 3 -1.05 0.1257118286188106 2.0713664202172386 29.74798738543598 0 0 0
3397 61 3 -1.05 6.510097830146738 -0.004670008335021545 29.705707246166888 0 1 0
1837 33 3 -1.05 4.354539018519998 6.395057707633058 25.423196223542945 0 0 0
1846 33 3 -1.05 6.345182471522565 4.183678872152371 25.30746713603395 0 0 0
2692 49 1 1.575 3.3436712415633707 7.375835583932289 28.62370771546925 0 0 0
2695 49 1 1.575 5.251107826014914 5.2231517887441505 26.563354886643673 0 0 0
2701 49 1 1.575 2.1742776214372173 4.13882772892089 27.610491711696532 0 0 0
2702 49 1 1.575 0.17720291382660686 6.378889051038387 27.64609677726875 0 0 0
2704 49 1 1.575 -0.0007645246790101792 4.189919394459975 25.450624829484543 0 0 0
2711 49 2 1.05 2.166749795096822 6.352111828263979 25.40689072363805 0 0 0
2718 49 3 -1.05 0.13573360887544147 4.315442713392278 27.430561333276064 0 0 0
2719 49 3 -1.05 6.486996083946683 6.299594050670307 27.52277542763342 0 0 0
2722 49 3 -1.05 0.012960073373854979 6.376137442345172 25.67692341444401 0 0 0
2723 49 3 -1.05 4.130790901016702 4.126952530542186 27.592328389433302 0 0 0
2736 49 3 -1.05 2.169965251872849 6.219434534977623 27.59187730154152 0 0 0
2741 49 3 -1.05 2.0432329752119456 4.326332813978798 25.527807366129423 0 0 0
2690 49 1 1.575 7.414868371026992 7.422300073410596 32.85101198058797 0 0 0
2693 49 1 1.575 1.0355845845852567 5.2542132266404495 30.7459189623625 0 0 0
2699 49 2 1.05 6.329143539490127 6.307893871897299 29.651752499178887 0 0 0
2700 49 1 1.575 6.38991994738841 4.313489131474874 31.783927171504693 0 0 0
2706 49 2 1.05 4.311482554332851 6.294560640104391 31.818795000054354 0 0 0
2712 49 2 1.05 4.349277114009656 4.249278325586816 29.68803068807839 0 0 0
2716 49 3 -1.05 4.364505808503996 6.283668981034282 29.762634587079507 0 0 0
2724 49 3 -1.05 4.3487550350063575 4.169974957654873 31.79487960530743 0 0 0
2727 49 3 -1.05 2.0744048824426295 6.281269693825278 31.891772586283732 0 0 0
2731 49 3 -1.05 2.1564383773752516 4.13969179289261 29.596064228765645 0 0 0
2732 49 3 -1.05 6.43146261886283 4.211668224642136 29.742673420838894 0 0 0
2744 49 3 -1.05 6.391792646554853 6.2433317502129775 31.813314614946197 0 0 0
2885 52 3 -1.05 -0.08520491869260416 4.182517933490373 31.91523526661498 1 0 0
2908 52 3 -1.05 -0.08844972120013853 6.289486075237406 29.544322856746856 1 0 0
3410 61 3 -1.05 4.203695959611196 0.014950220737192219 31.897657373639436 0 1 0
1825 33 3 -1.05 8.398479834150121 2.1438652918913363 25.516605429398997 0 0 0
3401 61 3 -1.05 8.499370419953241 -0.025510559501602224 27.712909080041246 0 1 0
2745 50 1 1.575 9.577937503855123 1.009546571229404 26.543499268406677 0 0 0
2750 50 1 1.575 15.87202969282173 3.2218402860006212 28.67094997501641 0 0 0
2753 50 2 1.05 12.760395995392784 0.015156491259480948 25.365212912841898 0 0 0
2761 50 1 1.575 12.734868239103454 2.1489067446919177 27.54346984587109 0 0 0
2764 50 1 1.575 14.855914248705107 -0.007078319456174639 27.541536050866434 0 0 0
2766 50 2 1.05 14.808807654221514 2.12753623701439 25.3491353417721 0 0 0
2770 50 3 -1.05 14.829488165768026 0.06721843609829614 25.61404796580313 0 0 0
2784 50 3 -1.05 14.649826166597858 2.154458489270144 27.722870647782518 0 0 0
2790 50 3 -1.05 12.82449364671917 2.108621046760925 25.566301846080716 0 0 0
2793 50 3 -1.05 12.844499114598085 0.1069325032231135 27.584477293415922 0 0 0
2799 50 3 -1.05 10.703341611961324 2.185506884097496 27.65430669745101 0 0 0
2545 46 3 -1.05 10.652635890406627 -0.10997965718152054 25.47113575626637 0 1 0
2747 50 1 1.575 13.77159013082771 1.0504539161044952 30.787573488247148 0 0 0
2752 50 1 1.575 11.706092676116931 3.245649836336611 32.87497406508632 0 0 0
2754 50 2 1.05 10.644872403315741 2.129185900976698 29.814265608011073 0 0 0
2759 50 2 1.05 8.443175800568447 2.1976341993107154 31.76779656503559 0 0 0
2763 50 1 1.575 10.612929711932466 -0.06909478751906445 31.79287525727249 0 0 0
2765 50 1 1.575 8.45190009110947 0.019455061744443072 29.72003135836575 0 0 0
2771 50 3 -1.05 12.690717414587827 2.100758778347492 29.650008860653983 0 0 0
2776 50 3 -1.05 10.6058540169216 2.06586303117955 31.940865950077477 0 0 0
2782 50 3 -1.05 10.490783779049027 -0.09086435701612058 29.834777846900252 0 0 0
2786 50 3 -1.05 8.552611510738998 0.07449753692292704 31.776831528144502 0 0 0
2791 50 3 -1.05 14.954055839627925 2.137003175525512 31.821567638459705 0 0 0
2795 50 3 -1.05 8.464275355734998 1.938279201107997 29.793678652150906 0 0 0
3453 62 3 -1.05 14.988696687063925 0.015418981468808816 29.65037423578613 0 1 0
3466 62 3 -1.05 12.620382589616975 -0.14330556649010087 31.778544092063502 0 1 0
1893 34 3 -1.05 12.589628478029555 6.333082033874807 25.3985230659755 0 0 0
1902 34 3 -1.05 14.845531836483696 4.2841352587706965 25.457265478892072 0 0 0
2748 50 1 1.575 11.637708406403478 7.458880395879821 28.618993854128142 0 0 0
2751 50 1 1.575 13.745654755228255 5.347473908022717 26.499359218136227 0 0 0
2757 50 1 1.575 10.63829194033688 4.299913976267861 27.567070362433892 0 0 0
2758 50 2 1.05 8.4198027309545 6.356319244401454 27.581108242906993 0 0 0
2760 50 1 1.575 8.331553316160251 4.151626578247281 25.46635078970319 0 0 0
2767 50 1 1.575 10.5459610207266 6.335178068614335 25.435243562470077 0 0 0
2774 50 3 -1.05 8.566917955314462 4.177552317893527 27.408456927119712 0 0 0
2775 50 3 -1.05 14.893297283387586 6.41514888787005 27.649364202143893 0 0 0
2778 50 3 -1.05 8.622015753103522 6.298946701415822 25.46604749089927 0 0 0
2779 50 3 -1.05 12.624780710695346 4.16953194781407 27.544645316373526 0 0 0
2792 50 3 -1.05 10.566830587762894 6.371223063531179 27.436063121596277 0 0 0
2797 50 3 -1.05 10.559759166104225 4.329296600728064 25.523842769604787 0 0 0
2717 49 3 -1.05 8.454795729123706 4.2566119310527775 31.922007401931538 0 0 0
2740 49 3 -1.05 8.62428671249463 6.491581220646484 29.773038033576714 0 0 0
2746 50 1 1.575 15.948723143909515 7.425602281994857 32.93322795872567 0 0 0
2749 50 1 1.575 9.54724227407044 5.2151536169043915 30.749088983971156 0 0 0
2755 50 2 1.05 14.835914153179278 6.294922810090573 29.68866414278995 0 0 0
2756 50 1 1.575 14.838519591241214 4.292087591106247 31.777925562253465 0 0 0
2762 50 2 1.05 12.817444205230712 6.274862916692643 31.819895078090397 0 0 0
2768 50 2 1.05 12.68405588019006 4.2083840160574315 29.738221355681272 0 0 0
2772 50 3 -1.05 12.651433714129542 6.306173715333598 29.764249076147806 0 0 0
2780 50 3 -1.05 12.83331574795041 4.286418422585952 31.801180979060486 0 0 0
2783 50 3 -1.05 10.612501958193379 6.355990482514712 31.925517875870973 0 0 0
2787 50 3 -1.05 10.637483780965715 4.087991329651028 29.57485815514059 0 0 0
2788 50 3 -1.05 14.765766717031852 4.200797561264629 29.887335981752013 0 0 0
2800 50 3 -1.05 14.968521507470713 6.252466188888721 31.759025567889537 0 0 0
1958 35 3 -1.05 23.367709800140748 4.189203141104642 25.387814802116445 0 0 0
1881 34 3 -1.05 17.028214593468498 2.1444221304344295 25.35196639360246 0 0 0
3457 62 3 -1.05 16.848427419723002 0.03150128562273569 27.714214800470597 0 1 0
2801 51 1 1.575 17.93347776441141 1.0682547490262013 26.550115525766223 0 0 0
2806 51 1 1.575 24.398992249111235 3.068156428248724 28.592044305104302 0 0 0
2809 51 2 1.05 21.21008640964066 -0.05780585867843072 25.52114188860683 0 0 0
2817 51 1 1.575 21.189054310889365 2.115343692981943 27.595624895817206 0 0 0
2820 51 2 1.05 23.379723539021654 -0.03125390496852258 27.463835526980308 0 0 0
2822 51 1 1.575 23.313600272208337 2.0931467317379417 25.46101237827786 0 0 0
2826 51 3 -1.05 23.348342545939563 0.0880572110594992 25.445104400534316 0 0 0
2840 51 3 -1.05 23.21247655242753 2.156062686491382 27.47671591385403 0 0 0
2846 51 3 -1.05 21.267279944580576 2.1228794128332225 25.579293530004826 0 0 0
2849 51 3 -1.05 21.290038526395016 0.06794609482386241 27.500195554285888 0 0 0
2855 51 3 -1.05 19.16760178370706 2.1326080700854657 27.559701976742947 0 0 0
2601 47 3 -1.05 18.973076524235992 -0.13834497958637842 25.406311132088668 0 1 0
2803 51 1 1.575 22.367453155393324 1.020873808064046 30.73519995671411 0 0 0
2808 51 1 1.575 20.157806876232325 3.1269151411938916 32.854826501471955 0 0 0
2810 51 1 1.575 19.118685297786325 2.1984135581808024 29.65334692189816 0 0 0
2815 51 1 1.575 16.959254775981584 2.107962633334555 31.82220467407862 0 0 0
2819 51 2 1.05 19.109908885854182 0.061350833060565976 31.81383073221717 0 0 0
2821 51 1 1.575 16.949766730958746 -0.017873540398880786 29.742082243860274 0 0 0
2827 51 3 -1.05 21.139909472691194 2.106094203756971 29.58332653383936 0 0 0
2832 51 3 -1.05 18.98684323876993 2.083411137296382 31.82067105582235 0 0 0
2838 51 3 -1.05 19.06876157410084 0.28857608828886977 29.731078878369345 0 0 0
2842 51 3 -1.05 17.089148616634958 0.09083661573945728 31.65450227540414 0 0 0
2847 51 3 -1.05 23.393842705215086 2.1621753509223893 32.00981444749851 0 0 0
2851 51 3 -1.05 17.023712178322135 2.0178472138555983 29.78543535855123 0 0 0
3509 63 3 -1.05 23.539858536468756 -0.02834254608148968 29.550194911392968 0 1 0
3522 63 3 -1.05 21.23637294081038 -0.06475944183373815 31.953038257090984 0 1 0
1949 35 3 -1.05 21.166211194518556 6.4047079646074625 25.251549716976683 0 0 0
2804 51 1 1.575 20.072463998775145 7.412825376752991 28.572824905133494 0 0 0
2807 51 1 1.575 22.146150808339314 5.3223640673732024 26.533253252379257 0 0 0
2813 51 2 1.05 19.033214062721818 4.2582771725905735 27.49647669952396 0 0 0
2814 51 1 1.575 16.87136009326818 6.341148869354946 27.54576970092799 0 0 0
2816 51 2 1.05 16.918583890062102 4.331545876421183 25.515546418886736 0 0 0
2823 51 2 1.05 18.97301867182726 6.3214612035900215 25.491177801856562 0 0 0
2830 51 3 -1.05 16.861169072163797 4.42265225212059 27.543019310637515 0 0 0
2831 51 3 -1.05 23.337097475026255 6.372332018465885 27.629465110324144 0 0 0
2834 51 3 -1.05 17.012826150513188 6.397235486218254 25.493166740047986 0 0 0
2835 51 3 -1.05 21.27767769343752 4.068279133943474 27.632986958589516 0 0 0
2848 51 3 -1.05 18.920513843028424 6.287749348252817 27.55180056959335 0 0 0
2853 51 3 -1.05 19.0277837427126 4.303701411609404 25.533387988582845 0 0 0
2773 50 3 -1.05 16.80586259455531 4.061732207202382 31.77930239701036 0 0 0
2796 50 3 -1.05 16.997266187641223 6.43065946127269 29.585531925732862 0 0 0
2802 51 1 1.575 24.378354385934166 7.406260985750855 32.854466522733475 0 0 0
2805 51 1 1.575 17.91772781325224 5.253853042911132 30.752919155844374 0 0 0
2811 51 2 1.05 23.19241362660388 6.337933307895203 29.618788938275717 0 0 0
2812 51 1 1.575 23.33781829356505 4.23990037974454 31.80582945580309 0 0 0
2818 51 2 1.05 21.17798147480149 6.368354381610548 31.717329913039155 0 0 0
2824 51 2 1.05 21.195953083716613 4.359183731510702 29.796710842296662 0 0 0
2828 51 3 -1.05 21.17800144284415 6.376567169560982 29.692374350905407 0 0 0
2836 51 3 -1.05 21.38115134270886 4.274261973482608 31.8038107930444 0 0 0
2839 51 3 -1.05 19.00236525313381 6.406730127819386 31.88012728536218 0 0 0
2843 51 3 -1.05 19.07696938064885 4.001041652587528 29.887179195772518 0 0 0
2844 51 3 -1.05 23.421989602258396 4.103080206821984 29.813044566338274 0 0 0
2856 51 3 -1.05 23.403639562845274 6.185721315815556 31.808573960386447 0 0 0
1937 35 3 -1.05 25.342486969544012 2.3132551614247445 25.391722527105088 0 0 0
3513 63 3 -1.05 25.45179883593503 -0.048785069728562995 27.601777575679968 0 1 0
2857 52 2 1.05 26.542422160622547 1.0970983558494436 26.534003279562203 0 0 0
2862 52 1 1.575 32.90172945744648 3.2765416864228962 28.71663404013885 0 0 0
2865 52 1 1.575 29.610787626973753 -0.008017659428968236 25.46105795608314 0 0 0
2873 52 1 1.575 29.816740698508013 2.1675128268123864 27.55774447037147 0 0 0
2876 52 2 1.05 31.781896734256613 0.07407583477912676 27.634174316220413 0 0 0
2878 52 2 1.05 31.86287219327864 2.1119256486150086 25.44984777459886 0 0 0
2882 52 3 -1.05 31.743388595314713 0.1316135452273385 25.420973196886834 0 0 0
2896 52 3 -1.05 31.700015289744556 2.237051559614917 27.56189223968467 0 0 0
2902 52 3 -1.05 29.807956825095992 2.133528327364335 25.541952596062423 0 0 0
2905 52 3 -1.05 29.730030280410865 0.12257626277242056 27.471424583417274 0 0 0
2911 52 3 -1.05 27.574568624017125 2.29080791577241 27.663894804976813 0 0 0
2859 52 1 1.575 30.64647890507243 1.0808793462193154 30.806250456049423 0 0 0
2864 52 1 1.575 28.510945540257598 3.215977584120702 32.87212876884115 0 0 0
2866 52 1 1.575 27.528362592745914 2.0777895876135375 29.66366201012163 0 0 0
2871 52 1 1.575 25.511330280191228 2.074303832107255 31.852257919220758 0 0 0
2875 52 2 1.05 27.640795300009227 -0.05512633631168783 31.733335675459266 0 0 0
2877 52 1 1.575 25.501694341483997 -0.02770556075919805 29.536850738082393 0 0 0
2883 52 3 -1.05 29.591518308553283 2.13643052716964 29.48631730044007 0 0 0
2888 52 3 -1.05 27.50148996304584 2.1562276524821415 31.605901176240547 0 0 0
2894 52 3 -1.05 27.422082365368954 0.09602896199878816 29.693778995489883 0 0 0
2898 52 3 -1.05 25.465198428380965 0.13511834742077267 31.718303024212936 0 0 0
2903 52 3 -1.05 31.735696098255133 2.2301192887156587 31.910207324359508 0 0 0
2907 52 3 -1.05 25.48996450000048 1.9557037715860675 29.755996177217945 0 0 0
3565 64 3 -1.05 31.913836744753524 -0.088298833675308 29.78742629739911 0 1 0
3578 64 3 -1.05 29.644752898525653 0.03159674326507988 31.95826908415832 0 1 0
2005 36 3 -1.05 29.658621510989253 6.500011134255157 25.479545288106166 0 0 0
2014 36 3 -1.05 31.93433172827249 4.27748150711 25.296494225702634 0 0 0
2860 52 1 1.575 28.611075600254527 7.402025869620655 28.66053809977216 0 0 0
2863 52 1 1.575 30.8046487257486 5.270158994880785 26.594593041035704 0 0 0
2869 52 1 1.575 27.5448218967328 4.332997959035079 27.598938907830348 0 0 0
2870 52 1 1.575 25.323162372048465 6.375662921272915 27.553223457526506 0 0 0
2872 52 1 1.575 25.37820133948068 4.267510621232574 25.501994453458902 0 0 0
2879 52 2 1.05 27.640547200421818 6.389904171897893 25.438403580776466 0 0 0
2886 52 3 -1.05 25.393199603313683 4.353937160181577 27.510545927822125 0 0 0
2887 52 3 -1.05 31.99276130968376 6.358426723469673 27.613412721347107 0 0 0
2890 52 3 -1.05 25.362463922417284 6.277018943203981 25.53506094954877 0 0 0
2891 52 3 -1.05 29.53807521882329 4.162447472234909 27.579625487881117 0 0 0
2904 52 3 -1.05 27.39977206360524 6.2452496755570825 27.626818412853666 0 0 0
2909 52 3 -1.05 27.36620472525767 4.330098003588741 25.634531044268435 0 0 0
2829 51 3 -1.05 25.414901819818223 4.023160863580356 31.767271900328183 0 0 0
2852 51 3 -1.05 25.417604031592447 6.35164667763486 29.52353541651313 0 0 0
2858 52 1 1.575 32.80782745433622 7.412828461762315 32.82552955459233 0 0 0
2861 52 1 1.575 26.42784861944185 5.2795829391672795 30.78734455211283 0 0 0
2867 52 2 1.05 31.788786488701376 6.3323995131364645 29.637365011713054 0 0 0
2868 52 1 1.575 31.773549284102636 4.193785430227516 31.7993686195145 0 0 0
2874 52 1 1.575 29.746005710362898 6.457845125987922 31.819115098961507 0 0 0
2880 52 2 1.05 29.690756717692803 4.232032009127186 29.680616021868428 0 0 0
2884 52 3 -1.05 29.691118518127265 6.244525846942604 29.692521957659615 0 0 0
2892 52 3 -1.05 29.662373688512325 4.329404561439173 31.761073287974977 0 0 0
2895 52 3 -1.05 27.667299944462478 6.307092456760992 31.927022017692774 0 0 0
2899 52 3 -1.05 27.519921476181125 4.126933657843834 29.515071145078153 0 0 0
2900 52 3 -1.05 31.78067905071448 4.263765655532344 29.838301568584185 0 0 0
2912 52 3 -1.05 31.714314353757548 6.196268110065906 31.847532456138804 0 0 0
2657 48 3 -1.05 27.630617145213773 -0.06147877373671109 25.360373209311646 0 1 0
1817 33 3 -1.05 2.2495916213382756 8.497022203398366 25.466461566106286 0 0 0
2913 53 1 1.575 1.0399443171641785 9.626701807115316 26.632251624518666 0 0 0
2918 53 1 1.575 7.405461349361737 11.694480502787897 28.667316456811232 0 0 0
2921 53 1 1.575 4.200612037358604 8.429729863438546 25.44225806445064 0 0 0
2929 53 1 1.575 4.295698205984645 10.616565013133163 27.518114981981096 0 0 0
2932 53 2 1.05 6.333365468182363 8.491217199475372 27.55083759902724 0 0 0
2934 53 2 1.05 6.38179420144036 10.618883833848821 25.482712636786292 0 0 0
2938 53 3 -1.05 6.185516488207511 8.584334429664201 25.41804779456925 0 0 0
2952 53 3 -1.05 6.236851240703889 10.671683789782975 27.535880484581483 0 0 0
2958 53 3 -1.05 4.3081423381609865 10.632056665256691 25.547745834400978 0 0 0
2961 53 3 -1.05 4.2084285577697935 8.615945095209536 27.41606555172119 0 0 0
2967 53 3 -1.05 2.244657766806851 10.683388656723107 27.725353707036245 0 0 0
2897 52 3 -1.05 0.10843623490169063 8.328458622544426 27.584313139694803 1 0 0
2217 40 3 -1.05 -0.17876175077312995 10.535497024273909 25.50611050721294 1 0 0
2725 49 3 -1.05 6.479959559691798 8.414462434860479 29.531824063845473 0 0 0
2738 49 3 -1.05 4.135064629914545 8.495761572701072 31.98318666266839 0 0 0
2915 53 2 1.05 5.2290611428585425 9.42494181996749 30.748817830158718 0 0 0
2920 53 1 1.575 3.198464391582342 11.702698310846985 32.86643401769736 0 0 0
2922 53 1 1.575 2.1381999527703917 10.495707291076226 29.66880518471668 0 0 0
2927 53 1 1.575 0.03789300967761077 10.654907756979462 31.737371422037864 0 0 0
2931 53 2 1.05 2.1273486250599083 8.331500322469672 31.833236618900056 0 0 0
2933 53 2 1.05 0.07316102298720575 8.452806940923322 29.736307283825603 0 0 0
2939 53 3 -1.05 4.142482292439546 10.619021922050088 29.620237649824894 0 0 0
2944 53 3 -1.05 2.087006362883655 10.672472320853002 31.665918949054195 0 0 0
2950 53 3 -1.05 2.218555724285741 8.504924993536001 29.691801976742838 0 0 0
2954 53 3 -1.05 0.12062509162031315 8.701896239281435 31.788884428720984 0 0 0
2959 53 3 -1.05 6.424273902148763 10.603595969757995 31.888522659868293 0 0 0
2963 53 3 -1.05 0.12187871588789415 10.556351978678535 29.74521117140053 0 0 0
2061 37 3 -1.05 4.245944267148153 14.897587986768526 25.47448923811211 0 0 0
2070 37 3 -1.05 6.482333170676764 12.84814124740023 25.27731343588075 0 0 0
2916 53 1 1.575 3.213452755070359 15.925182378357144 28.62356759371994 0 0 0
2919 53 1 1.575 5.299404097972208 13.733766946684831 26.516630225472454 0 0 0
2925 53 2 1.05 2.022429738420539 12.756731642925226 27.642144614738594 0 0 0
2926 53 1 1.575 -0.006482196155371051 14.889555229194453 27.5618113086983 0 0 0
2928 53 2 1.05 -0.015989472686980002 12.670329651694235 25.480726255122708 0 0 0
2935 53 2 1.05 2.131523833819267 14.79352742586453 25.49834513120123 0 0 0
2942 53 3 -1.05 -0.010747996592686987 12.778449118838683 27.55248755336316 0 0 0
2943 53 3 -1.05 6.370020488315874 14.96108523369672 27.6512608276474 0 0 0
2946 53 3 -1.05 0.016846703111010646 14.78377066832018 25.626763171624567 0 0 0
2947 53 3 -1.05 4.2156856530651545 12.66797775621072 27.711319743495483 0 0 0
2960 53 3 -1.05 2.061136936306052 14.865486272052857 27.499343079749433 0 0 0
2965 53 3 -1.05 2.18952059488099 12.752299473956084 25.524437696852537 0 0 0
2914 53 1 1.575 7.354441396372625 15.928690865970792 32.85609376780207 0 0 0
2917 53 1 1.575 1.0552070199905565 13.8939628273326 30.6785089822408 0 0 0
2923 53 1 1.575 6.3359546175538215 14.766423852069728 29.767562251947655 0 0 0
2924 53 2 1.05 6.305129138152652 12.759178026882042 31.928377746053503 0 0 0
2930 53 1 1.575 4.158466734446607 14.876188523085336 31.775626130315526 0 0 0
2936 53 1 1.575 4.199359812533763 12.700004688127542 29.717085264237603 0 0 0
2940 53 3 -1.05 4.4388342370509095 14.820454239507875 29.64040236834785 0 0 0
2948 53 3 -1.05 4.218377647758095 12.86393173990603 31.67936277949768 0 0 0
2951 53 3 -1.05 2.2523803308206687 14.964005597001965 31.723865056025463 0 0 0
2955 53 3 -1.05 2.206842252477724 12.690035788594965 29.699159371026802 0 0 0
2956 53 3 -1.05 6.220908728752711 12.79802300137215 29.668634657835888 0 0 0
2968 53 3 -1.05 6.131062952906008 14.856708090591095 31.758745824357817 0 0 0
3109 56 3 -1.05 -0.04112514205084703 12.700311335910722 31.838463274774103 1 0 0
3132 56 3 -1.05 -0.019439486898948283 14.934873837768611 29.61766873699185 1 0 0
2729 49 3 -1.05 8.523758245489349 8.480459047193541 27.504562252498463 0 0 0
2049 37 3 -1.05 8.453861060691416 10.72414494019777 25.320533015027934 0 0 0
1873 34 3 -1.05 10.62280587000757 8.448291961062004 25.330656724741345 0 0 0
2969 54 1 1.575 9.585115337358962 9.611358699730149 26.468471651489832 0 0 0
2974 54 2 1.05 15.842773215380552 11.56430677097015 28.597360722436306 0 0 0
2977 54 2 1.05 12.727894065769627 8.560187406132634 25.44871728884929 0 0 0
2985 54 2 1.05 12.762569466404033 10.605148246654892 27.644042614673175 0 0 0
2988 54 1 1.575 14.81787772923199 8.542931527753458 27.636405594706993 0 0 0
2990 54 1 1.575 14.768186514895289 10.609641383281588 25.386380370697232 0 0 0
2994 54 3 -1.05 14.767108019435325 8.588632808463926 25.558322623650408 0 0 0
3008 54 3 -1.05 14.668843829799211 10.57980198942434 27.422036296520417 0 0 0
3014 54 3 -1.05 12.745999778127594 10.651574197459032 25.510042824163705 0 0 0
3017 54 3 -1.05 12.777616876880497 8.484414911573596 27.52249780396026 0 0 0
3023 54 3 -1.05 10.588122834171164 10.776740800761507 27.6459091679513 0 0 0
2781 50 3 -1.05 14.799542296548891 8.385518718580213 29.639988728941603 0 0 0
2794 50 3 -1.05 12.603694284722616 8.426390517920453 31.808627896894553 0 0 0
2971 54 1 1.575 13.78491820354726 9.601863420407035 30.88109336403728 0 0 0
2976 54 1 1.575 11.706470328160721 11.633887160781006 32.83296703430346 0 0 0
2978 54 2 1.05 10.606366711315056 10.577900350787951 29.695806612622988 0 0 0
2983 54 1 1.575 8.497250250062695 10.675530153727134 31.882854681424796 0 0 0
2987 54 1 1.575 10.658369295728253 8.490356540385141 31.679617959030598 0 0 0
2989 54 1 1.575 8.478597879251904 8.462465999916153 29.666003674985184 0 0 0
2995 54 3 -1.05 12.612884179843912 10.810823868388054 29.675567171871705 0 0 0
3000 54 3 -1.05 10.536816071007925 10.421718180226813 31.837487446607483 0 0 0
3006 54 3 -1.05 10.583685075087997 8.532174656898366 29.72453352397968 0 0 0
3010 54 3 -1.05 8.590817806192044 8.596219040065124 31.807092086967522 0 0 0
3015 54 3 -1.05 14.884169111174307 10.764357530025253 31.87011858642142 0 0 0
3019 54 3 -1.05 8.528889058890222 10.571546791394702 29.832865614807694 0 0 0
2117 38 3 -1.05 12.575375543295829 14.830420998083133 25.44740404250366 0 0 0
2126 38 3 -1.05 14.88072418081151 12.583923130373542 25.323053222891364 0 0 0
2972 54 1 1.575 11.699225594827258 15.897027060907073 28.644432579943587 0 0 0
2975 54 1 1.575 13.811380842837568 13.771908875403119 26.548255355646376 0 0 0
2981 54 1 1.575 10.591999096674984 12.810924061047736 27.675858115661228 0 0 0
2982 54 1 1.575 8.454039850402298 14.810513653040866 27.61310245949458 0 0 0
2984 54 1 1.575 8.480644512332644 12.619316808550806 25.498245364110247 0 0 0
2991 54 1 1.575 10.58750202433352 14.92824713761168 25.453775609691288 0 0 0
2998 54 3 -1.05 8.576962791826098 12.82768021703494 27.571588609086884 0 0 0
2999 54 3 -1.05 15.012288663101636 14.794023054141796 27.572130316702324 0 0 0
3002 54 3 -1.05 8.534139592518233 14.722687740331592 25.528563316213113 0 0 0
3003 54 3 -1.05 12.557224003241808 12.787389816868561 27.638641422809453 0 0 0
3016 54 3 -1.05 10.485743025049032 14.832474185462296 27.47539674548597 0 0 0
3021 54 3 -1.05 10.413473598256921 12.807035641723752 25.610924412699102 0 0 0
2941 53 3 -1.05 8.381333666242138 12.69475820254655 31.78657829932928 0 0 0
2964 53 3 -1.05 8.293500035396416 14.866377563918993 29.705420945222873 0 0 0
2970 54 2 1.05 15.898188853688131 15.861482784419874 32.84168619737227 0 0 0
2973 54 1 1.575 9.552594741468466 13.815397048604401 30.83858206168509 0 0 0
2979 54 2 1.05 14.805138243205505 14.896316929102627 29.640140254038315 0 0 0
2980 54 1 1.575 14.803526783490877 12.732317247318592 31.750063836017908 0 0 0
2986 54 2 1.05 12.748223390994053 14.842985675554617 31.819934488977562 0 0 0
2992 54 1 1.575 12.688830917515821 12.734916719280704 29.662925143999807 0 0 0
2996 54 3 -1.05 12.73622416624679 14.770621559072982 29.71169565112917 0 0 0
3004 54 3 -1.05 12.743812009560555 12.78408495192616 31.714823468256224 0 0 0
3007 54 3 -1.05 10.620037348735208 14.913646901079986 31.905935312194373 0 0 0
3011 54 3 -1.05 10.6575414997227 12.82433478425243 29.631310895829937 0 0 0
3012 54 3 -1.05 14.622703793511938 12.68226512893848 29.701441348400834 0 0 0
3024 54 3 -1.05 14.932938768365904 14.655676096235693 31.669901330541336 0 0 0
2785 50 3 -1.05 16.845413355526077 8.390641429421901 27.475358082934484 0 0 0
2105 38 3 -1.05 16.86112561698535 10.717110447490438 25.474886393393508 0 0 0
1929 35 3 -1.05 19.043676915047893 8.512647914663932 25.295044968786286 0 0 0
3025 55 1 1.575 18.025371938694914 9.576870088833159 26.51548538811349 0 0 0
3030 55 1 1.575 24.379557396230574 11.648962990443438 28.592450673966162 0 0 0
3033 55 2 1.05 21.177206035177377 8.461721850081329 25.42654701340948 0 0 0
3041 55 1 1.575 21.19475910724467 10.602232603502957 27.551010642909063 0 0 0
3044 55 2 1.05 23.25671998660281 8.527729729677793 27.607451658544907 0 0 0
3046 55 2 1.05 23.341118662524636 10.597584538960179 25.6073254416188 0 0 0
3050 55 3 -1.05 23.159065342255264 8.45439605984284 25.54118562607245 0 0 0
3064 55 3 -1.05 23.097536937148103 10.582428322330195 27.640019364885433 0 0 0
3070 55 3 -1.05 21.19015907270671 10.689916226735626 25.557661762624388 0 0 0
3073 55 3 -1.05 21.041886773776874 8.575445522417832 27.494324469646227 0 0 0
3079 55 3 -1.05 19.16021233488758 10.572949775940973 27.624215917730947 0 0 0
2837 51 3 -1.05 23.50881239050405 8.482715233448836 29.77673127107655 0 0 0
2850 51 3 -1.05 21.158890460990797 8.570529128001041 31.93345831452463 0 0 0
3027 55 1 1.575 22.219673528446947 9.556960251925398 30.678428284378686 0 0 0
3032 55 1 1.575 20.129021957252576 11.63380139722359 32.71172828173364 0 0 0
3034 55 1 1.575 19.011349533354895 10.614941540329097 29.770461900466323 0 0 0
3039 55 2 1.05 16.925083585262723 10.588600614102614 31.837818444042224 0 0 0
3043 55 1 1.575 19.011977803722015 8.42803711772595 31.759888547131393 0 0 0
3045 55 2 1.05 16.80082964301567 8.492064138423027 29.648867914819185 0 0 0
3051 55 3 -1.05 21.0819892404425 10.622978791789707 29.601181498065074 0 0 0
3056 55 3 -1.05 19.0776588120295 10.389710136678183 31.725484403016154 0 0 0
3062 55 3 -1.05 19.027724265090622 8.48794579658657 29.80265260945375 0 0 0
3066 55 3 -1.05 17.069524448059855 8.356065797415052 31.78698455527968 0 0 0
3071 55 3 -1.05 23.197957076923053 10.717177940583648 31.842826685645086 0 0 0
3075 55 3 -1.05 17.015262629859382 10.501173678061956 29.752738813233837 0 0 0
2173 39 3 -1.05 20.98230919735434 14.927117397512717 25.42732230030525 0 0 0
2182 39 3 -1.05 23.463008369049255 12.668021880362915 25.416520838483493 0 0 0
3028 55 1 1.575 20.17409141676186 15.903970916668953 28.517673511766034 0 0 0
3031 55 1 1.575 22.22996705031736 13.725240488966874 26.41244063037425 0 0 0
3037 55 2 1.05 19.033051206376175 12.670674416721791 27.464271380101934 0 0 0
3038 55 1 1.575 16.973897330963435 14.813913844752355 27.673533472877047 0 0 0
3040 55 1 1.575 16.918425738102226 12.682857887375622 25.503566449276644 0 0 0
3047 55 1 1.575 19.065656464160966 14.809772537073519 25.387610041896643 0 0 0
3054 55 3 -1.05 16.98760637419545 12.842527239911046 27.43307349779448 0 0 0
3055 55 3 -1.05 23.381915087378452 14.84290722542908 27.62539657477406 0 0 0
3058 55 3 -1.05 17.013112481941562 14.79517964237788 25.469129327609842 0 0 0
3059 55 3 -1.05 21.140044418241963 12.67064727383958 27.619393495833105 0 0 0
3072 55 3 -1.05 18.98174199499549 14.734557263800887 27.442499394423784 0 0 0
3077 55 3 -1.05 18.94389132838133 12.859500461767382 25.333595328605792 0 0 0
2997 54 3 -1.05 17.02674323036208 12.660706082231599 31.843049929105266 0 0 0
3020 54 3 -1.05 16.990592463358993 14.837356295246474 29.565047435032408 0 0 0
3026 55 1 1.575 24.455744267408644 15.868286770771926 32.87901322304448 0 0 0
3029 55 1 1.575 18.030670652488507 13.75697804553588 30.715613968858566 0 0 0
3035 55 2 1.05 23.395596097084905 14.817810156146303 29.715916546351384 0 0 0
3036 55 1 1.575 23.24636918617192 12.73204294580924 31.720906801664007 0 0 0
3042 55 2 1.05 21.130706844856615 14.810087388491759 31.833718524051086 0 0 0
3048 55 1 1.575 21.235162999047798 12.75248649576725 29.635724860067526 0 0 0
3052 55 3 -1.05 21.24037294741629 14.661194271424717 29.611441221188993 0 0 0
3060 55 3 -1.05 21.334283480217323 12.770900367677985 31.644352275307792 0 0 0
3063 55 3 -1.05 19.085988815754348 14.935201068455518 31.81412186752981 0 0 0
3067 55 3 -1.05 19.111727378322545 12.590234694631363 29.656153366395085 0 0 0
3068 55 3 -1.05 23.32091423815515 12.728699737067197 29.795141632917854 0 0 0
3080 55 3 -1.05 23.426423074290085 14.731499523907457 31.762559034196236 0 0 0
3274 59 3 -1.05 23.218509433641316 16.619754783217978 25.586475942847194 0 0 0
2841 51 3 -1.05 25.471092463842886 8.403711841754436 27.645483529827462 0 0 0
2161 39 3 -1.05 25.402124581583006 10.711315984192048 25.54277820135855 0 0 0
1985 36 3 -1.05 27.77793240244528 8.405987767012963 25.446197691128944 0 0 0
3081 56 1 1.575 26.523361007578114 9.458459115017646 26.527426684953586 0 0 0
3086 56 1 1.575 32.85885884015365 11.678825999282925 28.673726349087765 0 0 0
3089 56 1 1.575 29.74935403554741 8.465552499598264 25.535589597168798 0 0 0
3097 56 2 1.05 29.67585001603719 10.403444253432212 27.62192777253327 0 0 0
3100 56 2 1.05 31.953550132708916 8.49766669985671 27.529623009668875 0 0 0
3102 56 1 1.575 31.87019709413229 10.596760297790466 25.507530990815127 0 0 0
3106 56 3 -1.05 31.772120486307408 8.637509379333014 25.464687508332236 0 0 0
3120 56 3 -1.05 31.77277572562114 10.554098488689286 27.645373380350033 0 0 0
3126 56 3 -1.05 29.857089625968037 10.523550987489656 25.569966277043832 0 0 0
3129 56 3 -1.05 29.709527907276144 8.461703682077873 27.47792437528086 0 0 0
3135 56 3 -1.05 27.6212654200696 10.572686740136986 27.65749769178984 0 0 0
2893 52 3 -1.05 31.81225416530848 8.409124309581308 29.703433586227476 0 0 0
2906 52 3 -1.05 29.63775621112692 8.337627958818134 31.827408558708562 0 0 0
3083 56 1 1.575 30.76679464301476 9.536506291632868 30.763673129851608 0 0 0
3088 56 1 1.575 28.60478211144524 11.64696013862844 32.940968887981825 0 0 0
3090 56 1 1.575 27.561050143835736 10.59234270722293 29.77822852844855 0 0 0
3095 56 2 1.05 25.376972806875635 10.576183001232959 31.815185013514245 0 0 0
3099 56 2 1.05 27.59779135315757 8.411428930855994 31.709896509631488 0 0 0
3101 56 1 1.575 25.41907542122583 8.451552217360248 29.73222756529863 0 0 0
3107 56 3 -1.05 29.578881604922245 10.557335487923314 29.66142579089098 0 0 0
3112 56 3 -1.05 27.456816458869586 10.546085329430891 31.707983027468185 0 0 0
3118 56 3 -1.05 27.39462265551236 8.547654813515077 29.693614578878346 0 0 0
3122 56 3 -1.05 25.489270182630225 8.4476163028415 31.74098566887217 0 0 0
3127 56 3 -1.05 32.01419671334629 10.617174130448856 31.782802001131536 0 0 0
3131 56 3 -1.05 25.53657640161684 10.465740125156126 29.61225970347632 0 0 0
2229 40 3 -1.05 29.724388174396317 14.840928743558113 25.452901281833125 0 0 0
2238 40 3 -1.05 31.822881531919432 12.537625987635096 25.385909883262162 0 0 0
3084 56 1 1.575 28.769456225146012 15.901559107230005 28.65408011781147 0 0 0
3087 56 1 1.575 30.80124801057937 13.69719540165755 26.501899894740863 0 0 0
3093 56 2 1.05 27.659767887494965 12.706966598141676 27.490002572446112 0 0 0
3094 56 1 1.575 25.483546374687734 14.762749511765914 27.494248216767037 0 0 0
3096 56 1 1.575 25.474275441629953 12.716837375037093 25.428635903983803 0 0 0
3103 56 2 1.05 27.632710067346288 14.757803716847677 25.523496369327916 0 0 0
3110 56 3 -1.05 25.5176420504393 12.808018870562092 27.520603953336902 0 0 0
3111 56 3 -1.05 31.883631545603567 14.77548395286187 27.60930510019113 0 0 0
3114 56 3 -1.05 25.555798570049998 14.779498463429823 25.53369579916022 0 0 0
3115 56 3 -1.05 29.65433006921584 12.870220771924057 27.75919775798209 0 0 0
3128 56 3 -1.05 27.3716305488016 14.883110310473294 27.62453942533168 0 0 0
3133 56 3 -1.05 27.472383167164054 12.7415114042783 25.485821544290577 0 0 0
3053 55 3 -1.05 25.212723944896855 12.685356004825396 31.737356297133033 0 0 0
3076 55 3 -1.05 25.426694816213445 14.907223213850017 29.635590419426325 0 0 0
3082 56 1 1.575 32.8680070094793 15.871471228587426 32.81218468587888 0 0 0
3085 56 1 1.575 26.515747082754846 13.82235005860955 30.703157735823456 0 0 0
3091 56 2 1.05 31.87889098827721 14.852462039882049 29.74442127360208 0 0 0
3092 56 2 1.05 31.88923316058067 12.686409853907819 31.773992452363412 0 0 0
3098 56 1 1.575 29.68565739591091 14.772914689428234 31.754928770705835 0 0 0
3104 56 1 1.575 29.72178659530685 12.627191568200445 29.670998573147532 0 0 0
3108 56 3 -1.05 29.696502492036608 14.782773741512091 29.834542452385804 0 0 0
3116 56 3 -1.05 29.61351781225335 12.818762336263163 31.742057810032396 0 0 0
3119 56 3 -1.05 27.58727168377023 14.884167276284224 31.90089155408065 0 0 0
3123 56 3 -1.05 27.67885452637142 12.551645365959203 29.863615597545298 0 0 0
3124 56 3 -1.05 31.6618516188712 12.728700132175874 29.705579765859504 0 0 0
3136 56 3 -1.05 31.636803318977904 14.771432562539358 31.83095697874651 0 0 0
3585 65 1 1.575 1.0840730751406906 1.017227954109904 35.05703029627924 0 0 0
3590 65 2 1.05 7.362185166741007 3.2182755451367706 36.98907931739846 0 0 0
3593 65 1 1.575 4.190125754881363 0.03667469724358426 33.893006421872236 0 0 0
3601 65 2 1.05 4.186922443451011 2.1739072715025665 36.050406133688575 0 0 0
3604 65 1 1.575 6.321682577656098 0.10787337293067442 36.00955936383496 0 0 0
3606 65 1 1.575 6.313070169401447 2.210618112328017 33.86836872711085 0 0 0
3610 65 3 -1.05 6.291494014603183 0.04576872727267043 34.027010142232356 0 0 0
3624 65 3 -1.05 6.2693946204196465 2.0772293476111288 35.83660140128045 0 0 0
3630 65 3 -1.05 4.354633700938693 2.080074593731202 33.87232364370758 0 0 0
3633 65 3 -1.05 4.26155028635783 0.04543351136913857 35.89497165908281 0 0 0
3639 65 3 -1.05 2.114958013615723 2.135345895346251 36.1514253841352 0 0 0
3385 61 3 -1.05 2.1569198765060213 -0.03345089424283978 33.80523046633962 0 1 0
2889 52 3 -1.05 0.027843849344109793 2.1398272652002097 33.90495576963923 1 0 0
4465 80 3 -1.05 -0.12138075751375686 -0.15543422214279753 35.971997894423474 1 1 0
3587 65 1 1.575 5.326725331970062 1.0457650168383323 39.27324923977531 0 0 0
3592 65 2 1.05 3.225165478861277 3.1077869421340845 41.29184984907988 0 0 0
3594 65 2 1.05 2.1227935672176907 2.092746598342222 38.22153010622093 0 0 0
3599 65 1 1.575 -0.07851345228713506 2.1002715843657938 40.248866667254575 0 0 0
3603 65 2 1.05 2.116917699615548 -0.015447511581018166 40.27121098986047 0 0 0
3605 65 1 1.575 0.013508872041411794 0.023991671620574865 38.12192866923781 0 0 0
3611 65 3 -1.05 4.161489849869571 2.2474524918051793 38.15761068770855 0 0 0
3616 65 3 -1.05 1.840755134943293 2.0404026976250718 40.285503480274066 0 0 0
3622 65 3 -1.05 1.9098745028342183 0.10211942278154026 38.12371445750881 0 0 0
3626 65 3 -1.05 -0.028832658667035767 0.03408751840830981 40.194105818940066 0 0 0
3631 65 3 -1.05 6.505676455439509 2.215479526592521 40.260069059643214 0 0 0
3635 65 3 -1.05 -0.13881383740417974 2.021295082962334 38.20231622429278 0 0 0
4293 77 3 -1.05 6.426593689966559 0.016281509251678466 38.053247923122925 0 1 0
4306 77 3 -1.05 4.312416624642483 -0.15141294301819616 40.30433794528894 0 1 0
2733 49 3 -1.05 4.046298600344641 6.472022739180687 33.863610304887764 0 0 0
2742 49 3 -1.05 6.519997091474189 4.250873778780916 33.83289674801584 0 0 0
3588 65 1 1.575 3.1626550271851293 7.4809309644579844 37.117916604005565 0 0 0
3591 65 2 1.05 5.286440886340349 5.291627979889001 35.03556325900761 0 0 0
3597 65 1 1.575 2.0669962419298313 4.180074111146375 36.02968489342107 0 0 0
3598 65 2 1.05 -0.05924919472929157 6.326097355208808 36.120695149723836 0 0 0
3600 65 1 1.575 -0.03230050029054917 4.171976000609203 33.9072681565712 0 0 0
3607 65 1 1.575 2.077152860106232 6.4329352193287965 33.96437544351879 0 0 0
3614 65 3 -1.05 0.07082022282423567 4.147734202822256 35.940668385377286 0 0 0
3615 65 3 -1.05 6.512504316089063 6.4314422503375015 36.14127155443573 0 0 0
3618 65 3 -1.05 0.08268817440020022 6.367376311064577 33.85597281186345 0 0 0
3619 65 3 -1.05 4.00398863122608 4.290987463948254 36.19604523762595 0 0 0
3632 65 3 -1.05 2.0222606465790847 6.258030675731976 36.032002353950574 0 0 0
3637 65 3 -1.05 2.0693898122189105 4.280680471811209 34.029836349600764 0 0 0
3586 65 2 1.05 7.4120717334407935 7.5055514845358235 41.3150197882349 0 0 0
3589 65 1 1.575 1.1169121239151638 5.25466446081061 39.24984412752524 0 0 0
3595 65 1 1.575 6.381178888494349 6.358523823468102 38.18397872078469 0 0 0
3596 65 1 1.575 6.281862832604818 4.185069199445156 40.294278983679625 0 0 0
3602 65 1 1.575 4.148743568639399 6.420042351348833 40.294982362352144 0 0 0
3608 65 1 1.575 4.163219772210358 4.214656714599405 38.1668446816107 0 0 0
3612 65 3 -1.05 4.297287537870603 6.230065740017293 38.275544134716405 0 0 0
3620 65 3 -1.05 4.333635787235423 4.427778759164636 40.219398563395615 0 0 0
3623 65 3 -1.05 2.1178572024467806 6.519005637598632 40.30823398566434 0 0 0
3627 65 3 -1.05 2.176950008759913 4.144181620629125 38.15999048904899 0 0 0
3628 65 3 -1.05 6.24415778635279 4.3842819369939035 38.21653248676151 0 0 0
3640 65 3 -1.05 6.358466215783684 6.2622225149193085 40.187648248733794 0 0 0
3781 68 3 -1.05 0.038627827515157864 4.144143400492964 40.33499448219205 1 0 0
3804 68 3 -1.05 -0.027264681303351346 6.432145118272252 38.167834848832335 1 0 0
2721 49 3 -1.05 8.352947340526747 2.249111621451946 33.909250911768424 0 0 0
4297 77 3 -1.05 8.315130886859116 0.057551099371728365 36.17470659199406 0 1 0
3641 66 1 1.575 9.608511269331844 1.1760282789075502 34.950995716444005 0 0 0
3646 66 1 1.575 15.855145541223544 3.276749911040265 37.049316032773845 0 0 0
3649 66 2 1.05 12.718453408243239 -0.027915204118831766 33.93743085134551 0 0 0
3657 66 2 1.05 12.655225147026517 2.124501186893242 36.038274497050345 0 0 0
3660 66 1 1.575 14.796976204171147 0.04499919199937602 36.036160234203194 0 0 0
3662 66 1 1.575 14.830244163786576 2.1704862709546866 33.90858883137029 0 0 0
3666 66 3 -1.05 14.822001913040353 0.18522329823420422 34.05343406286744 0 0 0
3680 66 3 -1.05 14.859505682006924 2.108970255362744 35.95983408700993 0 0 0
3686 66 3 -1.05 12.827828333827489 2.078231680473192 34.0006810046845 0 0 0
3689 66 3 -1.05 12.72851119627764 0.10877012213017638 36.12506124851964 0 0 0
3695 66 3 -1.05 10.469829775779823 2.2729676825963216 36.14943969203271 0 0 0
3441 62 3 -1.05 10.635332464380374 -0.04163677087773515 33.844088961518885 0 1 0
3643 66 1 1.575 13.751587333321893 0.9976044611912198 39.30276649351571 0 0 0
3648 66 1 1.575 11.57538903575981 3.2240824454917916 41.41539746601409 0 0 0
3650 66 1 1.575 10.563980708649801 2.1686932246202093 38.085463074051155 0 0 0
3655 66 1 1.575 8.518159177091336 2.100823954679626 40.3430426750926 0 0 0
3659 66 1 1.575 10.495231512657277 -0.017746166528195193 40.30181431437639 0 0 0
3661 66 1 1.575 8.397736436002523 0.10485242363820058 38.1061005495849 0 0 0
3667 66 3 -1.05 12.591808888459868 2.19029025350867 38.22693745084354 0 0 0
3672 66 3 -1.05 10.511454064147998 1.9860717983528609 40.315019579928716 0 0 0
3678 66 3 -1.05 10.438352963698438 0.1078031843409794 38.21107431486762 0 0 0
3682 66 3 -1.05 8.536337122786401 0.06780839854761378 40.19288270722502 0 0 0
3687 66 3 -1.05 14.86161027900191 2.109604417355266 40.44963671807423 0 0 0
3691 66 3 -1.05 8.51846214696401 2.106403806027278 38.36842211261331 0 0 0
4349 78 3 -1.05 14.854119489473309 -0.08924785020324136 38.1921593197984 0 1 0
4362 78 3 -1.05 12.54190421627788 -0.0987597078258112 40.25839306568498 0 1 0
2789 50 3 -1.05 12.59812483950964 6.30721705749474 33.95544254360377 0 0 0
2798 50 3 -1.05 14.845127101440792 4.131137655187871 33.73612512038895 0 0 0
3644 66 1 1.575 11.696509148691167 7.399143289450004 37.10158258467279 0 0 0
3647 66 1 1.575 13.788998487470925 5.3117333384931005 35.00401999678527 0 0 0
3653 66 2 1.05 10.590302108302362 4.299165906973777 36.056983118700906 0 0 0
3654 66 1 1.575 8.491174223889299 6.3546587780114505 35.984108514006124 0 0 0
3656 66 1 1.575 8.478755093335362 4.295626850224738 33.90837711138141 0 0 0
3663 66 1 1.575 10.58554623117501 6.3555499028430225 33.901974973148945 0 0 0
3670 66 3 -1.05 8.470453602344563 4.441607231411039 35.89208000618205 0 0 0
3671 66 3 -1.05 14.945946645026304 6.394110987784817 36.113303181213894 0 0 0
3674 66 3 -1.05 8.55649971213652 6.303829291157763 33.977663237497275 0 0 0
3675 66 3 -1.05 12.67802328094802 4.170467998692603 36.16507807965383 0 0 0
3688 66 3 -1.05 10.480738063455124 6.3929591247634265 35.90390506233434 0 0 0
3693 66 3 -1.05 10.62055034686723 4.373813202873183 33.984860972222705 0 0 0
3613 65 3 -1.05 8.37860630180847 4.166566454614231 40.4088040414119 0 0 0
3636 65 3 -1.05 8.473114159437113 6.352440347149634 38.03357245525626 0 0 0
3642 66 1 1.575 15.857673522798477 7.456605794052279 41.38688597706342 0 0 0
3645 66 1 1.575 9.465259753524315 5.318403096265079 39.277503183913915 0 0 0
3651 66 1 1.575 14.770495282722848 6.337294690296795 38.18151263375927 0 0 0
3652 66 2 1.05 14.800851253483035 4.328770140678955 40.28413741643168 0 0 0
3658 66 2 1.05 12.746276577260348 6.3526037416790215 40.38678493142785 0 0 0
3664 66 1 1.575 12.66747679420577 4.1265902413590245 38.16533610310727 0 0 0
3668 66 3 -1.05 12.8207492410472 6.149852959490745 38.1582792685814 0 0 0
3676 66 3 -1.05 12.718864995157885 4.210556506459598 40.183374173297466 0 0 0
3679 66 3 -1.05 10.720491156520648 6.319719852170922 40.41000523650404 0 0 0
3683 66 3 -1.05 10.659824067881985 4.21213511648845 38.09209194111564 0 0 0
3684 66 3 -1.05 14.74343396390029 4.330079972645477 38.16714643106833 0 0 0
3696 66 3 -1.05 14.86890253997988 6.3285488736790265 40.170785922224745 0 0 0
2777 50 3 -1.05 16.795887602733885 2.0577398589412077 33.83490410724948 0 0 0
4353 78 3 -1.05 16.774576953122693 -0.022810401098814083 36.108711701956715 0 1 0
3697 67 1 1.575 17.921180407973313 0.9235589243923128 34.86153573662019 0 0 0
3702 67 1 1.575 24.337049629638358 3.1686093527907606 37.1142489358437 0 0 0
3705 67 1 1.575 21.19501598073051 -0.03929652163200734 33.97359745056767 0 0 0
3713 67 1 1.575 21.20948025104648 2.0820975236559756 36.13268865377926 0 0 0
3716 67 1 1.575 23.311007750309603 0.01201425889285414 36.098670564395455 0 0 0
3718 67 1 1.575 23.387951970552106 2.1217666805473563 33.998269252076305 0 0 0
3722 67 3 -1.05 23.210917200810393 0.004534485885014849 34.06536784497462 0 0 0
3736 67 3 -1.05 23.24948064607232 2.197965401304171 35.90393572514858 0 0 0
3742 67 3 -1.05 21.23515089668754 1.9823213152524362 34.05521217882888 0 0 0
3745 67 3 -1.05 21.304252132885985 0.06732611394005998 35.94857912536224 0 0 0
3751 67 3 -1.05 19.191041308064133 2.080424287012501 35.979111610268575 0 0 0
3497 63 3 -1.05 19.197861187820017 -0.19090795872360244 33.951443847414005 0 1 0
3699 67 1 1.575 22.20897166432352 1.0958721868993853 39.27411135468061 0 0 0
3704 67 1 1.575 20.065727578689245 3.2715918301090983 41.26810292611569 0 0 0
3706 67 2 1.05 19.016290361489453 2.204135920525339 38.16940607822348 0 0 0
3711 67 1 1.575 16.887022124539296 2.111822713065781 40.280429180566976 0 0 0
3715 67 2 1.05 19.092490550128673 -0.06440986990074493 40.308298947531334 0 0 0
3717 67 1 1.575 16.99187348886346 0.031040609001101362 38.12024927784894 0 0 0
3723 67 3 -1.05 21.16773080398133 2.135567923998605 38.09183650390125 0 0 0
3728 67 3 -1.05 18.88154833868348 2.120709967980544 40.28602319058932 0 0 0
3734 67 3 -1.05 18.901678985789307 -0.03447449338586118 38.15886000006287 0 0 0
3738 67 3 -1.05 16.951392491729152 0.15809580863947897 40.232211222757606 0 0 0
3743 67 3 -1.05 23.3033545343257 2.159989811612463 40.36266981574072 0 0 0
3747 67 3 -1.05 16.83720686437171 2.0694021774270777 38.20037150458119 0 0 0
4405 79 3 -1.05 23.182194822160454 -0.07000783853057438 38.057749342761014 0 1 0
4418 79 3 -1.05 21.18098694650982 -0.08739265369181758 40.345550613010374 0 1 0
2845 51 3 -1.05 21.04154945607498 6.446451383219037 33.77450216420969 0 0 0
2854 51 3 -1.05 23.4160153130365 4.098050677567635 33.79792485475716 0 0 0
3700 67 1 1.575 20.08438216174126 7.377958762022917 37.151357257715716 0 0 0
3703 67 2 1.05 22.214166382469692 5.291201151255012 34.94839664677104 0 0 0
3709 67 2 1.05 19.047076532260153 4.221297632851094 36.1254242800112 0 0 0
3710 67 2 1.05 17.02262586493825 6.425926932465714 36.09116109640743 0 0 0
3712 67 2 1.05 17.02073248293109 4.1491060318958555 33.918040548820784 0 0 0
3719 67 1 1.575 19.048431900882182 6.280821008271718 33.93437021199973 0 0 0
3726 67 3 -1.05 17.023885241147806 4.262400012238816 35.97939048225493 0 0 0
3727 67 3 -1.05 23.454131906761383 6.470675690473065 36.124682103790036 0 0 0
3730 67 3 -1.05 17.077739928016868 6.390553287325257 33.94807798693521 0 0 0
3731 67 3 -1.05 21.072744101124073 4.096654005814641 36.099239957320144 0 0 0
3744 67 3 -1.05 19.17261561247004 6.3028202322905615 35.85343061421933 0 0 0
3749 67 3 -1.05 18.95291967838728 4.311272992883366 33.84960274450584 0 0 0
3669 66 3 -1.05 16.95314313380692 4.149728763497488 40.44151445419451 0 0 0
3692 66 3 -1.05 16.860034260473114 6.439416988664807 38.12948690002414 0 0 0
3698 67 1 1.575 24.333582198770458 7.321882079105696 41.29427788918215 0 0 0
3701 67 1 1.575 17.876513111368002 5.261000897969512 39.29096628457516 0 0 0
3707 67 1 1.575 23.217236380569165 6.450362265258041 38.197868895323985 0 0 0
3708 67 1 1.575 23.26961554153173 4.140617773366226 40.2908827154314 0 0 0
3714 67 2 1.05 21.23530910741127 6.362629164135458 40.34720679752361 0 0 0
3720 67 2 1.05 21.137054203378174 4.213426399187228 38.18632663884521 0 0 0
3724 67 3 -1.05 21.279355101101913 6.397365705241422 38.211251159028805 0 0 0
3732 67 3 -1.05 21.363456372436797 4.295092469560758 40.22532352582431 0 0 0
3735 67 3 -1.05 18.928590922762638 6.470381526932903 40.342143033766305 0 0 0
3739 67 3 -1.05 19.027047925479284 4.220613746377962 38.26890665613799 0 0 0
3740 67 3 -1.05 23.378891107128233 4.411608923263154 38.281483948023144 0 0 0
3752 67 3 -1.05 23.251550239667214 6.343528298925778 40.22297677761936 0 0 0
2833 51 3 -1.05 25.43596156535648 2.060570108016712 33.883853830415596 0 0 0
4409 79 3 -1.05 25.32003058841994 -0.02823727806415078 36.11978922567509 0 1 0
3753 68 1 1.575 26.606681040599206 0.9590310377482797 34.9956544024137 0 0 0
3758 68 1 1.575 32.800269867536215 3.212025682231735 37.02366759373385 0 0 0
3761 68 1 1.575 29.658458434648526 -0.04929181683416582 33.97963432639526 0 0 0
3769 68 2 1.05 29.642503053260594 2.244185346905684 35.999666162727905 0 0 0
3772 68 1 1.575 31.718291657125484 0.01602243181933165 36.06953981377421 0 0 0
3774 68 2 1.05 31.705341263060394 2.0355991840124332 33.899434401308724 0 0 0
3778 68 3 -1.05 31.689739367908658 -0.08146821925162642 34.00041993394026 0 0 0
3792 68 3 -1.05 31.654768427174133 1.9380103861111515 35.975341659479334 0 0 0
3798 68 3 -1.05 29.58879027884568 1.8949384474466202 34.0080910918548 0 0 0
3801 68 3 -1.05 29.743800286917264 -0.05824569098901807 36.02426550922812 0 0 0
3807 68 3 -1.05 27.454765595825773 2.2008524199579655 36.11394157379018 0 0 0
3553 64 3 -1.05 27.679856100518254 -0.17678805951110946 33.883505779043766 0 1 0
3755 68 1 1.575 30.758506194708062 1.0732121396460608 39.189961916369164 0 0 0
3760 68 1 1.575 28.470786110942072 3.0579346694104474 41.453528231550294 0 0 0
3762 68 1 1.575 27.470362203890655 2.161550219294804 38.08106858902276 0 0 0
3767 68 2 1.05 25.312430677793273 2.200298900280041 40.177002025804704 0 0 0
3771 68 1 1.575 27.54114952421335 -0.044637819362420346 40.37294684542481 0 0 0
3773 68 2 1.05 25.399894943970953 -0.05137244039882176 38.254727746290065 0 0 0
3779 68 3 -1.05 29.55659642312493 2.2066494568215087 38.09353119822403 0 0 0
3784 68 3 -1.05 27.466697022600503 2.0664475235739945 40.107294513196265 0 0 0
3790 68 3 -1.05 27.492674787465536 0.0788027462516488 38.204944458857305 0 0 0
3794 68 3 -1.05 25.4919344952122 0.04373791251558367 40.3264662888762 0 0 0
3799 68 3 -1.05 31.816036193347816 2.175027011776663 40.427819613376386 0 0 0
3803 68 3 -1.05 25.422168601383806 2.0143513097898027 38.116547194645236 0 0 0
4461 80 3 -1.05 31.964930717869525 0.07131270038743895 37.99607616808136 0 1 0
4474 80 3 -1.05 29.60700634714019 -0.054130620489307654 40.24258176763482 0 1 0
2901 52 3 -1.05 29.651324262856516 6.41965500080922 33.7996448204848 0 0 0
2910 52 3 -1.05 31.876091608680326 4.206999808039205 33.83657091820326 0 0 0
3756 68 1 1.575 28.608351577249724 7.359483638961532 37.1124289991966 0 0 0
3759 68 1 1.575 30.72937132025942 5.3935735313126445 34.95667124955836 0 0 0
3765 68 2 1.05 27.568860158489446 4.236911772932772 36.02695473297622 0 0 0
3766 68 1 1.575 25.375050562324564 6.251361062525436 36.01352979630995 0 0 0
3768 68 2 1.05 25.439045880095446 4.146260418414761 33.97305991656502 0 0 0
3775 68 1 1.575 27.631671740741137 6.361172916159534 33.99647917801538 0 0 0
3782 68 3 -1.05 25.410195750125656 4.2523854906935386 36.0163202381638 0 0 0
3783 68 3 -1.05 31.776156193213136 6.409925430691194 36.09765927923784 0 0 0
3786 68 3 -1.05 25.535752499987527 6.271225087207767 34.02159804107414 0 0 0
3787 68 3 -1.05 29.55392074194407 4.296432417169337 35.928360798417394 0 0 0
3800 68 3 -1.05 27.39895126658575 6.358017185573894 36.03833315240996 0 0 0
3805 68 3 -1.05 27.490131725888503 4.445142697019421 33.971862422087256 0 0 0
3725 67 3 -1.05 25.262864479300813 4.262269588106054 40.43621355565534 0 0 0
3748 67 3 -1.05 25.2601000277879 6.399957973233988 38.04490650069723 0 0 0
3754 68 1 1.575 32.89499054613487 7.443227247545663 41.373351671880194 0 0 0
3757 68 1 1.575 26.476549557528244 5.190944571304269 39.32748059384527 0 0 0
3763 68 2 1.05 31.688069885958395 6.233197435637908 38.14893997064081 0 0 0
3764 68 2 1.05 31.710407835267706 4.244368502688646 40.31015116135364 0 0 0
3770 68 2 1.05 29.6427160053917 6.294446373769218 40.23222968195233 0 0 0
3776 68 2 1.05 29.660626858635165 4.287990907290658 38.15917567124694 0 0 0
3780 68 3 -1.05 29.62144152149599 6.3535695235163185 38.2414926574363 0 0 0
3788 68 3 -1.05 29.571145846005308 4.27126673638526 40.34415594901977 0 0 0
3791 68 3 -1.05 27.534278120628148 6.507253817296396 40.29933355935878 0 0 0
3795 68 3 -1.05 27.484141620739116 4.134395640205536 38.14459188218435 0 0 0
3796 68 3 -1.05 31.694944976059894 4.2175450856008005 38.22253017835419 0 0 0
3808 68 3 -1.05 31.73339433268661 6.3457426734325795 40.22922229780494 0 0 0
2713 49 3 -1.05 2.26796533956546 8.441428361658724 33.95697661918736 0 0 0
3809 69 1 1.575 1.1621489483260816 9.66791364788374 35.09747737763511 0 0 0
3814 69 1 1.575 7.368172281506875 11.752382033418392 37.02767565483464 0 0 0
3817 69 1 1.575 4.230675662574054 8.471527607230216 33.98092979066998 0 0 0
3825 69 2 1.05 4.274862913777841 10.639789392710833 36.129883074769 0 0 0
3828 69 2 1.05 6.442284007393757 8.478707639308155 36.08477880409236 0 0 0
3830 69 1 1.575 6.383830554173779 10.52960744824947 33.930201817710206 0 0 0
3834 69 3 -1.05 6.3422603692540624 8.554661525760915 33.97423011956693 0 0 0
3848 69 3 -1.05 6.377605952784701 10.569833132938543 35.88613851305937 0 0 0
3854 69 3 -1.05 4.253556939921124 10.61119489142661 34.078341298111106 0 0 0
3857 69 3 -1.05 4.366889457825165 8.557324192873663 35.941187958287045 0 0 0
3863 69 3 -1.05 2.235244993791001 10.769964558504217 36.14615758217006 0 0 0
3793 68 3 -1.05 0.08107661062813737 8.498416024272597 36.106961946129026 1 0 0
3113 56 3 -1.05 0.004015069432975143 10.673295577800449 33.829016205020174 1 0 0
3621 65 3 -1.05 6.335420046597292 8.246616292102026 38.14864961385812 0 0 0
3634 65 3 -1.05 4.0749041573503275 8.540402417824307 40.2011306284353 0 0 0
3811 69 1 1.575 5.383124814999838 9.496941212746169 39.2377523975533 0 0 0
3816 69 1 1.575 3.0984246738297685 11.590806848751965 41.42013572840736 0 0 0
3818 69 1 1.575 2.087001805213359 10.583791253515976 38.1730738669324 0 0 0
3823 69 2 1.05 -0.027214825800847813 10.603683880201052 40.26570953125417 0 0 0
3827 69 1 1.575 2.0735995210786267 8.559814709413207 40.30837017774786 0 0 0
3829 69 1 1.575 -0.0903466763183036 8.435952552673188 38.117525873562755 0 0 0
3835 69 3 -1.05 4.229708013819983 10.676462585053509 38.15733031896372 0 0 0
3840 69 3 -1.05 2.12679813804942 10.548692073957293 40.08585378525679 0 0 0
3846 69 3 -1.05 2.0014837355758286 8.683496928458702 38.17705595934165 0 0 0
3850 69 3 -1.05 0.11879458163858884 8.489209000280546 40.11403105543394 0 0 0
3855 69 3 -1.05 6.4864154824850155 10.72715927933704 40.237901183654024 0 0 0
3859 69 3 -1.05 0.07826877207502754 10.595064009113788 38.147721534650785 0 0 0
2957 53 3 -1.05 4.234042578539591 15.004570120569573 33.77131249840781 0 0 0
2966 53 3 -1.05 6.307763825341342 12.593473286406104 33.89580877317873 0 0 0
3812 69 1 1.575 3.1447412631843576 15.870164362398697 37.057423700567476 0 0 0
3815 69 1 1.575 5.32271103435298 13.845484330228452 34.94881682569062 0 0 0
3821 69 1 1.575 2.2452740423644193 12.825116303477635 35.994708536762225 0 0 0
3822 69 1 1.575 0.008735077731796435 14.840435932621938 35.994416501596184 0 0 0
3824 69 2 1.05 0.00282224758372844 12.663099388513565 33.95666446778478 0 0 0
3831 69 2 1.05 2.198657343550373 14.863506414415486 33.84405478132346 0 0 0
3838 69 3 -1.05 0.18571143692395087 12.895434789167552 36.01795573009094 0 0 0
3839 69 3 -1.05 6.387919000997311 14.847199303017561 36.07480223115716 0 0 0
3842 69 3 -1.05 -0.027089494943689767 14.778994462480904 34.036747516449324 0 0 0
3843 69 3 -1.05 4.1527309922855435 12.877538872717023 36.16454289131172 0 0 0
3856 69 3 -1.05 1.9840428052827446 14.84087423909485 35.953337231806046 0 0 0
3861 69 3 -1.05 2.228313809146377 12.86040015537229 34.033660734286634 0 0 0
3810 69 1 1.575 7.388393805990685 15.891714744440844 41.23000934392151 0 0 0
3813 69 1 1.575 1.0717883513536135 13.765682094709737 39.231049282842996 0 0 0
3819 69 2 1.05 6.357381272551833 14.888141107416136 38.058424039321096 0 0 0
3820 69 1 1.575 6.387390283315158 12.714787474145153 40.32946545047024 0 0 0
3826 69 2 1.05 4.1326165235085925 14.846183419826158 40.24985236955363 0 0 0
3832 69 1 1.575 4.312882630883003 12.794673789330501 38.22430243831306 0 0 0
3836 69 3 -1.05 4.166491164253264 14.812971942345182 38.32011470707129 0 0 0
3844 69 3 -1.05 4.2568260671744 12.781417490029863 40.265556447086325 0 0 0
3847 69 3 -1.05 2.0739767981946726 14.930210654398827 40.38979545767139 0 0 0
3851 69 3 -1.05 2.2616306886719086 12.603264218432013 38.0683920967346 0 0 0
3852 69 3 -1.05 6.215230842074476 12.826795578877297 38.20053571411299 0 0 0
3864 69 3 -1.05 6.35166261798776 14.64859110876454 40.30323676210905 0 0 0
4005 72 3 -1.05 0.010363202564354329 12.733024573898062 40.38815661872462 1 0 0
4028 72 3 -1.05 -0.06200367981676652 14.98781563415429 38.06048912535558 1 0 0
3625 65 3 -1.05 8.408407500911972 8.380776239029322 36.06473871753555 0 0 0
2945 53 3 -1.05 8.455825101768427 10.620049625342949 33.853597426323695 0 0 0
2769 50 3 -1.05 10.627704173592265 8.289920100763023 33.848231275425036 0 0 0
3865 70 1 1.575 9.46916134195368 9.49788414116052 35.01430478566752 0 0 0
3870 70 1 1.575 15.775223758855615 11.694541439271795 37.03632505941346 0 0 0
3873 70 2 1.05 12.709810949595923 8.443906588673793 33.909759301774976 0 0 0
3881 70 2 1.05 12.706529282718133 10.526744099578721 36.069730667380114 0 0 0
3884 70 1 1.575 14.85446172182941 8.426315754442726 36.1059285784807 0 0 0
3886 70 1 1.575 14.91330533723286 10.658576081861453 33.92912668474759 0 0 0
3890 70 3 -1.05 14.958662535465923 8.568580438645084 34.07228789239736 0 0 0
3904 70 3 -1.05 14.824813602199857 10.474086596610976 35.95043963032493 0 0 0
3910 70 3 -1.05 12.81151573641165 10.536664882219547 33.942643576658064 0 0 0
3913 70 3 -1.05 12.81589105400704 8.461836744359909 35.94544808355148 0 0 0
3919 70 3 -1.05 10.560185910541097 10.584362191245294 36.13341773132062 0 0 0
3677 66 3 -1.05 14.78933445084568 8.309562943280168 38.154356915733516 0 0 0
3690 66 3 -1.05 12.745137212943144 8.414391701227867 40.28768234647623 0 0 0
3867 70 1 1.575 13.814179587075357 9.584342577559642 39.32644546335676 0 0 0
3872 70 2 1.05 11.700686940549321 11.75712455300815 41.26391835627723 0 0 0
3874 70 1 1.575 10.532557656696802 10.583305706440953 38.15246134083001 0 0 0
3879 70 1 1.575 8.559648150213556 10.556096501791277 40.24317967393703 0 0 0
3883 70 2 1.05 10.628717036959683 8.467649634382749 40.33365504010055 0 0 0
3885 70 2 1.05 8.531486601917935 8.520876469360106 38.15694961735577 0 0 0
3891 70 3 -1.05 12.666834743661015 10.556573419013734 38.1360356115672 0 0 0
3896 70 3 -1.05 10.492115941551356 10.60902942152776 40.12541882100015 0 0 0
3902 70 3 -1.05 10.59899017856627 8.622466959637764 38.114012423401334 0 0 0
3906 70 3 -1.05 8.623764221660071 8.492113023009065 40.19076302584079 0 0 0
3911 70 3 -1.05 14.948811377759522 10.687443983002511 40.32518827730645 0 0 0
3915 70 3 -1.05 8.539446704975479 10.742245572426285 38.33128254150574 0 0 0
3013 54 3 -1.05 12.542292904222446 14.790813028424404 33.86417255759359 0 0 0
3022 54 3 -1.05 14.723117239083079 12.56138164184535 33.783068381600835 0 0 0
3868 70 1 1.575 11.663284874452112 15.899996058449048 37.146287963419645 0 0 0
3871 70 2 1.05 13.797962773334502 13.782027637124585 34.98070140491543 0 0 0
3877 70 2 1.05 10.632793040891922 12.673174212668243 35.95661037671133 0 0 0
3878 70 2 1.05 8.445235121542702 14.88628822701264 36.04699697544924 0 0 0
3880 70 2 1.05 8.471599176312221 12.778588797744392 33.99950795295421 0 0 0
3887 70 1 1.575 10.646151578831631 14.730332359090747 33.958876877278364 0 0 0
3894 70 3 -1.05 8.500817057485952 12.817232146767667 35.99066930419002 0 0 0
3895 70 3 -1.05 14.97680152487226 14.960179389107344 36.15334251745375 0 0 0
3898 70 3 -1.05 8.592673771545858 14.854807827743372 33.87982674854204 0 0 0
3899 70 3 -1.05 12.686945594080727 12.606860953258536 36.15970382399506 0 0 0
3912 70 3 -1.05 10.668322604897728 14.83351153800229 35.964335472063354 0 0 0
3917 70 3 -1.05 10.552701695364162 12.656386920077784 33.93143239462915 0 0 0
3837 69 3 -1.05 8.37990493762082 12.687285524787969 40.44131007992408 0 0 0
3860 69 3 -1.05 8.455325075519013 14.985031426271256 38.12802231866878 0 0 0
3866 70 1 1.575 15.925968172630379 15.93327354682614 41.42289821457242 0 0 0
3869 70 1 1.575 9.518871187222379 13.727204782020838 39.237572690622784 0 0 0
3875 70 1 1.575 14.863588114199604 14.84431016472619 38.21651039434546 0 0 0
3876 70 1 1.575 14.932459382026009 12.743980723826901 40.323352681343806 0 0 0
3882 70 2 1.05 12.775411066196593 14.914360435573997 40.31269806056924 0 0 0
3888 70 1 1.575 12.834180817667285 12.568074685873203 38.1519849766576 0 0 0
3892 70 3 -1.05 12.874140094427117 14.800206419637812 38.18292171834244 0 0 0
3900 70 3 -1.05 12.968803056935863 12.81909736432616 40.154542898825895 0 0 0
3903 70 3 -1.05 10.555066554472312 14.97927922884188 40.39847431186077 0 0 0
3907 70 3 -1.05 10.810140595008793 12.604524508307897 38.25113516897766 0 0 0
3908 70 3 -1.05 14.803153654728138 12.846191704482694 38.31641247259793 0 0 0
3920 70 3 -1.05 14.892169698022892 14.780000941252219 40.191533951450445 0 0 0
3681 66 3 -1.05 16.8764067569915 8.419879725398786 36.0988022475973 0 0 0
3001 54 3 -1.05 16.999332113374646 10.70909751885288 33.94567595583382 0 0 0
2825 51 3 -1.05 19.088307181434974 8.506054291128017 33.751739570351226 0 0 0
3921 71 1 1.575 18.008622591324755 9.46330690054778 34.90374956368546 0 0 0
3926 71 1 1.575 24.314605585970988 11.617705272767488 37.10264102199407 0 0 0
3929 71 1 1.575 21.119882529706246 8.447523144606748 33.93614292477303 0 0 0
3937 71 1 1.575 21.173056565658353 10.582687400305558 35.97941226340014 0 0 0
3940 71 2 1.05 23.285015668350457 8.428871081320525 35.98732790715269 0 0 0
3942 71 1 1.575 23.366294544134323 10.55146873074012 33.863872375651184 0 0 0
3946 71 3 -1.05 23.120117967112513 8.634352734140087 33.86144419739228 0 0 0
3960 71 3 -1.05 23.132470990540842 10.632071259984226 35.814561991668384 0 0 0
3966 71 3 -1.05 21.198730095412017 10.536620393385936 34.02098506682091 0 0 0
3969 71 3 -1.05 21.155727804606084 8.659777956520784 35.997288061785916 0 0 0
3975 71 3 -1.05 19.14588998239516 10.610806205546051 36.093387632289804 0 0 0
3733 67 3 -1.05 23.282730372831498 8.446542207152039 38.16270418084338 0 0 0
3746 67 3 -1.05 21.028296091324446 8.482148950142966 40.257667904620305 0 0 0
3923 71 1 1.575 22.2091995782614 9.628774423444833 39.23524645079901 0 0 0
3928 71 1 1.575 20.03842596838888 11.693820564807712 41.36660931366744 0 0 0
3930 71 1 1.575 18.96567441743272 10.60413799202768 38.09685911026241 0 0 0
3935 71 2 1.05 17.011229258166285 10.662889189398758 40.31628699542142 0 0 0
3939 71 1 1.575 18.991997178219123 8.438841028350524 40.28420328315536 0 0 0
3941 71 2 1.05 16.834930421568934 8.481707848508796 38.301000237782056 0 0 0
3947 71 3 -1.05 21.154263310590053 10.715614663873833 37.97967715825703 0 0 0
3952 71 3 -1.05 19.026831254520697 10.540521609344815 40.1457367199945 0 0 0
3958 71 3 -1.05 18.899244413140718 8.58991831661284 38.249904801111974 0 0 0
3962 71 3 -1.05 17.048898505553147 8.51978298340971 40.34189103829875 0 0 0
3967 71 3 -1.05 23.312250309326547 10.710480613217417 40.425797580770066 0 0 0
3971 71 3 -1.05 16.94286029149294 10.539336286625517 38.18237872443825 0 0 0
3069 55 3 -1.05 21.14404194302419 15.010377539804137 33.97630568011761 0 0 0
3078 55 3 -1.05 23.267464952994995 12.587900906899874 33.73626378793183 0 0 0
3924 71 1 1.575 20.16756905676743 15.84714778374848 37.1819190904302 0 0 0
3927 71 1 1.575 22.16693598838958 13.739058674254343 34.93419957291648 0 0 0
3933 71 2 1.05 18.911256519523057 12.730040650151876 36.00239497865802 0 0 0
3934 71 1 1.575 17.01381085886978 14.87917863778746 36.046846975983804 0 0 0
3936 71 2 1.05 17.04649825287477 12.758332386368219 33.89497198957653 0 0 0
3943 71 2 1.05 18.982139776049127 14.922700973428205 33.91079173946155 0 0 0
3950 71 3 -1.05 16.90473997349546 12.894959269884852 36.03960860194246 0 0 0
3951 71 3 -1.05 23.472897248159853 14.693426026286952 36.01151994624213 0 0 0
3954 71 3 -1.05 17.002890607033926 14.793300992014343 34.14313328410377 0 0 0
3955 71 3 -1.05 21.20542635672557 12.67613082354668 36.240305613267125 0 0 0
3968 71 3 -1.05 19.065019606279332 14.77180978279756 36.17110493792307 0 0 0
3973 71 3 -1.05 19.24985052541233 12.708700322387315 34.034759671458694 0 0 0
3893 70 3 -1.05 16.838903471534632 12.6889735458284 40.31066331942759 0 0 0
3916 70 3 -1.05 16.937154451901375 14.872805072083144 38.03984393327003 0 0 0
3922 71 1 1.575 24.35059769079922 15.941778240406764 41.32280689959156 0 0 0
3925 71 1 1.575 17.940062109025092 13.789585768303438 39.19322903951122 0 0 0
3931 71 1 1.575 23.320472546586316 14.749583160925745 38.195431586107105 0 0 0
3932 71 1 1.575 23.25102854817748 12.759520140889387 40.34061608349402 0 0 0
3938 71 2 1.05 21.185649458340325 14.77261007764852 40.35889285807678 0 0 0
3944 71 1 1.575 21.10588481715465 12.735943096429882 38.13217268444281 0 0 0
3948 71 3 -1.05 21.415615830975305 14.754280615088062 38.16602561078659 0 0 0
3956 71 3 -1.05 21.30881888955192 12.705180065217618 40.131071510506736 0 0 0
3959 71 3 -1.05 19.192863187716462 14.875448152990186 40.19842340831076 0 0 0
3963 71 3 -1.05 19.121459773681877 12.630666016036448 38.15319406169051 0 0 0
3964 71 3 -1.05 23.32657094206655 12.726254496887119 38.24597930825231 0 0 0
3976 71 3 -1.05 23.384258233902262 14.65009798561757 40.207132535515015 0 0 0
3737 67 3 -1.05 25.391396369542036 8.422292637813271 36.00359538993572 0 0 0
3057 55 3 -1.05 25.30149783602986 10.69618460911752 33.827316052697654 0 0 0
2881 52 3 -1.05 27.503496576900748 8.300185027874685 33.934132409310266 0 0 0
3977 72 1 1.575 26.48559265864102 9.497842389538159 34.93654873898808 0 0 0
3982 72 1 1.575 32.87750478423353 11.680312220796715 37.01606174306077 0 0 0
3985 72 2 1.05 29.676227823206954 8.471300247686653 33.96798901896728 0 0 0
3993 72 2 1.05 29.780482482816776 10.55851155660631 35.916341770399306 0 0 0
3996 72 2 1.05 31.725712483177148 8.477126886415132 35.9800139161836 0 0 0
3998 72 1 1.575 31.856657596515777 10.648121797271413 33.81554588736726 0 0 0
4002 72 3 -1.05 31.763584991696987 8.612195985418085 33.97527562979429 0 0 0
4016 72 3 -1.05 31.81543089967644 10.628094315193328 35.91052056477746 0 0 0
4022 72 3 -1.05 29.846650908760324 10.550686969913249 33.78072140177225 0 0 0
4025 72 3 -1.05 29.59420350509525 8.536508807528401 36.02689233379882 0 0 0
4031 72 3 -1.05 27.548471719567566 10.681122683947805 36.041558545627545 0 0 0
3789 68 3 -1.05 31.88926111979213 8.589156741965164 38.0916996120173 0 0 0
3802 68 3 -1.05 29.50125409676353 8.507558776584085 40.33925979710732 0 0 0
3979 72 1 1.575 30.657637416563958 9.636633851981339 39.18911239140556 0 0 0
3984 72 1 1.575 28.561828822455592 11.56780099753969 41.39885476342706 0 0 0
3986 72 1 1.575 27.534673680501385 10.525548859468287 37.98529176806548 0 0 0
3991 72 1 1.575 25.501979882107108 10.500326516081554 40.222727555297475 0 0 0
3995 72 1 1.575 27.56958710379239 8.453418224818892 40.227266781328844 0 0 0
3997 72 2 1.05 25.44823418055355 8.479528182606462 38.104454291523176 0 0 0
4003 72 3 -1.05 29.525939973411994 10.679033917934735 38.101229845414736 0 0 0
4008 72 3 -1.05 27.47963098599822 10.503204417737031 40.03029784246028 0 0 0
4014 72 3 -1.05 27.51041263043966 8.58388978007077 38.177172730767346 0 0 0
4018 72 3 -1.05 25.52826821465539 8.536986759472898 40.20248978389899 0 0 0
4023 72 3 -1.05 31.827759309190732 10.59432275512141 40.385544155822245 0 0 0
4027 72 3 -1.05 25.46951455734619 10.580689906664542 38.17991593676351 0 0 0
3125 56 3 -1.05 29.619296481178974 14.82325713882542 33.745047902153026 0 0 0
3134 56 3 -1.05 31.781442470887452 12.626963067944729 33.85499997883354 0 0 0
3980 72 2 1.05 28.62643915020507 15.890246751125567 37.07268487238775 0 0 0
3983 72 1 1.575 30.701702389385325 13.803153787912702 34.941172997121285 0 0 0
3989 72 1 1.575 27.59122255328204 12.768485061445954 36.04498031057721 0 0 0
3990 72 1 1.575 25.421391002598572 14.748979997841165 35.97126685604019 0 0 0
3992 72 1 1.575 25.358984770825817 12.705196547162487 33.86614470890558 0 0 0
3999 72 2 1.05 27.583562114038656 14.861508347816557 33.96041714789228 0 0 0
4006 72 3 -1.05 25.589461602480757 12.72652834362729 35.95116903717198 0 0 0
4007 72 3 -1.05 31.899885407850586 14.85763535579799 36.04878310888544 0 0 0
4010 72 3 -1.05 25.46830884548811 14.664382652806019 34.00772154008366 0 0 0
4011 72 3 -1.05 29.55077014693928 12.731231307361094 36.07805070272495 0 0 0
4024 72 3 -1.05 27.484848582357333 14.724467996219563 35.94439514976733 0 0 0
4029 72 3 -1.05 27.47343916594472 12.755267075888037 33.94502107046872 0 0 0
3949 71 3 -1.05 25.312266606737932 12.605335794774557 40.39406040167654 0 0 0
3972 71 3 -1.05 25.509254444454886 14.870767060784114 38.08720831366552 0 0 0
3978 72 1 1.575 32.85582628238196 15.85303361784322 41.22950945926037 0 0 0
3981 72 1 1.575 26.516350408692183 13.698696313814986 39.235015632017095 0 0 0
3987 72 2 1.05 31.693184119311606 14.894415975955692 38.08584766254716 0 0 0
3988 72 2 1.05 31.854718752850175 12.689126680702245 40.186353957565856 0 0 0
3994 72 1 1.575 29.636584531885777 14.803469734111065 40.214573323727606 0 0 0
4000 72 1 1.575 29.683224495811633 12.649583021075866 38.24153812160292 0 0 0
4004 72 3 -1.05 29.601849460592373 14.618718639455496 38.304076965772964 0 0 0
4012 72 3 -1.05 29.6747700133683 12.681597648149086 40.19824355879417 0 0 0
4015 72 3 -1.05 27.682061686399287 14.876997397671946 40.28044179023037 0 0 0
4019 72 3 -1.05 27.555834164192685 12.610389896989759 37.98985555611737 0 0 0
4020 72 3 -1.05 31.669803712060585 12.715239334864275 38.146442323437334 0 0 0
4032 72 3 -1.05 31.668475225013594 14.786310031208709 40.122483621022546 0 0 0
4481 81 1 1.575 1.121391474981104 1.1117213651083686 43.412148043654 0 0 0
4486 81 1 1.575 7.400091111836523 3.2780320232259825 45.6267348520957 0 0 0
4489 81 1 1.575 4.218275145077853 -0.0756537201002327 42.44423018803776 0 0 0
4497 81 2 1.05 4.236896841836738 2.1869568175256733 44.43514150084125 0 0 0
4500 81 2 1.05 6.372781744956599 0.028753831208890666 44.55942934444919 0 0 0
4502 81 2 1.05 6.362951982469445 2.087282367868327 42.445528644623494 0 0 0
4506 81 3 -1.05 6.276872980860019 0.042042555260183107 42.36801177602647 0 0 0
4520 81 3 -1.05 6.375185022296602 2.17373239134093 44.50004357007233 0 0 0
4526 81 3 -1.05 4.3245703610701165 1.8753228414614005 42.42061225142395 0 0 0
4529 81 3 -1.05 4.160441569016167 -0.07692323436837166 44.465149572735214 0 0 0
4535 81 3 -1.05 2.2334630164430167 2.2832792583935224 44.440291253923505 0 0 0
4281 77 3 -1.05 2.1891384673544834 -0.09949157208047481 42.41338634568288 0 1 0
3785 68 3 -1.05 -0.10485236398804458 2.275737923923684 42.32549209578244 1 0 0
5361 96 3 -1.05 -0.09461221099673967 0.022278454145144316 44.529879216314406 1 1 0
4483 81 1 1.575 5.17491868889884 1.0585142138585553 47.75002053328593 0 0 0
4488 81 1 1.575 3.2314464783500587 3.2676744796694575 49.77455382001275 0 0 0
4490 81 2 1.05 2.1615293811695366 2.1517815315129245 46.56802509893777 0 0 0
4495 81 2 1.05 0.07816211694188799 2.240941768627969 48.733303538138436 0 0 0
4499 81 2 1.05 2.122975241221688 0.13817501138132093 48.67136837195604 0 0 0
4501 81 1 1.575 0.0062273733458996046 0.029268648382664995 46.53310998234423 0 0 0
4507 81 3 -1.05 4.284704754381361 2.369707513617459 46.62479725660664 0 0 0
4512 81 3 -1.05 2.038257546596456 2.1160767856416154 48.712530646297516 0 0 0
4518 81 3 -1.05 2.1000918925683494 -0.01912182015097616 46.623719669796884 0 0 0
4522 81 3 -1.05 0.0724074488796898 0.12963971991531606 48.62158804831641 0 0 0
4527 81 3 -1.05 6.44734428053247 2.1361329816353685 48.80427231758761 0 0 0
4531 81 3 -1.05 0.10416501172403297 2.048196503484508 46.62853600862999 0 0 0
5189 93 3 -1.05 6.387524573865988 -0.028928475545091554 46.72790177142838 0 1 0
5202 93 3 -1.05 4.136300567502124 -0.10147260398169633 48.92140723789451 0 1 0
3629 65 3 -1.05 4.1487010911838444 6.4297958377385855 42.22991888326887 0 0 0
3638 65 3 -1.05 6.393000080880457 4.1328051278801485 42.25967492475692 0 0 0
4484 81 1 1.575 3.120988275752951 7.407134747724182 45.519170943363065 0 0 0
4487 81 1 1.575 5.243897266424507 5.31683430761138 43.391251305567195 0 0 0
4493 81 1 1.575 2.1631028007985327 4.306977664216666 44.45697274252994 0 0 0
4494 81 2 1.05 -0.1024882808061326 6.31995462939036 44.506172633824725 0 0 0
4496 81 1 1.575 -0.007033731017672272 4.289671236828713 42.37692868714474 0 0 0
4503 81 2 1.05 2.08060035851383 6.330569481063801 42.402414574750296 0 0 0
4510 81 3 -1.05 0.06470397552716982 4.2524199768575865 44.448038305859164 0 0 0
4511 81 3 -1.05 6.287199922428551 6.41651484779833 44.563828248827164 0 0 0
4514 81 3 -1.05 0.09065692587194754 6.279742735055831 42.45233110113836 0 0 0
4515 81 3 -1.05 4.238842502647452 4.31491444548935 44.583003914214736 0 0 0
4528 81 3 -1.05 2.0808735351112118 6.3322208276185075 44.384154981874005 0 0 0
4533 81 3 -1.05 1.941569212798629 4.31846831519866 42.54426962372174 0 0 0
4482 81 1 1.575 7.433150284562698 7.541115460767685 49.828663547588775 0 0 0
4485 81 1 1.575 1.1014217506859358 5.351782619587274 47.690674715646125 0 0 0
4491 81 1 1.575 6.306012861458735 6.416807895480945 46.64253073146744 0 0 0
4492 81 2 1.05 6.344653357932925 4.124031450649849 48.74751242127311 0 0 0
4498 81 1 1.575 4.262103954471769 6.409374693884238 48.813957991553345 0 0 0
4504 81 1 1.575 4.258123371036383 4.3190561461204835 46.640888657266686 0 0 0
4508 81 3 -1.05 4.281055011567793 6.371935307647519 46.733375435307615 0 0 0
4516 81 3 -1.05 4.248660470785933 4.442577339424824 48.699352634567056 0 0 0
4519 81 3 -1.05 2.2031289727474093 6.426442280216987 48.89304781149399 0 0 0
4523 81 3 -1.05 2.217270359351238 4.322288634044755 46.50087583958123 0 0 0
4524 81 3 -1.05 6.26234803729857 4.46215971397529 46.699036463405534 0 0 0
4536 81 3 -1.05 6.250087826134454 6.459703037390862 48.627500822120965 0 0 0
4677 84 3 -1.05 -0.09214004639520139 4.338455459101415 48.755113000232775 1 0 0
4700 84 3 -1.05 0.027509942466442696 6.470388186242618 46.63602033645513 1 0 0
3617 65 3 -1.05 8.430682556360143 2.1212012700958893 42.26929863360033 0 0 0
5193 93 3 -1.05 8.416119056366835 -0.16796250926706244 44.570458487486235 0 1 0
4537 82 1 1.575 9.454407648422869 1.0431130090540763 43.567005217895044 0 0 0
4542 82 1 1.575 15.82235649938837 3.141892090410825 45.643604939502325 0 0 0
4545 82 2 1.05 12.849762811596754 -0.058902337897436305 42.470773786819045 0 0 0
4553 82 1 1.575 12.669430282921162 2.056640233555487 44.64270532934275 0 0 0
4556 82 2 1.05 14.752187958028935 0.009400543098365967 44.505979271786664 0 0 0
4558 82 2 1.05 14.775384227300938 2.049638120625936 42.47280158624351 0 0 0
4562 82 3 -1.05 14.887395089865258 -0.012137477343649356 42.43067656083923 0 0 0
4576 82 3 -1.05 14.726919165624905 1.999414070413879 44.55711472576036 0 0 0
4582 82 3 -1.05 12.562055664896407 2.0561279223065205 42.54248220147574 0 0 0
4585 82 3 -1.05 12.715883254601728 0.06819060312176757 44.529690182784606 0 0 0
4591 82 3 -1.05 10.47653083261444 2.2091882838785817 44.637716029174236 0 0 0
4337 78 3 -1.05 10.572088455705801 -0.00431137316284205 42.32886823160766 0 1 0
4539 82 1 1.575 13.886804844503327 0.9115177252940297 47.79661326807234 0 0 0
4544 82 1 1.575 11.754613403967129 3.140245009858298 49.87964645376474 0 0 0
4546 82 2 1.05 10.554675798491322 2.0277012556328105 46.714277887173566 0 0 0
4551 82 1 1.575 8.513419559515702 2.099842180141696 48.81707850434978 0 0 0
4555 82 2 1.05 10.608742528306802 0.05558921937225958 48.712455569255184 0 0 0
4557 82 1 1.575 8.435093651239534 0.012764416979310215 46.60568817308517 0 0 0
4563 82 3 -1.05 12.663863545251804 2.0005558403380226 46.65288060558216 0 0 0
4568 82 3 -1.05 10.539098669433594 2.081382534153318 48.878219645301236 0 0 0
4574 82 3 -1.05 10.425391745102766 -0.042949764633689935 46.66393332346965 0 0 0
4578 82 3 -1.05 8.544277826785969 0.17318446892755063 48.74800179697785 0 0 0
4583 82 3 -1.05 14.92345152479357 2.181929622534206 48.94282789300929 0 0 0
4587 82 3 -1.05 8.492938564613588 2.1055827841662618 46.73322463261366 0 0 0
5245 94 3 -1.05 14.832633054641379 -0.20654072398739562 46.582688935487816 0 1 0
5258 94 3 -1.05 12.679159191186267 -0.04684022047944966 48.87477923338348 0 1 0
3685 66 3 -1.05 12.55511327275719 6.214028610882634 42.40224679902406 0 0 0
3694 66 3 -1.05 14.92424384059575 4.172201811777784 42.33583315365832 0 0 0
4540 82 1 1.575 11.562801689106413 7.400410672136218 45.50400386765282 0 0 0
4543 82 1 1.575 13.761783744257944 5.246761530692979 43.537089305566504 0 0 0
4549 82 1 1.575 10.600513672363027 4.26420538277965 44.611595522621414 0 0 0
4550 82 2 1.05 8.4105181282358 6.498367991961815 44.385417713188765 0 0 0
4552 82 1 1.575 8.300759611450356 4.28595160456234 42.493984860292784 0 0 0
4559 82 1 1.575 10.4993744919854 6.372160518122534 42.41568419537756 0 0 0
4566 82 3 -1.05 8.399921104278377 4.308135756436066 44.478803561236724 0 0 0
4567 82 3 -1.05 14.88125480297098 6.370630630143102 44.620682184707185 0 0 0
4570 82 3 -1.05 8.636094640358333 6.225035399033579 42.35567312951066 0 0 0
4571 82 3 -1.05 12.534291218658382 4.10074258766109 44.55238993797845 0 0 0
4584 82 3 -1.05 10.4287648526404 6.2830854893403965 44.46134727749857 0 0 0
4589 82 3 -1.05 10.273652249793347 4.212110027149625 42.566203644093065 0 0 0
4509 81 3 -1.05 8.383904969918275 4.109773539561141 48.942494191771004 0 0 0
4532 81 3 -1.05 8.33483951672947 6.529374748249896 46.80740875117483 0 0 0
4538 82 1 1.575 15.901518732542678 7.416636840328783 49.91776148401428 0 0 0
4541 82 1 1.575 9.472523070804233 5.283575180990386 47.77022208383575 0 0 0
4547 82 2 1.05 14.764095587144366 6.348579777204121 46.6365829404343 0 0 0
4548 82 1 1.575 14.780285636514243 4.273628906003385 48.86366470652285 0 0 0
4554 82 2 1.05 12.700259786925029 6.43747534770932 48.725752112762486 0 0 0
4560 82 2 1.05 12.69949872689986 4.175266601550359 46.78294707821005 0 0 0
4564 82 3 -1.05 12.609929998571957 6.372623350931789 46.640827749061984 0 0 0
4572 82 3 -1.05 12.817152621169923 4.252277605058023 48.8040774362449 0 0 0
4575 82 3 -1.05 10.659776132243636 6.349019774391561 48.89046247638187 0 0 0
4579 82 3 -1.05 10.505371939290557 4.227045854756934 46.60052596906783 0 0 0
4580 82 3 -1.05 14.708263956385133 4.3061335432051555 46.749025262730925 0 0 0
4592 82 3 -1.05 14.885547048320511 6.189030049028094 48.8469511011898 0 0 0
3673 66 3 -1.05 16.868533804927004 2.2254403525044633 42.32553630688353 0 0 0
5249 94 3 -1.05 16.87541492033416 -0.021203963774784486 44.655380499272276 0 1 0
4593 83 1 1.575 17.962184663730707 0.9825946846698107 43.450668025003175 0 0 0
4598 83 1 1.575 24.1926879545943 3.257239259054154 45.605528815190056 0 0 0
4601 83 1 1.575 21.098093667309463 0.003148917943225177 42.43949877383202 0 0 0
4609 83 2 1.05 21.162337440131754 2.2131161046457684 44.39131549588059 0 0 0
4612 83 2 1.05 23.10785152197356 0.030449166586792673 44.471493687557135 0 0 0
4614 83 2 1.05 23.342634985643986 2.0733926231541373 42.44835106197387 0 0 0
4618 83 3 -1.05 23.045667036430125 0.005022078798676904 42.43923205235772 0 0 0
4632 83 3 -1.05 23.223353447988732 2.125081137530728 44.53582323383127 0 0 0
4638 83 3 -1.05 21.067448803259566 2.0828248837910417 42.39138090663998 0 0 0
4641 83 3 -1.05 21.02324905861387 -0.0010737428448673032 44.45492160245115 0 0 0
4647 83 3 -1.05 18.942253694370837 2.1367230927407483 44.67647126608856 0 0 0
4393 79 3 -1.05 19.075031749497217 -0.19425723994946303 42.43294030068366 0 1 0
4595 83 1 1.575 22.208939327621085 1.061185298198577 47.724778513223775 0 0 0
4600 83 1 1.575 19.990708484751917 3.135212210539106 49.77937570987039 0 0 0
4602 83 1 1.575 19.00992424870146 2.0723363201063036 46.60864024017045 0 0 0
4607 83 2 1.05 16.97237755464716 2.0888642560136024 48.88412525089548 0 0 0
4611 83 1 1.575 19.01788815576648 0.015810356446743192 48.75518821416867 0 0 0
4613 83 1 1.575 16.813437391895704 -0.06272543545696076 46.64009245111651 0 0 0
4619 83 3 -1.05 20.9591917325759 2.274129542319069 46.64103015676231 0 0 0
4624 83 3 -1.05 18.979811957653162 1.9717256149286007 48.69745981119967 0 0 0
4630 83 3 -1.05 18.961322960293014 0.014372574458684825 46.79298881886006 0 0 0
4634 83 3 -1.05 16.973765548842394 0.036404045769381145 48.5480989968392 0 0 0
4639 83 3 -1.05 23.218996847794017 2.324488450670143 48.6460232407297 0 0 0
4643 83 3 -1.05 16.990934377071937 1.9783416663995357 46.7279077386527 0 0 0
5301 95 3 -1.05 23.39035058901785 0.0389002078047059 46.5667930245654 0 1 0
5314 95 3 -1.05 21.131488639200096 -0.1902143309376289 48.660222918886745 0 1 0
3741 67 3 -1.05 21.068355057088915 6.372263068994126 42.418588125028315 0 0 0
3750 67 3 -1.05 23.332676342561143 4.18942408260096 42.352567367888504 0 0 0
4596 83 1 1.575 19.961232580745673 7.4372094274013145 45.57744785902419 0 0 0
4599 83 1 1.575 22.18194076798979 5.237219025660692 43.57291494944274 0 0 0
4605 83 2 1.05 18.989083284852644 4.299759651233801 44.57652097334347 0 0 0
4606 83 1 1.575 16.87322003063365 6.375883780010017 44.489384176244556 0 0 0
4608 83 1 1.575 16.894164721645613 4.193330840331744 42.431197568057016 0 0 0
4615 83 1 1.575 19.134360600137587 6.313355567497681 42.41956919685306 0 0 0
4622 83 3 -1.05 16.812527848151618 4.159734482424155 44.41161358839195 0 0 0
4623 83 3 -1.05 23.302212225664363 6.484834318742308 44.570265798692226 0 0 0
4626 83 3 -1.05 16.917573177954687 6.191900524326268 42.495061953563535 0 0 0
4627 83 3 -1.05 20.977811958524878 4.295446940050078 44.73220875832517 0 0 0
4640 83 3 -1.05 18.87552035655595 6.363438830696789 44.47982720878423 0 0 0
4645 83 3 -1.05 18.93584120122521 4.351298014124727 42.465545589615 0 0 0
4565 82 3 -1.05 16.81963519714602 4.110039709870795 48.834577247089875 0 0 0
4588 82 3 -1.05 16.867980191695285 6.42416867920274 46.6620586759627 0 0 0
4594 83 2 1.05 24.444317054043232 7.3843705351211595 49.683993004011356 0 0 0
4597 83 1 1.575 17.981234641479112 5.270996370655023 47.8440219443861 0 0 0
4603 83 2 1.05 23.274789978963323 6.484385890501907 46.69270094614864 0 0 0
4604 83 1 1.575 23.245984108328628 4.343783813666468 48.80758771875446 0 0 0
4610 83 1 1.575 21.078494498930564 6.412557955131309 48.806403046842505 0 0 0
4616 83 1 1.575 21.10798646680345 4.289993905319935 46.73505114485371 0 0 0
4620 83 3 -1.05 21.041723478990704 6.289301842301044 46.826629781021325 0 0 0
4628 83 3 -1.05 21.14185994558064 4.393404288889 48.79583747695226 0 0 0
4631 83 3 -1.05 19.094761321571475 6.503355634179611 48.90688614280006 0 0 0
4635 83 3 -1.05 19.02620526541719 4.113331633161593 46.73410861896981 0 0 0
4636 83 3 -1.05 23.07586293603597 4.328644587395597 46.69370131133775 0 0 0
4648 83 3 -1.05 23.137394286083374 6.322074214020474 48.65643829449919 0 0 0
3729 67 3 -1.05 25.430012403678095 2.1903293640959163 42.33809221222475 0 0 0
5305 95 3 -1.05 25.483186756160077 -0.06932725274852584 44.61415241954942 0 1 0
4649 84 1 1.575 26.505211002416956 1.1161568681048375 43.473910311894684 0 0 0
4654 84 1 1.575 32.841370431601405 3.239902166309124 45.59066554325338 0 0 0
4657 84 2 1.05 29.640659806338466 -0.02034358838827317 42.290887263580125 0 0 0
4665 84 1 1.575 29.615598697184307 2.1165960311191356 44.60058349235387 0 0 0
4668 84 1 1.575 31.79187059931587 -0.00807575786917594 44.5359057612876 0 0 0
4670 84 1 1.575 31.7624383500259 2.177477967770923 42.408995896883205 0 0 0
4674 84 3 -1.05 31.77011368691025 0.19524071700300735 42.4771358294405 0 0 0
4688 84 3 -1.05 31.777904118589564 2.0426370995967007 44.371384772680045 0 0 0
4694 84 3 -1.05 29.738755481011562 2.0553781078929254 42.469886610066546 0 0 0
4697 84 3 -1.05 29.833643342720226 0.20743513293195184 44.40545611710564 0 0 0
4703 84 3 -1.05 27.704873761647658 2.1223414135400995 44.65131805214771 0 0 0
4449 80 3 -1.05 27.553188799677997 0.01099501066863032 42.360431079755735 0 1 0
4651 84 1 1.575 30.827911267573615 1.0804244961782707 47.73574761884626 0 0 0
4656 84 2 1.05 28.52204193788649 3.1695738479674676 49.75196967308123 0 0 0
4658 84 1 1.575 27.503012639644624 2.1405850245827414 46.507952333310534 0 0 0
4663 84 1 1.575 25.37907777100775 2.206983355193525 48.64334132250311 0 0 0
4667 84 1 1.575 27.603590584258832 0.04434624506606906 48.71778403554579 0 0 0
4669 84 1 1.575 25.364780875617466 0.021146565912344036 46.554437255528015 0 0 0
4675 84 3 -1.05 29.58331960015071 2.1956226941453525 46.67647514212201 0 0 0
4680 84 3 -1.05 27.26877197841591 1.9728078258601862 48.57448682635887 0 0 0
4686 84 3 -1.05 27.324125116836704 0.16606893264664588 46.76334790808026 0 0 0
4690 84 3 -1.05 25.337520500262425 0.11108375916288292 48.636499493623916 0 0 0
4695 84 3 -1.05 31.874959491430296 2.2122048888372086 48.88141313804753 0 0 0
4699 84 3 -1.05 25.38053054111245 2.0956322234118017 46.55266311745476 0 0 0
5357 96 3 -1.05 31.866342975929008 0.0194146680797813 46.59419504841473 0 1 0
5370 96 3 -1.05 29.60880664407812 0.06637827185513198 48.90734979715051 0 1 0
3797 68 3 -1.05 29.548560194305843 6.465737862783187 42.44622542924166 0 0 0
3806 68 3 -1.05 31.815531976696636 4.099998243684571 42.40283095464589 0 0 0
4652 84 1 1.575 28.61005686200133 7.489296994991978 45.54343754840428 0 0 0
4655 84 1 1.575 30.650230858621807 5.263615558474856 43.431528155031565 0 0 0
4661 84 2 1.05 27.55214811257659 4.230758241296998 44.48131073690809 0 0 0
4662 84 2 1.05 25.48520998514927 6.239653577855227 44.56591564096689 0 0 0
4664 84 1 1.575 25.38123655447745 4.133347680226074 42.36451720734079 0 0 0
4671 84 2 1.05 27.566421006004138 6.272188007790656 42.37131662705909 0 0 0
4678 84 3 -1.05 25.339364587663027 4.233298802928015 44.40080646123108 0 0 0
4679 84 3 -1.05 31.71302384014276 6.5228591015636 44.3823385300629 0 0 0
4682 84 3 -1.05 25.480480199612245 6.263910157506051 42.45901012515312 0 0 0
4683 84 3 -1.05 29.619595600552405 4.04829739911353 44.44925217839965 0 0 0
4696 84 3 -1.05 27.436821452486345 6.441759341767122 44.557396305996406 0 0 0
4701 84 3 -1.05 27.399043311711278 4.24031790164036 42.4352673085989 0 0 0
4621 83 3 -1.05 25.269882105209803 4.235323969702624 48.585704629134085 0 0 0
4644 83 3 -1.05 25.338755685435665 6.50498002048145 46.54249459929164 0 0 0
4650 84 1 1.575 32.92376419900971 7.482820227241615 49.88899698749252 0 0 0
4653 84 1 1.575 26.502446407597233 5.40632400736697 47.65748034605683 0 0 0
4659 84 2 1.05 31.825030454425516 6.4031503297930135 46.62698982637267 0 0 0
4660 84 1 1.575 31.79947364237783 4.324585362975773 48.80044741154549 0 0 0
4666 84 2 1.05 29.871119679956628 6.417530767444596 48.773768607534286 0 0 0
4672 84 2 1.05 29.646080007152435 4.323227239891544 46.67328096561204 0 0 0
4676 84 3 -1.05 29.710423885432007 6.429421758140157 46.710245952316995 0 0 0
4684 84 3 -1.05 29.754861377621687 4.393060673805523 48.6686953619549 0 0 0
4687 84 3 -1.05 27.52709492492756 6.524426542668562 48.86212622452117 0 0 0
4691 84 3 -1.05 27.523760047788805 4.202368324609975 46.67258656069241 0 0 0
4692 84 3 -1.05 31.748301282841776 4.2615079342415925 46.77734569176632 0 0 0
4704 84 3 -1.05 31.829371612258228 6.318170404634721 48.85019525638794 0 0 0
3609 65 3 -1.05 2.142519261871657 8.596429011460467 42.262011836802294 0 0 0
4705 85 1 1.575 0.9692403243060711 9.609654273860766 43.52203159384871 0 0 0
4710 85 1 1.575 7.470223650189305 11.771552602006075 45.48643839073005 0 0 0
4713 85 2 1.05 4.210608068515807 8.506692250916215 42.36968722317886 0 0 0
4721 85 1 1.575 4.265861028590935 10.627836722397026 44.52044804780603 0 0 0
4724 85 2 1.05 6.368081719842599 8.475616254687518 44.49455755775572 0 0 0
4726 85 2 1.05 6.321404653483072 10.552845411313768 42.45359920836283 0 0 0
4730 85 3 -1.05 6.273915455387503 8.61586011341093 42.452487847470664 0 0 0
4744 85 3 -1.05 6.204753200301436 10.639567774780168 44.600933493128025 0 0 0
4750 85 3 -1.05 4.287565061527769 10.696966884364997 42.568412997952215 0 0 0
4753 85 3 -1.05 4.2799318387985865 8.629714622211072 44.61569749738578 0 0 0
4759 85 3 -1.05 2.252813481399796 10.730969779644125 44.50229679846786 0 0 0
4689 84 3 -1.05 -0.13420920341833265 8.444204250987191 44.56505593530831 1 0 0
4009 72 3 -1.05 -0.08361459832864249 10.658212491142825 42.24045431058329 1 0 0
4517 81 3 -1.05 6.430165207766578 8.416667571392976 46.60192750328179 0 0 0
4530 81 3 -1.05 4.212294324995522 8.395440667595533 48.817925010927716 0 0 0
4707 85 1 1.575 5.247467141368091 9.556993538504365 47.74078497364899 0 0 0
4712 85 1 1.575 3.140757536516688 11.671536814320733 49.89029253379804 0 0 0
4714 85 2 1.05 2.132386518915038 10.548297439332663 46.72270361839754 0 0 0
4719 85 1 1.575 -0.10486128711820195 10.647246822742785 48.73998811603411 0 0 0
4723 85 2 1.05 2.047486326463371 8.555517242705816 48.83840050664681 0 0 0
4725 85 1 1.575 -0.015225090394035388 8.46899954517513 46.64555144545539 0 0 0
4731 85 3 -1.05 4.163054127173388 10.713402671032304 46.59963498235274 0 0 0
4736 85 3 -1.05 2.0263218120436104 10.679089355394755 48.7577139547863 0 0 0
4742 85 3 -1.05 2.057666239843746 8.586216601918023 46.561849248834484 0 0 0
4746 85 3 -1.05 0.049249632779695525 8.626526637054944 48.64726518277003 0 0 0
4751 85 3 -1.05 6.48639486207923 10.65967717730069 48.660873138970416 0 0 0
4755 85 3 -1.05 0.02648364695122302 10.510432389272463 46.69532447270976 0 0 0
3853 69 3 -1.05 4.168558750683913 14.936882826191574 42.39202628305681 0 0 0
3862 69 3 -1.05 6.434186724541349 12.68766176459305 42.41374926263759 0 0 0
4708 85 2 1.05 3.308382382139971 15.83240231519121 45.55324257761161 0 0 0
4711 85 1 1.575 5.252241822620095 13.89042309020657 43.50386142865397 0 0 0
4717 85 1 1.575 2.1161607731684384 12.729224501165561 44.54780928088653 0 0 0
4718 85 1 1.575 0.01779002599210719 14.841090138599325 44.57912812542995 0 0 0
4720 85 1 1.575 0.025544499410371478 12.836243596793423 42.430469517050774 0 0 0
4727 85 2 1.05 2.1469339647356347 14.856443703799297 42.474196715954236 0 0 0
4734 85 3 -1.05 0.19560832185446408 12.706723599015271 44.46883300280928 0 0 0
4735 85 3 -1.05 6.531009789747978 14.832083938360329 44.530648357040256 0 0 0
4738 85 3 -1.05 0.01073415508835208 14.822876918111378 42.528060164449826 0 0 0
4739 85 3 -1.05 4.0773999447839255 12.72921018662802 44.58368446627736 0 0 0
4752 85 3 -1.05 2.075306509623261 14.706569187279657 44.47987409349835 0 0 0
4757 85 3 -1.05 1.926011759287568 12.757983607051727 42.43168541215346 0 0 0
4706 85 1 1.575 7.417067271503772 15.823591800837086 49.903702360478135 0 0 0
4709 85 1 1.575 1.070219525063553 13.824342961087003 47.638695123123746 0 0 0
4715 85 2 1.05 6.4470425743634125 14.857992809143338 46.65111206485107 0 0 0
4716 85 1 1.575 6.385943590001815 12.699326631115854 48.818893198944636 0 0 0
4722 85 1 1.575 4.24508267745002 14.8355099521159 48.74116131377306 0 0 0
4728 85 1 1.575 4.152232100042486 12.722215386763335 46.6811365928415 0 0 0
4732 85 3 -1.05 4.429794784758752 14.679277346495317 46.790356851302505 0 0 0
4740 85 3 -1.05 4.355134544161835 12.702738869437033 48.786013701526784 0 0 0
4743 85 3 -1.05 2.1258493782991383 14.797043171154044 48.89993663645569 0 0 0
4747 85 3 -1.05 2.2038591252906405 12.681195675960412 46.611272584356165 0 0 0
4748 85 3 -1.05 6.263121998754494 12.74161860182795 46.67008593357735 0 0 0
4760 85 3 -1.05 6.281951682358361 14.71338521733213 48.840247850590096 0 0 0
4901 88 3 -1.05 -0.09465405188991337 12.68913512895944 48.675532943499206 1 0 0
4924 88 3 -1.05 -0.04463548602725242 14.938895533802633 46.543678408935776 1 0 0
4521 81 3 -1.05 8.404849130647342 8.4532032396806 44.63566450011547 0 0 0
3841 69 3 -1.05 8.382195528024726 10.63445161556193 42.25892538701411 0 0 0
3665 66 3 -1.05 10.523369207626363 8.348988642189259 42.44015138876132 0 0 0
4761 86 1 1.575 9.404673016712858 9.522412165563471 43.42011618270129 0 0 0
4766 86 1 1.575 15.81865145312845 11.664289546561369 45.514338929715656 0 0 0
4769 86 2 1.05 12.692504417482512 8.34385127103528 42.336150158322184 0 0 0
4777 86 1 1.575 12.644796166586273 10.52034614761311 44.44274101949779 0 0 0
4780 86 2 1.05 14.712354904902064 8.541385686466148 44.57750816750035 0 0 0
4782 86 1 1.575 14.848603449738743 10.6013366821323 42.44697141105324 0 0 0
4786 86 3 -1.05 14.81155755295554 8.649449381245697 42.396737848702465 0 0 0
4800 86 3 -1.05 14.645869103735981 10.685820835162065 44.44319862851423 0 0 0
4806 86 3 -1.05 12.91443362397323 10.58977020733124 42.45116592071466 0 0 0
4809 86 3 -1.05 12.714365878147046 8.49918546547581 44.41590713438888 0 0 0
4815 86 3 -1.05 10.666043202338365 10.844420142986795 44.43926532550186 0 0 0
4573 82 3 -1.05 14.904049978465716 8.631768792530051 46.689220359118124 0 0 0
4586 82 3 -1.05 12.672761824895652 8.506540139898048 48.855174627834835 0 0 0
4763 86 1 1.575 13.593183146936235 9.73485337596515 47.68516020984546 0 0 0
4768 86 2 1.05 11.665320737447637 11.69053148452542 49.76493648526274 0 0 0
4770 86 2 1.05 10.598472547622958 10.662818761148856 46.533306076333275 0 0 0
4775 86 1 1.575 8.518395970731381 10.586476420643482 48.74542890380232 0 0 0
4779 86 2 1.05 10.625658540414264 8.428296167802756 48.67950791057245 0 0 0
4781 86 1 1.575 8.386517251405914 8.509197612933585 46.66453382301495 0 0 0
4787 86 3 -1.05 12.719571659431834 10.740283903624716 46.39250716067241 0 0 0
4792 86 3 -1.05 10.411028459678427 10.446592419248677 48.71925844206693 0 0 0
4798 86 3 -1.05 10.378385612718231 8.614349081696071 46.574677952045164 0 0 0
4802 86 3 -1.05 8.499191834994638 8.611605143711266 48.62155503501231 0 0 0
4807 86 3 -1.05 14.809126209374613 10.684646485474632 48.79017119339463 0 0 0
4811 86 3 -1.05 8.55391613924427 10.670520288660216 46.71103720144323 0 0 0
3909 70 3 -1.05 12.560512593226315 14.945444707267345 42.32940691966711 0 0 0
3918 70 3 -1.05 14.899834505047846 12.676029688481249 42.36801319186253 0 0 0
4764 86 1 1.575 11.660996951619762 15.874780088476045 45.67776773743883 0 0 0
4767 86 1 1.575 13.794491196098484 13.805342193659321 43.50795868958094 0 0 0
4773 86 1 1.575 10.591437202870715 12.751390055161409 44.49910588354675 0 0 0
4774 86 1 1.575 8.476700937479386 14.946229900914242 44.57075573791061 0 0 0
4776 86 1 1.575 8.463082006704397 12.812931352869926 42.418896715895265 0 0 0
4783 86 1 1.575 10.589756526495908 14.947830099460422 42.34739277319135 0 0 0
4790 86 3 -1.05 8.61044010583266 12.892484165056603 44.373312081424146 0 0 0
4791 86 3 -1.05 15.012740177297577 14.852588396165974 44.52672503306274 0 0 0
4794 86 3 -1.05 8.517557209745805 14.839178721915195 42.50953465674478 0 0 0
4795 86 3 -1.05 12.679292894725691 12.70286028372981 44.56330282995453 0 0 0
4808 86 3 -1.05 10.542472259449262 14.866306841863082 44.41133548773473 0 0 0
4813 86 3 -1.05 10.392918115656542 12.992795425800622 42.439359281513 0 0 0
4733 85 3 -1.05 8.294432106884075 12.5714620355866 48.94435726194588 0 0 0
4756 85 3 -1.05 8.388215198479227 15.027022972015724 46.4692227297765 0 0 0
4762 86 1 1.575 15.884916045992808 15.835441325768857 49.781688109648506 0 0 0
4765 86 2 1.05 9.505783480454152 13.717204252952596 47.77103042405767 0 0 0
4771 86 2 1.05 14.82955415590698 14.741785883394945 46.71186409943766 0 0 0
4772 86 1 1.575 14.822523561247925 12.693962304286833 48.720147196201495 0 0 0
4778 86 2 1.05 12.724018770428778 14.777501354115447 48.83866917253427 0 0 0
4784 86 1 1.575 12.656508770982306 12.724400779600048 46.60489015892391 0 0 0
4788 86 3 -1.05 12.772230219594816 14.64815323775935 46.694492665234485 0 0 0
4796 86 3 -1.05 12.847405091509183 12.725927675032368 48.61414535061721 0 0 0
4799 86 3 -1.05 10.585341022984021 14.823883871602353 49.02695792619439 0 0 0
4803 86 3 -1.05 10.590382222282068 12.752380899171389 46.41328923607963 0 0 0
4804 86 3 -1.05 14.694517738081045 12.663197228821575 46.64783639255619 0 0 0
4816 86 3 -1.05 14.80840673488338 14.672217484065962 48.77577414804193 0 0 0
4577 82 3 -1.05 16.92792395803885 8.38785313697283 44.72830938941571 0 0 0
3897 70 3 -1.05 16.878752721983176 10.711162412912621 42.3974392671447 0 0 0
3721 67 3 -1.05 19.118979122755125 8.242534543238575 42.36990737253295 0 0 0
4817 87 2 1.05 18.062324280108122 9.609715029382391 43.57416666028521 0 0 0
4822 87 1 1.575 24.38790251589239 11.67952947283055 45.53204045042981 0 0 0
4825 87 2 1.05 21.086834665437785 8.545838249911293 42.329883305665575 0 0 0
4833 87 2 1.05 21.231729877065074 10.55493981213405 44.6807978401827 0 0 0
4836 87 1 1.575 23.29994759552993 8.38464860384842 44.428839215001275 0 0 0
4838 87 1 1.575 23.27395790887614 10.489628021003545 42.39339246392544 0 0 0
4842 87 3 -1.05 23.36610968918115 8.603173994925067 42.433030794518274 0 0 0
4856 87 3 -1.05 23.371214220766742 10.561778526379038 44.33483685982842 0 0 0
4862 87 3 -1.05 21.275178557594238 10.526301420208307 42.37939731184247 0 0 0
4865 87 3 -1.05 21.247317014071168 8.52643508255839 44.53513372555012 0 0 0
4871 87 3 -1.05 19.220087620756175 10.694641791139825 44.78097991229967 0 0 0
4629 83 3 -1.05 23.393159526410304 8.551085158417775 46.4808677981715 0 0 0
4642 83 3 -1.05 21.036954382403596 8.45442934205201 48.919958813967796 0 0 0
4819 87 1 1.575 22.292393211510383 9.554961503909071 47.76466043844325 0 0 0
4824 87 1 1.575 20.111416781280816 11.546782633591302 49.90934943664629 0 0 0
4826 87 1 1.575 19.08754310706178 10.695440479645418 46.74777169374246 0 0 0
4831 87 2 1.05 16.81475665162531 10.604853729068266 48.72686834408115 0 0 0
4835 87 1 1.575 19.039604469370374 8.508748291748516 48.77757149281628 0 0 0
4837 87 1 1.575 16.873972685529214 8.459799179982815 46.689256936757104 0 0 0
4843 87 3 -1.05 21.07052153862469 10.615385310081193 46.731195328615726 0 0 0
4848 87 3 -1.05 18.978506044416516 10.474446033914687 48.6773887376234 0 0 0
4854 87 3 -1.05 18.90580892404013 8.470246823718432 46.79528663334731 0 0 0
4858 87 3 -1.05 16.99816487701822 8.42309593052109 48.65523727236563 0 0 0
4863 87 3 -1.05 23.4386387929917 10.591498768695505 48.76002594894382 0 0 0
4867 87 3 -1.05 17.006477463124558 10.579747217059008 46.73183286641896 0 0 0
3965 71 3 -1.05 21.29118232118077 14.781869443991964 42.33728814094145 0 0 0
3974 71 3 -1.05 23.459040912885104 12.579706756626457 42.3958340000359 0 0 0
4820 87 2 1.05 20.112880148814934 15.81468440146085 45.59151532554698 0 0 0
4823 87 1 1.575 22.316110961095564 13.762860485339651 43.557577152223054 0 0 0
4829 87 1 1.575 19.177454763309882 12.767110669597429 44.55895503423694 0 0 0
4830 87 1 1.575 16.92769153591377 14.819884015529432 44.57306833677516 0 0 0
4832 87 2 1.05 16.996571777010974 12.789201945981619 42.53152387523658 0 0 0
4839 87 2 1.05 19.101169535115538 14.855298725222845 42.40142326455552 0 0 0
4846 87 3 -1.05 17.037886650336144 12.823890420378675 44.58432931383474 0 0 0
4847 87 3 -1.05 23.4946346738755 15.015723280998241 44.64262200415469 0 0 0
4850 87 3 -1.05 16.917702616875886 14.798781539784468 42.513385497241146 0 0 0
4851 87 3 -1.05 21.089186551462387 12.69603081772071 44.56875471074016 0 0 0
4864 87 3 -1.05 18.975258697447313 14.738847165370249 44.45916897533959 0 0 0
4869 87 3 -1.05 19.149695618916986 12.869076273586668 42.59373278275134 0 0 0
4789 86 3 -1.05 16.743117679882115 12.652195844651514 48.72655608642336 0 0 0
4812 86 3 -1.05 16.95857891241427 14.893437510025468 46.568158650851764 0 0 0
4818 87 1 1.575 24.520862944884414 15.892120604257386 49.82112701411972 0 0 0
4821 87 1 1.575 17.957583352988127 13.714672789374845 47.684768782142584 0 0 0
4827 87 1 1.575 23.349272964905026 14.837472124812923 46.83293419310739 0 0 0
4828 87 2 1.05 23.30651992508235 12.76822047145983 48.76078822963646 0 0 0
4834 87 2 1.05 21.16855936945539 14.626783240687903 48.73851681338605 0 0 0
4840 87 2 1.05 21.245397952418013 12.695992157050028 46.71143705365599 0 0 0
4844 87 3 -1.05 21.358743240055745 14.800817363292918 46.71098524855536 0 0 0
4852 87 3 -1.05 21.28720900512043 12.617535472276037 48.841180729274974 0 0 0
4855 87 3 -1.05 19.04282509271655 14.939076149192195 48.756773416801096 0 0 0
4859 87 3 -1.05 19.168458604109052 12.729979310717976 46.64017204289469 0 0 0
4860 87 3 -1.05 23.358533426789606 12.854646919307388 46.67765260008712 0 0 0
4872 87 3 -1.05 23.358049100588016 14.799416178387096 48.736745656391825 0 0 0
4928 88 3 -1.05 31.703368878344016 14.779411636864516 48.64321800867181 0 0 0
4633 83 3 -1.05 25.23891684076538 8.641882944870977 44.63270195154953 0 0 0
3953 71 3 -1.05 25.39936446931359 10.705864435503853 42.27727693842854 0 0 0
3777 68 3 -1.05 27.532869473038897 8.610328169507214 42.30185204473441 0 0 0
4873 88 1 1.575 26.53769002689578 9.553752430210242 43.540519633688184 0 0 0
4878 88 2 1.05 32.87017253214865 11.68379076986465 45.635566466258396 0 0 0
4881 88 1 1.575 29.6538466011535 8.369539317577741 42.30159179259299 0 0 0
4889 88 2 1.05 29.70311293914063 10.70450566814776 44.47744872515383 0 0 0
4892 88 1 1.575 31.80266878993932 8.50552587148322 44.52539132087843 0 0 0
4894 88 1 1.575 31.81937662232842 10.6205138846065 42.43082866952261 0 0 0
4898 88 3 -1.05 31.69134971483974 8.593517779705678 42.31542884924576 0 0 0
4912 88 3 -1.05 31.741061326897523 10.390467280792397 44.43059397595819 0 0 0
4918 88 3 -1.05 29.788519944605007 10.534506187977984 42.38975978096192 0 0 0
4921 88 3 -1.05 29.747385562502995 8.494271058467959 44.373155435793635 0 0 0
4927 88 3 -1.05 27.563899392775546 10.812198724598893 44.533036772300456 0 0 0
4685 84 3 -1.05 31.85795922272237 8.445186389780261 46.569980383091284 0 0 0
4698 84 3 -1.05 29.621319022581904 8.532288775015836 48.8883203511212 0 0 0
4875 88 1 1.575 30.71768135368366 9.56783349989718 47.67742921812193 0 0 0
4880 88 1 1.575 28.57163360916104 11.697262075612961 49.78969875848019 0 0 0
4882 88 1 1.575 27.540450730644807 10.734850090296261 46.54607542831427 0 0 0
4887 88 1 1.575 25.391294547992317 10.642062681574384 48.793272908395046 0 0 0
4891 88 1 1.575 27.62729038608519 8.499733397147068 48.63768947113371 0 0 0
4893 88 1 1.575 25.399679826888466 8.577077424312076 46.64534352216167 0 0 0
4899 88 3 -1.05 29.59093279799237 10.672886493651784 46.551491296811605 0 0 0
4904 88 3 -1.05 27.325813674575635 10.684739546264915 48.58145019685908 0 0 0
4910 88 3 -1.05 27.424810785513497 8.681780467975377 46.658929372139724 0 0 0
4914 88 3 -1.05 25.521262158519765 8.605529929373112 48.566229808381294 0 0 0
4919 88 3 -1.05 31.895167623001704 10.808797621920858 48.663343953227354 0 0 0
4923 88 3 -1.05 25.475438705414987 10.615819602975128 46.732693081798104 0 0 0
4021 72 3 -1.05 29.640358069059392 14.845762963732023 42.227859332430015 0 0 0
4030 72 3 -1.05 31.953994443685843 12.671639468588783 42.50409225854583 0 0 0
4876 88 1 1.575 28.476025491184313 15.935332770456958 45.6617153919597 0 0 0
4879 88 1 1.575 30.742998539156822 13.893634607198404 43.384258247899936 0 0 0
4885 88 2 1.05 27.565818165600305 12.860331923216513 44.624317446147465 0 0 0
4886 88 1 1.575 25.473951879477642 14.862338935433767 44.38146003012514 0 0 0
4888 88 1 1.575 25.40239394878935 12.6887998157064 42.42786709949342 0 0 0
4895 88 2 1.05 27.669631627481678 14.835331231080687 42.52945126017478 0 0 0
4902 88 3 -1.05 25.344740519898803 12.805392583073202 44.288431536552885 0 0 0
4903 88 3 -1.05 31.887581647669236 14.83138902984273 44.585555317116494 0 0 0
4906 88 3 -1.05 25.404605523826163 14.674514616277532 42.45178938484503 0 0 0
4907 88 3 -1.05 29.60959003871348 12.804498978214545 44.39145326687982 0 0 0
4920 88 3 -1.05 27.36623347311954 14.813647263284487 44.53827579075571 0 0 0
4925 88 3 -1.05 27.414204599425407 12.856890146636639 42.2993519939908 0 0 0
4845 87 3 -1.05 25.319977784481097 12.653387131300097 48.96490701694338 0 0 0
4868 87 3 -1.05 25.367037315863367 15.05525615498825 46.574092216354856 0 0 0
4874 88 1 1.575 32.82040866375695 15.87979081229342 49.79065435219445 0 0 0
4877 88 2 1.05 26.408405318878465 13.763645163850214 47.80238106962591 0 0 0
4883 88 1 1.575 31.72895177762109 14.92184678185544 46.54210334928124 0 0 0
4884 88 1 1.575 31.793153873673887 12.811315446859398 48.76306662886746 0 0 0
4890 88 1 1.575 29.61335157898219 14.853414308557138 48.79509054483166 0 0 0
4896 88 2 1.05 29.73557434784776 12.732343972017013 46.63712716183685 0 0 0
4900 88 3 -1.05 29.710637649017663 14.921960023194032 46.73070718283822 0 0 0
4908 88 3 -1.05 29.71364487717324 12.895824921218175 48.747140019945356 0 0 0
4911 88 3 -1.05 27.587426728814986 15.030013618699304 48.8943269134902 0 0 0
4915 88 3 -1.05 27.615569947012876 12.711126244569316 46.58931923201771 0 0 0
4916 88 3 -1.05 31.655764322050867 12.8883860593452 46.79546713358864 0 0 0
4729 85 3 -1.05 2.204211327163463 16.855663507780232 -0.024670811961515986 0 0 1
449 9 1 1.575 1.0234762680665084 18.045210666643026 1.1027226835819475 0 0 0
454 9 1 1.575 7.358963101085866 20.142851968546424 3.1239883060797524 0 0 0
457 9 1 1.575 4.261706396142867 17.028639659532008 -0.023243827391415357 0 0 0
465 9 2 1.05 4.186052154094114 19.01798153062443 2.160050793068342 0 0 0
468 9 1 1.575 6.430884926033782 16.959134604347597 2.078851561349907 0 0 0
470 9 1 1.575 6.3740905708261035 19.131678933545 -0.05676781865913495 0 0 0
474 9 3 -1.05 6.3412654744178285 17.04124207467709 0.04588958977801862 0 0 0
488 9 3 -1.05 6.389189912547694 18.946357835821367 1.9715286982410545 0 0 0
494 9 3 -1.05 4.366781514476282 18.938923825212907 -0.039071456318104575 0 0 0
497 9 3 -1.05 4.353591723640218 16.90953130354575 1.9457163382044655 0 0 0
503 9 3 -1.05 2.203831681649664 19.109973930201452 2.204310272841814 0 0 0
433 8 3 -1.05 -0.08514082621414648 16.946834346825206 2.2143595809256467 1 0 0
5129 92 3 -1.05 0.027675067859947753 19.181986990627713 0.019132775486163964 1 0 1
261 5 3 -1.05 6.381443329465625 16.911230597112144 4.138971410109804 0 0 0
274 5 3 -1.05 4.315095638147468 16.776989418227462 6.535426819869758 0 0 0
451 9 1 1.575 5.325302506594233 18.00160445160687 5.418700464653479 0 0 0
456 9 1 1.575 3.205575845339049 20.151998572985867 7.531714288629045 0 0 0
458 9 1 1.575 2.207466339005886 19.199889243114317 4.30002130366584 0 0 0
463 9 2 1.05 -0.051075912900806535 19.05704237139403 6.3209825544235505 0 0 0
467 9 2 1.05 2.210454849750824 16.97734899220195 6.418995613878737 0 0 0
469 9 2 1.05 0.14569320917862572 16.997458642899122 4.326503128701139 0 0 0
475 9 3 -1.05 4.2877094934332565 19.115267204868648 4.271782998981716 0 0 0
480 9 3 -1.05 2.1233967242998877 18.928120939169997 6.387185695609028 0 0 0
486 9 3 -1.05 2.183730568569245 17.072922490593733 4.3140809983349975 0 0 0
490 9 3 -1.05 -0.05413393569043495 16.95456765711854 6.29985846657572 0 0 0
495 9 3 -1.05 6.422352899986895 19.184718663418906 6.530223179727506 0 0 0
499 9 3 -1.05 0.09039430730760432 19.004522693491644 4.290807259253131 0 0 0
452 9 1 1.575 3.223658546196585 24.429361523890613 3.2882524584512827 0 0 0
455 9 1 1.575 5.303890304627609 22.242696755530428 1.0772553743879172 0 0 0
461 9 2 1.05 2.17813063135921 21.16745763528668 2.2047728117528287 0 0 0
462 9 1 1.575 0.0465766296815168 23.347936123767848 2.106646520178899 0 0 0
464 9 2 1.05 -0.06025790768516023 21.199039690736683 0.024912806621702425 0 0 0
471 9 1 1.575 2.1383314582042297 23.3375446633613 -0.017958792195568684 0 0 0
478 9 3 -1.05 0.08681043420693593 21.34998862906838 2.1166815279565516 0 0 0
479 9 3 -1.05 6.386340713301997 23.44504917885288 2.2443343399406643 0 0 0
482 9 3 -1.05 0.16575151540301247 23.22477821850164 0.06097614196242428 0 0 0
483 9 3 -1.05 4.207380674965499 21.050018885252666 2.18823862086059 0 0 0
496 9 3 -1.05 2.1410616145002344 23.406096858342192 2.1269690880764385 0 0 0
501 9 3 -1.05 2.166666176414498 21.303264947202155 0.067581785976646 0 0 0
4973 89 3 -1.05 4.154950881883597 23.362887204552102 0.0671653798282811 0 0 1
4982 89 3 -1.05 6.394303528364579 21.124934552523246 -0.052858652457386156 0 0 1
450 9 1 1.575 7.417923617912194 24.323137049581018 7.416193740960017 0 0 0
453 9 1 1.575 1.023954202732202 22.2412173168551 5.266808336619076 0 0 0
459 9 1 1.575 6.282878785968859 23.392222621440865 4.302100797905396 0 0 0
460 9 2 1.05 6.350967397034199 21.185635287623327 6.357885655336389 0 0 0
466 9 2 1.05 4.3402487249926205 23.380266422638428 6.350659756091185 0 0 0
472 9 2 1.05 4.232505302141307 21.245320016925536 4.26795216999908 0 0 0
476 9 3 -1.05 4.312717568671795 23.316918328727645 4.328506866386578 0 0 0
484 9 3 -1.05 4.389998541474336 21.266325824084443 6.586832632552693 0 0 0
487 9 3 -1.05 2.1192336054874907 23.38442228124979 6.46049896162792 0 0 0
491 9 3 -1.05 2.138129873445369 21.138710455690884 4.267850890377692 0 0 0
492 9 3 -1.05 6.3904729202201755 21.342321064405635 4.274232323106231 0 0 0
504 9 3 -1.05 6.3558702969109255 23.341810817204184 6.301705404032648 0 0 0
645 12 3 -1.05 -0.10890958768022092 21.244504384247655 6.425259254369689 1 0 0
668 12 3 -1.05 -0.11781611469036277 23.533414132644353 4.189004755642739 1 0 0
265 5 3 -1.05 8.442452217653214 17.023573805076627 2.267470308580352 0 0 0
4961 89 3 -1.05 8.452841485935807 19.19846814167611 0.04215507547628335 0 0 1
4785 86 3 -1.05 10.652351285824423 16.796027214635917 0.04828855962117293 0 0 1
505 10 1 1.575 9.602223196564253 18.02890016470952 1.053594563748533 0 0 0
510 10 1 1.575 15.834622564492776 20.062372842559128 3.1869623798011704 0 0 0
513 10 1 1.575 12.696190022617326 16.957624257539496 -0.026717761758503225 0 0 0
521 10 1 1.575 12.733411079167706 19.149783714736827 2.150589492239423 0 0 0
524 10 1 1.575 14.929698985895131 16.92306692200277 2.0960576402342332 0 0 0
526 10 2 1.05 14.732811725019717 19.038171872311697 -0.06429913310096096 0 0 0
530 10 3 -1.05 14.645672130325996 16.924919662396384 0.001353399733065858 0 0 0
544 10 3 -1.05 14.766145579424567 18.952842997644765 2.060770288861144 0 0 0
550 10 3 -1.05 12.754069803429271 18.907356495203935 0.1270168798931077 0 0 0
553 10 3 -1.05 12.968640165804345 17.106992263792108 2.061403322808678 0 0 0
559 10 3 -1.05 10.673944791047226 19.20315937375436 2.14714501448871 0 0 0
317 6 3 -1.05 14.90750949088895 16.926902175673483 4.130208264307129 0 0 0
330 6 3 -1.05 12.861985999081073 16.77434003535232 6.278156294523172 0 0 0
507 10 1 1.575 13.835942196896905 18.030512877965766 5.257741268644761 0 0 0
512 10 1 1.575 11.609251744431866 20.220851554587597 7.387711124575642 0 0 0
514 10 2 1.05 10.587047078332247 19.121481863010633 4.174021449300639 0 0 0
519 10 1 1.575 8.523440431375487 19.14284880512401 6.326591186284579 0 0 0
523 10 2 1.05 10.74971181629774 17.060754865808562 6.370065406905577 0 0 0
525 10 1 1.575 8.574076601335134 16.985935780010806 4.25564597317025 0 0 0
531 10 3 -1.05 12.746697298856796 19.185280276479425 4.115541022063409 0 0 0
536 10 3 -1.05 10.49376975338523 19.07972055200314 6.253958225055972 0 0 0
542 10 3 -1.05 10.594339817813161 17.040176970018926 4.1876535946587525 0 0 0
546 10 3 -1.05 8.480843008400822 17.12634346876411 6.198074435486818 0 0 0
551 10 3 -1.05 15.048525701133832 19.042849040783242 6.30909163032588 0 0 0
555 10 3 -1.05 8.49629054570883 19.035610104240686 4.3502172399041115 0 0 0
508 10 1 1.575 11.672955323600776 24.377631286856307 3.143044282277908 0 0 0
511 10 2 1.05 13.744660090760737 22.314796665942453 1.074362868611951 0 0 0
517 10 1 1.575 10.544325161383332 21.16044728341003 2.11740564401529 0 0 0
518 10 1 1.575 8.420246668875471 23.33405619653258 2.172507352841102 0 0 0
520 10 2 1.05 8.445071168168553 21.180803328925315 -0.010600000249173751 0 0 0
527 10 1 1.575 10.536822395110725 23.290384041860822 0.024098075654157725 0 0 0
534 10 3 -1.05 8.532307425491844 21.297191072558917 2.113473568162128 0 0 0
535 10 3 -1.05 14.927230326798627 23.48917155176457 2.113210617018011 0 0 0
538 10 3 -1.05 8.531829044006432 23.32827270791721 0.11280063441134006 0 0 0
539 10 3 -1.05 12.588533195233074 21.080356816188427 2.1964386695132267 0 0 0
552 10 3 -1.05 10.484168918130816 23.234677984282 2.076983784301557 0 0 0
557 10 3 -1.05 10.610585834345503 21.208888714977427 0.11493226969805968 0 0 0
5029 90 3 -1.05 12.437961145691244 23.33187846538011 -0.08002394101058719 0 0 1
5038 90 3 -1.05 14.945850296153592 21.25375146402872 -0.032206438596844134 0 0 1
477 9 3 -1.05 8.56819185717254 21.221881253736115 6.345045082066791 0 0 0
500 9 3 -1.05 8.34672483156449 23.35361948643525 4.183011455814046 0 0 0
506 10 1 1.575 15.903761361670917 24.401902804620335 7.411201943889183 0 0 0
509 10 1 1.575 9.594405698468544 22.348571782997 5.286750885679817 0 0 0
515 10 1 1.575 14.78782277337527 23.342849306666533 4.234032371710665 0 0 0
516 10 2 1.05 14.838591684528826 21.162337968544282 6.253339575940099 0 0 0
522 10 1 1.575 12.754862611671589 23.321614483726464 6.3015303261688755 0 0 0
528 10 2 1.05 12.68283590909246 21.1975137345294 4.3188123692084455 0 0 0
532 10 3 -1.05 12.852352683583854 23.30463111336279 4.243323889519254 0 0 0
540 10 3 -1.05 12.805235460497519 21.372636654861005 6.412042597085275 0 0 0
543 10 3 -1.05 10.77670740457847 23.321857606510143 6.43560448551476 0 0 0
547 10 3 -1.05 10.696510324818451 21.29186839871148 4.115670994328056 0 0 0
548 10 3 -1.05 14.8158198522906 21.413393767746392 4.1978542659121425 0 0 0
560 10 3 -1.05 14.861356384017078 23.328883678795503 6.291260027063908 0 0 0
321 6 3 -1.05 16.843049071745636 16.819394211248245 2.117486681369395 0 0 0
5017 90 3 -1.05 16.848139330777492 19.125402641320807 0.13503821527739096 0 0 1
4841 87 3 -1.05 19.11071336926485 16.956064625423842 -0.19136592494037885 0 0 1
561 11 1 1.575 18.028521659096796 17.92474490832128 1.0703028973245892 0 0 0
566 11 1 1.575 24.351021410309833 20.14158562606789 3.198019863822067 0 0 0
569 11 1 1.575 21.237361599840433 16.946942950082153 -0.03798577509070057 0 0 0
577 11 1 1.575 21.151021900223142 19.137423700293812 2.0831063040153746 0 0 0
580 11 2 1.05 23.34299889023508 16.85303871519687 2.1015025756162964 0 0 0
582 11 2 1.05 23.269588728494284 19.046127726300195 -0.01559734136916934 0 0 0
586 11 3 -1.05 23.290129168093237 17.03094655556809 0.02704225990014405 0 0 0
600 11 3 -1.05 23.207601833407814 19.13673593705898 2.0647907688396954 0 0 0
606 11 3 -1.05 21.161506951554486 19.009037190303136 0.06962194278801907 0 0 0
609 11 3 -1.05 21.22133153094798 17.08239580356063 1.9452836213598381 0 0 0
615 11 3 -1.05 19.16575260402739 19.187902808333664 2.074320840394262 0 0 0
373 7 3 -1.05 23.412341224339563 17.063995713609845 4.109425323541036 0 0 0
386 7 3 -1.05 21.22885149773955 16.876151899120114 6.383560601491032 0 0 0
563 11 1 1.575 22.23972688570818 18.04265157125941 5.241216993203882 0 0 0
568 11 1 1.575 20.19005885677837 20.12095512569937 7.505743289312741 0 0 0
570 11 2 1.05 19.13052163360981 19.025037178389095 4.28172561479507 0 0 0
575 11 1 1.575 17.00894302144958 19.129864178038265 6.296416873905702 0 0 0
579 11 2 1.05 19.174288331321062 16.987598983027198 6.338458117359398 0 0 0
581 11 2 1.05 17.008858389620123 16.991141207803583 4.179948290945124 0 0 0
587 11 3 -1.05 21.191351668061024 19.154507518890615 4.042741131850192 0 0 0
592 11 3 -1.05 18.94869969431322 19.12325351985551 6.366997968624868 0 0 0
598 11 3 -1.05 19.02730538753699 17.017149658494034 4.182371018662251 0 0 0
602 11 3 -1.05 17.103056602015492 17.068836517812276 6.225174392873237 0 0 0
607 11 3 -1.05 23.413666511026406 19.060121858685704 6.332515882583352 0 0 0
611 11 3 -1.05 16.991007993985857 19.00738001747467 4.317834584886612 0 0 0
564 11 1 1.575 20.075529831949492 24.32188758048198 3.2843691309543406 0 0 0
567 11 1 1.575 22.226862944042498 22.283086323455983 1.076374000022181 0 0 0
573 11 1 1.575 19.067682384824767 21.310830015334965 2.170384809478905 0 0 0
574 11 1 1.575 16.887163353904178 23.365642334630547 2.0484683948185536 0 0 0
576 11 1 1.575 16.889670685619045 21.28573384248531 0.0039722245937591685 0 0 0
583 11 1 1.575 19.061887145294083 23.422668795852925 -0.03299340799036951 0 0 0
590 11 3 -1.05 17.016264286569434 21.29208023043058 2.168969216693811 0 0 0
591 11 3 -1.05 23.24839593806296 23.347184731248355 2.201469474354533 0 0 0
594 11 3 -1.05 17.064289686907564 23.312020698460017 0.11255440440863808 0 0 0
595 11 3 -1.05 21.05418152918559 21.12041942076427 2.2719877031830884 0 0 0
608 11 3 -1.05 18.897957450965713 23.352023707137487 2.0778905746889604 0 0 0
613 11 3 -1.05 19.032938645427436 21.41664761736508 0.11246580550698393 0 0 0
5085 91 3 -1.05 21.08665412446911 23.511497934638168 -0.00377849913897868 0 0 1
533 10 3 -1.05 16.909264847365158 21.100131502765322 6.339782512663157 0 0 0
556 10 3 -1.05 16.934449525752314 23.296480965071773 4.093276177979804 0 0 0
562 11 1 1.575 24.35653067225414 24.255273115624995 7.36766920833958 0 0 0
565 11 1 1.575 18.036698022355218 22.20917491725889 5.260143556284766 0 0 0
571 11 2 1.05 23.325052059253892 23.26114788902161 4.277176577462369 0 0 0
572 11 2 1.05 23.38805907822331 21.126003772157016 6.4269998315774695 0 0 0
578 11 1 1.575 21.204704512254597 23.226150774421704 6.382042330173344 0 0 0
584 11 1 1.575 21.232307018645173 21.164289066138107 4.24607572223125 0 0 0
588 11 3 -1.05 21.173789988957292 23.168250172529913 4.391201843886725 0 0 0
596 11 3 -1.05 21.160353648147282 21.281511859930603 6.311324834371676 0 0 0
599 11 3 -1.05 19.132906662960828 23.374588102874 6.298796655829568 0 0 0
603 11 3 -1.05 19.18024880345738 21.148942367729237 4.0710785044974305 0 0 0
604 11 3 -1.05 23.20325327855658 21.193219633964706 4.277175254334269 0 0 0
616 11 3 -1.05 23.155105938944775 23.2525799284795 6.292165130794929 0 0 0
5094 91 3 -1.05 23.332768692344672 21.153051105663103 -0.025832123791221406 0 0 1
5073 91 3 -1.05 25.34621214563309 19.05082083022692 -0.17574475418003296 0 0 1
377 7 3 -1.05 25.504870520105698 16.844038513963874 2.159907064451607 0 0 0
4897 88 3 -1.05 27.534704729898376 17.082868668727315 -0.06796276387784456 0 0 1
617 12 1 1.575 26.48684111641877 18.15493735906909 1.061571088651286 0 0 0
622 12 1 1.575 33.00619837481385 20.12991652224811 3.146181715048562 0 0 0
625 12 2 1.05 29.63122902122252 16.99292193164716 -0.032228721438360204 0 0 0
633 12 1 1.575 29.773867399120743 19.080572098571075 2.100047314213324 0 0 0
636 12 1 1.575 31.877272689300366 17.030400364617893 2.1213351200311887 0 0 0
638 12 2 1.05 31.822009645203018 19.116441365003354 0.04188601937911185 0 0 0
642 12 3 -1.05 31.720690315291606 16.875160105369034 0.1596425259860991 0 0 0
656 12 3 -1.05 31.833731948536247 18.993962006719375 2.166780633282182 0 0 0
662 12 3 -1.05 29.77904246094995 18.966948415153603 0.13412211935053805 0 0 0
665 12 3 -1.05 29.83814137041685 17.029344868416498 2.1900199410768852 0 0 0
671 12 3 -1.05 27.662610372488388 19.19088768979417 2.222100434109307 0 0 0
429 8 3 -1.05 31.818368307999624 16.854613917447946 4.2291160501004965 0 0 0
442 8 3 -1.05 29.692526874218427 16.919850241377187 6.4554119388501565 0 0 0
619 12 1 1.575 30.696485080195636 18.122225584760358 5.272104129117786 0 0 0
624 12 1 1.575 28.567333679235 20.09207319239686 7.457490892164814 0 0 0
626 12 1 1.575 27.59801100810031 19.175285791781086 4.206015269784991 0 0 0
631 12 1 1.575 25.406122739016723 19.1334867512715 6.323999053810503 0 0 0
635 12 2 1.05 27.700906313875382 16.997737776753866 6.224227647570205 0 0 0
637 12 1 1.575 25.530910055808437 17.059660431744824 4.1586226859434365 0 0 0
643 12 3 -1.05 29.596899933152443 19.152906731842215 4.1068061302745695 0 0 0
648 12 3 -1.05 27.444982196841725 19.066352843883504 6.190210716894307 0 0 0
654 12 3 -1.05 27.58455957394908 17.16820114889202 4.1915748942348525 0 0 0
658 12 3 -1.05 25.53333218878899 17.120895430520807 6.131271119850444 0 0 0
663 12 3 -1.05 31.783882774242144 19.148234681366628 6.5199248943401376 0 0 0
667 12 3 -1.05 25.629756062257105 18.988003225128594 4.167829201052457 0 0 0
620 12 1 1.575 28.497124711688006 24.407709133492812 3.1078755311254382 0 0 0
623 12 1 1.575 30.764212354760094 22.316993890266552 1.1030190081050812 0 0 0
629 12 1 1.575 27.462956312045602 21.2362091196549 2.0615717643043876 0 0 0
630 12 2 1.05 25.360629009732033 23.30604971809399 2.098276174867762 0 0 0
632 12 2 1.05 25.29087161468917 21.172266764572843 -0.021145647069713027 0 0 0
639 12 1 1.575 27.5865949406326 23.394572267322623 -0.0016018065825990795 0 0 0
646 12 3 -1.05 25.487891816335882 21.20780981172719 2.1271869014407354 0 0 0
647 12 3 -1.05 31.869013361748184 23.3604161400093 2.2966268725922157 0 0 0
650 12 3 -1.05 25.526731537774527 23.347266449949753 -0.030668898285308742 0 0 0
651 12 3 -1.05 29.643467821650713 21.152697692235698 2.2013797434736406 0 0 0
664 12 3 -1.05 27.457993835241226 23.299650695254464 1.9584633260244575 0 0 0
669 12 3 -1.05 27.4164454675466 21.401899313023765 0.09545166042223432 0 0 0
5141 92 3 -1.05 29.611864115624865 23.34876301249223 -0.07708368108421682 0 0 1
5150 92 3 -1.05 31.794114561531725 21.178001645349923 -0.09800317882394866 0 0 1
589 11 3 -1.05 25.42312021126868 21.12054852786171 6.326841019935011 0 0 0
612 11 3 -1.05 25.43642575487425 23.341505448297994 4.265924274658188 0 0 0
618 12 1 1.575 32.871009578510446 24.409613079214996 7.357294750731975 0 0 0
621 12 1 1.575 26.50172756729965 22.236328760686934 5.325277421194954 0 0 0
627 12 1 1.575 31.787929545912874 23.42443209047682 4.2778286912667065 0 0 0
628 12 2 1.05 31.768601929619848 21.227123351741586 6.3792923287092735 0 0 0
634 12 2 1.05 29.622766587485486 23.27344670354681 6.364754910185403 0 0 0
640 12 2 1.05 29.58222128081802 21.302619792433646 4.245820538985429 0 0 0
644 12 3 -1.05 29.744704215351433 23.36663778554719 4.184361052580289 0 0 0
652 12 3 -1.05 29.5801234747367 21.184816302575186 6.252828929582932 0 0 0
655 12 3 -1.05 27.546405713433636 23.34676856485497 6.479572771340252 0 0 0
659 12 3 -1.05 27.54794540784956 21.184057323802698 4.132032905439989 0 0 0
660 12 3 -1.05 31.704675230923804 21.301884142814725 4.250538848414062 0 0 0
672 12 3 -1.05 31.700040243248207 23.28282619512407 6.225374268801027 0 0 0
4953 89 3 -1.05 2.1378886777587303 25.351485142075298 0.05420343479365129 0 0 1
673 13 1 1.575 1.0039311346085742 26.599580100665218 0.9610295896783513 0 0 0
678 13 1 1.575 7.371866637737638 28.61113107631978 3.1359759381895107 0 0 0
681 13 2 1.05 4.150042146591645 25.48754181121241 0.007725245763614286 0 0 0
689 13 1 1.575 4.220153856119835 27.573227094094563 2.153291265381253 0 0 0
692 13 1 1.575 6.424038652256871 25.452550429314858 2.114190172486617 0 0 0
694 13 2 1.05 6.269105535675364 27.500538879910433 -0.03166799574178707 0 0 0
698 13 3 -1.05 6.381083104510791 25.47730030128337 0.13412373819636764 0 0 0
712 13 3 -1.05 6.273138007401341 27.462161388400133 2.0763836752944687 0 0 0
718 13 3 -1.05 4.275208220415366 27.65307292484991 0.21913849289544626 0 0 0
721 13 3 -1.05 4.431753112243581 25.558571510866187 2.15344638189991 0 0 0
727 13 3 -1.05 2.253274679946652 27.442454960339703 2.0671122521602374 0 0 0
657 12 3 -1.05 -0.07140731842164061 25.411829954083487 2.170478012771213 1 0 0
5353 96 3 -1.05 -0.14429392312566366 27.70416351773503 -0.14649082656969284 1 0 1
485 9 3 -1.05 6.370633000340557 25.400634644788767 4.076083928002652 0 0 0
498 9 3 -1.05 4.11264505872212 25.505671157697027 6.405297241420011 0 0 0
675 13 1 1.575 5.380149446806173 26.491355453393634 5.331659646303695 0 0 0
680 13 1 1.575 3.1171920213585604 28.511381043632298 7.46224705481574 0 0 0
682 13 2 1.05 2.112429591694007 27.558194997381047 4.255553843811368 0 0 0
687 13 1 1.575 0.009775922736660374 27.53300866936582 6.405056557717371 0 0 0
691 13 1 1.575 2.1554354915613834 25.369596940310267 6.350265669366921 0 0 0
693 13 1 1.575 0.06482630244737722 25.53352630437924 4.148621811578638 0 0 0
699 13 3 -1.05 4.104419417384159 27.53993490996641 4.165929869751064 0 0 0
704 13 3 -1.05 1.9968047067918138 27.310797879888682 6.400073678112177 0 0 0
710 13 3 -1.05 2.0193698180523834 25.391140518444832 4.373641749094775 0 0 0
714 13 3 -1.05 0.013057840156802437 25.49401160464701 6.270553469176827 0 0 0
719 13 3 -1.05 6.572372094140432 27.547213828303867 6.46736148329584 0 0 0
723 13 3 -1.05 0.1378813004486461 27.376340651818854 4.412195785974663 0 0 0
676 13 1 1.575 3.18852842562433 32.860909736708784 3.2163358975913408 0 0 0
679 13 1 1.575 5.2777185615071 30.637014387557457 1.042697196747126 0 0 0
685 13 2 1.05 2.074565459272843 29.58875908967708 2.1512915032324833 0 0 0
686 13 1 1.575 -0.020207042121650132 31.80043436024871 2.2028130597492965 0 0 0
688 13 1 1.575 -0.03967080814987953 29.73931620907939 -0.009572070158544896 0 0 0
695 13 1 1.575 2.142524874875484 31.76913651877125 -0.05575113863806954 0 0 0
702 13 3 -1.05 0.06315903099745297 29.80316025746133 1.950296646621316 0 0 0
703 13 3 -1.05 6.397950883425896 31.843729780360526 2.1230629488900417 0 0 0
706 13 3 -1.05 0.14507651052391307 31.693601183596915 0.04069256032315088 0 0 0
707 13 3 -1.05 4.211651321038372 29.601482026222033 2.2414019681620836 0 0 0
720 13 3 -1.05 2.092966980103096 31.777908776524722 2.0469277883421673 0 0 0
725 13 3 -1.05 2.0087952375091014 29.600916288339686 0.061815891277773136 0 0 0
5197 93 3 -1.05 4.1316743399084315 31.797686620098208 -0.041981374669451454 0 0 1
5206 93 3 -1.05 6.4192920520227945 29.62306327296273 -0.11384331511262429 0 0 1
674 13 1 1.575 7.420922760683771 32.9472740570176 7.484107063001959 0 0 0
677 13 1 1.575 1.1560682083002027 30.74536708344552 5.292824533955867 0 0 0
683 13 2 1.05 6.340344873058008 31.873068922910566 4.331527713507229 0 0 0
684 13 2 1.05 6.253840094522486 29.667328434434875 6.323336318796325 0 0 0
690 13 2 1.05 4.24137768058903 31.81084153236888 6.421805501654829 0 0 0
696 13 1 1.575 4.244519775046478 29.707886986837515 4.26836607208267 0 0 0
700 13 3 -1.05 4.2028756687262385 31.7241537670492 4.292356633626095 0 0 0
708 13 3 -1.05 4.222294030301094 29.659445264234062 6.270784851679079 0 0 0
711 13 3 -1.05 2.1281375904711672 31.95780409491953 6.442376653253895 0 0 0
715 13 3 -1.05 2.2337521157601854 29.634425521636253 4.165366338288054 0 0 0
716 13 3 -1.05 6.197627744288814 29.739321642256428 4.237214611801816 0 0 0
728 13 3 -1.05 6.271082324369314 31.798578610443585 6.323880244394151 0 0 0
869 16 3 -1.05 -0.16289388526267423 29.6781764448926 6.248504346969479 1 0 0
892 16 3 -1.05 -0.04675428718846494 31.72009673499322 4.126260912697372 1 0 0
489 9 3 -1.05 8.37011080026567 25.34516995730262 2.182602375498831 0 0 0
5185 93 3 -1.05 8.360124514304736 27.616349616395322 -0.06815335799169969 0 0 1
5009 90 3 -1.05 10.527497920762087 25.380922824935727 -0.033517894296058816 0 0 1
729 14 1 1.575 9.414231715790018 26.48621603858236 1.0563166132555684 0 0 0
734 14 1 1.575 15.874104555060638 28.66105891538873 3.141739194975115 0 0 0
737 14 2 1.05 12.6457575119245 25.473583585779622 -0.03573467162052114 0 0 0
745 14 2 1.05 12.655850038303338 27.548170592353816 2.1512514491293304 0 0 0
748 14 1 1.575 14.74657728442826 25.446619231951694 2.1027236702654344 0 0 0
750 14 1 1.575 14.786382904416236 27.53849115755954 0.007379346331151247 0 0 0
754 14 3 -1.05 14.668013341715033 25.56785821451582 0.10666122887252187 0 0 0
768 14 3 -1.05 14.732861012393508 27.46501135093842 2.0150606136104536 0 0 0
774 14 3 -1.05 12.70871939317031 27.5295590747263 0.08744452478339161 0 0 0
777 14 3 -1.05 12.827752639870734 25.463788600593347 2.0976493441951125 0 0 0
783 14 3 -1.05 10.485823829386506 27.580867786456388 2.1547613832920174 0 0 0
541 10 3 -1.05 15.038244495249446 25.472964485037487 4.225980740503555 0 0 0
554 10 3 -1.05 12.868940110683031 25.262469537313365 6.325649223252007 0 0 0
731 14 1 1.575 13.849819458057159 26.607683984203256 5.261673031328979 0 0 0
736 14 1 1.575 11.722214719103738 28.66960914689223 7.46758456522458 0 0 0
738 14 2 1.05 10.557995877275594 27.538369663715272 4.241490891110976 0 0 0
743 14 1 1.575 8.581560089729715 27.548687227572305 6.352312307534564 0 0 0
747 14 2 1.05 10.664344080719413 25.476002081656812 6.3998151091553535 0 0 0
749 14 2 1.05 8.527812214725476 25.479508375222142 4.323984870173776 0 0 0
755 14 3 -1.05 12.692046387940584 27.68459841256683 4.251103124156334 0 0 0
760 14 3 -1.05 10.620914789289102 27.52677309143908 6.446008830063863 0 0 0
766 14 3 -1.05 10.537111493174388 25.368775925375118 4.36671467246266 0 0 0
770 14 3 -1.05 8.487649099700295 25.591628728430827 6.416131363912373 0 0 0
775 14 3 -1.05 15.013074744564525 27.712118511641535 6.27872930395887 0 0 0
779 14 3 -1.05 8.437921284676431 27.5672424743146 4.380876548480625 0 0 0
732 14 1 1.575 11.64891344348279 32.80060067044365 3.245880915877144 0 0 0
735 14 1 1.575 13.75490562510265 30.72388562613366 1.110271921681769 0 0 0
741 14 2 1.05 10.57098697405934 29.61282433788678 2.1566553272864866 0 0 0
742 14 1 1.575 8.412753102499398 31.808424692589764 2.1274958508535535 0 0 0
744 14 1 1.575 8.45420969327815 29.76495612360395 0.0296015895604634 0 0 0
751 14 1 1.575 10.618134660898324 31.811598553748514 -0.014632136509559928 0 0 0
758 14 3 -1.05 8.34490365857351 29.722855409582753 1.9641535438216735 0 0 0
759 14 3 -1.05 14.735735991482647 31.907832806622046 2.2303897142470523 0 0 0
762 14 3 -1.05 8.479625721054624 31.82335923606293 0.14476305501997944 0 0 0
763 14 3 -1.05 12.632310747486093 29.613308768221863 2.2162330772224372 0 0 0
776 14 3 -1.05 10.42671106519211 31.761607953143947 2.0089446547736496 0 0 0
781 14 3 -1.05 10.50263176508337 29.887767449928308 0.018871249348129785 0 0 0
5253 94 3 -1.05 12.537840397586457 31.811099184563485 0.06384682342521784 0 0 1
5262 94 3 -1.05 14.751448126353978 29.60746202743139 -0.11517466308643241 0 0 1
701 13 3 -1.05 8.50704789806343 29.631417164987642 6.453834489911055 0 0 0
724 13 3 -1.05 8.508069981618545 31.835897652050686 4.0916967969318 0 0 0
730 14 1 1.575 15.92012134270732 32.79997505406786 7.449898760696912 0 0 0
733 14 1 1.575 9.548348039410389 30.726669562270672 5.357926213012084 0 0 0
739 14 2 1.05 14.706549504451948 31.922891732130378 4.31542718216325 0 0 0
740 14 1 1.575 14.829615537154824 29.734292928504132 6.2993118904653205 0 0 0
746 14 2 1.05 12.774752078453579 31.81684535847219 6.331740688533094 0 0 0
752 14 1 1.575 12.7497487910623 29.669133680779552 4.190137356049706 0 0 0
756 14 3 -1.05 12.735563080063434 31.631406008294846 4.285522562309927 0 0 0
764 14 3 -1.05 12.833805878887576 29.721530857605853 6.258388107079041 0 0 0
767 14 3 -1.05 10.651275980652493 31.977425530769573 6.354322983423913 0 0 0
771 14 3 -1.05 10.572366121319718 29.69757842644384 4.14871954275843 0 0 0
772 14 3 -1.05 14.74673809794499 29.677171428409643 4.338832017760612 0 0 0
784 14 3 -1.05 14.754368124733974 31.673796133637282 6.3338875989052585 0 0 0
545 10 3 -1.05 16.745058980843172 25.38746810305445 2.190509277006409 0 0 0
5241 94 3 -1.05 16.825470871868653 27.670128489979223 -0.12934854060697887 0 0 1
5065 91 3 -1.05 19.26656063106918 25.409962182510792 -0.021592943587464487 0 0 1
785 15 2 1.05 17.966335676185622 26.52363236238779 0.9801203743619069 0 0 0
790 15 1 1.575 24.37357403225404 28.568221342928336 3.1596456720109147 0 0 0
793 15 1 1.575 21.212044958902126 25.545594950589184 -0.023934689649080843 0 0 0
801 15 2 1.05 21.07567655681238 27.53287120199872 2.132357349075845 0 0 0
804 15 1 1.575 23.245195034091935 25.44023600714652 2.1462175166833313 0 0 0
806 15 2 1.05 23.32682628505183 27.555138233029133 0.053084327785184564 0 0 0
810 15 3 -1.05 23.21721995865286 25.3995600311666 0.11391709111835027 0 0 0
824 15 3 -1.05 23.193870392090297 27.391692300185017 2.308381729069884 0 0 0
830 15 3 -1.05 21.272644173465512 27.50517661351331 0.004650904913119175 0 0 0
833 15 3 -1.05 21.096907244731977 25.531522173146758 2.0464513772974486 0 0 0
839 15 3 -1.05 19.067518562580617 27.69553503602251 2.2414419008466595 0 0 0
597 11 3 -1.05 23.31273589504101 25.43873406310444 4.183166466338188 0 0 0
610 11 3 -1.05 20.995392908483915 25.32453088906163 6.301118396929446 0 0 0
787 15 1 1.575 22.224961463297255 26.46779708125761 5.348617853161242 0 0 0
792 15 1 1.575 20.161624786279415 28.682718797710987 7.390754894265277 0 0 0
794 15 1 1.575 19.02571594517707 27.635271557040003 4.269891037013489 0 0 0
799 15 2 1.05 16.97488664168543 27.556608963900945 6.311799547933018 0 0 0
803 15 1 1.575 19.050009961449994 25.354794884002622 6.420955558880452 0 0 0
805 15 1 1.575 17.004240530067303 25.484068078440195 4.138161725666027 0 0 0
811 15 3 -1.05 20.95021025864411 27.49735901992627 4.280562382489578 0 0 0
816 15 3 -1.05 19.157906643165827 27.34805850063981 6.3508077331867465 0 0 0
822 15 3 -1.05 18.9260547320678 25.416614088171976 4.290076074263167 0 0 0
826 15 3 -1.05 17.056545634022942 25.47935514971354 6.2965734483709745 0 0 0
831 15 3 -1.05 23.274899496887304 27.602761061576302 6.558970292665267 0 0 0
835 15 3 -1.05 17.04607984974441 27.54198038764071 4.211152446330763 0 0 0
788 15 1 1.575 20.17363082614979 32.858151361115404 3.182284226860952 0 0 0
791 15 1 1.575 22.218737069799502 30.76158371345719 1.116451510081071 0 0 0
797 15 1 1.575 19.03848253099941 29.724993003095072 2.0766543314504964 0 0 0
798 15 2 1.05 16.906880360286195 31.79668933382158 2.1896863032370266 0 0 0
800 15 2 1.05 16.76568772729569 29.61851520499757 0.03823038665835536 0 0 0
807 15 1 1.575 19.039088759893065 31.764275320726465 0.013177611329197519 0 0 0
814 15 3 -1.05 17.08808475703195 29.716188812064736 2.1555415217671876 0 0 0
815 15 3 -1.05 23.233031648318338 31.946806685751717 2.2018104155396263 0 0 0
818 15 3 -1.05 17.15154278192569 31.698593758933136 0.04538138888809884 0 0 0
819 15 3 -1.05 21.134376544624143 29.55736892128383 2.1884146038035506 0 0 0
832 15 3 -1.05 19.129015381113113 31.645494927979236 2.024470802674741 0 0 0
837 15 3 -1.05 19.0022445453884 29.765830526368372 0.10751068121012916 0 0 0
5309 95 3 -1.05 20.991148345988442 31.78298645838656 -0.07516353974780784 0 0 1
5318 95 3 -1.05 23.402450804085454 29.676451137813128 0.006202079334739451 0 0 1
757 14 3 -1.05 16.894617624945734 29.64178766290151 6.458391793042493 0 0 0
780 14 3 -1.05 16.89041670727928 31.88887067398606 4.220359149096232 0 0 0
786 15 1 1.575 24.393982880171126 32.850077403353175 7.456747388100056 0 0 0
789 15 1 1.575 17.967792323688506 30.83299673273847 5.3330215909684044 0 0 0
795 15 1 1.575 23.235047369447848 31.810666488677892 4.170894368792488 0 0 0
796 15 1 1.575 23.33216249298672 29.70567816206702 6.452789127510616 0 0 0
802 15 1 1.575 21.167037401393138 31.819021153476807 6.272293470960543 0 0 0
808 15 2 1.05 21.12571882034967 29.622564412476855 4.284659602624107 0 0 0
812 15 3 -1.05 21.211354116030176 31.714064571958847 4.305570031178344 0 0 0
820 15 3 -1.05 21.316585723297845 29.837964790498358 6.437116582006697 0 0 0
823 15 3 -1.05 19.18813935292729 31.703608912824237 6.468723392742457 0 0 0
827 15 3 -1.05 19.025753293345247 29.595290880062777 4.314092470734299 0 0 0
828 15 3 -1.05 23.252893197860786 29.8707408807009 4.409627465687107 0 0 0
840 15 3 -1.05 23.10220962927105 31.752878732401857 6.369849893755001 0 0 0
601 11 3 -1.05 25.182541007861005 25.373188852715888 2.222302937027963 0 0 0
5297 95 3 -1.05 25.408183288130207 27.770395983393808 -0.24206282986292318 0 0 1
5121 92 3 -1.05 27.655482831436387 25.292343489946386 -0.07583985025377092 0 0 1
841 16 2 1.05 26.410452950114507 26.520901537857007 1.0074938486117622 0 0 0
846 16 2 1.05 32.9224859365907 28.684498371632156 3.2563532916338622 0 0 0
849 16 2 1.05 29.65975290252727 25.53487286445027 -0.0607778167492953 0 0 0
857 16 1 1.575 29.63737242147217 27.587569295478424 2.188304049978074 0 0 0
860 16 1 1.575 31.75673442582686 25.47294688973096 2.0774727957270365 0 0 0
862 16 1 1.575 31.779343235448724 27.602003617956036 -0.05965168653945072 0 0 0
866 16 3 -1.05 31.79568016848315 25.67431585284938 0.1713919644887942 0 0 0
880 16 3 -1.05 31.626660612131012 27.48031824369546 2.106532584711447 0 0 0
886 16 3 -1.05 29.74230643537149 27.514600157035105 0.16892927635460056 0 0 0
889 16 3 -1.05 29.771085396517975 25.579523508106682 2.1612337846188723 0 0 0
895 16 3 -1.05 27.66102065037827 27.610068507962104 2.2584276408700417 0 0 0
653 12 3 -1.05 31.86915433456194 25.39867743097729 4.15194211304172 0 0 0
666 12 3 -1.05 29.6180954823025 25.416874509717154 6.430133039275514 0 0 0
843 16 1 1.575 30.787829868108584 26.50230523385646 5.352854832921505 0 0 0
848 16 1 1.575 28.612839704198986 28.552045470800817 7.476808652939409 0 0 0
850 16 1 1.575 27.59092233572382 27.558935828562717 4.27534080337103 0 0 0
855 16 2 1.05 25.41479639558148 27.590595440897438 6.399655991200966 0 0 0
859 16 2 1.05 27.481440479313317 25.40565621989691 6.339371363963894 0 0 0
861 16 1 1.575 25.354403561482656 25.41457683654559 4.238209997313296 0 0 0
867 16 3 -1.05 29.615242704626915 27.57182849378811 4.187405709392109 0 0 0
872 16 3 -1.05 27.69091362415191 27.39388283802117 6.301421034218332 0 0 0
878 16 3 -1.05 27.391665801350566 25.607116429079422 4.206087557972959 0 0 0
882 16 3 -1.05 25.412102335993545 25.397271400136866 6.2569270981891805 0 0 0
887 16 3 -1.05 31.966252591973138 27.689576656811127 6.412501203282282 0 0 0
891 16 3 -1.05 25.329214248035193 27.44943745362118 4.30198464386986 0 0 0
844 16 1 1.575 28.646287535060072 32.77760903377858 3.1069962484856015 0 0 0
847 16 1 1.575 30.746492209162035 30.721824315855482 1.0094266777960321 0 0 0
853 16 2 1.05 27.43307703071115 29.61224174313572 2.1255081922679677 0 0 0
854 16 2 1.05 25.469777688269726 31.760049560746136 2.0973172746918936 0 0 0
856 16 1 1.575 25.39538253528218 29.624298056484168 0.042307349430877085 0 0 0
863 16 1 1.575 27.582963924797745 31.694815210899904 -0.027337424511285093 0 0 0
870 16 3 -1.05 25.29662624244323 29.699040355291594 1.9703537386217114 0 0 0
871 16 3 -1.05 31.964437563384852 31.867924868946965 2.047658919566907 0 0 0
874 16 3 -1.05 25.380955472388923 31.736532136678093 0.038498326123717265 0 0 0
875 16 3 -1.05 29.59456103774338 29.646438389189534 2.088655738402777 0 0 0
888 16 3 -1.05 27.466454519480497 31.753797037364432 2.0644471806582017 0 0 0
893 16 3 -1.05 27.33088128145426 29.66233715393388 -0.03063715775267286 0 0 0
5365 96 3 -1.05 29.496682589660534 31.855185079827297 -0.035694916452482676 0 0 1
5374 96 3 -1.05 31.969608737105265 29.643361526861746 -0.11547080957221431 0 0 1
813 15 3 -1.05 25.292629909821127 29.665681410349954 6.415860274512209 0 0 0
836 15 3 -1.05 25.258305152649466 31.825717175692724 4.240289943080496 0 0 0
842 16 1 1.575 32.90226061592173 32.77382427120285 7.389571144218168 0 0 0
845 16 1 1.575 26.45150269658671 30.71458558666564 5.237516965721412 0 0 0
851 16 2 1.05 31.853245185058377 31.811824503746802 4.214323547315127 0 0 0
852 16 1 1.575 31.71117662816664 29.70322201944566 6.311669752653352 0 0 0
858 16 1 1.575 29.75573895669377 31.822281698890112 6.304951512125537 0 0 0
864 16 2 1.05 29.64291822047158 29.768641917369756 4.355275918743468 0 0 0
868 16 3 -1.05 29.711713294906758 31.80723082615389 4.364646305621476 0 0 0
876 16 3 -1.05 29.723816174118273 29.78115294423181 6.473464151219701 0 0 0
879 16 3 -1.05 27.684001324825633 31.799851055228896 6.37167224989323 0 0 0
883 16 3 -1.05 27.51437108955402 29.504050438759233 4.166173174005465 0 0 0
884 16 3 -1.05 31.57984661323889 29.74534664212294 4.373852304316999 0 0 0
896 16 3 -1.05 31.72809480804697 31.736443604823922 6.352561601093762 0 0 0
249 5 3 -1.05 2.285595884749079 16.879718182249984 8.505323201206684 0 0 0
1345 25 1 1.575 1.135032903518518 17.99905951233063 9.57511002638175 0 0 0
1350 25 1 1.575 7.414456053838284 20.147318408088935 11.68882313137135 0 0 0
1353 25 1 1.575 4.251257795178762 16.94838986554099 8.532857147058278 0 0 0
1361 25 2 1.05 4.262599397914774 19.07334558050627 10.590012758342388 0 0 0
1364 25 2 1.05 6.3067165989620575 16.903531898183314 10.61650772874118 0 0 0
1366 25 1 1.575 6.38225978793224 19.03933101343167 8.515276413505902 0 0 0
1370 25 3 -1.05 6.243208878351156 16.997924101575446 8.499025487264548 0 0 0
1384 25 3 -1.05 6.350573522151173 19.06414975891715 10.508680002318744 0 0 0
1390 25 3 -1.05 4.422015353198671 18.937469011887444 8.462478097989203 0 0 0
1393 25 3 -1.05 4.259903320597214 17.032149921181006 10.559836731818292 0 0 0
1399 25 3 -1.05 2.2975478894592727 19.20955584496227 10.572225514440555 0 0 0
1329 24 3 -1.05 -0.17442936800515024 16.97914300053064 10.629684877915443 1 0 0
649 12 3 -1.05 -0.0010903894176046813 19.18286386597753 8.486686283827202 1 0 0
1157 21 3 -1.05 6.507082378247576 16.860414598513195 12.725516907719374 0 0 0
1170 21 3 -1.05 4.172371074146027 16.99743687838226 15.061098634150671 0 0 0
1347 25 1 1.575 5.157816633431289 17.923300011254813 13.748546492860978 0 0 0
1352 25 1 1.575 3.2296918859252584 20.042918788323025 15.836546363748305 0 0 0
1354 25 2 1.05 2.061265968655319 19.062922855092356 12.634411892029705 0 0 0
1359 25 1 1.575 -0.008124949058904912 19.086717816987875 14.830436010363849 0 0 0
1363 25 1 1.575 2.076274487197928 16.93032094527585 14.82648213272511 0 0 0
1365 25 2 1.05 0.0254949717776402 17.009040932389134 12.604227419646673 0 0 0
1371 25 3 -1.05 4.1635874043105945 19.267156355008648 12.697929468119437 0 0 0
1376 25 3 -1.05 2.0055849614056687 18.999057532253342 14.814345371195213 0 0 0
1382 25 3 -1.05 2.058286569687104 17.114905591673125 12.807336471230663 0 0 0
1386 25 3 -1.05 0.053456246686027116 17.083743256063713 14.789188579130434 0 0 0
1391 25 3 -1.05 6.310013852876852 19.08996904056942 14.830022395916886 0 0 0
1395 25 3 -1.05 -0.022133315424618993 19.19297807700596 12.839596978935546 0 0 0
493 9 3 -1.05 4.151444552267611 23.360143619495645 8.542189300023407 0 0 0
502 9 3 -1.05 6.416109599018924 21.18047718395714 8.452118050724103 0 0 0
1348 25 1 1.575 3.2389646925954283 24.373597051008858 11.60408988864892 0 0 0
1351 25 1 1.575 5.364392983105833 22.260232635520744 9.550582419285572 0 0 0
1357 25 2 1.05 2.123766316762182 21.218887358266148 10.67338013166741 0 0 0
1358 25 1 1.575 -0.020443491380503276 23.32729839163412 10.557447077150606 0 0 0
1360 25 1 1.575 0.01149844891111714 21.195044186465264 8.462484290849517 0 0 0
1367 25 1 1.575 2.0842043437228757 23.308581244132018 8.45950469964492 0 0 0
1374 25 3 -1.05 -0.01791093717769548 21.266826822235856 10.52115095081957 0 0 0
1375 25 3 -1.05 6.514100407689418 23.46839734269559 10.492324081361973 0 0 0
1378 25 3 -1.05 0.0022670202611802938 23.292351439875013 8.571621513375602 0 0 0
1379 25 3 -1.05 4.239399871232243 21.206765095521916 10.648568405225 0 0 0
1392 25 3 -1.05 1.9908246733179387 23.313771163708857 10.507269688801049 0 0 0
1397 25 3 -1.05 1.999425601787282 21.39940161703028 8.33917748705371 0 0 0
1346 25 1 1.575 7.473385595207504 24.441043126133053 15.93097516846294 0 0 0
1349 25 1 1.575 1.0275205602857294 22.36958785354809 13.755207647789232 0 0 0
1355 25 2 1.05 6.4488178484640475 23.2596101942646 12.722799605658366 0 0 0
1356 25 1 1.575 6.4607822611545105 21.044515721934072 14.87444402697632 0 0 0
1362 25 1 1.575 4.342126970962269 23.316489448377332 14.746900434355815 0 0 0
1368 25 1 1.575 4.17349279425052 21.1547406069249 12.693307670615539 0 0 0
1372 25 3 -1.05 4.3482917330616795 23.2097506111753 12.836206847050466 0 0 0
1380 25 3 -1.05 4.313637661667969 21.21382825719124 14.764788637317649 0 0 0
1383 25 3 -1.05 2.1819454341373494 23.450588233772564 14.904988454516326 0 0 0
1387 25 3 -1.05 2.135692804036269 21.317064613906076 12.63104733818391 0 0 0
1388 25 3 -1.05 6.322440075570704 21.15899507390392 12.792342109877241 0 0 0
1400 25 3 -1.05 6.314897414611153 23.27054086802307 14.842538772593391 0 0 0
1541 28 3 -1.05 -0.13085699404580126 21.21335575036494 14.7815591380246 1 0 0
1564 28 3 -1.05 0.08560499729510457 23.43216695888186 12.501909002940819 1 0 0
1161 21 3 -1.05 8.403777535189892 17.026255523545245 10.634546070128646 0 0 0
481 9 3 -1.05 8.49603516983639 19.148424059843386 8.323775204826303 0 0 0
305 6 3 -1.05 10.717096720065344 16.997773052386673 8.456510148593901 0 0 0
1401 26 1 1.575 9.568980703859703 18.041833784003348 9.505317568403699 0 0 0
1406 26 1 1.575 15.937342543664455 20.167183714726985 11.619054219205424 0 0 0
1409 26 2 1.05 12.796583897479062 16.928447703837623 8.482538381469164 0 0 0
1417 26 2 1.05 12.827491553225892 19.07163401008675 10.503240064585617 0 0 0
1420 26 1 1.575 14.892541329249639 17.01291415970512 10.509555200652285 0 0 0
1422 26 2 1.05 14.883077087603478 19.04845065847398 8.388099691742914 0 0 0
1426 26 3 -1.05 14.76385141923116 17.012966336449505 8.587401438768998 0 0 0
1440 26 3 -1.05 14.880957464291857 19.042643235457096 10.522307187760061 0 0 0
1446 26 3 -1.05 12.638854191235895 19.135891413564664 8.482428598707388 0 0 0
1449 26 3 -1.05 12.899120186180383 17.057418314327492 10.73799713034005 0 0 0
1455 26 3 -1.05 10.561668585624327 19.337726934353903 10.647689811763762 0 0 0
1213 22 3 -1.05 15.061282056769546 17.04165585501869 12.671187875489634 0 0 0
1226 22 3 -1.05 12.841313303512957 16.877537071454505 14.914994283304486 0 0 0
1403 26 1 1.575 13.832231372228678 18.07841926853916 13.725586073252902 0 0 0
1408 26 1 1.575 11.603426825568468 20.156085515447973 16.0030830499476 0 0 0
1410 26 1 1.575 10.575796936329148 19.019420529828984 12.714215942878926 0 0 0
1415 26 2 1.05 8.446121135327177 18.94666482552314 14.821201967380194 0 0 0
1419 26 2 1.05 10.535316557248724 16.921700428762893 14.807263700435758 0 0 0
1421 26 1 1.575 8.495157032586166 16.91959286979923 12.645539021257955 0 0 0
1427 26 3 -1.05 12.610103415015764 19.204274488350766 12.620571332408993 0 0 0
1432 26 3 -1.05 10.706999799457348 18.97594525284288 14.878344199969346 0 0 0
1438 26 3 -1.05 10.518676936236606 17.080298349183384 12.749559321755447 0 0 0
1442 26 3 -1.05 8.490144064031318 16.904298266365842 14.857743881970904 0 0 0
1447 26 3 -1.05 14.987555757170066 19.0343562515429 14.955225397911562 0 0 0
1451 26 3 -1.05 8.609594412694795 19.011229052899285 12.739580486951885 0 0 0
549 10 3 -1.05 12.69538968776212 23.42918666150485 8.371374892436558 0 0 0
558 10 3 -1.05 14.987908835353798 21.156580872090686 8.404916650363104 0 0 0
1404 26 1 1.575 11.684140632417332 24.385886062164705 11.655075861080883 0 0 0
1407 26 1 1.575 13.806441046684494 22.17884077717219 9.508344000875125 0 0 0
1413 26 1 1.575 10.513191508976716 21.20023938836113 10.709111831426679 0 0 0
1414 26 1 1.575 8.507606223274903 23.39295300305092 10.527349830557192 0 0 0
1416 26 2 1.05 8.541272852245037 21.209627160788198 8.534266851256564 0 0 0
1423 26 1 1.575 10.663872189842467 23.27891276865212 8.483053655477486 0 0 0
1430 26 3 -1.05 8.5177382038245 21.334207315317663 10.577180038092898 0 0 0
1431 26 3 -1.05 14.762227443753941 23.46669123183224 10.713336379894505 0 0 0
1434 26 3 -1.05 8.661437998008608 23.375193272677386 8.495984525440127 0 0 0
1435 26 3 -1.05 12.639459543572526 21.24120613771922 10.721587508950156 0 0 0
1448 26 3 -1.05 10.459292090790102 23.271403721051573 10.458265484857382 0 0 0
1453 26 3 -1.05 10.59921623343579 21.319991888542525 8.680662255054584 0 0 0
1373 25 3 -1.05 8.505858912634212 21.002382375742105 14.769327647815897 0 0 0
1396 25 3 -1.05 8.583713566008468 23.276615113545557 12.556582873745288 0 0 0
1402 26 1 1.575 15.875110331089957 24.41325987922172 15.943482416006525 0 0 0
1405 26 1 1.575 9.56661777260094 22.200318988657354 13.798744966121717 0 0 0
1411 26 2 1.05 14.920382553197447 23.28369395930894 12.615717142324723 0 0 0
1412 26 2 1.05 14.882064921436502 21.287937954886107 14.846584336435095 0 0 0
1418 26 1 1.575 12.785860702265149 23.31578444247521 14.853261095547044 0 0 0
1424 26 1 1.575 12.710039930438816 21.221657442474534 12.761733703486689 0 0 0
1428 26 3 -1.05 12.691363564005231 23.227835114459495 12.924767619489138 0 0 0
1436 26 3 -1.05 12.804775449966925 21.26062345087951 14.779678197453471 0 0 0
1439 26 3 -1.05 10.75141687784751 23.362281216880625 14.830054390176395 0 0 0
1443 26 3 -1.05 10.691193545866076 21.066233184380714 12.712579468427268 0 0 0
1444 26 3 -1.05 14.683960078180075 21.25519268249626 12.72347773361601 0 0 0
1456 26 3 -1.05 14.768293355533396 23.30365454610702 14.85110718751926 0 0 0
1217 22 3 -1.05 16.84296934607745 17.12717123830311 10.701819036363123 0 0 0
537 10 3 -1.05 16.97322127031271 19.131560986723702 8.343906608666666 0 0 0
361 7 3 -1.05 19.101038955655074 16.865657103362988 8.369442183997247 0 0 0
1457 27 1 1.575 18.125283674192985 18.02732753237541 9.525605800756678 0 0 0
1462 27 2 1.05 24.43641765645658 20.166684769214474 11.542805413416943 0 0 0
1465 27 2 1.05 21.172003931806422 17.03052591417015 8.506749283663526 0 0 0
1473 27 1 1.575 21.205393587334658 19.037538219352 10.573526146827298 0 0 0
1476 27 2 1.05 23.27572350356503 16.9264801914993 10.540071309336577 0 0 0
1478 27 2 1.05 23.30673098723716 19.019214449766814 8.401936139379291 0 0 0
1482 27 3 -1.05 23.340784192426334 16.941775391561244 8.473144818417852 0 0 0
1496 27 3 -1.05 23.2729053442806 18.960483108374397 10.513886507976858 0 0 0
1502 27 3 -1.05 21.13970082942341 18.97193154291654 8.628662957555816 0 0 0
1505 27 3 -1.05 21.11130839103093 17.092853411894744 10.589735195595173 0 0 0
1511 27 3 -1.05 19.190398770857744 19.15645797405395 10.679829789149052 0 0 0
1269 23 3 -1.05 23.39389151143468 16.875355456740127 12.664854779340406 0 0 0
1282 23 3 -1.05 21.118782339968245 16.93920842224581 14.911186953770256 0 0 0
1459 27 1 1.575 22.30463037829716 18.024002068451164 13.799331098783785 0 0 0
1464 27 1 1.575 20.15955505400563 20.11015408538735 16.013110221077632 0 0 0
1466 27 1 1.575 19.022699204026978 19.12789965014898 12.687897096422557 0 0 0
1471 27 1 1.575 17.108321693376553 19.09621407169779 14.877385118316186 0 0 0
1475 27 1 1.575 19.16206853237176 16.93170178563701 14.753038733455522 0 0 0
1477 27 1 1.575 16.952650234298027 16.997815140271506 12.659426415567287 0 0 0
1483 27 3 -1.05 21.06432414741286 19.07944021857964 12.686644181626626 0 0 0
1488 27 3 -1.05 19.06127813011229 18.982734255295792 14.720114382983414 0 0 0
1494 27 3 -1.05 19.007265353832313 17.068792409703864 12.724092430271178 0 0 0
1498 27 3 -1.05 17.04120241853011 17.061132520756797 14.807867063088127 0 0 0
1503 27 3 -1.05 23.456359380804823 19.047236857217854 14.919703559371609 0 0 0
1507 27 3 -1.05 16.985339612183832 19.108089400492904 12.807598212846269 0 0 0
605 11 3 -1.05 21.127461139558463 23.281442027374126 8.358109401586294 0 0 0
614 11 3 -1.05 23.466248406930635 21.086526472225106 8.420261454531328 0 0 0
1460 27 1 1.575 20.141334140843977 24.432855406304604 11.585374324695403 0 0 0
1463 27 2 1.05 22.350030728519027 22.247744211664713 9.63372432164189 0 0 0
1469 27 1 1.575 19.180040468442513 21.34159358884929 10.625211380960343 0 0 0
1470 27 2 1.05 16.94456160696652 23.3387232730073 10.484278119233556 0 0 0
1472 27 1 1.575 16.927441562379258 21.193889199281344 8.468233524513039 0 0 0
1479 27 2 1.05 19.044514953331074 23.32817117868381 8.472987825728275 0 0 0
1486 27 3 -1.05 17.06272946535569 21.293297935013875 10.496157651543314 0 0 0
1487 27 3 -1.05 23.49236611289583 23.400575145456443 10.704105280533906 0 0 0
1490 27 3 -1.05 16.975637174030197 23.19925040864231 8.41330301932069 0 0 0
1491 27 3 -1.05 21.082183265314132 20.945507449448503 10.710633026300062 0 0 0
1504 27 3 -1.05 19.01447398162889 23.248221245092953 10.556354310172502 0 0 0
1509 27 3 -1.05 18.907727651490763 21.157350335113946 8.560479993486684 0 0 0
1429 26 3 -1.05 17.027542826619317 21.03172160925816 14.881071156674281 0 0 0
1452 26 3 -1.05 16.971108977609575 23.392471901313034 12.74634635336825 0 0 0
1458 27 1 1.575 24.389381337469853 24.361082107237948 15.843730428840209 0 0 0
1461 27 1 1.575 18.085033400485266 22.23507461627778 13.848559737667737 0 0 0
1467 27 2 1.05 23.39397742767687 23.29553793134285 12.768327475877609 0 0 0
1468 27 2 1.05 23.271712080986806 21.150688389413247 14.723721430646176 0 0 0
1474 27 2 1.05 21.287582504458662 23.35182875509524 14.837220041425335 0 0 0
1480 27 1 1.575 21.19046981656601 21.282047003864864 12.688657934464187 0 0 0
1484 27 3 -1.05 21.077769660243526 23.19667153612783 12.735308647505791 0 0 0
1492 27 3 -1.05 21.18085460594856 21.173530333167015 14.671275252145922 0 0 0
1495 27 3 -1.05 19.189544934312675 23.482409444704388 14.852213785551667 0 0 0
1499 27 3 -1.05 19.1254225202964 21.09576200275569 12.598963035324418 0 0 0
1500 27 3 -1.05 23.11272572315788 21.25760809962914 12.660177619212744 0 0 0
1512 27 3 -1.05 23.27899510525884 23.16216810385641 14.792860099944564 0 0 0
1273 23 3 -1.05 25.515311210371653 16.910424029427915 10.71731979069325 0 0 0
593 11 3 -1.05 25.452294942722155 19.139530302093554 8.249305472743368 0 0 0
417 8 3 -1.05 27.784042103817505 16.958994759465554 8.514302251255797 0 0 0
1513 28 1 1.575 26.47199381836245 18.077946624866076 9.49609593399235 0 0 0
1518 28 1 1.575 32.81401132299448 20.134859408592956 11.65562443024108 0 0 0
1521 28 1 1.575 29.725029544009253 17.081345273704407 8.536315084536826 0 0 0
1529 28 2 1.05 29.719168602592976 19.01172222457612 10.58316202236888 0 0 0
1532 28 2 1.05 31.740766890654015 16.976813295998976 10.641824628075167 0 0 0
1534 28 1 1.575 31.831858196253624 19.077704973214622 8.485452179311114 0 0 0
1538 28 3 -1.05 31.699502993541348 17.028019968124973 8.512746088962636 0 0 0
1552 28 3 -1.05 31.692950306630767 19.145773342112285 10.50450523893642 0 0 0
1558 28 3 -1.05 29.85130061210089 19.08369725554271 8.517535977196346 0 0 0
1561 28 3 -1.05 29.73031444497918 16.947484915640494 10.53648211446242 0 0 0
1567 28 3 -1.05 27.679775946382087 19.233412924855227 10.659691620307568 0 0 0
1325 24 3 -1.05 31.783980846746946 16.857449491970144 12.630904830257023 0 0 0
1338 24 3 -1.05 29.48149313142867 16.98055975094481 14.720674337328703 0 0 0
1515 28 1 1.575 30.7901413366855 18.081071232817443 13.742419197402608 0 0 0
1520 28 1 1.575 28.508596652892567 20.07426171015641 15.942664449730009 0 0 0
1522 28 1 1.575 27.602944814174002 18.989441675629664 12.704010246308954 0 0 0
1527 28 1 1.575 25.343031176086193 19.10787052323332 14.790505695366736 0 0 0
1531 28 1 1.575 27.553228785362943 16.921059916026817 14.771871601370153 0 0 0
1533 28 1 1.575 25.372729856069856 17.012808798759924 12.63028673813663 0 0 0
1539 28 3 -1.05 29.587820774008218 19.150953193653592 12.675543680935277 0 0 0
1544 28 3 -1.05 27.353705786111757 18.964731133183687 14.862428938501035 0 0 0
1550 28 3 -1.05 27.433141911719417 17.016946171402292 12.732938874464905 0 0 0
1554 28 3 -1.05 25.435176651278088 17.04658900131164 14.700160384095888 0 0 0
1559 28 3 -1.05 31.939073002118374 19.13491231663479 14.879012442174558 0 0 0
1563 28 3 -1.05 25.491533200824787 18.94559576232584 12.790956954678807 0 0 0
661 12 3 -1.05 29.66868404997604 23.406930451730616 8.441948260501224 0 0 0
670 12 3 -1.05 31.95027471693443 21.123024105764802 8.449670771182912 0 0 0
1516 28 1 1.575 28.63963765138021 24.36002853103552 11.68867614556774 0 0 0
1519 28 1 1.575 30.72555120947009 22.1363406683781 9.629694660933323 0 0 0
1525 28 1 1.575 27.55801783977366 21.2151184179364 10.575123428102222 0 0 0
1526 28 1 1.575 25.495563009684066 23.29193659280043 10.52025280480968 0 0 0
1528 28 2 1.05 25.479050980193524 21.203151521936363 8.473956248348536 0 0 0
1535 28 1 1.575 27.627398911717176 23.30583805560308 8.428247830031275 0 0 0
1542 28 3 -1.05 25.655440759264593 21.27229591235105 10.457716023259378 0 0 0
1543 28 3 -1.05 31.89604097186186 23.318460886823416 10.574691540705365 0 0 0
1546 28 3 -1.05 25.558386009584865 23.287005275556364 8.536063450082311 0 0 0
1547 28 3 -1.05 29.548306843574206 21.201547464467758 10.73028329370094 0 0 0
1560 28 3 -1.05 27.48852696533286 23.23947915156223 10.522241721822182 0 0 0
1565 28 3 -1.05 27.709192266896302 21.30684191133378 8.634954760615438 0 0 0
1485 27 3 -1.05 25.3988731741362 21.029265492344454 14.731969409305501 0 0 0
1508 27 3 -1.05 25.51647677116413 23.271501694082122 12.550251255311135 0 0 0
1514 28 2 1.05 32.987434849885666 24.320266084011575 15.803302837424484 0 0 0
1517 28 1 1.575 26.547245959313397 22.253144984709092 13.773231685064793 0 0 0
1523 28 2 1.05 31.64752156555194 23.331483715705673 12.59582353779258 0 0 0
1524 28 1 1.575 31.744469739064606 21.24283648493993 14.935277432302282 0 0 0
1530 28 2 1.05 29.691239534387126 23.33972978030631 14.802406977346662 0 0 0
1536 28 1 1.575 29.666318895453095 21.089122897657127 12.728197497958787 0 0 0
1540 28 3 -1.05 29.624566997609946 23.06989039898183 12.742197319387266 0 0 0
1548 28 3 -1.05 29.73818215442223 21.043854010372147 14.743580325809406 0 0 0
1551 28 3 -1.05 27.60218642106784 23.31403885246551 14.92032920458216 0 0 0
1555 28 3 -1.05 27.651764842172476 21.119328956228124 12.67550121263376 0 0 0
1556 28 3 -1.05 31.6639133988413 21.277711801894437 12.683590840521758 0 0 0
1568 28 3 -1.05 31.74178972177931 23.189954049632522 14.813252672980013 0 0 0
473 9 3 -1.05 2.058316980495273 25.285664056763455 8.342246041481223 0 0 0
1569 29 1 1.575 0.995602488635046 26.523562348670534 9.596446375145444 0 0 0
1574 29 1 1.575 7.479157146076662 28.596047078303997 11.580446077989981 0 0 0
1577 29 2 1.05 4.233731555813683 25.38331979183224 8.456633838322734 0 0 0
1585 29 1 1.575 4.359094637100844 27.526310437240966 10.561463627963654 0 0 0
1588 29 1 1.575 6.338601821209424 25.43533398897666 10.628742131824914 0 0 0
1590 29 1 1.575 6.42352472715194 27.54672500324232 8.46663424090304 0 0 0
1594 29 3 -1.05 6.382316477226342 25.524671031431634 8.518741460473354 0 0 0
1608 29 3 -1.05 6.3415050348462305 27.406838114891535 10.437669897627792 0 0 0
1614 29 3 -1.05 4.341371707773441 27.436016487325947 8.565065990398828 0 0 0
1617 29 3 -1.05 4.38033862041942 25.501737250128038 10.533545410579057 0 0 0
1623 29 3 -1.05 2.304766840621435 27.456912918939796 10.595168497392272 0 0 0
1553 28 3 -1.05 -0.0609728892680534 25.341834676986064 10.647854142971616 1 0 0
873 16 3 -1.05 -0.020663482444565232 27.599260289025278 8.420667791623472 1 0 0
1381 25 3 -1.05 6.317879465835945 25.334421315953858 12.555286349235041 0 0 0
1394 25 3 -1.05 4.151602427760757 25.352773520142453 14.961521741962256 0 0 0
1571 29 1 1.575 5.2716181085723495 26.50315086479974 13.743513589669785 0 0 0
1576 29 1 1.575 3.206237292360349 28.68427284417782 15.937281995236466 0 0 0
1578 29 2 1.05 2.132920441046607 27.669078690667043 12.669422950265465 0 0 0
1583 29 1 1.575 0.04888189898939497 27.51584741154732 14.848350191148295 0 0 0
1587 29 1 1.575 2.246739640823261 25.505991591344575 14.900716656630745 0 0 0
1589 29 1 1.575 0.02688133500285765 25.381713198486427 12.653094649097765 0 0 0
1595 29 3 -1.05 4.326581542292149 27.56581462896191 12.520381881262404 0 0 0
1600 29 3 -1.05 2.138193701046922 27.482047497612278 14.89459018304177 0 0 0
1606 29 3 -1.05 2.1303327880245653 25.318486586811055 12.833336050269443 0 0 0
1610 29 3 -1.05 0.28925790821968217 25.589881522617308 14.795001898244644 0 0 0
1615 29 3 -1.05 6.442496730803596 27.519632446443957 14.929208185561766 0 0 0
1619 29 3 -1.05 0.06057707852391996 27.43975664949218 12.864677490668411 0 0 0
717 13 3 -1.05 4.272584754520527 32.0072094638262 8.474449611401353 0 0 0
726 13 3 -1.05 6.479762988365843 29.56350979918962 8.489433562206615 0 0 0
1572 29 1 1.575 3.1409322087398683 32.89348648617408 11.601357883511973 0 0 0
1575 29 1 1.575 5.283624774200608 30.760256713397748 9.536116774881464 0 0 0
1581 29 2 1.05 2.0683344360846254 29.714035386535915 10.624370059135796 0 0 0
1582 29 1 1.575 0.019672681968107578 31.800196009325262 10.599402870760528 0 0 0
1584 29 2 1.05 -0.015841006271530282 29.625846261064574 8.420363246832453 0 0 0
1591 29 2 1.05 2.1138151586410623 31.757344596859557 8.448631225017467 0 0 0
1598 29 3 -1.05 -0.0018606064142765312 29.70547533359492 10.562643464141724 0 0 0
1599 29 3 -1.05 6.391961128928925 31.84126023606332 10.642789227796042 0 0 0
1602 29 3 -1.05 0.06295406160431927 31.830253467822228 8.574921941647307 0 0 0
1603 29 3 -1.05 4.297268142034789 29.51393240755044 10.56555005317267 0 0 0
1616 29 3 -1.05 2.0694189812639 31.79925444228631 10.512304343520393 0 0 0
1621 29 3 -1.05 2.0654968833518104 29.760252068078458 8.460927626059968 0 0 0
1570 29 1 1.575 7.412987853069894 32.869836231960136 15.865447110860769 0 0 0
1573 29 1 1.575 1.026948173761292 30.818946372749558 13.647700326850627 0 0 0
1579 29 2 1.05 6.320434062432687 31.801227043858574 12.725137347595439 0 0 0
1580 29 2 1.05 6.368783469540015 29.57897393981739 14.710546588710159 0 0 0
1586 29 2 1.05 4.3895094880082235 31.782054492235883 14.780640411397465 0 0 0
1592 29 2 1.05 4.222705300296662 29.665577642959413 12.738427174230763 0 0 0
1596 29 3 -1.05 4.296151601659691 31.804655690389605 12.66388381123679 0 0 0
1604 29 3 -1.05 4.335016248334263 29.60499562408292 14.791273165113621 0 0 0
1607 29 3 -1.05 2.1460467954129148 31.79524620293499 14.851696593023174 0 0 0
1611 29 3 -1.05 2.102728016600054 29.727669801421168 12.585854020716454 0 0 0
1612 29 3 -1.05 6.376727435723986 29.73026504405047 12.713072906815913 0 0 0
1624 29 3 -1.05 6.388264836124502 31.77590493493738 14.784820753769974 0 0 0
1765 32 3 -1.05 0.023488442786149248 29.532293323252734 14.863564914054594 1 0 0
1788 32 3 -1.05 -0.02345351062779427 31.95941442425891 12.540759989797708 1 0 0
1385 25 3 -1.05 8.441140099968456 25.41354939679668 10.70045149702444 0 0 0
705 13 3 -1.05 8.512371675022198 27.73794024084796 8.445819616156077 0 0 0
529 10 3 -1.05 10.685405325588755 25.35954221848812 8.517727775179791 0 0 0
1625 30 1 1.575 9.57759216236683 26.48894702671933 9.505624478467363 0 0 0
1630 30 1 1.575 15.802178348467358 28.641534132835712 11.616824073476085 0 0 0
1633 30 2 1.05 12.758838586434331 25.499353768701123 8.606843235116473 0 0 0
1641 30 1 1.575 12.721857499155828 27.63456443153923 10.617993706740993 0 0 0
1644 30 1 1.575 14.867546610271786 25.36502872663447 10.594767662785452 0 0 0
1646 30 2 1.05 14.945645741709594 27.64125467473354 8.488709129648042 0 0 0
1650 30 3 -1.05 14.970032026448246 25.452192526130933 8.704089119330797 0 0 0
1664 30 3 -1.05 14.727713047068953 27.53996997584484 10.522149855595474 0 0 0
1670 30 3 -1.05 12.789544789481994 27.602954297398288 8.644952127609852 0 0 0
1673 30 3 -1.05 12.850767949794115 25.570922224699178 10.672490765979894 0 0 0
1679 30 3 -1.05 10.746051935367957 27.598073455707958 10.642501472142907 0 0 0
1437 26 3 -1.05 14.958853799381979 25.435034876687855 12.573034977494082 0 0 0
1450 26 3 -1.05 12.68619006255908 25.386749616835946 14.857419161320724 0 0 0
1627 30 1 1.575 13.858040779027393 26.50238693063418 13.731596266457363 0 0 0
1632 30 1 1.575 11.685214860090177 28.621168606928716 15.875167778203279 0 0 0
1634 30 2 1.05 10.578260909866284 27.470375233513437 12.66100607994425 0 0 0
1639 30 1 1.575 8.525096682090059 27.547496665433012 14.83668599040788 0 0 0
1643 30 2 1.05 10.55422005944066 25.45844867093806 14.957961839737674 0 0 0
1645 30 2 1.05 8.566760344030458 25.46345384537745 12.799585155721255 0 0 0
1651 30 3 -1.05 12.718599837947293 27.69301302689015 12.68746088327771 0 0 0
1656 30 3 -1.05 10.54557739448243 27.54150642028615 14.838241958613636 0 0 0
1662 30 3 -1.05 10.582141206239474 25.3891174437584 12.762898638682573 0 0 0
1666 30 3 -1.05 8.56417776996899 25.491114762353632 14.804521847189443 0 0 0
1671 30 3 -1.05 14.996836837519437 27.486219071055427 14.938220444298153 0 0 0
1675 30 3 -1.05 8.46254492175459 27.55341618614362 12.78372719109489 0 0 0
773 14 3 -1.05 12.697891515398615 31.813362242305708 8.529717040306984 0 0 0
782 14 3 -1.05 15.032268264065852 29.690791666216104 8.369659906386696 0 0 0
1628 30 1 1.575 11.760439708244409 32.77805683614294 11.719533347506317 0 0 0
1631 30 1 1.575 13.825570149392602 30.73256374895239 9.525426856034164 0 0 0
1637 30 2 1.05 10.58069025587884 29.775854079344374 10.535479677705657 0 0 0
1638 30 1 1.575 8.41834794128856 31.763322943034108 10.616198972119651 0 0 0
1640 30 1 1.575 8.537780943057083 29.712610250980415 8.474296851995144 0 0 0
1647 30 2 1.05 10.71498148576847 31.833807706881675 8.54953604416771 0 0 0
1654 30 3 -1.05 8.551561838281481 29.71242288419365 10.484899343484335 0 0 0
1655 30 3 -1.05 14.98062737349642 31.75764296882927 10.740111224656795 0 0 0
1658 30 3 -1.05 8.399916527643835 31.712242819985363 8.619274424033424 0 0 0
1659 30 3 -1.05 12.769124966304185 29.639817855582667 10.76649690590823 0 0 0
1672 30 3 -1.05 10.493251239027078 31.8116909847854 10.612803132814555 0 0 0
1677 30 3 -1.05 10.558997624160568 29.76781746746091 8.513194637020304 0 0 0
1597 29 3 -1.05 8.513602571550988 29.559055218727927 14.85772987426277 0 0 0
1620 29 3 -1.05 8.473986609234448 31.88756294097724 12.606229783825402 0 0 0
1626 30 1 1.575 16.026364661554332 32.897033687242256 15.9099769036836 0 0 0
1629 30 1 1.575 9.542114489809572 30.77603059366751 13.797507266197645 0 0 0
1635 30 1 1.575 14.848748667908808 31.738348497247305 12.777311637376101 0 0 0
1636 30 2 1.05 14.916749197627468 29.625808545191642 14.90976104937881 0 0 0
1642 30 1 1.575 12.842391223180362 31.768752482607976 14.954552109110793 0 0 0
1648 30 1 1.575 12.717491475093805 29.651356497205104 12.783341948949033 0 0 0
1652 30 3 -1.05 12.854408429877923 31.600980937271853 12.890676200649228 0 0 0
1660 30 3 -1.05 12.790014357741757 29.768637281906425 14.819194182019784 0 0 0
1663 30 3 -1.05 10.784982033627564 31.8301283831852 14.912725771023988 0 0 0
1667 30 3 -1.05 10.639579135208898 29.586354635996212 12.71822220587163 0 0 0
1668 30 3 -1.05 14.741958849021778 29.66711721283258 12.81941728644158 0 0 0
1680 30 3 -1.05 14.925382304296328 31.74421657271963 14.665634689400791 0 0 0
1441 26 3 -1.05 16.868489517803706 25.398525078204234 10.646362758760676 0 0 0
761 14 3 -1.05 16.956038532928318 27.716689633290713 8.389648089075125 0 0 0
585 11 3 -1.05 19.0322940480678 25.436255516674468 8.37601238485853 0 0 0
1681 31 1 1.575 17.97116582283176 26.563243054368744 9.57236702582752 0 0 0
1686 31 1 1.575 24.38345902724082 28.546490283040537 11.675447216860663 0 0 0
1689 31 2 1.05 21.148373197006954 25.50038235227007 8.503051397083821 0 0 0
1697 31 1 1.575 21.169797941040912 27.477745634922545 10.634421600976653 0 0 0
1700 31 1 1.575 23.29638785337273 25.417135951731986 10.573545337937418 0 0 0
1702 31 1 1.575 23.364619453932256 27.539617735086534 8.555350503053786 0 0 0
1706 31 3 -1.05 23.238583540180905 25.47258737322572 8.457841385385478 0 0 0
1720 31 3 -1.05 23.302427538858765 27.4049774666639 10.568113034230963 0 0 0
1726 31 3 -1.05 21.182694885719158 27.55855486334684 8.586751616566831 0 0 0
1729 31 3 -1.05 21.26704660629652 25.521368264510965 10.618990935045792 0 0 0
1735 31 3 -1.05 19.07354648318228 27.49639228980839 10.710273801564988 0 0 0
1493 27 3 -1.05 23.30743566508571 25.422436784535726 12.574118599070454 0 0 0
1506 27 3 -1.05 21.096043110969966 25.647156515348364 14.978185669100482 0 0 0
1683 31 1 1.575 22.275347327520134 26.52262988330707 13.738239677168579 0 0 0
1688 31 1 1.575 20.18047254334946 28.55809051364261 15.908156818482226 0 0 0
1690 31 2 1.05 18.99852326076701 27.500361204072966 12.713937146046709 0 0 0
1695 31 1 1.575 16.960669768742452 27.588858213551024 14.799456758860577 0 0 0
1699 31 1 1.575 19.12442783548669 25.49482013783491 14.918637987595572 0 0 0
1701 31 1 1.575 16.971795558863555 25.3652291093005 12.765889270429334 0 0 0
1707 31 3 -1.05 21.039989155824514 27.560799715110743 12.602949700190367 0 0 0
1712 31 3 -1.05 18.970386181489147 27.4864589096949 14.899133170327893 0 0 0
1718 31 3 -1.05 19.095139400770666 25.42524449875872 12.83341642323625 0 0 0
1722 31 3 -1.05 16.998874422833413 25.483505964245296 14.740625850278118 0 0 0
1727 31 3 -1.05 23.30862495388357 27.787434558085625 14.800581866291035 0 0 0
1731 31 3 -1.05 16.88540620010881 27.53956905406119 12.800705558931934 0 0 0
829 15 3 -1.05 20.985118433158455 31.860901163730308 8.467721345562925 0 0 0
838 15 3 -1.05 23.316319698238416 29.604622663575498 8.46478036142859 0 0 0
1684 31 1 1.575 20.169934715656314 32.76382053813571 11.714588068932432 0 0 0
1687 31 1 1.575 22.31908848223948 30.76498078442707 9.611887162271778 0 0 0
1693 31 2 1.05 19.233965861611022 29.62410469491979 10.687905156367512 0 0 0
1694 31 1 1.575 17.02730303854996 31.7933706664796 10.645991529603066 0 0 0
1696 31 1 1.575 17.039268851958767 29.666282233332456 8.536781705215787 0 0 0
1703 31 1 1.575 19.07069398488335 31.82732149461987 8.354235182885445 0 0 0
1710 31 3 -1.05 16.969853502519946 29.774805630448377 10.508866229063091 0 0 0
1711 31 3 -1.05 23.474806761279527 31.921197756612465 10.726870480939768 0 0 0
1714 31 3 -1.05 17.09785364724573 31.761866121836658 8.554306591110139 0 0 0
1715 31 3 -1.05 21.368793051563113 29.47143821128539 10.751598754083787 0 0 0
1728 31 3 -1.05 19.032572880996995 31.642542302195174 10.595686127480555 0 0 0
1733 31 3 -1.05 19.04313151356588 29.77773544644856 8.538869218968044 0 0 0
1653 30 3 -1.05 16.940913701900378 29.55378215213934 14.874204291745656 0 0 0
1676 30 3 -1.05 16.865716238410375 31.76955743164856 12.633540174510497 0 0 0
1682 31 1 1.575 24.380560870737252 32.84186691711078 15.832031069130654 0 0 0
1685 31 1 1.575 17.970817031053723 30.678513181802426 13.779291792619533 0 0 0
1691 31 1 1.575 23.366651390273496 31.758210796805194 12.670825522275319 0 0 0
1692 31 1 1.575 23.311796119650992 29.74470182603058 14.98895312902775 0 0 0
1698 31 2 1.05 21.216741052210594 31.812837698389288 14.810986555250986 0 0 0
1704 31 1 1.575 21.210461930223723 29.699293842320944 12.77617756173707 0 0 0
1708 31 3 -1.05 21.34512143779968 31.676562486285164 12.681509250967796 0 0 0
1716 31 3 -1.05 21.347986410632313 29.718526426921972 14.708386718309713 0 0 0
1719 31 3 -1.05 19.096853969817797 31.849577450036303 14.801678810535527 0 0 0
1723 31 3 -1.05 19.147136819283283 29.61989884426624 12.782361850093979 0 0 0
1724 31 3 -1.05 23.20826456637014 29.75825128153554 12.788058543741196 0 0 0
1736 31 3 -1.05 23.337059204770274 31.637626505797773 14.817486176077827 0 0 0
1497 27 3 -1.05 25.330915483234705 25.361029281416286 10.467296203203855 0 0 0
817 15 3 -1.05 25.35090704802072 27.59659768454273 8.494318532032995 0 0 0
641 12 3 -1.05 27.730517972613008 25.40685541848934 8.316962699980133 0 0 0
1737 32 1 1.575 26.560712795834032 26.477834061600294 9.4774028045851 0 0 0
1742 32 1 1.575 32.84099804810815 28.564600726947493 11.627189447260623 0 0 0
1745 32 1 1.575 29.68720732571384 25.4624853240241 8.552233720008944 0 0 0
1753 32 1 1.575 29.6869299611927 27.561045885107085 10.652437443579876 0 0 0
1756 32 2 1.05 31.763993029203558 25.506678224676808 10.513382319294877 0 0 0
1758 32 2 1.05 31.844106549388574 27.605214006131597 8.459626611513885 0 0 0
1762 32 3 -1.05 31.724355507865138 25.505307675789247 8.522672002504006 0 0 0
1776 32 3 -1.05 31.706521774940395 27.616677454916395 10.52176261589809 0 0 0
1782 32 3 -1.05 29.754350129954222 27.40380371621319 8.619869741049355 0 0 0
1785 32 3 -1.05 29.699109565310238 25.496096935604285 10.55975961637328 0 0 0
1791 32 3 -1.05 27.630266286420493 27.536656746184875 10.721028285375974 0 0 0
1549 28 3 -1.05 31.965180669533225 25.38818355606858 12.694494051481163 0 0 0
1562 28 3 -1.05 29.50198752741205 25.396189438407585 14.717963916183969 0 0 0
1739 32 1 1.575 30.830476002785776 26.503868780364428 13.835216706439862 0 0 0
1744 32 1 1.575 28.604197892583684 28.58357330094581 15.932937647536779 0 0 0
1746 32 1 1.575 27.61387874526015 27.55190367304259 12.705978998252132 0 0 0
1751 32 2 1.05 25.463770893903177 27.56448425855834 14.885099782992935 0 0 0
1755 32 1 1.575 27.60123269527995 25.450500608890152 14.838296092887214 0 0 0
1757 32 2 1.05 25.555500530365386 25.384845379025112 12.697893345069533 0 0 0
1763 32 3 -1.05 29.73291702169298 27.53108130499784 12.690021594773489 0 0 0
1768 32 3 -1.05 27.659570981371843 27.478348239967758 14.634911321931712 0 0 0
1774 32 3 -1.05 27.533180215805377 25.506068075973825 12.790672197618704 0 0 0
1778 32 3 -1.05 25.536972061470134 25.549783943740046 14.77430361752616 0 0 0
1783 32 3 -1.05 31.96662585312465 27.604183816590634 14.82589481630054 0 0 0
1787 32 3 -1.05 25.582603386724017 27.51977134896165 12.703036857540434 0 0 0
885 16 3 -1.05 29.625693621602323 31.89834356636647 8.44857794069053 0 0 0
894 16 3 -1.05 31.75361286364852 29.658792241245884 8.233733553168097 0 0 0
1740 32 1 1.575 28.70809432374823 32.85883674243049 11.680577728792414 0 0 0
1743 32 1 1.575 30.72077466894185 30.737270973201078 9.488454409690243 0 0 0
1749 32 2 1.05 27.57973504108125 29.706361789299873 10.654707213589292 0 0 0
1750 32 1 1.575 25.432982443166846 31.793729462055946 10.636887007632126 0 0 0
1752 32 2 1.05 25.48788975911127 29.670480411836156 8.60215141888233 0 0 0
1759 32 2 1.05 27.636054912332472 31.7538540893888 8.570563422285957 0 0 0
1766 32 3 -1.05 25.385213968627824 29.791223469879302 10.607458806682837 0 0 0
1767 32 3 -1.05 31.888475523150763 31.79679779789725 10.559512312203893 0 0 0
1770 32 3 -1.05 25.308109282112465 31.72437174470422 8.66805129962039 0 0 0
1771 32 3 -1.05 29.71119669184193 29.54296509428384 10.650851878624382 0 0 0
1784 32 3 -1.05 27.533336270527432 31.756538819262225 10.639584757859216 0 0 0
1789 32 3 -1.05 27.522816592943695 29.681665806210926 8.617660756555129 0 0 0
1709 31 3 -1.05 25.398448650683896 29.646191243043393 14.815739012874365 0 0 0
1732 31 3 -1.05 25.434997299832414 31.88696780521026 12.638044181429757 0 0 0
1738 32 1 1.575 32.92767698905601 32.856661791342795 15.854131241426735 0 0 0
1741 32 1 1.575 26.6019176244568 30.74785449774383 13.801516151258037 0 0 0
1747 32 2 1.05 31.759666660535295 31.717473317416385 12.704310423612933 0 0 0
1748 32 1 1.575 31.772276139020033 29.676471986508233 14.790072808548441 0 0 0
1754 32 2 1.05 29.777649945195378 31.831316170182113 14.851412798338334 0 0 0
1760 32 2 1.05 29.711609523309583 29.827491223152784 12.777105543199827 0 0 0
1764 32 3 -1.05 29.73786446916525 31.854222943689848 12.879900972781494 0 0 0
1772 32 3 -1.05 29.788299382647285 29.662161247141082 14.79682350898314 0 0 0
1775 32 3 -1.05 27.616959299960246 31.957883116892347 14.88568212487428 0 0 0
1779 32 3 -1.05 27.59325634308693 29.574781074810165 12.69436767394023 0 0 0
1780 32 3 -1.05 31.85735485719172 29.67878287163401 12.791956679370449 0 0 0
1792 32 3 -1.05 31.8340887272532 31.657687125035768 14.878359985006247 0 0 0
1145 21 3 -1.05 2.150593711449302 16.854690072204157 16.873649885939837 0 0 0
2241 41 1 1.575 1.0017313621074642 17.845421816023727 18.01160552289604 0 0 0
2246 41 1 1.575 7.502008487876544 20.034402493825965 20.168114871604917 0 0 0
2249 41 1 1.575 4.282512169357765 16.81385844517758 17.0334826819334 0 0 0
2257 41 1 1.575 4.258356507746048 19.04603727164755 19.045766113521637 0 0 0
2260 41 2 1.05 6.457599346489912 16.968265563537177 19.101443213015973 0 0 0
2262 41 2 1.05 6.385960350659261 18.981668096657078 16.896334795735132 0 0 0
2266 41 3 -1.05 6.221156596569806 16.82329280019907 17.090011782433216 0 0 0
2280 41 3 -1.05 6.334173500026303 18.895584687437182 19.011288990286783 0 0 0
2286 41 3 -1.05 4.309630191383473 18.984663091648798 17.048930444394045 0 0 0
2289 41 3 -1.05 4.211446214899614 17.019989882082175 19.014256069943492 0 0 0
2295 41 3 -1.05 2.1988444144759516 19.091508333274017 19.12108174667703 0 0 0
2225 40 3 -1.05 -0.1360091677519034 16.908162354693022 19.18439380095084 1 0 0
1545 28 3 -1.05 0.1486291278956414 19.12852633783311 16.88300548917851 1 0 0
2053 37 3 -1.05 6.328173883068643 16.9140024059298 21.215860642433036 0 0 0
2066 37 3 -1.05 4.1442637384139465 17.01279067395982 23.46722250777431 0 0 0
2243 41 1 1.575 5.268832050310429 18.061927629428087 22.272426081706463 0 0 0
2248 41 1 1.575 3.2516914341945764 20.138394067458872 24.37839160908054 0 0 0
2250 41 1 1.575 2.283467343723169 19.051199599109378 21.16278628146876 0 0 0
2255 41 1 1.575 0.014016561857665552 19.071762795194477 23.3511901489321 0 0 0
2259 41 1 1.575 2.20401687983724 16.887971363267336 23.348571148717177 0 0 0
2261 41 2 1.05 -0.008781893645788191 16.833572071621372 21.259163535509835 0 0 0
2267 41 3 -1.05 4.234826086955052 19.121092383064422 21.050691217739686 0 0 0
2272 41 3 -1.05 2.2169717730463536 18.92356537900784 23.08949878458743 0 0 0
2278 41 3 -1.05 2.21026823217505 17.04898464258301 21.195797648963286 0 0 0
2282 41 3 -1.05 0.2452757326230674 17.160928101328146 23.3784184087451 0 0 0
2287 41 3 -1.05 6.507713700977969 19.083111580586134 23.38756050443922 0 0 0
2291 41 3 -1.05 0.17859624328633963 19.008165115898727 21.25806138417151 0 0 0
1389 25 3 -1.05 4.204352167528081 23.26882862491006 16.833933496579945 0 0 0
1398 25 3 -1.05 6.424591041892263 21.127281812286338 16.85589322866763 0 0 0
2244 41 1 1.575 3.249070088876469 24.373513426396315 20.172044926953305 0 0 0
2247 41 1 1.575 5.444818214473959 22.285311730064358 18.038893089361153 0 0 0
2253 41 1 1.575 2.226112541536129 21.19756083107351 19.11374313116146 0 0 0
2254 41 1 1.575 -0.019345173840491364 23.304738226048666 19.014479760854012 0 0 0
2256 41 2 1.05 0.10495793253576972 21.170927761142554 16.865699935729435 0 0 0
2263 41 1 1.575 2.2836475525296236 23.303346620343735 16.902464925598665 0 0 0
2270 41 3 -1.05 0.1711441154928868 21.333441667747543 19.224804822610153 0 0 0
2271 41 3 -1.05 6.543688672293471 23.434458770162887 19.121276409728047 0 0 0
2274 41 3 -1.05 0.2135218734345016 23.157585544474458 17.052069916008893 0 0 0
2275 41 3 -1.05 4.280987163445505 21.060574935490646 19.134211647597276 0 0 0
2288 41 3 -1.05 2.2402660564360266 23.15945544692224 18.94919772670171 0 0 0
2293 41 3 -1.05 2.1580235625747965 21.27503506538578 17.03506018690437 0 0 0
2242 41 1 1.575 7.449842346187345 24.41374124107134 24.33719050787473 0 0 0
2245 41 1 1.575 1.1400845239221673 22.2989751809847 22.226038377472577 0 0 0
2251 41 2 1.05 6.443058410369919 23.31995865269475 21.192114427128896 0 0 0
2252 41 1 1.575 6.401020455544851 21.24519156276802 23.343127129632503 0 0 0
2258 41 2 1.05 4.302055393103716 23.348825754159904 23.338803094357285 0 0 0
2264 41 2 1.05 4.388809616990464 21.172837678304624 21.24010218151385 0 0 0
2268 41 3 -1.05 4.386720621867984 23.17284813672628 21.181146375835304 0 0 0
2276 41 3 -1.05 4.434395324843742 21.159239976138405 23.307698111113147 0 0 0
2279 41 3 -1.05 2.2010215162581277 23.43736198236309 23.310224761645838 0 0 0
2283 41 3 -1.05 2.14852565359915 21.101576525283296 21.15498500460774 0 0 0
2284 41 3 -1.05 6.368055976565752 21.08675601625888 21.358675328639958 0 0 0
2296 41 3 -1.05 6.370361125752264 23.224224296571393 23.22426771694859 0 0 0
2437 44 3 -1.05 0.06906804973140007 21.041141862371774 23.349601194411633 1 0 0
2460 44 3 -1.05 0.11396431492818239 23.451371012657095 21.121731160565762 1 0 0
2057 37 3 -1.05 8.744971549028445 16.97593527866271 19.167275736396252 0 0 0
1377 25 3 -1.05 8.52485365148132 19.098349708479578 16.809319827037122 0 0 0
1201 22 3 -1.05 10.774730875064208 16.801707752327506 16.92278069330516 0 0 0
2297 42 1 1.575 9.624189025241623 18.05368659023728 17.95747846806726 0 0 0
2302 42 1 1.575 15.9708815840511 20.099372308426997 20.131557063747486 0 0 0
2305 42 1 1.575 12.748980694090367 16.86645533272121 16.91065734271046 0 0 0
2313 42 1 1.575 12.773186149091075 19.036874022834283 18.99401926701837 0 0 0
2316 42 2 1.05 14.844268004161643 16.87587973941978 19.122383161316073 0 0 0
2318 42 1 1.575 14.893869134256768 18.993761313971092 16.94040296852295 0 0 0
2322 42 3 -1.05 14.763922145799349 16.989205583559876 17.02519301641686 0 0 0
2336 42 3 -1.05 14.743091515197198 19.01776683546997 18.98631765760178 0 0 0
2342 42 3 -1.05 12.76419682334373 18.96049924211979 16.99196437877549 0 0 0
2345 42 3 -1.05 12.765767178163081 17.118416080575187 19.0620085116801 0 0 0
2351 42 3 -1.05 10.695444732951199 19.099821811277767 19.164000626149488 0 0 0
2109 38 3 -1.05 14.885910989797754 16.8948612200235 21.302173061758857 0 0 0
2122 38 3 -1.05 12.555338555149284 16.945370688772282 23.25975118937764 0 0 0
2299 42 1 1.575 13.787622635294337 18.118081536360293 22.336605627058002 0 0 0
2304 42 1 1.575 11.7034089027237 20.139353292905625 24.401299964250015 0 0 0
2306 42 1 1.575 10.644700297739654 19.063439100145402 21.237175647032643 0 0 0
2311 42 1 1.575 8.508890334934522 19.117549059045135 23.37733322094025 0 0 0
2315 42 1 1.575 10.67812741481858 16.949824434046107 23.297272858740904 0 0 0
2317 42 2 1.05 8.485729428924573 16.968339537609907 21.095926018943825 0 0 0
2323 42 3 -1.05 12.56371306500559 19.067408124794063 21.1694550993852 0 0 0
2328 42 3 -1.05 10.560477095922282 19.001669673801043 23.352127287138078 0 0 0
2334 42 3 -1.05 10.52812674613081 17.069804679482715 21.334869366968785 0 0 0
2338 42 3 -1.05 8.600241274736083 17.081166200641917 23.350532975342077 0 0 0
2343 42 3 -1.05 14.818678549747041 19.176190960311907 23.555456605954063 0 0 0
2347 42 3 -1.05 8.745048995063502 19.12870208101494 21.38482255728867 0 0 0
1445 26 3 -1.05 12.606292144087389 23.258317392060082 16.796156848008152 0 0 0
1454 26 3 -1.05 14.964103009251719 20.86252451732987 16.940336370960676 0 0 0
2300 42 1 1.575 11.61843921436011 24.342735910104807 20.18168070397595 0 0 0
2303 42 2 1.05 13.837765199324249 22.196180123952942 18.003056419010594 0 0 0
2309 42 1 1.575 10.616058667281179 21.233176199626374 19.197896935422687 0 0 0
2310 42 2 1.05 8.558720779257273 23.27290398700274 19.011947582964883 0 0 0
2312 42 2 1.05 8.496006942015276 21.12577646951324 17.050058836075845 0 0 0
2319 42 1 1.575 10.658827203264341 23.29126470502309 16.944827969337354 0 0 0
2326 42 3 -1.05 8.606975073085636 21.166728744640018 19.046933224754177 0 0 0
2327 42 3 -1.05 14.95789453709718 23.46903368302213 19.113547681491003 0 0 0
2330 42 3 -1.05 8.621858682185284 23.279762621086732 16.964913456875895 0 0 0
2331 42 3 -1.05 12.594334410260785 20.983550044758143 19.17149195963544 0 0 0
2344 42 3 -1.05 10.594311828619416 23.241066570110945 19.035421982168955 0 0 0
2349 42 3 -1.05 10.54971648944676 21.26548911453142 17.156194776366192 0 0 0
2269 41 3 -1.05 8.37615750513918 21.093603835749413 23.358114955358857 0 0 0
2292 41 3 -1.05 8.521607000449741 23.419962799568975 21.07593257141055 0 0 0
2298 42 1 1.575 15.964221611443065 24.38154609119859 24.353542552000558 0 0 0
2301 42 1 1.575 9.526719423640479 22.35108817687753 22.2845558333951 0 0 0
2307 42 2 1.05 14.852193050091095 23.20348213820652 21.225193341161976 0 0 0
2308 42 1 1.575 14.849850075917539 21.208258752306396 23.281159181956223 0 0 0
2314 42 1 1.575 12.784153612067437 23.262738681581386 23.33185577447639 0 0 0
2320 42 2 1.05 12.79926468405029 21.188144518966205 21.16519171598839 0 0 0
2324 42 3 -1.05 12.791437445822732 23.272846475785276 21.372229519576123 0 0 0
2332 42 3 -1.05 12.846437227115409 21.29075037047384 23.294935676329406 0 0 0
2335 42 3 -1.05 10.67779782837505 23.481514663411836 23.3803576544445 0 0 0
2339 42 3 -1.05 10.625413359337399 21.18230609338144 21.197591621522932 0 0 0
2340 42 3 -1.05 14.844314593223988 21.13850621288791 21.25740557761191 0 0 0
2352 42 3 -1.05 14.780053751273906 23.199577559597106 23.32251440692555 0 0 0
1257 23 3 -1.05 19.21797431308723 16.874364613388163 16.821286429842687 0 0 0
2113 38 3 -1.05 16.831531362225835 16.810078157144847 19.16775631448115 0 0 0
1433 26 3 -1.05 16.826113431211446 18.97178023658683 16.843405066582335 0 0 0
2353 43 2 1.05 18.032608923960826 17.912953933773952 18.023344648504892 0 0 0
2358 43 1 1.575 24.28058172704434 20.2427407894985 20.18520476242288 0 0 0
2361 43 1 1.575 21.26079017352574 16.931060099818943 16.939310145538276 0 0 0
2369 43 2 1.05 21.185286107970487 19.08232597165941 19.138105047863124 0 0 0
2372 43 1 1.575 23.31597756854901 17.059658863747337 19.18139065795319 0 0 0
2374 43 1 1.575 23.314269500372703 19.10356774860465 16.94975215247772 0 0 0
2378 43 3 -1.05 23.189673048173187 17.08489828829667 17.05389369760199 0 0 0
2392 43 3 -1.05 23.28348392970305 19.025696828889497 19.02750740873735 0 0 0
2398 43 3 -1.05 21.298630812277345 18.976179800364058 17.006628800003153 0 0 0
2401 43 3 -1.05 21.258621441102395 17.084627549331067 18.98202984874386 0 0 0
2407 43 3 -1.05 19.083736396486614 19.096989046386476 19.30555745463453 0 0 0
2165 39 3 -1.05 23.22303344089339 16.917465402068064 21.143694287866847 0 0 0
2178 39 3 -1.05 21.267069552148676 16.9093976296607 23.48180710071367 0 0 0
2355 43 1 1.575 22.206689421322043 18.04156992199354 22.357830572837294 0 0 0
2360 43 1 1.575 20.06461604774595 20.083929616729982 24.434329982173246 0 0 0
2362 43 1 1.575 19.04675284588337 19.078233904373413 21.283554507736252 0 0 0
2367 43 2 1.05 16.944059997413806 19.024052533624747 23.443673917757142 0 0 0
2371 43 2 1.05 19.117383147199735 16.931372610496155 23.250708595007843 0 0 0
2373 43 1 1.575 16.939351737584232 16.951051459802688 21.11325332652758 0 0 0
2379 43 3 -1.05 21.06530736869134 19.063894523145816 21.253722214008828 0 0 0
2384 43 3 -1.05 19.00816302198942 18.95776490256336 23.23789375073238 0 0 0
2390 43 3 -1.05 18.918827364956254 17.05875573316376 21.204241810440585 0 0 0
2394 43 3 -1.05 17.097265050717613 17.01761071777006 23.190826669205308 0 0 0
2399 43 3 -1.05 23.409374609656414 19.18497590273537 23.442833437789027 0 0 0
2403 43 3 -1.05 16.97270331516821 18.96907282231075 21.213445635982698 0 0 0
1501 27 3 -1.05 21.1493127963639 23.495091944860004 16.95578792650126 0 0 0
1510 27 3 -1.05 23.34340821534993 21.081877753937764 16.86980648368668 0 0 0
2356 43 1 1.575 20.23092054580071 24.31733801905419 20.10435919395495 0 0 0
2359 43 1 1.575 22.23403264586253 22.237027436261606 17.88452657063114 0 0 0
2365 43 2 1.05 18.98425032249585 21.153876889828414 19.102756716765516 0 0 0
2366 43 1 1.575 16.970181089803507 23.44374976190944 19.051383817601497 0 0 0
2368 43 1 1.575 17.01873481808107 21.25481537924162 17.031696125371585 0 0 0
2375 43 2 1.05 19.101484214290867 23.281740658211532 16.9515756606165 0 0 0
2382 43 3 -1.05 16.97926862718864 21.404246824953177 19.004003590702748 0 0 0
2383 43 3 -1.05 23.34312344705598 23.248164582682787 19.097308059201907 0 0 0
2386 43 3 -1.05 16.957884327427674 23.22162260155311 17.095898477266644 0 0 0
2387 43 3 -1.05 21.232397185521265 21.11781594976309 19.090930529907602 0 0 0
2400 43 3 -1.05 18.919552959529643 23.27916820568873 18.987804199680216 0 0 0
2405 43 3 -1.05 18.917490819760385 21.168846438950652 16.96249235153564 0 0 0
2325 42 3 -1.05 16.928796381081415 21.215915518016736 23.39791431492346 0 0 0
2348 42 3 -1.05 16.97691801464703 23.461316894988844 21.139909141744248 0 0 0
2354 43 1 1.575 24.354585364525352 24.50927464394572 24.33479378310934 0 0 0
2357 43 1 1.575 17.981292970859137 22.33147349710797 22.318490472580493 0 0 0
2363 43 2 1.05 23.339078896439695 23.348386256732066 21.111227231732638 0 0 0
2364 43 1 1.575 23.327254405433717 21.238206365321048 23.37397809633103 0 0 0
2370 43 1 1.575 21.226027311961552 23.233183640787715 23.257609510735186 0 0 0
2376 43 2 1.05 21.202257965950665 21.19481029771681 21.116878983445744 0 0 0
2380 43 3 -1.05 21.207400720671156 23.277443737550374 21.33443948605256 0 0 0
2388 43 3 -1.05 21.270253834302032 21.353024837733646 23.373975764372634 0 0 0
2391 43 3 -1.05 19.242235948462078 23.209811428609306 23.46916033054674 0 0 0
2395 43 3 -1.05 18.987471034761345 21.12583447414851 21.215913820313723 0 0 0
2396 43 3 -1.05 23.203396410418428 21.192781013866618 21.468192552714555 0 0 0
2408 43 3 -1.05 23.226290784205403 23.25406096479841 23.38051237447867 0 0 0
2169 39 3 -1.05 25.2450551197545 17.244431644239388 19.11058811256937 0 0 0
1489 27 3 -1.05 25.294098949911586 19.01795594995088 16.829700344212903 0 0 0
1313 24 3 -1.05 27.534955264645912 16.821389663874918 16.835174974253317 0 0 0
2409 44 1 1.575 26.47357600796387 18.127357715741486 18.057900694842466 0 0 0
2414 44 1 1.575 32.95354680310608 20.094837385457254 20.0776993772527 0 0 0
2417 44 2 1.05 29.773594408975445 16.993975227170033 16.952016464912862 0 0 0
2425 44 1 1.575 29.671336666499656 19.04631876653319 19.09764687467167 0 0 0
2428 44 1 1.575 31.869651091001465 17.006590315383473 19.136856732898643 0 0 0
2430 44 2 1.05 31.877710827111944 19.03533741329334 16.93919013932749 0 0 0
2434 44 3 -1.05 31.907468749791967 16.991982406904544 17.206248873825274 0 0 0
2448 44 3 -1.05 31.704860997115492 18.924799506561435 19.087961624050088 0 0 0
2454 44 3 -1.05 29.614375450600445 19.030021529192325 17.12296114730419 0 0 0
2457 44 3 -1.05 29.771266433624294 17.019419814721378 19.070222944790768 0 0 0
2463 44 3 -1.05 27.736294218500355 19.104625437590823 19.104146900787253 0 0 0
2221 40 3 -1.05 31.906862939780165 16.982600171787094 21.15162808073588 0 0 0
2234 40 3 -1.05 29.772809121418533 16.87228326888199 23.433974827779654 0 0 0
2411 44 1 1.575 30.738673627014844 18.047185467735126 22.25155442543805 0 0 0
2416 44 1 1.575 28.71823933852776 20.11748131111983 24.358754180523164 0 0 0
2418 44 2 1.05 27.464470739582854 19.02521195401451 21.18659152988247 0 0 0
2423 44 1 1.575 25.46402558381696 19.07664362019398 23.361068699630618 0 0 0
2427 44 2 1.05 27.527782516176966 16.948525676106083 23.262593735019443 0 0 0
2429 44 2 1.05 25.49475297418544 16.962834731350796 21.2124211222556 0 0 0
2435 44 3 -1.05 29.6700517266086 19.14760636072327 21.10713965484565 0 0 0
2440 44 3 -1.05 27.435613674528287 19.117063885520263 23.277732137558505 0 0 0
2446 44 3 -1.05 27.466027569310935 16.977357696977986 21.254756464504247 0 0 0
2450 44 3 -1.05 25.431085373912545 17.032874284713383 23.34056555389048 0 0 0
2455 44 3 -1.05 31.9507492637715 19.0888338368049 23.367725929129143 0 0 0
2459 44 3 -1.05 25.3418064828602 19.138613515530267 21.312212789328207 0 0 0
1557 28 3 -1.05 29.47125664827608 23.27823062123853 16.976292553355943 0 0 0
1566 28 3 -1.05 31.949077178470738 21.205293571729083 16.85043976240875 0 0 0
2412 44 1 1.575 28.638215205604883 24.260803610227658 20.152745478336108 0 0 0
2415 44 1 1.575 30.66376668088521 22.216105199203298 17.962060165629794 0 0 0
2421 44 1 1.575 27.516316480961212 21.235984157805518 19.016604968189053 0 0 0
2422 44 2 1.05 25.402358669723814 23.30329563197013 19.037164052488535 0 0 0
2424 44 2 1.05 25.38058757949627 21.23569781037466 16.882533768622338 0 0 0
2431 44 1 1.575 27.46759440049439 23.303700184384653 16.946752420911917 0 0 0
2438 44 3 -1.05 25.56450080299965 21.10532569754758 19.02534041063913 0 0 0
2439 44 3 -1.05 31.93383629611148 23.279040936036733 19.078913364437646 0 0 0
2442 44 3 -1.05 25.520991278205788 23.22893832364743 16.942908136462645 0 0 0
2443 44 3 -1.05 29.595047684682882 21.131210570386987 19.11494983030937 0 0 0
2456 44 3 -1.05 27.567261896339325 23.16226597027221 18.923055522476798 0 0 0
2461 44 3 -1.05 27.46138571204049 21.22909676751408 17.028138278475836 0 0 0
2381 43 3 -1.05 25.4697019066794 21.070237561283147 23.365580048553543 0 0 0
2404 43 3 -1.05 25.48367868044568 23.289683316197532 21.31505370681798 0 0 0
2410 44 1 1.575 32.92066602498906 24.379596727192183 24.28721643593628 0 0 0
2413 44 1 1.575 26.587053966551718 22.13142351935853 22.32369254276274 0 0 0
2419 44 2 1.05 31.81665099869013 23.216682476059933 21.109600741511127 0 0 0
2420 44 2 1.05 31.911503230119866 21.193301208022085 23.281474713594516 0 0 0
2426 44 2 1.05 29.773608256653887 23.300071098040647 23.305106043771882 0 0 0
2432 44 1 1.575 29.74599502716647 21.129493418459077 21.14038408667641 0 0 0
2436 44 3 -1.05 29.75856499514542 23.14369161116444 21.11411504225399 0 0 0
2444 44 3 -1.05 29.723209216888225 21.211862887410508 23.146723070174605 0 0 0
2447 44 3 -1.05 27.58945420659156 23.292385613372236 23.46986206801265 0 0 0
2451 44 3 -1.05 27.700836519258665 21.063006754164466 21.050576965679582 0 0 0
2452 44 3 -1.05 31.74559547943835 21.155165180997955 21.146265415057055 0 0 0
2464 44 3 -1.05 31.838076062000578 23.217598335269 23.23452748708152 0 0 0
1369 25 3 -1.05 2.1449669757676664 25.29381372690322 16.92390859054927 0 0 0
2465 45 1 1.575 1.1115240359221572 26.460132311473785 18.020473671048652 0 0 0
2470 45 1 1.575 7.472955756093438 28.65502454070586 20.232310353075924 0 0 0
2473 45 2 1.05 4.272929737351681 25.465874554762983 16.985069439464834 0 0 0
2481 45 1 1.575 4.332902438741651 27.5443143825635 19.070186337408067 0 0 0
2484 45 1 1.575 6.418356108689333 25.4422413345832 19.0718502751409 0 0 0
2486 45 1 1.575 6.345868788009336 27.54312437864833 16.893578690018643 0 0 0
2490 45 3 -1.05 6.3839828181345695 25.47304070736307 17.109271641790595 0 0 0
2504 45 3 -1.05 6.392228282094527 27.47255007641253 18.974889734530308 0 0 0
2510 45 3 -1.05 4.306549337124396 27.53769184425163 17.07025406047085 0 0 0
2513 45 3 -1.05 4.391301000759304 25.502101679358052 19.05935759758146 0 0 0
2519 45 3 -1.05 2.2474627397329012 27.55069109174304 19.078048360268156 0 0 0
2449 44 3 -1.05 0.01861550433243963 25.318533103110433 19.133923895607037 1 0 0
1769 32 3 -1.05 0.1174674767722929 27.708149736708233 16.77314585898964 1 0 0
2277 41 3 -1.05 6.535980249879282 25.37576031945595 21.115090625035343 0 0 0
2290 41 3 -1.05 4.1410170164339934 25.481379065564756 23.209378038599073 0 0 0
2467 45 1 1.575 5.370330538152392 26.54714267515824 22.203205246708105 0 0 0
2472 45 1 1.575 3.219865041473191 28.622295546565628 24.37092837247676 0 0 0
2474 45 2 1.05 2.138287676615684 27.57536921704908 21.20613357872291 0 0 0
2479 45 1 1.575 0.023418966776009426 27.61145190261435 23.282402060075515 0 0 0
2483 45 1 1.575 2.1233742855410416 25.479313837256143 23.280162510936584 0 0 0
2485 45 1 1.575 0.08604451649063986 25.4904058458954 21.17519475427785 0 0 0
2491 45 3 -1.05 4.25716381170088 27.578996096517805 20.977032249315638 0 0 0
2496 45 3 -1.05 1.9945311844179363 27.473291643886288 23.244026747038156 0 0 0
2502 45 3 -1.05 2.0391225320057504 25.520838660145383 21.210394322349156 0 0 0
2506 45 3 -1.05 0.10857351418346345 25.622472437560184 23.19974321132254 0 0 0
2511 45 3 -1.05 6.484816427463494 27.589702081466367 23.351998421361213 0 0 0
2515 45 3 -1.05 0.0892720679373128 27.448811115860458 21.142611711979043 0 0 0
1613 29 3 -1.05 4.207610178091249 31.766801592039158 16.945132653830555 0 0 0
1622 29 3 -1.05 6.409790503489899 29.47939108457617 17.05249526824669 0 0 0
2468 45 1 1.575 3.1393957286367535 32.891942091534965 20.212383258235032 0 0 0
2471 45 1 1.575 5.342114614355921 30.77616470943805 18.030036679654774 0 0 0
2477 45 1 1.575 2.1270779657631373 29.575467664590196 19.111546457317928 0 0 0
2478 45 2 1.05 0.05167459200600618 31.872872470969597 19.010456490090448 0 0 0
2480 45 1 1.575 0.022209414046206095 29.71385717389582 16.949695112236324 0 0 0
2487 45 1 1.575 2.219050913910961 31.759054337616167 16.873552024587084 0 0 0
2494 45 3 -1.05 0.07967344560759829 29.6751521771861 18.98569058193008 0 0 0
2495 45 3 -1.05 6.455570365536213 31.806920484099642 19.202235008632854 0 0 0
2498 45 3 -1.05 0.028289241744917967 31.61873283242523 16.966853931751004 0 0 0
2499 45 3 -1.05 4.154976884488503 29.568213194669944 19.136797619126796 0 0 0
2512 45 3 -1.05 2.0628941570198718 31.751155717218047 18.990523021669855 0 0 0
2517 45 3 -1.05 2.1018455125621234 29.830797665937176 17.16819544499332 0 0 0
2466 45 1 1.575 7.455190840769995 32.836170886884204 24.39644218257436 0 0 0
2469 45 1 1.575 1.0242977618714704 30.785781997275706 22.32488212517588 0 0 0
2475 45 1 1.575 6.3629616107157965 31.81191195550628 21.224510003759917 0 0 0
2476 45 2 1.05 6.367373264690738 29.67647578581384 23.33999743695206 0 0 0
2482 45 1 1.575 4.280546913756549 31.825133333599315 23.214378570047487 0 0 0
2488 45 2 1.05 4.294677690157586 29.743064318076613 21.134608232148643 0 0 0
2492 45 3 -1.05 4.2644954424409125 31.79918346745342 21.220621920918596 0 0 0
2500 45 3 -1.05 4.330366916160653 29.76223145082833 23.172633684148707 0 0 0
2503 45 3 -1.05 2.231504033776683 31.87129702327949 23.27365261794086 0 0 0
2507 45 3 -1.05 2.1083258738473996 29.64541307998167 21.130935396734408 0 0 0
2508 45 3 -1.05 6.3040968896541365 29.881438813203584 21.245590955801784 0 0 0
2520 45 3 -1.05 6.249849341434715 31.816749862263073 23.200074068980925 0 0 0
2661 48 3 -1.05 -0.10202703085089722 29.584131108165902 23.324357428050522 1 0 0
2684 48 3 -1.05 -0.10402240187868929 31.901667704051327 21.098245218968355 1 0 0
2281 41 3 -1.05 8.433900736008818 25.473093804085945 19.129307924419738 0 0 0
1601 29 3 -1.05 8.456872316078718 27.56676496881457 16.832768438899024 0 0 0
1425 26 3 -1.05 10.715752350282559 25.32447349563115 17.070622478311453 0 0 0
2521 46 1 1.575 9.6328599780691 26.513406263881993 18.02961770816207 0 0 0
2526 46 1 1.575 15.856545524704188 28.622792218800907 20.15554160519605 0 0 0
2529 46 2 1.05 12.72495085599347 25.445195882290825 16.939754123959705 0 0 0
2537 46 2 1.05 12.706303621053106 27.597242493978857 19.141332485598216 0 0 0
2540 46 1 1.575 14.694372861680154 25.430568032565596 19.1652404599463 0 0 0
2542 46 1 1.575 14.81572368076135 27.494825227895113 16.993686078539703 0 0 0
2546 46 3 -1.05 14.766523148803511 25.548949910352636 16.991894268559673 0 0 0
2560 46 3 -1.05 14.775441198765481 27.470344536737823 19.081979386276778 0 0 0
2566 46 3 -1.05 12.819076829693268 27.600299791128347 17.004632333810203 0 0 0
2569 46 3 -1.05 12.791535392427882 25.44527683022155 19.07798045808497 0 0 0
2575 46 3 -1.05 10.562234400923979 27.72868226620792 19.12839266059284 0 0 0
2333 42 3 -1.05 14.789615216609878 25.390039611331662 21.133539625836352 0 0 0
2346 42 3 -1.05 12.625742524665297 25.453442059784056 23.505404235942738 0 0 0
2523 46 1 1.575 13.801278023432756 26.55016612451755 22.259713400121832 0 0 0
2528 46 1 1.575 11.75406883746979 28.66051516701439 24.37765975900981 0 0 0
2530 46 2 1.05 10.583359583890903 27.57741621568733 21.2556002705326 0 0 0
2535 46 1 1.575 8.454110450910175 27.587053995379616 23.362609295790737 0 0 0
2539 46 1 1.575 10.577593512204196 25.475626490845528 23.328896865551 0 0 0
2541 46 1 1.575 8.513896012396309 25.44249628825102 21.137070161908458 0 0 0
2547 46 3 -1.05 12.68346396263152 27.675684003276338 21.166275158934464 0 0 0
2552 46 3 -1.05 10.498123804698697 27.41713839547737 23.45261520984042 0 0 0
2558 46 3 -1.05 10.59678328910742 25.48822530945108 21.319625137461355 0 0 0
2562 46 3 -1.05 8.492487596950733 25.49167780249236 23.119739262614402 0 0 0
2567 46 3 -1.05 14.862533412147554 27.554216538135847 23.399343145490466 0 0 0
2571 46 3 -1.05 8.438760883223393 27.40875113469606 21.383475985753574 0 0 0
1669 30 3 -1.05 12.728114926679764 31.7797836421371 16.866682429871084 0 0 0
1678 30 3 -1.05 14.779150344994713 29.513146917614066 16.916659134484096 0 0 0
2524 46 2 1.05 11.64510257414341 32.949362944657054 20.05767444140511 0 0 0
2527 46 1 1.575 13.817558034475349 30.74469966147462 18.074520283151205 0 0 0
2533 46 1 1.575 10.615469479363483 29.73816023625058 19.071250219230247 0 0 0
2534 46 2 1.05 8.46920179664086 31.765471068217234 19.071786295536647 0 0 0
2536 46 2 1.05 8.42340101349564 29.624834440848836 16.997446471576396 0 0 0
2543 46 1 1.575 10.638630377905594 31.849731876272326 16.881112149420822 0 0 0
2550 46 3 -1.05 8.596798353098565 29.66673257103577 19.10836521069898 0 0 0
2551 46 3 -1.05 14.95120927122533 31.77946981865889 19.156606164403325 0 0 0
2554 46 3 -1.05 8.614848991227037 31.831626802267625 16.94708391648128 0 0 0
2555 46 3 -1.05 12.620155711675968 29.699512981238165 19.156593047319316 0 0 0
2568 46 3 -1.05 10.52173806029897 31.700503704599353 18.963085915150714 0 0 0
2573 46 3 -1.05 10.643314435305458 29.841445753632783 17.138984747296774 0 0 0
2493 45 3 -1.05 8.515051005957334 29.64430954696058 23.268181305793142 0 0 0
2516 45 3 -1.05 8.364199012757496 31.919591502672443 21.11530853296564 0 0 0
2522 46 2 1.05 15.986095016083015 32.923810418192296 24.320869841681706 0 0 0
2525 46 1 1.575 9.6324266894396 30.852942583649597 22.16437671351013 0 0 0
2531 46 2 1.05 14.766066507235339 31.895563836850073 21.134994054636994 0 0 0
2532 46 2 1.05 14.820329162623862 29.655474918873363 23.425303417130642 0 0 0
2538 46 1 1.575 12.749164272969159 31.843023187646242 23.319892561897447 0 0 0
2544 46 1 1.575 12.733076948791323 29.7019517506438 21.218212424564392 0 0 0
2548 46 3 -1.05 12.658730650813137 31.768315572535162 21.29034349447554 0 0 0
2556 46 3 -1.05 12.731964778048157 29.769088881683995 23.191502784031787 0 0 0
2559 46 3 -1.05 10.773187665818481 31.876706086152357 23.399409956877548 0 0 0
2563 46 3 -1.05 10.666783773036368 29.587483934250482 21.110338185585057 0 0 0
2564 46 3 -1.05 14.680376541370137 29.619698304306777 21.217173833165536 0 0 0
2576 46 3 -1.05 14.835283689318482 31.79747528758539 23.141174652290616 0 0 0
2337 42 3 -1.05 16.840245626032495 25.421835577189775 19.01904028097082 0 0 0
1657 30 3 -1.05 16.821582014515545 27.572158880045 16.894425160035784 0 0 0
1481 27 3 -1.05 19.108349506581483 25.458461451550644 16.856732608184974 0 0 0
2577 47 1 1.575 18.01919959914666 26.53102489780605 18.059996487076614 0 0 0
2582 47 1 1.575 24.453844714438915 28.580907775602366 20.14832804690492 0 0 0
2585 47 1 1.575 21.325077909234206 25.421087187970517 17.023988203788782 0 0 0
2593 47 1 1.575 21.248094730393223 27.541589778511014 19.06135294563783 0 0 0
2596 47 2 1.05 23.405251711635596 25.306517360189616 19.03205260131299 0 0 0
2598 47 2 1.05 23.38432624805547 27.59824249732814 17.043929285233897 0 0 0
2602 47 3 -1.05 23.25241221699946 25.434122487193513 16.927905679611374 0 0 0
2616 47 3 -1.05 23.19066744594853 27.54133112094819 19.089367636019148 0 0 0
2622 47 3 -1.05 21.188985479461117 27.406668023768727 17.08615979461904 0 0 0
2625 47 3 -1.05 21.22048218057802 25.507857341686254 18.996068838204124 0 0 0
2631 47 3 -1.05 19.140110154850227 27.647035799866728 19.207855360845812 0 0 0
2389 43 3 -1.05 23.434733425784433 25.403735048404005 21.129862094088956 0 0 0
2402 43 3 -1.05 21.25387213908329 25.26930360777395 23.41674517314266 0 0 0
2579 47 1 1.575 22.32903329260681 26.469783309897547 22.226327427586572 0 0 0
2584 47 1 1.575 20.15500830807941 28.657864207753885 24.40503236290252 0 0 0
2586 47 1 1.575 19.049706389574098 27.61879017416975 21.221286746296272 0 0 0
2591 47 1 1.575 16.911029149959308 27.50765748329621 23.316391742076064 0 0 0
2595 47 2 1.05 19.11344902956925 25.431034780836985 23.204435257093984 0 0 0
2597 47 2 1.05 16.927550958766926 25.477695779014464 21.176827570347108 0 0 0
2603 47 3 -1.05 21.06426375923936 27.574602572485972 21.20703371005699 0 0 0
2608 47 3 -1.05 19.026880926320327 27.59342420027409 23.265471086615776 0 0 0
2614 47 3 -1.05 19.080168942692307 25.55328185921391 21.077086518055008 0 0 0
2618 47 3 -1.05 17.11074381692001 25.536537487050655 23.324987592613716 0 0 0
2623 47 3 -1.05 23.26966288885074 27.676239738535056 23.343987889561895 0 0 0
2627 47 3 -1.05 17.138600194352232 27.62246716103957 21.231770278537073 0 0 0
1725 31 3 -1.05 21.116679191183835 31.911371135588364 16.890592064547903 0 0 0
1734 31 3 -1.05 23.22783922455833 29.6898719114577 16.88255866279919 0 0 0
2580 47 1 1.575 20.083848271777775 32.83397695591749 20.019674337048166 0 0 0
2583 47 1 1.575 22.18567468288217 30.80781256063834 18.003494349798032 0 0 0
2589 47 2 1.05 19.05959227396974 29.70123510484342 19.025470022480157 0 0 0
2590 47 1 1.575 16.99487026390376 31.750605121057323 19.032772060014857 0 0 0
2592 47 2 1.05 16.999765706948594 29.622733237423475 17.00914162041886 0 0 0
2599 47 2 1.05 18.998579048927507 31.767733193325775 16.84940912683589 0 0 0
2606 47 3 -1.05 17.06125549200228 29.743967918152023 19.068756615951308 0 0 0
2607 47 3 -1.05 23.261164723114756 31.8894453394481 19.09246767940612 0 0 0
2610 47 3 -1.05 16.988180607049863 31.649179654014212 16.982826794988497 0 0 0
2611 47 3 -1.05 21.179584337418213 29.61690851201021 19.224319659129186 0 0 0
2624 47 3 -1.05 18.96810446722304 31.75515932284943 18.938867740702765 0 0 0
2629 47 3 -1.05 19.006895158192787 29.637867386116746 16.962486144744393 0 0 0
2549 46 3 -1.05 16.928004298052105 29.490597031773607 23.357205088508074 0 0 0
2572 46 3 -1.05 16.93386207505468 31.855265930817374 21.020991829880128 0 0 0
2578 47 1 1.575 24.306906184495976 32.75200723297058 24.378729710360403 0 0 0
2581 47 1 1.575 17.97643582439157 30.773231183558917 22.248030792961398 0 0 0
2587 47 1 1.575 23.25574637912145 31.817338262501398 21.136385632301877 0 0 0
2588 47 1 1.575 23.282787316339775 29.724645743950344 23.239199873523866 0 0 0
2594 47 2 1.05 21.208110015688934 31.978637970349137 23.265149649230967 0 0 0
2600 47 1 1.575 21.189392252614773 29.719995407514894 21.158196227229595 0 0 0
2604 47 3 -1.05 21.269672627209232 31.847574286749317 21.14648153182175 0 0 0
2612 47 3 -1.05 21.320124837653136 29.735820251157534 23.196889418323703 0 0 0
2615 47 3 -1.05 19.090233679378336 31.918100996180144 23.333984959898864 0 0 0
2619 47 3 -1.05 19.211982384840454 29.59396485307358 21.249183261144413 0 0 0
2620 47 3 -1.05 23.18732197159779 29.785735962876835 21.21168388783925 0 0 0
2632 47 3 -1.05 23.30417334637896 31.729547738146 23.157760675357146 0 0 0
2688 48 3 -1.05 31.803167726755568 31.819493539235438 23.153161769776325 0 0 0
2393 43 3 -1.05 25.45486317167394 25.454663723773237 19.091375796724616 0 0 0
1713 31 3 -1.05 25.49912641708129 27.623999248819263 16.963467818271823 0 0 0
1537 28 3 -1.05 27.583308841859985 25.239248798169438 16.822214012944954 0 0 0
2633 48 1 1.575 26.595031754744813 26.51846902918984 18.031326752746242 0 0 0
2638 48 1 1.575 32.89450923915387 28.667087288438353 20.08643764907313 0 0 0
2641 48 2 1.05 29.686450956844936 25.371744642128824 16.971075467434652 0 0 0
2649 48 2 1.05 29.71464570286144 27.5775979234413 19.026248763135868 0 0 0
2652 48 1 1.575 31.78397618747641 25.453226650176035 18.936489196549996 0 0 0
2654 48 2 1.05 31.755082111812502 27.445205603042208 16.91779897537206 0 0 0
2658 48 3 -1.05 31.710748605817553 25.407845060087844 16.92595282612113 0 0 0
2672 48 3 -1.05 31.88601005323171 27.41200266840545 18.975290683503516 0 0 0
2678 48 3 -1.05 29.717015870601692 27.425167775867525 16.94205182266246 0 0 0
2681 48 3 -1.05 29.815425247530985 25.386238823259497 19.143442193121157 0 0 0
2687 48 3 -1.05 27.635280831181124 27.61954147274736 19.145031628604414 0 0 0
2445 44 3 -1.05 32.03837650676823 25.532181614144648 21.01776978918076 0 0 0
2458 44 3 -1.05 29.678228501873644 25.399040756521323 23.291167152499682 0 0 0
2635 48 1 1.575 30.782523230920702 26.51893812138838 22.209987558964812 0 0 0
2640 48 1 1.575 28.71691756872201 28.572428014788642 24.390133168590157 0 0 0
2642 48 1 1.575 27.62676319844868 27.478655207268396 21.10135190310196 0 0 0
2647 48 1 1.575 25.542240540669212 27.587828439834873 23.31707687802878 0 0 0
2651 48 2 1.05 27.60904591019822 25.392364083460052 23.260903352240057 0 0 0
2653 48 2 1.05 25.562856643455582 25.41864766452783 21.161406185082743 0 0 0
2659 48 3 -1.05 29.619462803618326 27.633081678616747 21.188440222065598 0 0 0
2664 48 3 -1.05 27.56259639663183 27.551796154322687 23.231562649692844 0 0 0
2670 48 3 -1.05 27.581045386645037 25.482258201960857 21.214646550134702 0 0 0
2674 48 3 -1.05 25.438457621011146 25.630917918702657 23.31220942355143 0 0 0
2679 48 3 -1.05 31.946611306808823 27.566297050483843 23.440913940531207 0 0 0
2683 48 3 -1.05 25.61157273406211 27.533693621994274 21.324356314132825 0 0 0
1781 32 3 -1.05 29.660985381779245 31.815303785807984 16.936452433152937 0 0 0
1790 32 3 -1.05 31.95684682086058 29.595739474255787 16.991861512944546 0 0 0
2636 48 1 1.575 28.551682040335464 32.75658286567047 20.091230233145744 0 0 0
2639 48 1 1.575 30.73619926124612 30.70555862008147 17.998743571104594 0 0 0
2645 48 2 1.05 27.627243070113266 29.606450975216333 19.135930827374995 0 0 0
2646 48 1 1.575 25.453727636762032 31.709490250557746 18.994989741000072 0 0 0
2648 48 2 1.05 25.505592556654676 29.69950900771764 16.96673423240049 0 0 0
2655 48 2 1.05 27.5549973428752 31.76328001815138 16.947218916472902 0 0 0
2662 48 3 -1.05 25.4429722538364 29.749379064786435 19.158074861773567 0 0 0
2663 48 3 -1.05 31.779016671258134 31.84977691094559 19.23202818166954 0 0 0
2666 48 3 -1.05 25.469773887959885 31.822746454225772 17.003051261790066 0 0 0
2667 48 3 -1.05 29.721192093089513 29.633356853037455 19.217497235933166 0 0 0
2680 48 3 -1.05 27.409874185726302 31.70934633830544 19.077996049179454 0 0 0
2685 48 3 -1.05 27.572879583273647 29.625512591084178 17.058895339156773 0 0 0
2605 47 3 -1.05 25.341700324571626 29.54280531381182 23.239941688433703 0 0 0
2628 47 3 -1.05 25.301418190356365 31.860883963627412 21.094094840449486 0 0 0
2634 48 1 1.575 32.81830375336541 32.87730493998733 24.398831813678385 0 0 0
2637 48 1 1.575 26.492991671473778 30.76291394620867 22.205846942514263 0 0 0
2643 48 1 1.575 31.704212612446796 31.72316414064656 21.17891503865251 0 0 0
2644 48 2 1.05 31.75415328624683 29.743311656313317 23.394668350447954 0 0 0
2650 48 2 1.05 29.68185267505351 31.738985758491133 23.39390101943657 0 0 0
2656 48 1 1.575 29.64889192056463 29.67287268805888 21.192418013981587 0 0 0
2660 48 3 -1.05 29.759613333839678 31.64861360726078 21.1138487702269 0 0 0
2668 48 3 -1.05 29.736727999806302 29.675551825880465 23.168921437907734 0 0 0
2671 48 3 -1.05 27.615717524237546 31.934152262623755 23.216908992685912 0 0 0
2675 48 3 -1.05 27.69324337918233 29.642707725020788 21.26176521052789 0 0 0
2676 48 3 -1.05 31.76659635872221 29.755671109502476 21.250171217360517 0 0 0
2041 37 3 -1.05 2.3291201077902053 17.032566812681992 25.329516545237624 0 0 0
3137 57 1 1.575 1.0896734871158378 18.101592759605825 26.51962651600417 0 0 0
3142 57 1 1.575 7.362488438776262 20.181067288707162 28.73635260871217 0 0 0
3145 57 1 1.575 4.300935262963581 16.887390791069972 25.512040383037764 0 0 0
3153 57 1 1.575 4.2434545758292135 19.104690909380288 27.58821865392988 0 0 0
3156 57 2 1.05 6.440698414594864 16.958542357460654 27.69893477550042 0 0 0
3158 57 1 1.575 6.39012249618816 19.067626161352837 25.57660116447418 0 0 0
3162 57 3 -1.05 6.278772594602051 17.02803250158754 25.497991000697233 0 0 0
3176 57 3 -1.05 6.354731540512528 19.034215416940384 27.462206176656924 0 0 0
3182 57 3 -1.05 4.2977635173131805 18.98330534993143 25.51425880239992 0 0 0
3185 57 3 -1.05 4.285332369024905 17.118564287906096 27.53358890510299 0 0 0
3191 57 3 -1.05 2.2621488024487353 19.107207763854237 27.62070273005557 0 0 0
3121 56 3 -1.05 0.03543648711579282 16.89889687774684 27.509554076756505 1 0 0
2441 44 3 -1.05 -0.037837343886668456 19.080215989577027 25.37545661606465 1 0 0
2949 53 3 -1.05 6.46420354902734 16.973957954174423 29.76921425188052 0 0 0
2962 53 3 -1.05 4.225401558389622 17.002807330250754 31.879285263076437 0 0 0
3139 57 1 1.575 5.308271497363461 18.074938792098546 30.756838855759785 0 0 0
3144 57 1 1.575 3.1591062078372927 20.16376735093329 32.793676912258206 0 0 0
3146 57 2 1.05 2.1622591354680614 19.159834949340375 29.65717299265872 0 0 0
3151 57 2 1.05 -0.06067431862395946 19.076480071613656 31.716743577015986 0 0 0
3155 57 1 1.575 2.0827795410169934 17.05278069790821 31.683482839842764 0 0 0
3157 57 2 1.05 0.027091731233131112 17.048960971337163 29.568055774086996 0 0 0
3163 57 3 -1.05 4.217362047385671 19.18294841775698 29.588497386787463 0 0 0
3168 57 3 -1.05 2.0945793701368016 18.99506843967528 31.697972415132572 0 0 0
3174 57 3 -1.05 2.1560488381936262 16.9135893976333 29.728309679129506 0 0 0
3178 57 3 -1.05 0.1130959185927799 17.011363197735314 31.734592880735207 0 0 0
3183 57 3 -1.05 6.387210152155606 19.13532281175083 31.834991543955343 0 0 0
3187 57 3 -1.05 0.04968555119029798 19.11405789155221 29.718756819247822 0 0 0
2285 41 3 -1.05 4.26615783416239 23.399437052180392 25.49732773202748 0 0 0
2294 41 3 -1.05 6.464682020313753 21.122133373211305 25.376314758640973 0 0 0
3140 57 1 1.575 3.1343393103075257 24.446856578356048 28.647839692841092 0 0 0
3143 57 1 1.575 5.41382124872504 22.335506532209614 26.48972380956397 0 0 0
3149 57 2 1.05 2.0455374003221634 21.191623151506445 27.550034997549005 0 0 0
3150 57 1 1.575 0.04850237748250678 23.274124880993806 27.517890471566943 0 0 0
3152 57 2 1.05 0.05664696378682341 21.251045828050994 25.44531229199665 0 0 0
3159 57 2 1.05 2.2289519501814508 23.33668387658816 25.36131269648476 0 0 0
3166 57 3 -1.05 0.05223282178161952 21.293020407832238 27.46429821971467 0 0 0
3167 57 3 -1.05 6.57784957866086 23.557185148902253 27.574951660967823 0 0 0
3170 57 3 -1.05 0.0035877126985826616 23.29727395748965 25.528459123814795 0 0 0
3171 57 3 -1.05 4.44941323852646 21.03904930511919 27.572701021485983 0 0 0
3184 57 3 -1.05 2.0427101473606846 23.367800276324985 27.504420188511748 0 0 0
3189 57 3 -1.05 2.099575430846561 21.185855282673053 25.43233434453221 0 0 0
3138 57 1 1.575 7.547289964231553 24.324275040289706 32.91233548944374 0 0 0
3141 57 1 1.575 1.0846412147706517 22.294119328989655 30.722141659621233 0 0 0
3147 57 2 1.05 6.378852761335375 23.42132312424631 29.71635669032723 0 0 0
3148 57 1 1.575 6.325924578829094 21.257026385997282 31.829329783760876 0 0 0
3154 57 2 1.05 4.167801431978781 23.355305889706603 31.905444459907297 0 0 0
3160 57 2 1.05 4.178349831445892 21.293393624329596 29.695907505839838 0 0 0
3164 57 3 -1.05 4.267686272400458 23.401410498651266 29.660871917671706 0 0 0
3172 57 3 -1.05 4.371616860409009 21.21778173095236 31.77428873549603 0 0 0
3175 57 3 -1.05 2.102352778228344 23.479699208859277 31.758220143103546 0 0 0
3179 57 3 -1.05 2.194065583862138 21.284498448777303 29.594637665150227 0 0 0
3180 57 3 -1.05 6.4059796172608365 21.37303738555244 29.839948724768213 0 0 0
3192 57 3 -1.05 6.389588756545134 23.33268590673437 31.777563138048457 0 0 0
3333 60 3 -1.05 -0.13636076936077782 21.27953121747796 31.8784719220349 1 0 0
3356 60 3 -1.05 -0.022006626822814658 23.470680428651168 29.52249523557011 1 0 0
2097 38 3 -1.05 10.605200820532268 16.850451415376746 25.372233893012435 0 0 0
3193 58 1 1.575 9.572477410634571 18.00069470658906 26.528624424846402 0 0 0
3198 58 1 1.575 15.916239274195236 20.034898397184275 28.67085488106968 0 0 0
3201 58 2 1.05 12.749956749713867 16.85239915084188 25.51017073379379 0 0 0
3209 58 2 1.05 12.807896122069177 19.062386156294075 27.66989565307755 0 0 0
3212 58 2 1.05 14.871920895625093 16.963051994682797 27.661719737670165 0 0 0
3214 58 1 1.575 14.796056063788118 19.0287300245423 25.501725526203675 0 0 0
3218 58 3 -1.05 14.831893231043312 17.083913229667292 25.31852609603551 0 0 0
3232 58 3 -1.05 14.82164352424384 19.017331789452562 27.513537916868053 0 0 0
3238 58 3 -1.05 12.80079544475962 18.963357298521665 25.457867054894677 0 0 0
3241 58 3 -1.05 12.720545540596385 17.010221213500817 27.500231608889834 0 0 0
3247 58 3 -1.05 10.615495240457921 19.16304938360762 27.61134928020272 0 0 0
3005 54 3 -1.05 14.873557177272602 17.047207334666382 29.709785419393494 0 0 0
3018 54 3 -1.05 12.515830888275325 17.047839890851936 31.823751655147543 0 0 0
3195 58 1 1.575 13.749322316322141 18.05728645433737 30.755118871795467 0 0 0
3200 58 1 1.575 11.60444091679663 20.103948929570578 32.88101311644725 0 0 0
3202 58 2 1.05 10.594649833760517 19.119760818418396 29.69491933255844 0 0 0
3207 58 2 1.05 8.547966374604968 19.126525361169467 31.904905859968526 0 0 0
3211 58 1 1.575 10.54404180132265 16.919255439422994 31.842366445395207 0 0 0
3213 58 1 1.575 8.445577128673705 17.08637555805824 29.73648681430918 0 0 0
3219 58 3 -1.05 12.682427341539437 19.165547529880445 29.73000063985085 0 0 0
3224 58 3 -1.05 10.498198932054107 18.904985709523952 31.848883333752518 0 0 0
3230 58 3 -1.05 10.50226593717026 17.000466167315835 29.750419536214427 0 0 0
3234 58 3 -1.05 8.579209835751172 16.831504586636694 31.71354188565011 0 0 0
3239 58 3 -1.05 14.913792653111889 19.08054636313389 31.900829485231892 0 0 0
3243 58 3 -1.05 8.412595497315387 18.972892658984545 29.81891878990828 0 0 0
2341 42 3 -1.05 12.819410169730798 23.280261267398657 25.28307423275731 0 0 0
2350 42 3 -1.05 15.052558628141357 21.19333613141043 25.41494956472921 0 0 0
3196 58 2 1.05 11.690200943743259 24.328557382248412 28.570401708538824 0 0 0
3199 58 1 1.575 13.829268670313917 22.319948456871053 26.57068025047455 0 0 0
3205 58 1 1.575 10.56824392608595 21.13280855999637 27.533811376001374 0 0 0
3206 58 1 1.575 8.539073618770702 23.430331380665766 27.659463122356957 0 0 0
3208 58 2 1.05 8.488924509220707 21.234846951356502 25.46895820925505 0 0 0
3215 58 2 1.05 10.659811797119913 23.370384024060666 25.463338047604992 0 0 0
3222 58 3 -1.05 8.578387660684726 21.304290837788955 27.626483213170232 0 0 0
3223 58 3 -1.05 15.058845235580256 23.355820653271234 27.761955866722342 0 0 0
3226 58 3 -1.05 8.591605620884394 23.352966466022973 25.498283778688474 0 0 0
3227 58 3 -1.05 12.651252210333745 21.187328497958656 27.479874797961358 0 0 0
3240 58 3 -1.05 10.458366286422235 23.1979619515963 27.449749044352583 0 0 0
3245 58 3 -1.05 10.604868256800241 21.26116951179106 25.541634118377456 0 0 0
3165 57 3 -1.05 8.365066657688208 21.289268303186677 31.909808990290664 0 0 0
3188 57 3 -1.05 8.451883970747419 23.5718994776487 29.61383833168244 0 0 0
3194 58 1 1.575 15.837753478101403 24.48535738788294 32.879619931121844 0 0 0
3197 58 1 1.575 9.4105142588699 22.36507628663635 30.79584261393319 0 0 0
3203 58 1 1.575 14.790173271211135 23.301733488902588 29.7328411302908 0 0 0
3204 58 2 1.05 14.849874469566885 21.230182414429276 31.855312460366843 0 0 0
3210 58 2 1.05 12.658209998162057 23.287175100180757 31.804198475461327 0 0 0
3216 58 2 1.05 12.672510368969787 21.224350686675205 29.794681734781378 0 0 0
3220 58 3 -1.05 12.877333445590375 23.226474015116892 29.683420707061252 0 0 0
3228 58 3 -1.05 12.755382326809126 21.216968905156648 31.886288087291135 0 0 0
3231 58 3 -1.05 10.54096151342548 23.49641921056025 31.838948385496312 0 0 0
3235 58 3 -1.05 10.494987439957212 21.239393913030394 29.76138178721531 0 0 0
3236 58 3 -1.05 14.919999329197129 21.352933634900737 29.72824127422205 0 0 0
3248 58 3 -1.05 14.940909204798137 23.266219099415935 31.657832673956598 0 0 0
2273 41 3 -1.05 8.359339530451953 19.052639410790682 25.402779207265294 0 0 0
2953 53 3 -1.05 8.486754659340933 16.833041738775684 27.668138792603695 0 0 0
3009 54 3 -1.05 17.013617325982196 16.833578841042552 27.6109529437439 0 0 0
2329 42 3 -1.05 16.958582057519205 19.10433187246964 25.43891158461379 0 0 0
2153 39 3 -1.05 19.145466357520874 16.893429928393918 25.424250138922428 0 0 0
3249 59 1 1.575 18.016111384615705 17.946548409276517 26.468035953837806 0 0 0
3254 59 1 1.575 24.38611450549667 20.20764094387734 28.671735449361282 0 0 0
3257 59 1 1.575 21.224770106975217 16.91985451466949 25.358142517622436 0 0 0
3265 59 2 1.05 21.265538198755863 19.067002144510358 27.576416586967714 0 0 0
3268 59 1 1.575 23.31327083874286 16.835352663565384 27.538402185213524 0 0 0
3270 59 2 1.05 23.289363703762437 19.0177685091456 25.457608865118882 0 0 0
3288 59 3 -1.05 23.29753893046785 18.950899907564246 27.74410619504758 0 0 0
3294 59 3 -1.05 21.196638518197894 18.93693027478062 25.47880197928564 0 0 0
3297 59 3 -1.05 21.346805698686342 17.012623941543698 27.452796741441897 0 0 0
3303 59 3 -1.05 19.04834105708845 19.05857488988277 27.756043875356042 0 0 0
3061 55 3 -1.05 23.368744039137447 16.88476387816877 29.62828073277689 0 0 0
3074 55 3 -1.05 21.138134363863713 16.90323209225004 31.979570150651263 0 0 0
3251 59 1 1.575 22.232205818948184 17.968639439989758 30.68854654629028 0 0 0
3256 59 1 1.575 20.118714553396046 20.118431263934017 32.89874683511651 0 0 0
3258 59 1 1.575 19.09615728101535 18.964516430291 29.690119041605932 0 0 0
3263 59 1 1.575 16.865840040008422 19.05844780619509 31.80210173760137 0 0 0
3267 59 1 1.575 19.081949194632926 16.946103890325027 31.831886464081034 0 0 0
3269 59 2 1.05 16.876669895747206 16.88390702562423 29.707478344220824 0 0 0
3275 59 3 -1.05 21.085885159383025 19.120127956843376 29.575075175266132 0 0 0
3280 59 3 -1.05 19.127288417309938 18.971242701341893 31.58932622382353 0 0 0
3286 59 3 -1.05 19.23401638579076 17.01833378386689 29.841628273316378 0 0 0
3290 59 3 -1.05 17.13409480482884 17.152446155237296 31.81855742237185 0 0 0
3295 59 3 -1.05 23.39733628213587 19.06610264450417 31.819025945551015 0 0 0
3299 59 3 -1.05 17.141893128909338 18.973424899272725 29.775798073809117 0 0 0
2397 43 3 -1.05 21.149304614363526 23.430975924164354 25.42635698395999 0 0 0
3252 59 1 1.575 20.081900688405423 24.409292496634208 28.6104479771174 0 0 0
3255 59 1 1.575 22.25248371343535 22.253611522911413 26.492764910703198 0 0 0
3261 59 1 1.575 19.037154691556502 21.184774517042733 27.681111282795115 0 0 0
3262 59 1 1.575 16.98205136110491 23.3293757470888 27.581794448743153 0 0 0
3264 59 2 1.05 17.032247219683146 21.17160258174839 25.431225008232737 0 0 0
3271 59 1 1.575 19.079322150196926 23.288887006532814 25.39027815538025 0 0 0
3278 59 3 -1.05 17.13642525854391 21.189026052946634 27.66148829443476 0 0 0
3279 59 3 -1.05 23.434661799457732 23.27188978922955 27.638579031968437 0 0 0
3282 59 3 -1.05 17.043924873735257 23.288484161061184 25.67562832830441 0 0 0
3283 59 3 -1.05 21.008699691022098 21.265857455006806 27.695499278429892 0 0 0
3296 59 3 -1.05 18.97333934544624 23.173269403039868 27.477925029094866 0 0 0
3301 59 3 -1.05 19.14517028926776 21.312336188039687 25.561703192745885 0 0 0
3221 58 3 -1.05 17.022743999928956 21.09265551873187 31.963264164402457 0 0 0
3244 58 3 -1.05 17.073948700297365 23.45572337854133 29.52783887808963 0 0 0
3250 59 1 1.575 24.429876686606562 24.461985883556146 32.90750936770103 0 0 0
3253 59 1 1.575 18.03664266523994 22.221896960642535 30.74903972140098 0 0 0
3259 59 2 1.05 23.3832512881073 23.317933230450464 29.617918327091584 0 0 0
3260 59 1 1.575 23.34757223464013 21.224983700406735 31.827115312496137 0 0 0
3266 59 1 1.575 21.258543511610842 23.33285960115352 31.884964211743487 0 0 0
3272 59 1 1.575 21.230448101582038 21.25026398125978 29.634130649796003 0 0 0
3276 59 3 -1.05 21.207306231389786 23.20152511448557 29.69834253389353 0 0 0
3284 59 3 -1.05 21.378726295626635 21.324134785347272 31.825020717678083 0 0 0
3287 59 3 -1.05 19.21908249795695 23.50876761709606 31.80032431927488 0 0 0
3291 59 3 -1.05 19.16799440895441 21.183907854673965 29.725891564721508 0 0 0
3292 59 3 -1.05 23.167975359458826 21.244011935104137 29.75471157589297 0 0 0
3304 59 3 -1.05 23.262989512413448 23.235103658641048 31.76979246191906 0 0 0
2406 43 3 -1.05 23.34088987153948 21.108500026851388 25.444565469760736 0 0 0
3065 55 3 -1.05 25.29578615643394 16.81398225668994 27.503327978717373 0 0 0
2385 43 3 -1.05 25.402760864885167 18.97125506771863 25.34708592614164 0 0 0
2209 40 3 -1.05 27.646514718900708 16.896821049431008 25.460181053000927 0 0 0
3305 60 1 1.575 26.525135705749054 17.96906085126955 26.482706539862267 0 0 0
3310 60 1 1.575 32.95462781180888 20.173825327558554 28.582805694481696 0 0 0
3313 60 2 1.05 29.726104010634796 16.872991929200662 25.45811916168611 0 0 0
3321 60 1 1.575 29.719804192279593 19.131561164461356 27.572725408306713 0 0 0
3324 60 2 1.05 31.787359828430045 17.001252616158094 27.562001193475062 0 0 0
3326 60 1 1.575 31.85530913276472 19.13057791448026 25.41562721760185 0 0 0
3330 60 3 -1.05 31.86013118092624 17.16298762221997 25.35685287120232 0 0 0
3344 60 3 -1.05 31.810922757240807 19.175989370840025 27.40051479709882 0 0 0
3350 60 3 -1.05 29.7446711882264 19.003980271120607 25.529775625268197 0 0 0
3353 60 3 -1.05 29.733774878210777 17.202751196258262 27.572835854671297 0 0 0
3359 60 3 -1.05 27.57016263113678 19.24247789537136 27.55749994754413 0 0 0
3117 56 3 -1.05 31.82140580710994 16.914297464759315 29.575707426274324 0 0 0
3130 56 3 -1.05 29.637232613280368 16.943391615561122 31.845247354968723 0 0 0
3307 60 1 1.575 30.77180045950185 18.092384521779238 30.636397244655672 0 0 0
3312 60 1 1.575 28.565134063201523 20.14686817791081 32.907459038671036 0 0 0
3314 60 1 1.575 27.569210094077896 19.1067010356553 29.671243524360555 0 0 0
3319 60 2 1.05 25.562126705966456 19.160086221053096 31.809281364984457 0 0 0
3323 60 1 1.575 27.570469753350885 16.991880611066776 31.76047596917239 0 0 0
3325 60 1 1.575 25.4638146981412 16.991276633883583 29.614827543758096 0 0 0
3331 60 3 -1.05 29.477531043394677 19.072339897672 29.610499411140637 0 0 0
3336 60 3 -1.05 27.566841030211062 18.89427163792648 31.669668519942515 0 0 0
3342 60 3 -1.05 27.501424017945617 17.040685454810852 29.64659059115832 0 0 0
3346 60 3 -1.05 25.598777152881084 16.956662605666178 31.74858638441397 0 0 0
3351 60 3 -1.05 31.77573129210512 19.21932700209857 31.82472578627587 0 0 0
3355 60 3 -1.05 25.516018203202613 18.957297061247985 29.73077731560649 0 0 0
2453 44 3 -1.05 29.576879025319954 23.3556295747424 25.53348100886145 0 0 0
2462 44 3 -1.05 31.851597688684283 21.17442786756764 25.42922365617204 0 0 0
3308 60 2 1.05 28.564353823221417 24.43044681443336 28.54928682505654 0 0 0
3311 60 1 1.575 30.75717146375671 22.254903464463027 26.548389325421912 0 0 0
3317 60 1 1.575 27.593454456872962 21.255934250202664 27.501546192506005 0 0 0
3318 60 1 1.575 25.34242823865501 23.311626862057132 27.512201364755956 0 0 0
3320 60 2 1.05 25.52367139296763 21.188398045461277 25.37576668204503 0 0 0
3327 60 1 1.575 27.568653725418386 23.321583106933282 25.450615993947363 0 0 0
3334 60 3 -1.05 25.580174001374708 21.323153921092242 27.616426106173524 0 0 0
3335 60 3 -1.05 31.906434579574057 23.386865438702202 27.612477228206732 0 0 0
3338 60 3 -1.05 25.42113688370893 23.264232029842074 25.542623108990657 0 0 0
3339 60 3 -1.05 29.60952762742729 21.192658011779802 27.708606734857653 0 0 0
3352 60 3 -1.05 27.381130228444984 23.273812399271826 27.4277726016656 0 0 0
3357 60 3 -1.05 27.61609907367429 21.26540346476815 25.578303900578806 0 0 0
3277 59 3 -1.05 25.349512600788735 21.214075184421663 31.65563913843797 0 0 0
3300 59 3 -1.05 25.496048465800616 23.485684081408234 29.564678071993786 0 0 0
3306 60 1 1.575 32.909469187108584 24.342961815455556 32.90734428584263 0 0 0
3309 60 1 1.575 26.460841119786803 22.33508713869682 30.64721374230417 0 0 0
3315 60 2 1.05 31.791869345300622 23.221713470354 29.636409228935676 0 0 0
3316 60 1 1.575 31.73222097607104 21.15932736838135 31.77278016494912 0 0 0
3322 60 1 1.575 29.647379230896437 23.45830602918218 31.76739789647128 0 0 0
3328 60 2 1.05 29.637114777025083 21.233193862468873 29.751028145709864 0 0 0
3332 60 3 -1.05 29.639204155614824 23.272059216457258 29.786328484427006 0 0 0
3340 60 3 -1.05 29.713792166632796 21.318107173088478 31.86003268455141 0 0 0
3343 60 3 -1.05 27.673100034287174 23.22074394723511 31.777470272123537 0 0 0
3347 60 3 -1.05 27.503684284246056 21.04552383424957 29.599130785531433 0 0 0
3348 60 3 -1.05 31.818512680614464 21.17658315418915 29.759104213649316 0 0 0
3360 60 3 -1.05 31.753775094871273 23.18055147218507 31.73764558597195 0 0 0
2509 45 3 -1.05 4.24590384860879 31.777900298387184 25.21244299884734 0 0 0
2265 41 3 -1.05 2.0517052065257375 25.459644152685687 25.32842723355467 0 0 0
3361 61 1 1.575 1.011720019199834 26.550498957751707 26.453323132385663 0 0 0
3366 61 1 1.575 7.359377137690633 28.613296708362785 28.639301484329888 0 0 0
3369 61 2 1.05 4.205658703646727 25.47770041118545 25.33999594659044 0 0 0
3377 61 1 1.575 4.148547507352105 27.48837355952219 27.578891580510845 0 0 0
3380 61 1 1.575 6.26456876310867 25.49974627690609 27.58628988284573 0 0 0
3382 61 2 1.05 6.344504728610331 27.590754959980178 25.41497710446478 0 0 0
3386 61 3 -1.05 6.325121571342732 25.48718327439922 25.42468730434047 0 0 0
3400 61 3 -1.05 6.283387434256488 27.457374710279492 27.49938290617689 0 0 0
3406 61 3 -1.05 4.266844268253596 27.559942769704055 25.591323158086805 0 0 0
3409 61 3 -1.05 4.265552471279335 25.5312125359039 27.5432637900055 0 0 0
3415 61 3 -1.05 2.1072938244863817 27.50970179841191 27.702269107490903 0 0 0
3345 60 3 -1.05 -0.15593744122495157 25.446872948763648 27.65518424087412 1 0 0
2665 48 3 -1.05 -0.08681600467979468 27.631469791622735 25.296098901944053 1 0 0
3173 57 3 -1.05 6.39867118243432 25.48140637818187 29.572041595800247 0 0 0
3186 57 3 -1.05 4.120907869214755 25.36904441082801 31.844062263494372 0 0 0
3363 61 1 1.575 5.274698083013727 26.443919662762713 30.793224503362566 0 0 0
3368 61 1 1.575 3.119661425776846 28.63083239593252 32.82288448251361 0 0 0
3370 61 1 1.575 2.0857011915598984 27.619713510826436 29.674657729146126 0 0 0
3375 61 2 1.05 -0.05548966817344851 27.566605822023398 31.760301826774853 0 0 0
3379 61 1 1.575 2.097218566878296 25.449432567531915 31.779388097796005 0 0 0
3381 61 1 1.575 -0.07642549885134545 25.44912628027367 29.63806146004889 0 0 0
3387 61 3 -1.05 4.064781474572099 27.4814523374316 29.65636621440168 0 0 0
3392 61 3 -1.05 2.02366324354975 27.460534215944755 31.62564103842015 0 0 0
3398 61 3 -1.05 1.8696177448032285 25.505577111530435 29.738783449933052 0 0 0
3402 61 3 -1.05 -0.014577213080374943 25.438899169619514 31.729500187635008 0 0 0
3407 61 3 -1.05 6.2390572422956545 27.711858382518862 31.829312840424183 0 0 0
3411 61 3 -1.05 -0.02280920417103493 27.570457119427463 29.60055539077829 0 0 0
2518 45 3 -1.05 6.350245803303684 29.69431669960268 25.35950693138513 0 0 0
3364 61 1 1.575 3.1395095817668097 32.90568124296053 28.635975911387117 0 0 0
3367 61 1 1.575 5.214907714153818 30.712518489548717 26.500410857044567 0 0 0
3373 61 2 1.05 2.064792059562582 29.67572133454093 27.64460335479799 0 0 0
3374 61 2 1.05 -0.04705802243575498 31.810607117975948 27.484468720593693 0 0 0
3376 61 2 1.05 0.05384141051814456 29.57105519812287 25.465986208210754 0 0 0
3383 61 2 1.05 2.031083318957422 31.648392455746862 25.450759392140604 0 0 0
3390 61 3 -1.05 -0.00644397081560831 29.744732710136212 27.62974754019508 0 0 0
3391 61 3 -1.05 6.357351611437335 31.82912952126235 27.59519743399421 0 0 0
3394 61 3 -1.05 -0.049188107044599146 31.761211649271342 25.451432051707588 0 0 0
3395 61 3 -1.05 4.196192356318778 29.52433799014893 27.681672283742348 0 0 0
3408 61 3 -1.05 2.0277031278697346 31.817536193071497 27.573332634835165 0 0 0
3413 61 3 -1.05 2.0932269665653003 29.60748867029184 25.48532936630735 0 0 0
3362 61 1 1.575 7.323846003029357 32.940553205949904 32.82561990240951 0 0 0
3365 61 1 1.575 0.9817707959048747 30.815888152972505 30.764193332584362 0 0 0
3371 61 2 1.05 6.377276364731497 31.844896443134665 29.60897720976956 0 0 0
3372 61 1 1.575 6.288509156720433 29.706506064062516 31.777908694949218 0 0 0
3378 61 1 1.575 4.2238921843106 31.8386938038534 31.848590724045412 0 0 0
3384 61 2 1.05 4.117142469931484 29.821671394642088 29.720914069839335 0 0 0
3388 61 3 -1.05 4.214996618860391 31.82428979183176 29.953921175795855 0 0 0
3396 61 3 -1.05 4.324665399865628 29.8986892038606 31.909795143924132 0 0 0
3399 61 3 -1.05 2.2043659820980688 31.84904573165818 31.732202212346888 0 0 0
3403 61 3 -1.05 2.090602418431526 29.546796067113416 29.804791324274348 0 0 0
3404 61 3 -1.05 6.398161617502335 29.70590438523623 29.873746847111175 0 0 0
3416 61 3 -1.05 6.259489023835329 31.740217458420137 31.82770050269578 0 0 0
3557 64 3 -1.05 -0.13984369298844326 29.696705366992045 31.977451835580574 1 0 0
3580 64 3 -1.05 -0.23661078005580322 31.892674891407335 29.67359113152343 1 0 0
3177 57 3 -1.05 8.455211794556908 25.48178203456735 27.66227813791455 0 0 0
2497 45 3 -1.05 8.401391701199493 27.62722593403647 25.337469481598 0 0 0
2321 42 3 -1.05 10.692717368796542 25.427711412251337 25.375070294083358 0 0 0
3417 62 1 1.575 9.491569336369036 26.543935231043744 26.410338710724005 0 0 0
3422 62 1 1.575 16.015427423669465 28.57631314446042 28.65182206344159 0 0 0
3425 62 1 1.575 12.7118144740818 25.497432273026497 25.46952403345361 0 0 0
3433 62 1 1.575 12.797289281466872 27.52766652991873 27.50570515356907 0 0 0
3436 62 2 1.05 14.799781745197368 25.402563104904864 27.503827668132043 0 0 0
3438 62 2 1.05 14.936306740042385 27.65267383359152 25.475352515471112 0 0 0
3442 62 3 -1.05 14.728788523890644 25.436720500629725 25.450023364096975 0 0 0
3456 62 3 -1.05 14.808336996705034 27.473278318036854 27.58702668928974 0 0 0
3462 62 3 -1.05 12.624076065103834 27.461840982111376 25.60570968624905 0 0 0
3465 62 3 -1.05 12.8094526685722 25.448645366184827 27.41248413891597 0 0 0
3471 62 3 -1.05 10.741413327184274 27.61565246787575 27.620263132958975 0 0 0
3229 58 3 -1.05 15.06228478408562 25.447160167467228 29.665325037714787 0 0 0
3242 58 3 -1.05 12.635373673399142 25.313125952471346 31.84137981235236 0 0 0
3419 62 1 1.575 13.784235372266709 26.473924654129707 30.776425954121237 0 0 0
3424 62 1 1.575 11.681027327123163 28.682587695271028 32.80863263134013 0 0 0
3426 62 1 1.575 10.627197237173373 27.595949531700672 29.691579925681825 0 0 0
3431 62 2 1.05 8.371492023112845 27.58362598591654 31.888693324282624 0 0 0
3435 62 1 1.575 10.584443996465733 25.445102971182386 31.698054103212776 0 0 0
3437 62 1 1.575 8.464970818280138 25.527529288811508 29.669027866449785 0 0 0
3443 62 3 -1.05 12.64096449599244 27.615297572717417 29.599093656674576 0 0 0
3448 62 3 -1.05 10.551801310518963 27.48673295311435 31.732061745451404 0 0 0
3454 62 3 -1.05 10.521984316285662 25.564330712101416 29.79976239568783 0 0 0
3458 62 3 -1.05 8.579441238574528 25.547854701852835 31.71646283199633 0 0 0
3463 62 3 -1.05 14.906211379431634 27.567221287879544 31.883873657259056 0 0 0
3467 62 3 -1.05 8.610632147984509 27.484822289294225 29.68475393463777 0 0 0
2565 46 3 -1.05 12.625597595843955 31.802264698272868 25.36760936085467 0 0 0
2574 46 3 -1.05 14.8592242661646 29.679070495869766 25.43583574492872 0 0 0
3420 62 1 1.575 11.592685770304557 32.912468141193386 28.592599580654095 0 0 0
3423 62 1 1.575 13.741326932751248 30.742142544889077 26.548046796058063 0 0 0
3429 62 2 1.05 10.500024863633849 29.67142991546294 27.44563909721621 0 0 0
3430 62 2 1.05 8.448366570647178 31.6719616519711 27.50940149643514 0 0 0
3432 62 2 1.05 8.430699441139458 29.67115146270026 25.350714819814225 0 0 0
3439 62 1 1.575 10.5728653540537 31.820111244644032 25.467020713895664 0 0 0
3446 62 3 -1.05 8.53840805170674 29.674997963893034 27.599401002851383 0 0 0
3447 62 3 -1.05 14.896209972110302 31.94373503084392 27.55847890101694 0 0 0
3450 62 3 -1.05 8.629479689090326 31.717185016027077 25.409254058158794 0 0 0
3451 62 3 -1.05 12.726219906720102 29.56499129461863 27.724939963390575 0 0 0
3464 62 3 -1.05 10.637461578408498 31.709736726664705 27.52318800192818 0 0 0
3469 62 3 -1.05 10.672851756002812 29.71842739933362 25.49262963075138 0 0 0
3389 61 3 -1.05 8.368378212930933 29.74388483801392 31.909088394100163 0 0 0
3412 61 3 -1.05 8.438274043026931 31.889380104701477 29.732603110726107 0 0 0
3418 62 2 1.05 15.82292914638573 32.91906926281322 32.810256713558786 0 0 0
3421 62 1 1.575 9.491104719709822 30.742056111182865 30.756833838180096 0 0 0
3427 62 2 1.05 14.797535100289693 31.819144499561318 29.700849492560263 0 0 0
3428 62 1 1.575 14.960242773545085 29.67881426128556 31.79825636145237 0 0 0
3434 62 1 1.575 12.694317072967172 31.76908625782076 31.8137497424329 0 0 0
3440 62 1 1.575 12.71119209403576 29.693406235018763 29.6408811924506 0 0 0
3444 62 3 -1.05 12.654991388015192 31.719568941297787 29.796029774778717 0 0 0
3452 62 3 -1.05 12.829407925863535 29.77185111399669 31.660987964532634 0 0 0
3455 62 3 -1.05 10.807089412272495 31.82818384620253 31.857414654138136 0 0 0
3459 62 3 -1.05 10.731328205769474 29.63651487019152 29.766940177308165 0 0 0
3460 62 3 -1.05 14.761254578894688 29.605687768507465 29.83073491409993 0 0 0
3472 62 3 -1.05 14.675288637718964 31.694807206784706 31.80649808709472 0 0 0
3233 58 3 -1.05 16.932706471846366 25.344518260117518 27.58915542349335 0 0 0
2553 46 3 -1.05 16.972210454144875 27.578789723029303 25.37378014689947 0 0 0
2377 43 3 -1.05 19.17833304841279 25.27899614764481 25.409852332532246 0 0 0
3473 63 1 1.575 18.038363957943062 26.544454458312757 26.506382824706673 0 0 0
3478 63 1 1.575 24.37459457292043 28.65725352087589 28.662621221402674 0 0 0
3481 63 1 1.575 21.132410379556195 25.434690526195915 25.403888166080332 0 0 0
3489 63 1 1.575 21.12700676852606 27.571477878869004 27.56036903488552 0 0 0
3492 63 2 1.05 23.194337068276454 25.324212255283275 27.581898940159828 0 0 0
3494 63 1 1.575 23.364563326657485 27.571572521389264 25.53080610016769 0 0 0
3498 63 3 -1.05 23.199541836246063 25.517445714858052 25.531616388471235 0 0 0
3512 63 3 -1.05 23.0904613575789 27.644072854337708 27.53366023447699 0 0 0
3518 63 3 -1.05 21.315760863621094 27.318863249126736 25.44978964915157 0 0 0
3521 63 3 -1.05 21.127091524768016 25.514455433130436 27.4619167005324 0 0 0
3527 63 3 -1.05 19.163752617461796 27.560459181767083 27.61106331701275 0 0 0
3285 59 3 -1.05 23.32724044614553 25.288403457818404 29.613737055696 0 0 0
3298 59 3 -1.05 21.223164537117412 25.237592228215902 31.87978657152425 0 0 0
3475 63 1 1.575 22.32024189754207 26.43927071719123 30.81135351383689 0 0 0
3480 63 1 1.575 20.295484037092063 28.594886181514582 32.800323375827844 0 0 0
3482 63 1 1.575 19.172613911646227 27.62684222826351 29.722324278448568 0 0 0
3487 63 2 1.05 17.06436520284569 27.513950691321888 31.777776010183782 0 0 0
3491 63 1 1.575 19.179429448814858 25.423545487095144 31.862634868393727 0 0 0
3493 63 1 1.575 17.014330642782035 25.47298173487783 29.638067086174505 0 0 0
3499 63 3 -1.05 21.069738251667033 27.436745958328643 29.550361533686374 0 0 0
3504 63 3 -1.05 19.257466302965287 27.387879850440978 31.694314051423056 0 0 0
3510 63 3 -1.05 18.980365980700917 25.498586388067277 29.70721147708101 0 0 0
3514 63 3 -1.05 17.19459104000804 25.503861863453217 31.66268155638939 0 0 0
3519 63 3 -1.05 23.331783245562626 27.596021861344934 31.947820957378283 0 0 0
3523 63 3 -1.05 17.254477683152675 27.56974542832212 29.747147556195817 0 0 0
2621 47 3 -1.05 21.1074151594851 31.776357421310546 25.38173981942791 0 0 0
2630 47 3 -1.05 23.341978179527004 29.694947803958886 25.302230134465788 0 0 0
3476 63 1 1.575 20.149104703179837 33.02799779012167 28.648855722348163 0 0 0
3479 63 1 1.575 22.234332408706784 30.6810148629874 26.474094952981414 0 0 0
3485 63 2 1.05 18.96019046893894 29.801520319071976 27.64243760329757 0 0 0
3486 63 1 1.575 16.943160872867033 31.771552301589185 27.52816628971577 0 0 0
3488 63 2 1.05 16.925421130089713 29.675522321141294 25.456586970915076 0 0 0
3495 63 1 1.575 19.109323286289452 31.874224478719643 25.367431285280112 0 0 0
3502 63 3 -1.05 16.852865672030504 29.852406276594493 27.559479531223644 0 0 0
3503 63 3 -1.05 23.455112237415637 31.813283337218216 27.524030439508252 0 0 0
3506 63 3 -1.05 17.16184478206055 31.765377762996515 25.624950169036232 0 0 0
3507 63 3 -1.05 21.133935221362485 29.496112732605962 27.605838789498307 0 0 0
3520 63 3 -1.05 18.972068828878786 31.86631723067538 27.597837695042415 0 0 0
3525 63 3 -1.05 19.149445964398844 29.816247116871857 25.49524517721528 0 0 0
3445 62 3 -1.05 16.94704066334525 29.628010518265718 31.830547631238375 0 0 0
3468 62 3 -1.05 16.958550247330553 31.875834091944387 29.60812654886422 0 0 0
3474 63 1 1.575 24.377048141476727 32.93641136620537 32.84937675711857 0 0 0
3477 63 1 1.575 18.150774227488437 30.809623734011208 30.78238603915029 0 0 0
3483 63 2 1.05 23.269970849456733 31.803651346003008 29.761776419187843 0 0 0
3484 63 2 1.05 23.443814747051057 29.737597760591477 31.845657660726708 0 0 0
3490 63 1 1.575 21.23367876559768 31.75773987896462 31.82289925939542 0 0 0
3496 63 2 1.05 21.267219159439108 29.526421601631252 29.697957869052665 0 0 0
3500 63 3 -1.05 21.156399118084384 31.94216180847553 29.81630183046546 0 0 0
3508 63 3 -1.05 21.30056090680506 29.778425121432267 31.81555676047632 0 0 0
3511 63 3 -1.05 19.198084762302102 31.920807856604082 31.91896993629241 0 0 0
3515 63 3 -1.05 19.153544965678545 29.564374943856347 29.70660878064806 0 0 0
3516 63 3 -1.05 23.29087652741639 29.784250609875343 29.6918388041075 0 0 0
3528 63 3 -1.05 23.143420737325425 31.89024321163245 31.90982779755955 0 0 0
3289 59 3 -1.05 25.29713172368312 25.351481159489637 27.61282730332238 0 0 0
2609 47 3 -1.05 25.248482870155403 27.583732091290635 25.357649609628318 0 0 0
2433 44 3 -1.05 27.583016000905406 25.28105898512763 25.46275866236282 0 0 0
3529 64 1 1.575 26.518904066778315 26.534025166754034 26.54440697198745 0 0 0
3534 64 1 1.575 32.724694506808035 28.696351057099843 28.64962643900663 0 0 0
3537 64 2 1.05 29.700914085819576 25.339328705007606 25.34990077253514 0 0 0
3545 64 1 1.575 29.680325510734722 27.59532039395093 27.457575438783998 0 0 0
3548 64 1 1.575 31.746946792024943 25.43995481983982 27.51905359607171 0 0 0
3550 64 1 1.575 31.86058162421963 27.516065187981393 25.38108268714926 0 0 0
3554 64 3 -1.05 31.919741687932788 25.58428047189371 25.453633990650104 0 0 0
3568 64 3 -1.05 31.72200310125266 27.511721748247083 27.401542282825297 0 0 0
3574 64 3 -1.05 29.90061262343216 27.435547027849857 25.42443215883669 0 0 0
3577 64 3 -1.05 29.828300293488212 25.598911861995223 27.409046453522684 0 0 0
3583 64 3 -1.05 27.627832752965524 27.70347318416036 27.628544934357663 0 0 0
3341 60 3 -1.05 31.912428167055115 25.64813291342903 29.493062312046842 0 0 0
3354 60 3 -1.05 29.69141560033435 25.459956779908204 31.741230233091862 0 0 0
3531 64 1 1.575 30.760995634533867 26.569364866293757 30.69246910881849 0 0 0
3536 64 1 1.575 28.63375052696825 28.637455047168782 32.89212768448971 0 0 0
3538 64 2 1.05 27.624361831346103 27.51612236773298 29.748852381916222 0 0 0
3543 64 2 1.05 25.427680595628324 27.55271191358907 31.820654078836178 0 0 0
3547 64 2 1.05 27.537478694921816 25.43167390146199 31.793537730256315 0 0 0
3549 64 1 1.575 25.418616864205916 25.469639641932837 29.68727398920234 0 0 0
3555 64 3 -1.05 29.68210975208977 27.732674774735322 29.53921929903527 0 0 0
3560 64 3 -1.05 27.469774648797397 27.613103896958656 31.83666744160047 0 0 0
3566 64 3 -1.05 27.43350711798396 25.549497244101175 29.70854944839421 0 0 0
3570 64 3 -1.05 25.382043110843558 25.436398104982572 31.65691506291092 0 0 0
3575 64 3 -1.05 31.77854218059208 27.643990635936277 31.871283110447397 0 0 0
3579 64 3 -1.05 25.399499984468072 27.38395075769955 29.658674700350943 0 0 0
2677 48 3 -1.05 29.64782445935178 31.842003673149332 25.33903940850387 0 0 0
2686 48 3 -1.05 31.73735989931984 29.512983737935084 25.459925887982788 0 0 0
3532 64 2 1.05 28.630115226165483 32.84250478570735 28.52936003917803 0 0 0
3535 64 1 1.575 30.71161726179927 30.826992590053226 26.55501807057317 0 0 0
3541 64 1 1.575 27.526170560095675 29.62925452498429 27.50064836867802 0 0 0
3542 64 1 1.575 25.40901384538877 31.72822408287214 27.509605630211908 0 0 0
3544 64 2 1.05 25.449359685514075 29.7192219735231 25.3800845386335 0 0 0
3551 64 2 1.05 27.64448002344707 31.72019980634033 25.361031097806677 0 0 0
3558 64 3 -1.05 25.512177038010314 29.605281395780032 27.407921748441794 0 0 0
3559 64 3 -1.05 31.829938564216086 31.84735021031428 27.651543675146545 0 0 0
3562 64 3 -1.05 25.41040479474692 31.70549053622322 25.40107345193533 0 0 0
3563 64 3 -1.05 29.513781985125387 29.596514175080323 27.583525923810882 0 0 0
3576 64 3 -1.05 27.442696298254425 31.572539625936482 27.457787259728274 0 0 0
3581 64 3 -1.05 27.549110409603628 29.64609914205602 25.466442590566626 0 0 0
3501 63 3 -1.05 25.49927549254063 29.56403053756314 31.75970853848986 0 0 0
3524 63 3 -1.05 25.40994181310495 31.87811448496218 29.66146213312918 0 0 0
3530 64 1 1.575 32.821526594860714 32.784345688793536 32.813485037473455 0 0 0
3533 64 1 1.575 26.556621120102317 30.690549945880175 30.769888889818784 0 0 0
3539 64 1 1.575 31.712734674170736 31.849112385181915 29.657375922355662 0 0 0
3540 64 1 1.575 31.763277325935146 29.6654152881773 31.755749401916727 0 0 0
3546 64 2 1.05 29.668294623269738 31.837898487052108 31.754199150645633 0 0 0
3552 64 1 1.575 29.593872916035824 29.69603302390167 29.727831148680746 0 0 0
3556 64 3 -1.05 29.73795762259874 31.659837276257427 29.703675459523396 0 0 0
3564 64 3 -1.05 29.7257733990023 29.620186596824556 31.758245322341768 0 0 0
3567 64 3 -1.05 27.605601397726932 31.84570353165192 31.905231156661976 0 0 0
3571 64 3 -1.05 27.644439082600126 29.67894093380301 29.508244916042763 0 0 0
3572 64 3 -1.05 31.720866127602036 29.837296464073773 29.80854939726249 0 0 0
3584 64 3 -1.05 31.783454999323965 31.6518528956515 31.738630038873367 0 0 0
2937 53 3 -1.05 2.262646995854466 16.91779802644284 33.77459104766753 0 0 0
4033 73 1 1.575 1.1487453947194952 18.022424311873394 34.92880725424719 0 0 0
4038 73 1 1.575 7.41570578086165 20.133395717810192 37.16860911121363 0 0 0
4041 73 1 1.575 4.240452914273998 16.950114055084253 33.88530855560057 0 0 0
4049 73 2 1.05 4.260530567866541 19.09056345328159 35.98416635588405 0 0 0
4052 73 2 1.05 6.318190250390048 16.950700642363902 36.01858259016192 0 0 0
4054 73 2 1.05 6.435789888057347 19.122780413874782 33.89712032085225 0 0 0
4058 73 3 -1.05 6.23084640749887 17.023782410800973 33.86560191863379 0 0 0
4072 73 3 -1.05 6.238816586197779 19.199029776840057 35.98586278168352 0 0 0
4078 73 3 -1.05 4.263707112559309 18.957291524558332 33.868910516617035 0 0 0
4081 73 3 -1.05 4.189445346836028 17.006791254777458 35.923968953482415 0 0 0
4087 73 3 -1.05 2.146849731744604 19.202777713800888 36.09127159618592 0 0 0
4017 72 3 -1.05 0.06088667883716562 16.870336934188597 36.12545212276985 1 0 0
3337 60 3 -1.05 0.019591880808120223 19.19129674033247 33.92740460435518 1 0 0
3845 69 3 -1.05 6.42174615289012 16.953632793619192 38.213134033774544 0 0 0
3858 69 3 -1.05 4.153764131406908 16.878993770871492 40.410902223465776 0 0 0
4035 73 1 1.575 5.246855102394913 17.971031926197615 39.235026074279574 0 0 0
4040 73 1 1.575 3.1236228647554682 20.14329973055639 41.40917761312894 0 0 0
4042 73 2 1.05 2.0338231308567822 19.121966144452458 38.15601077443892 0 0 0
4047 73 2 1.05 -0.06861552547950642 19.07318630848795 40.23693679430531 0 0 0
4051 73 1 1.575 2.111722478874818 16.899018038668164 40.336749568699304 0 0 0
4053 73 1 1.575 0.045989475296880696 16.966105904860495 38.10280992397383 0 0 0
4059 73 3 -1.05 4.230275831698563 19.326029865549803 38.31331300503079 0 0 0
4064 73 3 -1.05 2.054736720036718 19.055195105648153 40.18571748957302 0 0 0
4070 73 3 -1.05 2.0807093781482107 17.044713711758913 38.242323732835324 0 0 0
4074 73 3 -1.05 0.1013256182667551 16.932761829781445 40.141374595187045 0 0 0
4079 73 3 -1.05 6.298162537456658 19.272169031021882 40.25954061604891 0 0 0
4083 73 3 -1.05 -0.040734610032683576 18.979785782231648 38.16479343161056 0 0 0
3181 57 3 -1.05 4.149441352278319 23.32313779016152 33.94937322729852 0 0 0
3190 57 3 -1.05 6.49574539343625 21.265397826465083 33.85232592840522 0 0 0
4036 73 1 1.575 3.257529592316589 24.316156931111667 37.03143807732326 0 0 0
4039 73 1 1.575 5.297423570013003 22.241438529857778 34.970665554471154 0 0 0
4045 73 1 1.575 2.031306151595011 21.16232769083981 36.01667993159988 0 0 0
4046 73 2 1.05 0.08133493384758543 23.440360124235106 36.04595063543832 0 0 0
4048 73 1 1.575 0.0037748198768657332 21.20322343009592 33.91301635567361 0 0 0
4055 73 2 1.05 2.1284981342765894 23.363881878311485 33.83900710189137 0 0 0
4062 73 3 -1.05 0.07223666895491906 21.173918976169528 35.92650911710388 0 0 0
4063 73 3 -1.05 6.2985261114158435 23.437575051083467 36.067305036874025 0 0 0
4066 73 3 -1.05 0.07316922090960798 23.164218667883652 33.9085041357294 0 0 0
4067 73 3 -1.05 4.135488169078603 21.24764055287203 36.14987953473146 0 0 0
4080 73 3 -1.05 2.143418987186884 23.186130421696777 35.96633136094296 0 0 0
4085 73 3 -1.05 2.081606675285535 21.15179137720546 33.96358040974498 0 0 0
4034 73 1 1.575 7.412918102937443 24.328507069487543 41.36218627722674 0 0 0
4037 73 1 1.575 1.0129619859691035 22.310248779880002 39.161077533152955 0 0 0
4043 73 1 1.575 6.355845949936065 23.241009117559635 38.203681030151095 0 0 0
4044 73 1 1.575 6.328143450705721 21.14762298607384 40.36617719895494 0 0 0
4050 73 1 1.575 4.181816573546126 23.325190515633402 40.25049017273982 0 0 0
4056 73 1 1.575 4.187197831981169 21.146232407159697 38.16664516016002 0 0 0
4060 73 3 -1.05 4.381417681002421 23.215017335110453 38.25408020798532 0 0 0
4068 73 3 -1.05 4.298430710797917 21.35032998887392 40.26161915639461 0 0 0
4071 73 3 -1.05 2.213294915553331 23.201262473436397 40.34713977708761 0 0 0
4075 73 3 -1.05 2.1430074845121743 21.21665985159012 38.11525085336059 0 0 0
4076 73 3 -1.05 6.26851266083287 21.316968899791537 38.225074536639966 0 0 0
4088 73 3 -1.05 6.266420505891016 23.254946649992178 40.201560832852664 0 0 0
4229 76 3 -1.05 -0.10205321498945447 21.146167048185557 40.432934646705746 1 0 0
4252 76 3 -1.05 -0.12329946512816711 23.33113480353159 38.06703267738662 1 0 0
3849 69 3 -1.05 8.428885680848968 16.963875907453676 36.17212647391487 0 0 0
3169 57 3 -1.05 8.441186316056701 19.24552702988631 34.00258043562629 0 0 0
2993 54 3 -1.05 10.624731560702466 16.78631018650582 33.880414782012885 0 0 0
4089 74 1 1.575 9.51651771513336 17.934760944065026 34.96596445639938 0 0 0
4094 74 1 1.575 15.903855274014838 20.189579196851536 37.09205953266926 0 0 0
4097 74 2 1.05 12.834995815971533 16.90143162448719 33.937605161346 0 0 0
4105 74 1 1.575 12.681264899757998 19.106708263822703 36.10066957433753 0 0 0
4108 74 1 1.575 14.796505918999031 16.93104570180044 36.06216645495765 0 0 0
4110 74 1 1.575 14.739873035680496 19.091269475383108 33.98798679396542 0 0 0
4114 74 3 -1.05 14.789356284020874 17.096976479830918 34.119534045728166 0 0 0
4128 74 3 -1.05 14.735490568570409 19.1274853802664 35.99651911279198 0 0 0
4134 74 3 -1.05 12.663392850248828 19.01368199575365 34.06454543947636 0 0 0
4137 74 3 -1.05 12.88475334711392 17.18134626737214 36.184439151270276 0 0 0
4143 74 3 -1.05 10.62326092042504 19.230203512190332 36.02379022398892 0 0 0
3901 70 3 -1.05 14.96354472277533 16.85294889525726 38.10230203350173 0 0 0
3914 70 3 -1.05 12.52601839836694 16.98560352155795 40.25702196260444 0 0 0
4091 74 1 1.575 13.763762146565798 17.99553196758358 39.19036383602108 0 0 0
4096 74 1 1.575 11.697472308728823 20.158489939296402 41.328982219879265 0 0 0
4098 74 2 1.05 10.632118997415438 19.13537874595492 38.12049461775387 0 0 0
4103 74 2 1.05 8.404165104868413 19.033353174154556 40.26527528653227 0 0 0
4107 74 1 1.575 10.55869021329587 17.02224732038863 40.26198439455774 0 0 0
4109 74 1 1.575 8.45763315049925 16.974910668771734 38.14907243553369 0 0 0
4115 74 3 -1.05 12.700307078879353 19.21566240305962 38.1024199040089 0 0 0
4120 74 3 -1.05 10.540569717944125 19.085119208124745 40.20511075198167 0 0 0
4126 74 3 -1.05 10.515586830259869 17.165653225908596 38.24092376290352 0 0 0
4130 74 3 -1.05 8.586410339136226 16.97765851600652 40.21453375477792 0 0 0
4135 74 3 -1.05 14.951258247453758 19.10512927906681 40.440951198242615 0 0 0
4139 74 3 -1.05 8.5030625403854 19.01377012734693 38.249135331094934 0 0 0
3237 58 3 -1.05 12.53064638053193 23.392226767985807 33.87160674562848 0 0 0
3246 58 3 -1.05 14.884528585124881 21.10591018964881 33.96541624642966 0 0 0
4092 74 1 1.575 11.710512364687276 24.441392217475943 37.08363500761528 0 0 0
4095 74 1 1.575 13.75851167496198 22.312880952189655 35.014456073545254 0 0 0
4101 74 1 1.575 10.617783811145179 21.24357769294866 36.02315622322329 0 0 0
4102 74 2 1.05 8.4199854661073 23.38106324410182 36.031735754967585 0 0 0
4104 74 1 1.575 8.536142986603027 21.210970804087175 33.94528829308415 0 0 0
4111 74 1 1.575 10.649727766478884 23.38249459461738 33.895625441962885 0 0 0
4118 74 3 -1.05 8.537015423956051 21.27996186721956 35.95597884466465 0 0 0
4119 74 3 -1.05 14.924461981130085 23.412164636241453 35.97824123664047 0 0 0
4122 74 3 -1.05 8.698126009514752 23.238148601536505 33.985845611909085 0 0 0
4123 74 3 -1.05 12.664225191322982 21.16258202062171 36.08231033709648 0 0 0
4136 74 3 -1.05 10.616131907877476 23.217092917076542 35.97325456840256 0 0 0
4141 74 3 -1.05 10.61573984758377 21.280789696482813 34.01987770042638 0 0 0
4061 73 3 -1.05 8.323039582907349 21.23486884931256 40.365282931464925 0 0 0
4084 73 3 -1.05 8.403243024497689 23.295888467803564 38.18746669896936 0 0 0
4090 74 1 1.575 15.945755572593649 24.303885457815223 41.307907944859174 0 0 0
4093 74 1 1.575 9.555046322154789 22.260918743741627 39.271944515684524 0 0 0
4099 74 2 1.05 14.844661308127217 23.37822640671958 38.12890331933387 0 0 0
4100 74 1 1.575 14.919208723068373 21.21932687491225 40.34220460657699 0 0 0
4106 74 1 1.575 12.735311478396643 23.26985100904286 40.30391464823732 0 0 0
4112 74 2 1.05 12.756126426448755 21.262344384798816 38.23202605171778 0 0 0
4116 74 3 -1.05 12.746078341486147 23.34470235604669 38.26954786080442 0 0 0
4124 74 3 -1.05 12.802375103095562 21.341456843711885 40.27128330754007 0 0 0
4127 74 3 -1.05 10.804076573646633 23.465347073898 40.33154217115176 0 0 0
4131 74 3 -1.05 10.579222617513715 21.193228937327635 38.03262897852791 0 0 0
4132 74 3 -1.05 14.811118294220957 21.350989190487823 38.266103069291745 0 0 0
4144 74 3 -1.05 14.696801795583742 23.22975587608468 40.2770566855207 0 0 0
3905 70 3 -1.05 16.888530808648557 16.866788640118706 36.09668740273813 0 0 0
3225 58 3 -1.05 16.787517896570012 19.02343986313465 33.84561341757287 0 0 0
3049 55 3 -1.05 19.254616988472055 16.96290456378291 33.906394768686454 0 0 0
4145 75 1 1.575 17.929041714009458 17.946790554529887 35.009852499170094 0 0 0
4150 75 1 1.575 24.426364634042148 20.15494155087826 37.05342673126945 0 0 0
4153 75 1 1.575 21.19877650201572 16.926625587226653 33.999394379658405 0 0 0
4161 75 2 1.05 21.12666934768897 19.11561955911382 35.9780937285495 0 0 0
4164 75 2 1.05 23.29069333304551 16.954035345750956 35.9970607157795 0 0 0
4166 75 1 1.575 23.409124615734427 18.987390924800234 33.82033011140561 0 0 0
4170 75 3 -1.05 23.252114048880625 16.992237564491003 33.95847020831511 0 0 0
4184 75 3 -1.05 23.444379387687402 19.005500875818452 35.948373127078746 0 0 0
4190 75 3 -1.05 21.290030806173526 18.934780186516996 33.937395633633656 0 0 0
4193 75 3 -1.05 21.358100701519295 16.816109072978744 35.97025035477923 0 0 0
4199 75 3 -1.05 19.03790404268878 19.033109899320742 36.094507398496795 0 0 0
3957 71 3 -1.05 23.39985556607671 16.808123239378347 38.10940434352167 0 0 0
3970 71 3 -1.05 21.24132223172483 16.79842246901108 40.28643663263096 0 0 0
4147 75 1 1.575 22.27638268529149 18.055281137244503 39.19246558023752 0 0 0
4152 75 1 1.575 20.198226413242274 20.08699781864471 41.32839236468323 0 0 0
4154 75 1 1.575 19.13073596062141 19.043989430278344 38.12109629496319 0 0 0
4159 75 2 1.05 16.984037810660865 19.172059970120547 40.29078764955586 0 0 0
4163 75 1 1.575 19.181104213550377 16.94973922168497 40.315922824254855 0 0 0
4165 75 2 1.05 17.010642025526277 17.001648897561648 38.195306254528795 0 0 0
4171 75 3 -1.05 21.108179416169484 19.085126930201145 38.05715698163451 0 0 0
4176 75 3 -1.05 19.160218013984917 18.95219679508967 40.202811420262876 0 0 0
4182 75 3 -1.05 19.12904592994044 17.067877409439518 38.30567844721839 0 0 0
4186 75 3 -1.05 17.071877847304712 17.049288872327626 40.34251501650066 0 0 0
4191 75 3 -1.05 23.268700483450743 19.063092334802388 40.449195961823364 0 0 0
4195 75 3 -1.05 16.978614216572634 19.03453473130655 38.254528492042986 0 0 0
3293 59 3 -1.05 21.28084242704417 23.313863518795166 33.846169992402416 0 0 0
3302 59 3 -1.05 23.319381277693743 20.997870686524543 33.73035409649119 0 0 0
4148 75 1 1.575 20.13779919390923 24.394219108890024 37.15875192760184 0 0 0
4151 75 1 1.575 22.34290756827883 22.26663434562837 35.01711861862594 0 0 0
4157 75 2 1.05 19.097548782448555 21.198353981977494 36.10452981755974 0 0 0
4158 75 1 1.575 16.961255119952003 23.319023518678353 36.081044301646415 0 0 0
4160 75 2 1.05 16.870115946368085 21.273883732077486 33.982549632028274 0 0 0
4167 75 2 1.05 19.03230687687449 23.349809006571313 33.998914077797714 0 0 0
4174 75 3 -1.05 16.981453203698432 21.38713577417742 35.992780048055785 0 0 0
4175 75 3 -1.05 23.558746822751147 23.42108301362133 36.1482955989143 0 0 0
4178 75 3 -1.05 16.905677640155652 23.360074202660186 34.00096173208957 0 0 0
4179 75 3 -1.05 21.15436971285276 21.14537960668758 35.94118290029953 0 0 0
4192 75 3 -1.05 19.033805418513555 23.36008393523946 35.95989175790812 0 0 0
4197 75 3 -1.05 19.059500563882306 21.367133131215382 33.89571079254388 0 0 0
4117 74 3 -1.05 16.977585937288303 21.26629289352554 40.307701279841226 0 0 0
4140 74 3 -1.05 16.979963494116575 23.303846309885156 38.08860185137079 0 0 0
4146 75 1 1.575 24.41387952089043 24.333853490521985 41.293638934381285 0 0 0
4149 75 1 1.575 18.123732157067273 22.213185832462425 39.18431226157469 0 0 0
4155 75 1 1.575 23.38403714262794 23.293931556972186 38.24686015519871 0 0 0
4156 75 2 1.05 23.39634511202114 21.16868110012405 40.284136716498956 0 0 0
4162 75 1 1.575 21.180504811254323 23.33802535827098 40.24690066496867 0 0 0
4168 75 2 1.05 21.28542419769242 21.126292356569135 38.13759299133687 0 0 0
4172 75 3 -1.05 21.357058501583147 23.31744509726364 38.26068363399689 0 0 0
4180 75 3 -1.05 21.2800090691526 21.32756442244678 40.18190365873153 0 0 0
4183 75 3 -1.05 19.18531658622119 23.338552101349144 40.238756167822984 0 0 0
4187 75 3 -1.05 19.25536178729485 21.068393797308964 38.18277497466675 0 0 0
4188 75 3 -1.05 23.29409864161313 21.338949109352296 38.19398560238378 0 0 0
4200 75 3 -1.05 23.272087826796717 23.290187719840006 40.17924202823655 0 0 0
3961 71 3 -1.05 25.33173014184854 16.797540823922994 35.978075068760184 0 0 0
3281 59 3 -1.05 25.374438856291388 19.127012011109176 33.92658924486182 0 0 0
3105 56 3 -1.05 27.545033509674955 16.955448642837506 33.72236650657245 0 0 0
4201 76 1 1.575 26.508418266112855 17.959585793408312 35.02317443291512 0 0 0
4206 76 1 1.575 32.85541562044272 20.176500091063783 37.04128509472879 0 0 0
4209 76 1 1.575 29.727694215476628 16.857563443937583 33.83727921107886 0 0 0
4217 76 1 1.575 29.695698597233015 18.987860378845653 35.96300879644467 0 0 0
4220 76 2 1.05 31.83889418243834 17.007092913817583 35.955332412192675 0 0 0
4222 76 2 1.05 31.879748280704383 18.990083317541274 33.86219820372777 0 0 0
4226 76 3 -1.05 31.661630764996932 16.938305583447924 33.881649009966935 0 0 0
4240 76 3 -1.05 31.753820466128477 19.035355086473707 35.95385213252131 0 0 0
4246 76 3 -1.05 29.63312439747308 18.93764818094319 33.8572871215926 0 0 0
4249 76 3 -1.05 29.63062025333049 17.04725565547809 35.75517100560843 0 0 0
4255 76 3 -1.05 27.651548436180622 19.135046076178355 35.96136100837062 0 0 0
4013 72 3 -1.05 31.76886744283017 16.946475434120895 38.08835706645399 0 0 0
4026 72 3 -1.05 29.678887962726566 16.801229814842035 40.31686960186695 0 0 0
4203 76 1 1.575 30.685920013383615 17.986091790833722 39.287095649340536 0 0 0
4208 76 1 1.575 28.622636234595646 20.029665305655673 41.321409702095025 0 0 0
4210 76 2 1.05 27.624489681778595 19.022272835912165 38.12481312614941 0 0 0
4215 76 2 1.05 25.460690713806272 19.04046172010258 40.25569075836279 0 0 0
4219 76 1 1.575 27.55530042194209 16.8608910332481 40.26753929468077 0 0 0
4221 76 1 1.575 25.43311761340516 16.938210325883734 38.117899032880324 0 0 0
4227 76 3 -1.05 29.660442114624438 19.104741873329992 38.01936242113586 0 0 0
4232 76 3 -1.05 27.549019924971716 18.839702009024087 40.33159265355774 0 0 0
4238 76 3 -1.05 27.387059442876577 17.010770490325488 38.24690389890208 0 0 0
4242 76 3 -1.05 25.464313592844764 16.79718148206398 40.09428597445982 0 0 0
4247 76 3 -1.05 31.790116955338558 19.137831817551977 40.37417135846816 0 0 0
4251 76 3 -1.05 25.444597179042056 18.869805789901143 38.216666027048014 0 0 0
3349 60 3 -1.05 29.67757285664854 23.393063263238954 33.827442534991604 0 0 0
3358 60 3 -1.05 31.883202462555452 21.085903166937644 33.86275432091338 0 0 0
4204 76 1 1.575 28.671589267359597 24.324403296852743 37.174253895788276 0 0 0
4207 76 1 1.575 30.667628134620937 22.23104500741666 34.963243228426045 0 0 0
4213 76 1 1.575 27.600817872727177 21.152371627803426 36.13136885655024 0 0 0
4214 76 1 1.575 25.52603368434473 23.363217325597482 36.02785108157043 0 0 0
4216 76 2 1.05 25.56804598993192 21.24580219096357 33.78840170916784 0 0 0
4223 76 2 1.05 27.586732914856146 23.34110775877499 33.96129168601334 0 0 0
4230 76 3 -1.05 25.591511071238454 21.209463637128337 36.02215666308698 0 0 0
4231 76 3 -1.05 31.802583598720954 23.305464642174545 36.10353258347165 0 0 0
4234 76 3 -1.05 25.421883555461516 23.31304886729171 34.07096516959897 0 0 0
4235 76 3 -1.05 29.584646315198356 21.052769716036195 35.95144693005003 0 0 0
4248 76 3 -1.05 27.494084408736494 23.174569458574737 36.17708373685968 0 0 0
4253 76 3 -1.05 27.544443643732816 21.336803394930815 34.107622148735295 0 0 0
4173 75 3 -1.05 25.450612783406374 21.099215362791828 40.21790879878911 0 0 0
4196 75 3 -1.05 25.280091640991788 23.445834045691505 38.15419606448615 0 0 0
4202 76 1 1.575 32.903364071862974 24.330411219160485 41.278945778288865 0 0 0
4205 76 1 1.575 26.496759949114193 22.2674782146605 39.201156740848845 0 0 0
4211 76 1 1.575 31.80776154644614 23.273371527496355 38.11572909628215 0 0 0
4212 76 1 1.575 31.72812393547837 21.177237153141235 40.322519096854926 0 0 0
4218 76 2 1.05 29.63757254974343 23.282020301158983 40.315667629409845 0 0 0
4224 76 2 1.05 29.61762128577922 21.117772911412015 38.241708284616216 0 0 0
4228 76 3 -1.05 29.829295671944365 23.16356599601433 38.14375109037149 0 0 0
4236 76 3 -1.05 29.68790080450349 21.21308879955289 40.29412682375345 0 0 0
4239 76 3 -1.05 27.546033216922247 23.482780278801897 40.290458282817085 0 0 0
4243 76 3 -1.05 27.53477324141555 21.059881902893967 38.14991959869046 0 0 0
4244 76 3 -1.05 31.811600820558823 21.197605356781995 38.27692412542336 0 0 0
4256 76 3 -1.05 31.833670343814802 23.230301449866605 40.1443881748348 0 0 0
3161 57 3 -1.05 2.1282751843021925 25.426144793261887 33.74873738942646 0 0 0
4257 77 1 1.575 1.1495626074603837 26.521863092813835 34.896727059308574 0 0 0
4262 77 1 1.575 7.464616782605358 28.624771295489843 37.07235530943563 0 0 0
4265 77 2 1.05 4.216227929337539 25.451834087073138 33.89739691575372 0 0 0
4273 77 1 1.575 4.293890686398659 27.55146565415939 36.04525798107369 0 0 0
4276 77 1 1.575 6.2918328224789954 25.432387219595636 36.042191297667294 0 0 0
4278 77 2 1.05 6.277083204619443 27.51507010989324 33.92875299496228 0 0 0
4282 77 3 -1.05 6.382815216728262 25.43107239395051 34.060741943463654 0 0 0
4296 77 3 -1.05 6.293707908305681 27.429557187231666 36.037394357082256 0 0 0
4302 77 3 -1.05 4.216396080694189 27.4507239821293 34.040132408705084 0 0 0
4305 77 3 -1.05 4.369963277100089 25.518346284142165 36.10132408391685 0 0 0
4311 77 3 -1.05 2.1819777327953065 27.566717870445384 36.04610879654055 0 0 0
4241 76 3 -1.05 0.008628658413175543 25.49818844118565 36.00782028286698 1 0 0
3561 64 3 -1.05 -0.14189135011675563 27.630930125113267 33.83868819555318 1 0 0
4069 73 3 -1.05 6.3656874043314975 25.29776491167064 38.18453359305319 0 0 0
4082 73 3 -1.05 4.243554525906598 25.31145301162601 40.42331599182301 0 0 0
4259 77 1 1.575 5.241654048391866 26.57107337935109 39.26726591750807 0 0 0
4264 77 1 1.575 3.1721669412642344 28.604301144708852 41.35425261006928 0 0 0
4266 77 1 1.575 2.1228043285624136 27.501945294013325 38.08889609258251 0 0 0
4271 77 2 1.05 0.029261117909251243 27.474509219040332 40.306431631635256 0 0 0
4275 77 2 1.05 2.0831596972923623 25.46219084202694 40.278107579555076 0 0 0
4277 77 2 1.05 0.05577764339188174 25.43740150528324 38.024886928011824 0 0 0
4283 77 3 -1.05 4.11788063065926 27.691521767715678 38.04344614022907 0 0 0
4288 77 3 -1.05 2.182572084371711 27.512891405707435 40.148406156258595 0 0 0
4294 77 3 -1.05 2.285226138636919 25.523278091940615 38.25921868318804 0 0 0
4298 77 3 -1.05 0.07122474257258309 25.362142189651355 40.123372821133835 0 0 0
4303 77 3 -1.05 6.312856027588383 27.646403087863074 40.48196141959302 0 0 0
4307 77 3 -1.05 0.22086157030913992 27.611512726195336 38.131020853929655 0 0 0
3405 61 3 -1.05 4.147696968497032 31.923895031517954 33.82281605931931 0 0 0
3414 61 3 -1.05 6.428297578734474 29.712250049938355 33.84013847620909 0 0 0
4260 77 1 1.575 3.1379535652940325 32.90708258997278 37.07699269664938 0 0 0
4263 77 1 1.575 5.222497940460043 30.784629077885956 34.991404470906886 0 0 0
4269 77 2 1.05 2.1359576615937064 29.778669640130712 36.05819105713814 0 0 0
4270 77 1 1.575 0.021241562160399692 31.808410580679226 36.007109021098316 0 0 0
4272 77 1 1.575 -0.08520480926972841 29.589023818871006 33.9226577547783 0 0 0
4279 77 2 1.05 2.196948586748219 31.84469050056489 33.81414328659538 0 0 0
4286 77 3 -1.05 0.09466071697698028 29.721474363994126 35.94523368898858 0 0 0
4287 77 3 -1.05 6.34242590143898 31.917765956286246 36.106971216398065 0 0 0
4290 77 3 -1.05 -0.02198817566610853 31.57318632210885 34.00242480346273 0 0 0
4291 77 3 -1.05 4.186138392488941 29.570908654012293 36.08452096357562 0 0 0
4304 77 3 -1.05 2.0246431552102124 31.783453066082426 36.00226107773362 0 0 0
4309 77 3 -1.05 2.087557463873892 29.697075118706934 34.02785506949469 0 0 0
4258 77 1 1.575 7.446909895413119 32.906095352105865 41.30535857400592 0 0 0
4261 77 1 1.575 1.060392782285536 30.70506343541366 39.18516609766586 0 0 0
4267 77 2 1.05 6.428259125715134 31.79092186729035 38.10989937929429 0 0 0
4268 77 1 1.575 6.359435545682561 29.691453563720234 40.37707361163515 0 0 0
4274 77 2 1.05 4.26304343546889 31.771220084301312 40.31387341542862 0 0 0
4280 77 1 1.575 4.3366917083609895 29.675593284612496 38.18707692302544 0 0 0
4284 77 3 -1.05 4.336296454931661 31.706360124804295 38.11677944389246 0 0 0
4292 77 3 -1.05 4.453593326796035 29.610640756805946 40.18648807011427 0 0 0
4295 77 3 -1.05 2.1877018930959977 31.764257225184473 40.26504970970157 0 0 0
4299 77 3 -1.05 2.182050678879864 29.631078580026394 38.09472277807788 0 0 0
4300 77 3 -1.05 6.308584047448614 29.64076567807841 38.27893747189651 0 0 0
4312 77 3 -1.05 6.391177543582518 31.649382100226617 40.20986363267149 0 0 0
4453 80 3 -1.05 -0.11583342992299915 29.676285409210976 40.38036483052765 1 0 0
4476 80 3 -1.05 -0.04831678943672769 31.90688100903168 38.09302073920856 1 0 0
4073 73 3 -1.05 8.255013476591627 25.462913437758296 36.066711605100075 0 0 0
3393 61 3 -1.05 8.337205322215281 27.757900603411894 33.92337383289743 0 0 0
3217 58 3 -1.05 10.586393536681625 25.387273571040936 33.782180846652814 0 0 0
4313 78 1 1.575 9.512627029880964 26.57771722737299 35.01044637796301 0 0 0
4318 78 1 1.575 15.839566681880706 28.733082411774955 37.08261037382534 0 0 0
4321 78 2 1.05 12.638818245867064 25.53158803746339 33.90744383041436 0 0 0
4329 78 2 1.05 12.655494121600457 27.576009719648127 36.15098388707748 0 0 0
4332 78 1 1.575 14.808571971799788 25.4552722579803 36.015725172054445 0 0 0
4334 78 1 1.575 14.792338204897375 27.622341515754105 33.901415047530186 0 0 0
4338 78 3 -1.05 14.695414104702687 25.579215794429206 33.98822229341712 0 0 0
4352 78 3 -1.05 14.817221286864543 27.508166336414547 35.9163351543478 0 0 0
4358 78 3 -1.05 12.815166917935066 27.53602094812658 33.93901291029256 0 0 0
4361 78 3 -1.05 12.830596250333604 25.480672915131244 35.98046236749376 0 0 0
4367 78 3 -1.05 10.620607255383236 27.644586325725502 36.145493527483666 0 0 0
4125 74 3 -1.05 14.771642655181976 25.46117723094317 38.068339348465756 0 0 0
4138 74 3 -1.05 12.622160987205433 25.379471829249137 40.41363415255311 0 0 0
4315 78 1 1.575 13.7507831072421 26.44957015974458 39.25256224842053 0 0 0
4320 78 1 1.575 11.74428116424031 28.602384284819248 41.30237728213778 0 0 0
4322 78 1 1.575 10.577962377803601 27.640984255634926 38.17866084529951 0 0 0
4327 78 2 1.05 8.4435423444082 27.54295357862364 40.34839677797016 0 0 0
4331 78 1 1.575 10.599206823406199 25.45928151168473 40.20643893739752 0 0 0
4333 78 2 1.05 8.36160711610971 25.38352496753894 38.218638664989626 0 0 0
4339 78 3 -1.05 12.5906260445256 27.557242168246084 38.20290545998363 0 0 0
4344 78 3 -1.05 10.598986184037932 27.465569578718885 40.187739471279464 0 0 0
4350 78 3 -1.05 10.552936457424263 25.586285263383402 38.21111640182611 0 0 0
4354 78 3 -1.05 8.568642711957823 25.533078388686487 40.2594150977594 0 0 0
4359 78 3 -1.05 14.869053790291376 27.674571855610786 40.383858437240946 0 0 0
4363 78 3 -1.05 8.572876709867908 27.528747241616284 38.278568967078044 0 0 0
3461 62 3 -1.05 12.732908784383016 31.813788518834908 33.78575535250793 0 0 0
3470 62 3 -1.05 14.879402754625014 29.615746184326664 33.809753849377124 0 0 0
4316 78 1 1.575 11.622803681264978 32.811837744399746 37.14635046141602 0 0 0
4319 78 1 1.575 13.783526565362761 30.72822478646841 34.995891791414714 0 0 0
4325 78 1 1.575 10.560991885626178 29.650568609863008 36.069690059013695 0 0 0
4326 78 2 1.05 8.415838980606548 31.9578308301231 36.00485904834929 0 0 0
4328 78 1 1.575 8.430685528293127 29.74908517804632 33.94116030284956 0 0 0
4335 78 2 1.05 10.649241901544258 31.826476111131974 34.021588909677206 0 0 0
4342 78 3 -1.05 8.53260368871992 29.688085566789145 35.88794655695786 0 0 0
4343 78 3 -1.05 14.937493111098133 31.860715428422544 36.06440482396317 0 0 0
4346 78 3 -1.05 8.434049372753362 31.712450197358056 33.89358697863213 0 0 0
4347 78 3 -1.05 12.606192466128025 29.601646374301975 36.00459736913532 0 0 0
4360 78 3 -1.05 10.558754485530915 31.64500725148092 36.02672628362058 0 0 0
4365 78 3 -1.05 10.416869553151708 29.61126183736681 33.9806670658189 0 0 0
4285 77 3 -1.05 8.287521117368986 29.58821475657884 40.23345156191741 0 0 0
4308 77 3 -1.05 8.471592750538365 32.0643048501233 38.138829192656544 0 0 0
4314 78 1 1.575 16.01318895606101 32.8076823218328 41.30689944417337 0 0 0
4317 78 1 1.575 9.435973477097763 30.757012714112783 39.21538137726926 0 0 0
4323 78 2 1.05 14.919650330507181 31.85599134907683 38.16836470003152 0 0 0
4324 78 1 1.575 14.889518788319227 29.67541112787492 40.208807952315794 0 0 0
4330 78 1 1.575 12.62451257717311 31.825204856644675 40.24375799123539 0 0 0
4336 78 2 1.05 12.692391369881445 29.728081078767605 38.153686728448754 0 0 0
4340 78 3 -1.05 12.817251709975432 31.758067259644577 38.24703281142228 0 0 0
4348 78 3 -1.05 12.76506929160438 29.78608254487017 40.28811245412686 0 0 0
4351 78 3 -1.05 10.588663102873472 31.938847559354976 40.20120772615332 0 0 0
4355 78 3 -1.05 10.591337100861793 29.627224878008764 38.03902953961668 0 0 0
4356 78 3 -1.05 14.77842735681217 29.698615267166833 38.30018584124431 0 0 0
4368 78 3 -1.05 14.707158194326658 31.668816708175658 40.3470122506951 0 0 0
4129 74 3 -1.05 16.75906556847124 25.419009985870424 36.098131334067354 0 0 0
3449 62 3 -1.05 16.82603576063577 27.618687580767048 33.85535616167677 0 0 0
3273 59 3 -1.05 19.2046725903568 25.53485444441002 33.91344742394045 0 0 0
4369 79 1 1.575 17.96689351402763 26.471972302765288 35.026768376881314 0 0 0
4374 79 1 1.575 24.300796088570603 28.60423418185722 37.024393985454765 0 0 0
4377 79 2 1.05 21.189487374836336 25.419791825955258 34.0393213149349 0 0 0
4385 79 1 1.575 21.1575363102039 27.551104862893116 36.02909404937743 0 0 0
4388 79 1 1.575 23.409058838480853 25.44288823578631 36.05531492941311 0 0 0
4390 79 1 1.575 23.397313863797443 27.599540102063223 33.88429851387261 0 0 0
4394 79 3 -1.05 23.327795157084715 25.516735001478647 34.06201270056559 0 0 0
4408 79 3 -1.05 23.183410765218788 27.453607073932808 35.978390140657076 0 0 0
4414 79 3 -1.05 21.241002958341525 27.497803405017805 34.00876130334042 0 0 0
4417 79 3 -1.05 21.380639544261975 25.454124734101097 36.092140673176715 0 0 0
4423 79 3 -1.05 19.16809610804047 27.5154336300661 36.152772356997 0 0 0
4181 75 3 -1.05 23.353672084637957 25.265837743199985 38.1371539335482 0 0 0
4194 75 3 -1.05 21.25733079163721 25.321520520600295 40.31376020820455 0 0 0
4371 79 1 1.575 22.34435521798421 26.55769774640209 39.170799669139036 0 0 0
4376 79 1 1.575 20.146325431002126 28.597288551028228 41.29419620591267 0 0 0
4378 79 1 1.575 19.05725285582661 27.568732455487794 38.21282087126107 0 0 0
4383 79 1 1.575 16.961546468032964 27.49492353157196 40.243145005913895 0 0 0
4387 79 2 1.05 19.141283800018236 25.378351407625146 40.30598795234044 0 0 0
4389 79 2 1.05 16.86293536837711 25.49347230752989 38.1354229377508 0 0 0
4395 79 3 -1.05 21.087137161488915 27.546050898417583 38.15862644233229 0 0 0
4400 79 3 -1.05 18.91687501296639 27.45045716678749 40.177663358698325 0 0 0
4406 79 3 -1.05 18.919305477880048 25.569098835692312 38.15500050800815 0 0 0
4410 79 3 -1.05 16.959279959329372 25.513006247637886 40.19154337004799 0 0 0
4415 79 3 -1.05 23.274705247179277 27.784836408001507 40.309046594684865 0 0 0
4419 79 3 -1.05 16.97589552934516 27.671461192367058 38.23131802131897 0 0 0
3517 63 3 -1.05 21.2052877829648 31.89868044432008 33.884559304659305 0 0 0
3526 63 3 -1.05 23.34911156950934 29.546862048507712 33.93907816244425 0 0 0
4372 79 1 1.575 20.095130979998924 32.84377677514447 37.156188756849005 0 0 0
4375 79 1 1.575 22.263200741732174 30.737744304622375 34.98634659219459 0 0 0
4381 79 2 1.05 19.109597855034316 29.652710370368418 35.98819874547097 0 0 0
4382 79 2 1.05 16.916029359431988 31.77446678620326 36.0401376609463 0 0 0
4384 79 2 1.05 17.03815172120985 29.70457892017956 33.93159953840045 0 0 0
4391 79 1 1.575 19.12592970680321 31.777779656440618 33.989055235060135 0 0 0
4398 79 3 -1.05 17.05155623952355 29.679494180544395 36.01412996222995 0 0 0
4399 79 3 -1.05 23.362441745674822 31.87080868022472 36.16075134926331 0 0 0
4402 79 3 -1.05 17.108589046133627 31.710082695302482 33.919243809208 0 0 0
4403 79 3 -1.05 21.121629371941303 29.510450056463487 36.1090497149267 0 0 0
4416 79 3 -1.05 19.21277851914138 31.72795437255648 35.939973694812586 0 0 0
4421 79 3 -1.05 19.11722860664738 29.743602713259204 33.767393045761665 0 0 0
4341 78 3 -1.05 17.015307083217404 29.495013847760912 40.40342618291972 0 0 0
4364 78 3 -1.05 16.936338603527457 31.945924340073695 38.12529341966433 0 0 0
4370 79 1 1.575 24.327999365460272 32.84963569817313 41.38294466737568 0 0 0
4373 79 1 1.575 18.114548888742657 30.812706478871156 39.101585238686816 0 0 0
4379 79 1 1.575 23.317265289414202 31.878296181035278 38.12651391840656 0 0 0
4380 79 1 1.575 23.264771926994115 29.756659355062585 40.27897732709463 0 0 0
4386 79 2 1.05 21.081904905452863 31.808860845976866 40.27366003566552 0 0 0
4392 79 2 1.05 21.216637179479687 29.669042662741212 38.15165199444427 0 0 0
4396 79 3 -1.05 21.288225874853513 31.7908144617776 38.21445753505985 0 0 0
4404 79 3 -1.05 21.357104657619683 29.71737060377333 40.31041011778383 0 0 0
4407 79 3 -1.05 19.108738288895612 31.77303272008761 40.42948057259473 0 0 0
4411 79 3 -1.05 19.14786363189104 29.504334787569476 38.1696105840873 0 0 0
4412 79 3 -1.05 23.362460365654382 29.765992316642716 38.292736162816276 0 0 0
4424 79 3 -1.05 23.32900358419623 31.753486739163197 40.19160174827322 0 0 0
4185 75 3 -1.05 25.41981072405811 25.369148523568384 36.208746271187366 0 0 0
3505 63 3 -1.05 25.281461154744726 27.63681515181934 34.059803837606594 0 0 0
3329 60 3 -1.05 27.595170594319427 25.403555573132532 33.94793648210206 0 0 0
4425 80 1 1.575 26.51672913057378 26.527785177403434 35.03258207335644 0 0 0
4430 80 1 1.575 32.84959402255751 28.689642654958966 37.100158882978945 0 0 0
4433 80 2 1.05 29.654413186331176 25.471949721884993 33.87680596991415 0 0 0
4441 80 1 1.575 29.674977298569658 27.61020512628838 36.022276314814356 0 0 0
4444 80 2 1.05 31.971336814522374 25.45907198381289 36.00098284000173 0 0 0
4446 80 1 1.575 31.782951036070664 27.558595049348877 33.879306757973424 0 0 0
4450 80 3 -1.05 31.703395672902552 25.541028548677186 33.862890564607284 0 0 0
4464 80 3 -1.05 31.76756871167967 27.64913319880341 35.87365942138433 0 0 0
4470 80 3 -1.05 29.777288162861108 27.52235675703448 34.05880713767034 0 0 0
4473 80 3 -1.05 29.62824026952512 25.62176132966285 35.9881145424425 0 0 0
4479 80 3 -1.05 27.637182315053494 27.572890080269552 36.194004129748016 0 0 0
4237 76 3 -1.05 31.75586539822134 25.38920203126201 38.038695484462465 0 0 0
4250 76 3 -1.05 29.585274665792607 25.389182973088243 40.28175541410082 0 0 0
4427 80 1 1.575 30.761168858300792 26.45778295676055 39.27300541658981 0 0 0
4432 80 1 1.575 28.640364664857493 28.67016213946193 41.40598956991962 0 0 0
4434 80 1 1.575 27.53290075267306 27.50248244770755 38.147476358047484 0 0 0
4439 80 1 1.575 25.36637064052579 27.62558274026856 40.23238787164359 0 0 0
4443 80 1 1.575 27.581702894841104 25.44108990367396 40.28934007965951 0 0 0
4445 80 2 1.05 25.44747886653079 25.470882164246063 38.24263043443532 0 0 0
4451 80 3 -1.05 29.626270216927356 27.58930033187531 38.069678134421075 0 0 0
4456 80 3 -1.05 27.429036196649413 27.48244808939512 40.168540559820514 0 0 0
4462 80 3 -1.05 27.562039854155415 25.513891895308653 38.21587548773965 0 0 0
4466 80 3 -1.05 25.513228841233584 25.615966714082262 40.28786947705358 0 0 0
4471 80 3 -1.05 31.799746614882007 27.65727268778579 40.27906127698231 0 0 0
4475 80 3 -1.05 25.381182094285368 27.620575672276697 38.22459045631867 0 0 0
3573 64 3 -1.05 29.65077939471736 31.85012544611625 33.94183312175451 0 0 0
3582 64 3 -1.05 31.880601254578465 29.669389716041987 33.7480589918195 0 0 0
4428 80 1 1.575 28.588516563578462 32.817906727099015 37.166142729512046 0 0 0
4431 80 1 1.575 30.769914265230238 30.731733742162042 34.98410330731334 0 0 0
4437 80 2 1.05 27.558578172869467 29.66688777658683 36.03397357737439 0 0 0
4438 80 2 1.05 25.48413657269184 31.744828395787387 36.11794309497171 0 0 0
4440 80 2 1.05 25.39620363951376 29.644479966807765 33.923783625862136 0 0 0
4447 80 1 1.575 27.424073378758255 31.783019392516184 33.96686216558128 0 0 0
4454 80 3 -1.05 25.423102710092653 29.71035911563785 36.07479628095498 0 0 0
4455 80 3 -1.05 31.900270496824778 31.827874102678624 36.087585405499276 0 0 0
4458 80 3 -1.05 25.424327689957316 31.72754373305102 33.89420890482112 0 0 0
4459 80 3 -1.05 29.626442907223336 29.534233269954136 36.02208291737213 0 0 0
4472 80 3 -1.05 27.540244488807442 31.810945532186597 35.946288796966215 0 0 0
4477 80 3 -1.05 27.5596488348309 29.75276502780212 33.99810070547753 0 0 0
4397 79 3 -1.05 25.395697834889784 29.657413706614367 40.351106811919564 0 0 0
4420 79 3 -1.05 25.322517349954285 31.884240407775593 38.175118145686014 0 0 0
4426 80 1 1.575 32.8621141793847 32.88018768877832 41.3926125119426 0 0 0
4429 80 1 1.575 26.542328457782215 30.76724866329534 39.2179638401108 0 0 0
4435 80 2 1.05 31.81725440801103 31.855726083411728 38.23840301764366 0 0 0
4436 80 1 1.575 31.760934255279032 29.610724481236044 40.42194366167233 0 0 0
4442 80 2 1.05 29.629946869660312 31.804245461130787 40.294816430098855 0 0 0
4448 80 1 1.575 29.732337858186607 29.66478579892622 38.277679056319634 0 0 0
4452 80 3 -1.05 29.7422890730793 31.620325987911162 38.23001312669157 0 0 0
4460 80 3 -1.05 29.875860888143997 29.684225944068373 40.25763419549714 0 0 0
4463 80 3 -1.05 27.521774421511235 31.868033490093694 40.33538831879587 0 0 0
4467 80 3 -1.05 27.727102211290287 29.570782767924747 38.27996957308422 0 0 0
4468 80 3 -1.05 31.66891050219558 29.71407088017544 38.26683481210983 0 0 0
4480 80 3 -1.05 31.823377092404723 31.772987727849056 40.25709207529552 0 0 0
4754 85 3 -1.05 4.328399167181388 16.8561894610291 48.876428640245436 0 0 0
3833 69 3 -1.05 2.226802913267763 17.0656138176456 42.33530992709753 0 0 0
4929 89 1 1.575 0.9990965401236602 18.049506784257805 43.47906841056293 0 0 0
4934 89 1 1.575 7.4574434112319175 20.15029930360643 45.49379143716979 0 0 0
4937 89 1 1.575 4.235646086812867 16.975950698030452 42.40832941233348 0 0 0
4945 89 1 1.575 4.276876909552389 19.095071448649502 44.49486732980459 0 0 0
4948 89 2 1.05 6.374694231810881 16.967352708069896 44.53620487955623 0 0 0
4950 89 2 1.05 6.332642724716749 19.064749650680426 42.283568805815875 0 0 0
4954 89 3 -1.05 6.211761375040821 17.02689649593527 42.32848202179187 0 0 0
4968 89 3 -1.05 6.235240489164803 19.210286226879173 44.37286971025573 0 0 0
4974 89 3 -1.05 4.303317009774624 19.034414082686084 42.456141196929806 0 0 0
4977 89 3 -1.05 4.248394409748345 17.13935268830888 44.329789626715154 0 0 0
4983 89 3 -1.05 2.1367539492402607 19.24928651216912 44.454435067184214 0 0 0
4913 88 3 -1.05 -0.03068007241071567 16.857058223338 44.53616752419078 1 0 0
4233 76 3 -1.05 -0.09512875559071293 19.209083302345817 42.36096539165643 1 0 0
4741 85 3 -1.05 6.393454654819626 16.909273491901388 46.63650124366684 0 0 0
4931 89 1 1.575 5.213957647923006 18.073285579672948 47.64967240202875 0 0 0
4936 89 1 1.575 3.1501681277424614 20.076365704424333 49.874498428844404 0 0 0
4938 89 2 1.05 2.0265909491073852 19.075455960947014 46.64582891241649 0 0 0
4943 89 1 1.575 0.056191605321972884 19.036962055674113 48.76212414268877 0 0 0
4947 89 2 1.05 2.147519172499378 16.951840856217466 48.666427427488294 0 0 0
4949 89 2 1.05 -0.023442777950787405 17.00178273591967 46.59792502250035 0 0 0
4955 89 3 -1.05 4.19835070835025 19.180283414304956 46.4931993030499 0 0 0
4960 89 3 -1.05 2.0029060876799245 18.98890088443994 48.7636086612842 0 0 0
4966 89 3 -1.05 2.1569268586860786 17.138937627907808 46.62266109634691 0 0 0
4970 89 3 -1.05 0.014951526257198677 17.03083630891671 48.741865023556954 0 0 0
4975 89 3 -1.05 6.323097494299908 19.07310527771195 48.893984233047206 0 0 0
4979 89 3 -1.05 -0.03783575617378723 18.988864872904788 46.74141555891124 0 0 0
4077 73 3 -1.05 4.1217091548165765 23.32174487474009 42.31715405372604 0 0 0
4086 73 3 -1.05 6.493012600677703 21.20247642126365 42.304170190479105 0 0 0
4932 89 1 1.575 3.1330308495308055 24.18903937036394 45.6324721758958 0 0 0
4935 89 1 1.575 5.247223206665107 22.209950938066665 43.4287685719196 0 0 0
4941 89 1 1.575 2.031277874027386 21.118116307110924 44.48305399144078 0 0 0
4942 89 2 1.05 -0.09417074422634819 23.262405862330336 44.61331877194896 0 0 0
4944 89 1 1.575 -0.05625801016166488 21.255124507298106 42.35894188409151 0 0 0
4951 89 1 1.575 2.126829726552498 23.386058092350307 42.45880684641928 0 0 0
4958 89 3 -1.05 -0.0035103993685032995 21.30481829144652 44.41940686718008 0 0 0
4959 89 3 -1.05 6.203112328311255 23.40738077265129 44.51178716209242 0 0 0
4962 89 3 -1.05 0.035456642571018306 23.178518314403156 42.46446895121577 0 0 0
4963 89 3 -1.05 4.087925088531289 21.082035056884013 44.559803517152616 0 0 0
4976 89 3 -1.05 2.1006856485453245 23.159941397239415 44.44181827864616 0 0 0
4981 89 3 -1.05 2.0891570486416873 21.340113400723148 42.495496906947935 0 0 0
4930 89 1 1.575 7.330797361309176 24.352178838458684 49.75692508948119 0 0 0
4933 89 1 1.575 1.027169107063676 22.29547766424837 47.72916532447342 0 0 0
4939 89 2 1.05 6.3360456928761915 23.296590109642057 46.65561248451661 0 0 0
4940 89 1 1.575 6.337358022334322 21.170404379033695 48.83432202843307 0 0 0
4946 89 2 1.05 4.156440862039924 23.35080992778594 48.76300570356015 0 0 0
4952 89 1 1.575 4.109716431162404 21.1328947693695 46.66981252556432 0 0 0
4956 89 3 -1.05 4.1763935025319485 23.08563060097369 46.7141728837261 0 0 0
4964 89 3 -1.05 4.312071825671884 21.15003697756374 48.665697481835345 0 0 0
4967 89 3 -1.05 2.087413200943365 23.414134558801752 48.90130797315573 0 0 0
4971 89 3 -1.05 2.112807052287474 21.09713255944803 46.440259801601705 0 0 0
4972 89 3 -1.05 6.205906674613989 21.199646826987568 46.63140313008392 0 0 0
4984 89 3 -1.05 6.380780983182383 23.11685839175665 48.70578501591984 0 0 0
5125 92 3 -1.05 -0.018725873945457404 21.127332146651856 48.82708645289289 1 0 0
5148 92 3 -1.05 -0.1664576819448784 23.37010069172027 46.64358599736934 1 0 0
4745 85 3 -1.05 8.410573362729275 16.926949624733016 44.52736437503858 0 0 0
4065 73 3 -1.05 8.443776988139966 19.15093900567428 42.38881174937859 0 0 0
3889 70 3 -1.05 10.586378708684537 16.846704876905534 42.257312780462286 0 0 0
4985 90 1 1.575 9.586780549108127 18.02744032302211 43.422241074004624 0 0 0
4990 90 1 1.575 15.860417114430652 20.120851650957587 45.60307097730965 0 0 0
4993 90 2 1.05 12.692410552639274 16.997359388426467 42.43075836758483 0 0 0
5001 90 2 1.05 12.716344350453078 19.03349904731811 44.51229509032486 0 0 0
5004 90 2 1.05 14.753395369795312 16.965224360088175 44.59588484715885 0 0 0
5006 90 1 1.575 14.884337188406311 19.056439338118015 42.372693462861335 0 0 0
5010 90 3 -1.05 14.787517033936737 17.027894096048428 42.49472259417618 0 0 0
5024 90 3 -1.05 14.851284582112859 19.010832034346084 44.394651212715374 0 0 0
5030 90 3 -1.05 12.87004324641997 19.06965718331717 42.39850181538772 0 0 0
5033 90 3 -1.05 12.63430494268101 16.972678856132752 44.53355579215107 0 0 0
5039 90 3 -1.05 10.552093551338153 19.198041348792714 44.56407768637918 0 0 0
4797 86 3 -1.05 14.9874870976929 16.825025543211343 46.75968649753409 0 0 0
4810 86 3 -1.05 12.762184132232516 16.889638780687505 48.91243918773609 0 0 0
4987 90 1 1.575 13.832826225608768 17.987283540361158 47.81703347295198 0 0 0
4992 90 1 1.575 11.743885160809302 20.087838897533736 49.83003793182792 0 0 0
4994 90 2 1.05 10.512853848597265 19.119838182635082 46.70260115129912 0 0 0
4999 90 2 1.05 8.545713198793159 19.0669257157305 48.71270077477698 0 0 0
5003 90 2 1.05 10.633152755730256 16.900956391204577 48.75940663918617 0 0 0
5005 90 1 1.575 8.453383962320558 17.002289782339453 46.73536564302315 0 0 0
5011 90 3 -1.05 12.790353155617746 19.17913524359693 46.7042764972127 0 0 0
5016 90 3 -1.05 10.598225440948879 19.073637289051714 48.73515701762215 0 0 0
5022 90 3 -1.05 10.448653448060048 16.969629418036185 46.62361230361469 0 0 0
5026 90 3 -1.05 8.459952332509651 16.97881843262149 48.72398741386232 0 0 0
5031 90 3 -1.05 14.854814437938554 19.187566737142063 48.82718251525076 0 0 0
5035 90 3 -1.05 8.458536101991347 18.90720504486948 46.61694041185814 0 0 0
4133 74 3 -1.05 12.694436152960513 23.35883016971882 42.281989657846395 0 0 0
4142 74 3 -1.05 14.959208600196579 21.225929163584695 42.31520704775255 0 0 0
4988 90 2 1.05 11.788055040383611 24.374717468994003 45.617759462711696 0 0 0
4991 90 1 1.575 13.795257482353957 22.186159819527735 43.45433677764544 0 0 0
4997 90 2 1.05 10.608510080802619 21.235438352565392 44.65213897382237 0 0 0
4998 90 2 1.05 8.415922608305417 23.26294885193611 44.57018245940077 0 0 0
5000 90 1 1.575 8.461881389195904 21.24665912299609 42.46813459702364 0 0 0
5007 90 1 1.575 10.521816444382612 23.2933447944753 42.442630432374045 0 0 0
5014 90 3 -1.05 8.50328061985361 21.22957732383495 44.30498588462578 0 0 0
5015 90 3 -1.05 14.945453072397537 23.296471287268602 44.555758660064484 0 0 0
5018 90 3 -1.05 8.59818138231552 23.202990589231433 42.408700096488595 0 0 0
5019 90 3 -1.05 12.744521249077858 21.104019074090086 44.63666034573893 0 0 0
5032 90 3 -1.05 10.615102202089133 23.215206252310047 44.40618266553268 0 0 0
5037 90 3 -1.05 10.517170077608304 21.292245449137503 42.35729063341461 0 0 0
4957 89 3 -1.05 8.29444221457798 21.02454503506674 48.67938833432424 0 0 0
4980 89 3 -1.05 8.294727726917207 23.376573291721975 46.62507211124701 0 0 0
4986 90 1 1.575 15.751383862083918 24.506331740364644 49.7762196300014 0 0 0
4989 90 1 1.575 9.54709196413891 22.161598904200122 47.68509729794014 0 0 0
4995 90 1 1.575 14.808051826564487 23.29927672922046 46.590822303367126 0 0 0
4996 90 1 1.575 14.81190548449427 21.212259317419992 48.787525930671606 0 0 0
5002 90 2 1.05 12.66461216522394 23.370635250773468 48.80121050071833 0 0 0
5008 90 1 1.575 12.667873643985862 21.14345192496026 46.655833069961076 0 0 0
5012 90 3 -1.05 12.853738147675562 23.10032256151255 46.740211355411525 0 0 0
5020 90 3 -1.05 12.780844460014267 21.21540117282384 48.707474025292306 0 0 0
5023 90 3 -1.05 10.466673219765765 23.293994173668214 48.877077601225984 0 0 0
5027 90 3 -1.05 10.752493845344635 21.093800314018875 46.70545715714878 0 0 0
5028 90 3 -1.05 14.79356471538869 21.19804311970332 46.83281396823496 0 0 0
5040 90 3 -1.05 14.800585712488205 23.20266725441529 48.69718870344396 0 0 0
4801 86 3 -1.05 16.877122385952596 16.798068968629654 44.76896283550113 0 0 0
4121 74 3 -1.05 16.895510027233147 19.112204471485462 42.40511111477397 0 0 0
3945 71 3 -1.05 19.09692256194803 16.96000169898832 42.21156974498127 0 0 0
5041 91 1 1.575 17.923447240630722 17.902875374090492 43.487479874169594 0 0 0
5046 91 1 1.575 24.484252147873704 20.265829584624083 45.622541407565976 0 0 0
5049 91 2 1.05 21.115089972106432 16.875483590071152 42.27554397889572 0 0 0
5057 91 1 1.575 21.21164487552486 19.063328877124135 44.492340828061984 0 0 0
5060 91 1 1.575 23.34155091949931 17.005376810516516 44.565912673093656 0 0 0
5062 91 1 1.575 23.32448190248379 19.15003496367287 42.35328482351041 0 0 0
5066 91 3 -1.05 23.344802185178704 17.061553822490666 42.56918437934786 0 0 0
5080 91 3 -1.05 23.354528251454923 19.144116911136607 44.49225084338101 0 0 0
5086 91 3 -1.05 21.365511003603014 19.004397270948783 42.495692126212816 0 0 0
5089 91 3 -1.05 21.36439340004983 17.154913334027857 44.57057988632022 0 0 0
5095 91 3 -1.05 19.144355743585283 19.27229005173274 44.62967513431135 0 0 0
4853 87 3 -1.05 23.38627122746982 16.895357222199802 46.54380279770637 0 0 0
4866 87 3 -1.05 21.125468355998883 16.984796223576986 48.75623968765122 0 0 0
5043 91 1 1.575 22.27265193210645 18.090604651447364 47.69857163464751 0 0 0
5048 91 1 1.575 20.156022482813103 20.199928252806345 49.840599836215645 0 0 0
5050 91 1 1.575 19.006312822875632 19.062445778143324 46.62735140139421 0 0 0
5055 91 2 1.05 16.926701000059875 19.03308007335817 48.86669287178175 0 0 0
5059 91 1 1.575 19.106572767749267 16.851047616936057 48.70513177885073 0 0 0
5061 91 1 1.575 16.933626983922807 16.864532440794044 46.65040280053538 0 0 0
5067 91 3 -1.05 21.108179512268276 19.13929673341949 46.555499782677 0 0 0
5072 91 3 -1.05 19.17183025038683 19.014026003844968 48.6231456513619 0 0 0
5078 91 3 -1.05 18.91691852715527 17.10649735370458 46.71786662000909 0 0 0
5082 91 3 -1.05 17.119031399481063 16.868179335447905 48.75740077063849 0 0 0
5087 91 3 -1.05 23.340140882084935 19.243033984369774 48.751952160261496 0 0 0
5091 91 3 -1.05 17.00188426762145 19.002378061416987 46.737820301496654 0 0 0
4189 75 3 -1.05 21.221500736767357 23.44275944793867 42.23302343002474 0 0 0
4198 75 3 -1.05 23.314868850643094 21.09664595311232 42.30743622788798 0 0 0
5044 91 1 1.575 20.247782692910956 24.43899543913148 45.50180051189276 0 0 0
5047 91 1 1.575 22.40206030197399 22.276454744975066 43.46011013103033 0 0 0
5053 91 1 1.575 19.08431104769785 21.276078084193735 44.462977776468755 0 0 0
5054 91 1 1.575 16.903141401805453 23.326377372694644 44.52464791125589 0 0 0
5056 91 2 1.05 17.10114144692863 21.135728690822365 42.38446316880107 0 0 0
5063 91 2 1.05 19.16567828124195 23.231302303599968 42.256799071816666 0 0 0
5070 91 3 -1.05 17.006866842519667 21.30466133620778 44.59078291381092 0 0 0
5071 91 3 -1.05 23.417729760957595 23.40249483283109 44.603024848398334 0 0 0
5074 91 3 -1.05 17.122354916281935 23.358566437666646 42.51704257797321 0 0 0
5075 91 3 -1.05 21.136841702968933 21.2471835103987 44.55981066756954 0 0 0
5088 91 3 -1.05 18.995166827117394 23.228927583791673 44.610142136190696 0 0 0
5093 91 3 -1.05 19.14820933071686 21.17205592526644 42.52390271579206 0 0 0
5013 90 3 -1.05 16.93148851312375 21.148724901684933 48.9529980638438 0 0 0
5036 90 3 -1.05 16.798989971651967 23.283262945300553 46.53282896315269 0 0 0
5042 91 1 1.575 24.406825468393503 24.460600400628152 49.85483680448142 0 0 0
5045 91 1 1.575 17.982851256493717 22.314070779137268 47.665052452019715 0 0 0
5051 91 1 1.575 23.27739247413157 23.336897280057524 46.677247634899004 0 0 0
5052 91 1 1.575 23.225365483657267 21.257491429367747 48.829307081161936 0 0 0
5058 91 1 1.575 21.200079239214965 23.40133973131015 48.77945959262161 0 0 0
5064 91 2 1.05 21.165923693183107 21.21764545395036 46.61445523083504 0 0 0
5068 91 3 -1.05 21.285667115011996 23.36407004132673 46.75994594289251 0 0 0
5076 91 3 -1.05 21.213131060280652 21.404957210042248 48.802379510636385 0 0 0
5079 91 3 -1.05 19.200171365805975 23.362621921860445 48.90000357104814 0 0 0
5083 91 3 -1.05 19.023249934209655 21.119847955900294 46.535760261490175 0 0 0
5084 91 3 -1.05 23.201580381007464 21.29669486128337 46.766858406770645 0 0 0
5096 91 3 -1.05 23.249582521328506 23.258802063430178 48.698072541096444 0 0 0
4857 87 3 -1.05 25.38373225653433 16.967134781340178 44.54072228538657 0 0 0
4177 75 3 -1.05 25.365400153973777 19.072099087034903 42.3129035171287 0 0 0
4001 72 3 -1.05 27.555732603608842 16.943222550418465 42.235678026110406 0 0 0
5097 92 1 1.575 26.535127277784657 18.021255835601966 43.4608857891602 0 0 0
5102 92 1 1.575 32.86437874796676 20.096968362367406 45.63321543212996 0 0 0
5105 92 2 1.05 29.66334405096586 16.97314230054387 42.449171201181606 0 0 0
5113 92 2 1.05 29.535539583252284 19.040269303756205 44.52048314042328 0 0 0
5116 92 2 1.05 31.81062621546411 16.99666451733401 44.593851032792706 0 0 0
5118 92 1 1.575 31.751017178309667 18.958754460678225 42.468135302642054 0 0 0
5122 92 3 -1.05 31.791168183242718 17.02425340293301 42.30994977295915 0 0 0
5136 92 3 -1.05 31.885984324082777 19.000571945067517 44.438842270017794 0 0 0
5142 92 3 -1.05 29.754800763887282 18.993528854877606 42.44456778660042 0 0 0
5145 92 3 -1.05 29.747264882231875 16.959764013923056 44.495967064432946 0 0 0
5151 92 3 -1.05 27.475342646027315 19.1339493024844 44.53861605255622 0 0 0
4909 88 3 -1.05 31.754518343561323 16.79221437506083 46.6657382336267 0 0 0
4922 88 3 -1.05 29.59021112842987 16.9433092318133 48.77369220209993 0 0 0
5099 92 1 1.575 30.761090055442278 18.04596519670768 47.67604765401124 0 0 0
5104 92 2 1.05 28.60425403089676 20.166003948599258 49.80504915189248 0 0 0
5106 92 2 1.05 27.591738411303144 19.099819373021912 46.70056430711738 0 0 0
5111 92 1 1.575 25.403539156085014 19.010342124924957 48.70192110384468 0 0 0
5115 92 1 1.575 27.59654504293005 17.004316439038696 48.76027805286969 0 0 0
5117 92 1 1.575 25.396713552599394 17.008085113516707 46.590635164836826 0 0 0
5123 92 3 -1.05 29.69345352069426 19.177297447055448 46.629527094709736 0 0 0
5128 92 3 -1.05 27.299792104612784 19.027802344024817 48.600309111000364 0 0 0
5134 92 3 -1.05 27.347522398011407 17.058697935513273 46.686971952835606 0 0 0
5138 92 3 -1.05 25.394408813576486 17.107237857947084 48.62015415181023 0 0 0
5143 92 3 -1.05 31.872155227156288 19.099885126447543 48.86930351886541 0 0 0
5147 92 3 -1.05 25.23139008410904 18.964679294090224 46.727814809482254 0 0 0
4245 76 3 -1.05 29.689064391521566 23.39531366989766 42.35297399921173 0 0 0
4254 76 3 -1.05 31.794250232094416 21.091949428443225 42.28856902462257 0 0 0
5100 92 1 1.575 28.662939589438704 24.376225397912535 45.55084597784156 0 0 0
5103 92 1 1.575 30.7331725816642 22.230404503540132 43.468638755038974 0 0 0
5109 92 2 1.05 27.546112040871662 21.26093520552967 44.47616119987865 0 0 0
5110 92 1 1.575 25.475060563200284 23.261903813052417 44.516955923175914 0 0 0
5112 92 2 1.05 25.49248755992173 21.167742605586554 42.34157491024145 0 0 0
5119 92 2 1.05 27.522433198380266 23.292540158057328 42.4436834892988 0 0 0
5126 92 3 -1.05 25.453408556520536 21.318383746651502 44.45896244264205 0 0 0
5127 92 3 -1.05 31.73655278704923 23.42093177870282 44.57169004263359 0 0 0
5130 92 3 -1.05 25.471597341174544 23.329417124777553 42.5125450268269 0 0 0
5131 92 3 -1.05 29.6834933813279 21.225762491310054 44.70410805106456 0 0 0
5144 92 3 -1.05 27.434326458821797 23.35712364273956 44.53682168803774 0 0 0
5149 92 3 -1.05 27.494651428993844 21.201088105814648 42.35743424285722 0 0 0
5069 91 3 -1.05 25.211390135381112 21.059012434743707 48.7503149693848 0 0 0
5092 91 3 -1.05 25.377468336543348 23.3630860059966 46.60373158248776 0 0 0
5098 92 2 1.05 32.91106792497437 24.389721684741207 49.774705179888834 0 0 0
5101 92 1 1.575 26.560865051398455 22.2857956771358 47.74143940898787 0 0 0
5107 92 2 1.05 31.78968592901721 23.248150998723556 46.781157790742405 0 0 0
5108 92 1 1.575 31.812569878950534 21.16779743299415 48.841140085276265 0 0 0
5114 92 1 1.575 29.643647868362606 23.268471113508905 48.78324430789082 0 0 0
5120 92 1 1.575 29.671789713000027 21.119814053148218 46.65701365433589 0 0 0
5124 92 3 -1.05 29.713233803380707 23.22198067094921 46.773790495921205 0 0 0
5132 92 3 -1.05 29.764281965328866 21.25669490303777 48.70888499726241 0 0 0
5135 92 3 -1.05 27.58275069150311 23.46596496656169 48.75366921688397 0 0 0
5139 92 3 -1.05 27.588156636948877 21.182362865409385 46.555613455935344 0 0 0
5140 92 3 -1.05 31.777498277659824 21.167252631114888 46.7219760355406 0 0 0
5152 92 3 -1.05 31.716934256406176 23.1513095406826 48.78962654685096 0 0 0
4057 73 3 -1.05 2.1109692264041557 25.35250912676789 42.323080387872295 0 0 0
5153 93 1 1.575 0.9976926730004011 26.50618153666471 43.45193671092389 0 0 0
5158 93 1 1.575 7.295563962577275 28.535941548114604 45.66346241577303 0 0 0
5161 93 2 1.05 4.070573116623031 25.405065315813427 42.34557717197121 0 0 0
5169 93 1 1.575 4.178486157030055 27.46876313588284 44.517011194173584 0 0 0
5172 93 1 1.575 6.267006769508618 25.341844765100557 44.448783081743905 0 0 0
5174 93 1 1.575 6.3664628369056775 27.60253789714613 42.40883203008533 0 0 0
5178 93 3 -1.05 6.347039734362979 25.51245838535786 42.464261718167194 0 0 0
5192 93 3 -1.05 6.1175194707294365 27.451877987940165 44.46247513468566 0 0 0
5198 93 3 -1.05 4.301348279817421 27.48651110989548 42.42782708632337 0 0 0
5201 93 3 -1.05 4.203341556918475 25.421718574461934 44.49420757806586 0 0 0
5207 93 3 -1.05 2.179973692148308 27.64378140923446 44.44721469105434 0 0 0
5137 92 3 -1.05 -0.1089875124563662 25.360980039979264 44.59243079937635 1 0 0
4457 80 3 -1.05 -0.056229791732251636 27.550751277212857 42.31782045121481 1 0 0
4965 89 3 -1.05 6.478624067482 25.33801966424655 46.59248209471116 0 0 0
4978 89 3 -1.05 4.143231797846634 25.45933892685058 48.92469195170174 0 0 0
5155 93 2 1.05 5.271973478965429 26.50550551993 47.75411249138218 0 0 0
[truncated: 398,707 more chars]
