# Supplementary material for: Oxidation-State Dynamics and Emerging Patterns in Magnetite
Source: J Phys Chem Lett. 2023 Jul 21;14(30):6800–7. doi: 10.1021/acs.jpclett.3c01290 (PMC10405268; doi:10.1021/acs.jpclett.3c01290)
Supplement: Supplementary file 1 — jz3c01290_si_001.zip [file jz3c01290_si_001.zip › magnetite_lammps_demo/README.txt]

Demo LAMMPS input script and the resulting output. Although it does not produce a meaningful output at the moment (as in this case the number of swaps, cycles and steps in the MC/MD need to be reasonably increased), it does demonstrate the basic approaches. A linear simulated annealing is performed first, followed by a (short) hybrid MC/MD simulation of a bulk magnetite structure. The script should be adequately commented and run on a typically compiled and recent version of LAMMPS (with the MC, MOLECULE and KSPACE packages enabled). The parameters of the simulated annealing and the following hybrid MC/MD run can be adjusted at the beginning of the script. The log file generated from a parallel run with four mpi cpu cores is also included. The attached file "load_trj.tcl" can then be used to visualise the dynamic oxidation states during annealing and hybrid MD/MC using the VMD software and the command "vmd -e load_trj.tcl" in UNIX (atom colouring method must be set to "Trajectory->User->User").
